# Supplementary material for: Mutagenic Analysis of the Putative ABCC6 Substrate-Binding Cavity Using a New Homology Model
Source: Int J Mol Sci. 2021 Jun 27;22(13):6910. doi: 10.3390/ijms22136910 (PMC8267652; doi:10.3390/ijms22136910)
Supplement: Supplementary file 1 [file ijms-22-06910-s001.zip]

Archive with 8 entries (8 files):
- .DS_Store
- hABCC6_inward-facing.pdb
- hABCC6_outward-facing.pdb
- rABCC6_inward-facing.pdb
- rABCC6_outward-facing.pdb
- Supplemental information.pdf
- TMD1-NBD1_Alignment.pdf
- TMD2-NBD2_Alignment.pdf
