# Supplementary material for: Mutagenic Analysis of the Putative ABCC6 Substrate-Binding Cavity Using a New Homology Model
Source: Int J Mol Sci. 2021 Jun 27;22(13):6910. doi: 10.3390/ijms22136910 (PMC8267652; doi:10.3390/ijms22136910)
Supplement: Supplementary file 1 [file ijms-22-06910-s001.zip › hABCC6_inward-facing.pdb]

ATOM      1  N   LEU A 300     103.734  49.218 126.777  1.00130.50           N  
ATOM      2  CA  LEU A 300     102.773  50.274 126.372  1.00130.50           C  
ATOM      3  C   LEU A 300     103.315  51.034 125.211  1.00130.50           C  
ATOM      4  O   LEU A 300     103.271  52.264 125.175  1.00130.50           O  
ATOM      5  CB  LEU A 300     102.570  51.280 127.519  1.00130.50           C  
ATOM      6  CG  LEU A 300     101.930  50.696 128.794  1.00130.50           C  
ATOM      7  CD1 LEU A 300     102.859  49.699 129.506  1.00130.50           C  
ATOM      8  CD2 LEU A 300     101.447  51.819 129.725  1.00130.50           C  
ATOM      9  N   LYS A 301     103.847  50.295 124.226  1.00126.18           N  
ATOM     10  CA  LYS A 301     104.442  50.870 123.060  1.00126.18           C  
ATOM     11  C   LYS A 301     103.394  51.598 122.275  1.00126.18           C  
ATOM     12  O   LYS A 301     103.657  52.660 121.716  1.00126.18           O  
ATOM     13  CB  LYS A 301     105.024  49.814 122.110  1.00126.18           C  
ATOM     14  CG  LYS A 301     106.318  49.170 122.608  1.00126.18           C  
ATOM     15  CD  LYS A 301     106.156  48.303 123.857  1.00126.18           C  
ATOM     16  CE  LYS A 301     106.225  49.091 125.166  1.00126.18           C  
ATOM     17  NZ  LYS A 301     107.511  49.818 125.253  1.00126.18           N1+
ATOM     18  N   ALA A 302     102.163  51.059 122.226  1.00 23.98           N  
ATOM     19  CA  ALA A 302     101.141  51.643 121.402  1.00 23.98           C  
ATOM     20  C   ALA A 302     100.936  53.058 121.831  1.00 23.98           C  
ATOM     21  O   ALA A 302     100.741  53.944 120.999  1.00 23.98           O  
ATOM     22  CB  ALA A 302      99.786  50.929 121.530  1.00 23.98           C  
ATOM     23  N   ILE A 303     100.967  53.307 123.149  1.00 36.68           N  
ATOM     24  CA  ILE A 303     100.774  54.643 123.625  1.00 36.68           C  
ATOM     25  C   ILE A 303     101.903  55.502 123.144  1.00 36.68           C  
ATOM     26  O   ILE A 303     101.678  56.618 122.679  1.00 36.68           O  
ATOM     27  CB  ILE A 303     100.726  54.754 125.121  1.00 36.68           C  
ATOM     28  CG1 ILE A 303      99.515  53.987 125.672  1.00 36.68           C  
ATOM     29  CG2 ILE A 303     100.721  56.251 125.482  1.00 36.68           C  
ATOM     30  CD1 ILE A 303      99.515  53.867 127.195  1.00 36.68           C  
ATOM     31  N   TRP A 304     103.150  54.994 123.207  1.00 93.57           N  
ATOM     32  CA  TRP A 304     104.294  55.754 122.784  1.00 93.57           C  
ATOM     33  C   TRP A 304     104.083  56.083 121.340  1.00 93.57           C  
ATOM     34  O   TRP A 304     104.525  57.123 120.852  1.00 93.57           O  
ATOM     35  CB  TRP A 304     105.619  54.982 122.798  1.00 93.57           C  
ATOM     36  CG  TRP A 304     106.278  54.723 124.125  1.00 93.57           C  
ATOM     37  CD1 TRP A 304     106.046  55.221 125.373  1.00 93.57           C  
ATOM     38  CD2 TRP A 304     107.384  53.820 124.239  1.00 93.57           C  
ATOM     39  CE2 TRP A 304     107.777  53.814 125.576  1.00 93.57           C  
ATOM     40  CE3 TRP A 304     108.023  53.065 123.298  1.00 93.57           C  
ATOM     41  NE1 TRP A 304     106.947  54.678 126.263  1.00 93.57           N  
ATOM     42  CZ2 TRP A 304     108.822  53.042 125.996  1.00 93.57           C  
ATOM     43  CZ3 TRP A 304     109.073  52.284 123.723  1.00 93.57           C  
ATOM     44  CH2 TRP A 304     109.463  52.274 125.046  1.00 93.57           C  
ATOM     45  N   GLN A 305     103.377  55.192 120.627  1.00108.21           N  
ATOM     46  CA  GLN A 305     103.147  55.255 119.214  1.00108.21           C  
ATOM     47  C   GLN A 305     102.458  56.536 118.867  1.00108.21           C  
ATOM     48  O   GLN A 305     102.544  56.966 117.722  1.00108.21           O  
ATOM     49  CB  GLN A 305     102.292  54.075 118.711  1.00108.21           C  
ATOM     50  CG  GLN A 305     102.152  53.965 117.190  1.00108.21           C  
ATOM     51  CD  GLN A 305     101.268  52.755 116.904  1.00108.21           C  
ATOM     52  NE2 GLN A 305     101.718  51.870 115.976  1.00108.21           N  
ATOM     53  OE1 GLN A 305     100.203  52.597 117.502  1.00108.21           O  
ATOM     54  N   VAL A 306     101.693  57.143 119.796  1.00100.03           N  
ATOM     55  CA  VAL A 306     101.114  58.421 119.479  1.00100.03           C  
ATOM     56  C   VAL A 306     102.228  59.408 119.247  1.00100.03           C  
ATOM     57  O   VAL A 306     102.127  60.268 118.374  1.00100.03           O  
ATOM     58  CB  VAL A 306     100.225  58.979 120.554  1.00100.03           C  
ATOM     59  CG1 VAL A 306      98.995  58.067 120.688  1.00100.03           C  
ATOM     60  CG2 VAL A 306     101.043  59.149 121.845  1.00100.03           C  
ATOM     61  N   PHE A 307     103.320  59.301 120.029  1.00 71.02           N  
ATOM     62  CA  PHE A 307     104.467  60.168 119.936  1.00 71.02           C  
ATOM     63  C   PHE A 307     105.137  59.976 118.611  1.00 71.02           C  
ATOM     64  O   PHE A 307     105.706  60.913 118.049  1.00 71.02           O  
ATOM     65  CB  PHE A 307     105.543  59.867 120.984  1.00 71.02           C  
ATOM     66  CG  PHE A 307     105.136  60.375 122.323  1.00 71.02           C  
ATOM     67  CD1 PHE A 307     105.409  61.678 122.674  1.00 71.02           C  
ATOM     68  CD2 PHE A 307     104.502  59.556 123.230  1.00 71.02           C  
ATOM     69  CE1 PHE A 307     105.055  62.152 123.914  1.00 71.02           C  
ATOM     70  CE2 PHE A 307     104.147  60.028 124.474  1.00 71.02           C  
ATOM     71  CZ  PHE A 307     104.425  61.329 124.815  1.00 71.02           C  
ATOM     72  N   HIS A 308     105.056  58.742 118.094  1.00131.13           N  
ATOM     73  CA  HIS A 308     105.682  58.207 116.918  1.00131.13           C  
ATOM     74  C   HIS A 308     105.421  59.074 115.721  1.00131.13           C  
ATOM     75  O   HIS A 308     106.343  59.346 114.954  1.00131.13           O  
ATOM     76  CB  HIS A 308     105.076  56.803 116.656  1.00131.13           C  
ATOM     77  CG  HIS A 308     105.549  56.099 115.421  1.00131.13           C  
ATOM     78  CD2 HIS A 308     104.883  55.347 114.496  1.00131.13           C  
ATOM     79  ND1 HIS A 308     106.857  56.125 115.014  1.00131.13           N  
ATOM     80  CE1 HIS A 308     106.926  55.403 113.868  1.00131.13           C  
ATOM     81  NE2 HIS A 308     105.753  54.911 113.512  1.00131.13           N  
ATOM     82  N   SER A 309     104.176  59.565 115.539  1.00 40.42           N  
ATOM     83  CA  SER A 309     103.839  60.295 114.342  1.00 40.42           C  
ATOM     84  C   SER A 309     104.749  61.476 114.214  1.00 40.42           C  
ATOM     85  O   SER A 309     105.317  61.706 113.147  1.00 40.42           O  
ATOM     86  CB  SER A 309     102.389  60.825 114.333  1.00 40.42           C  
ATOM     87  OG  SER A 309     102.195  61.775 115.368  1.00 40.42           O  
ATOM     88  N   THR A 310     104.871  62.280 115.285  1.00137.09           N  
ATOM     89  CA  THR A 310     105.700  63.461 115.284  1.00137.09           C  
ATOM     90  C   THR A 310     107.171  63.152 115.363  1.00137.09           C  
ATOM     91  O   THR A 310     107.996  63.869 114.795  1.00137.09           O  
ATOM     92  CB  THR A 310     105.407  64.449 116.380  1.00137.09           C  
ATOM     93  CG2 THR A 310     103.912  64.809 116.250  1.00137.09           C  
ATOM     94  OG1 THR A 310     105.697  63.937 117.676  1.00137.09           O  
ATOM     95  N   PHE A 311     107.516  62.068 116.093  1.00163.13           N  
ATOM     96  CA  PHE A 311     108.803  61.519 116.471  1.00163.13           C  
ATOM     97  C   PHE A 311     109.576  61.195 115.234  1.00163.13           C  
ATOM     98  O   PHE A 311     110.783  61.408 115.173  1.00163.13           O  
ATOM     99  CB  PHE A 311     108.529  60.155 117.159  1.00163.13           C  
ATOM    100  CG  PHE A 311     109.685  59.292 117.562  1.00163.13           C  
ATOM    101  CD1 PHE A 311     110.716  58.975 116.708  1.00163.13           C  
ATOM    102  CD2 PHE A 311     109.688  58.685 118.798  1.00163.13           C  
ATOM    103  CE1 PHE A 311     111.743  58.153 117.075  1.00163.13           C  
ATOM    104  CE2 PHE A 311     110.714  57.853 119.178  1.00163.13           C  
ATOM    105  CZ  PHE A 311     111.753  57.581 118.322  1.00163.13           C  
ATOM    106  N   LEU A 312     108.881  60.641 114.236  1.00 80.87           N  
ATOM    107  CA  LEU A 312     109.437  60.047 113.055  1.00 80.87           C  
ATOM    108  C   LEU A 312     110.329  60.992 112.317  1.00 80.87           C  
ATOM    109  O   LEU A 312     111.358  60.575 111.783  1.00 80.87           O  
ATOM    110  CB  LEU A 312     108.322  59.577 112.084  1.00 80.87           C  
ATOM    111  CG  LEU A 312     108.795  58.996 110.738  1.00 80.87           C  
ATOM    112  CD1 LEU A 312     109.363  57.573 110.876  1.00 80.87           C  
ATOM    113  CD2 LEU A 312     107.699  59.137 109.674  1.00 80.87           C  
ATOM    114  N   LEU A 313     110.010  62.295 112.340  1.00 71.63           N  
ATOM    115  CA  LEU A 313     110.723  63.297 111.597  1.00 71.63           C  
ATOM    116  C   LEU A 313     112.180  63.268 111.952  1.00 71.63           C  
ATOM    117  O   LEU A 313     113.027  63.598 111.124  1.00 71.63           O  
ATOM    118  CB  LEU A 313     110.243  64.720 111.941  1.00 71.63           C  
ATOM    119  CG  LEU A 313     108.811  65.023 111.460  1.00 71.63           C  
ATOM    120  CD1 LEU A 313     108.371  66.448 111.840  1.00 71.63           C  
ATOM    121  CD2 LEU A 313     108.663  64.737 109.955  1.00 71.63           C  
ATOM    122  N   GLY A 314     112.519  62.884 113.197  1.00 38.59           N  
ATOM    123  CA  GLY A 314     113.883  62.918 113.645  1.00 38.59           C  
ATOM    124  C   GLY A 314     114.757  62.093 112.746  1.00 38.59           C  
ATOM    125  O   GLY A 314     115.910  62.446 112.492  1.00 38.59           O  
ATOM    126  N   THR A 315     114.250  60.949 112.256  1.00 88.76           N  
ATOM    127  CA  THR A 315     115.042  60.112 111.401  1.00 88.76           C  
ATOM    128  C   THR A 315     115.378  60.866 110.155  1.00 88.76           C  
ATOM    129  O   THR A 315     116.517  60.847 109.698  1.00 88.76           O  
ATOM    130  CB  THR A 315     114.319  58.865 110.977  1.00 88.76           C  
ATOM    131  CG2 THR A 315     115.237  58.045 110.056  1.00 88.76           C  
ATOM    132  OG1 THR A 315     113.955  58.097 112.116  1.00 88.76           O  
ATOM    133  N   LEU A 316     114.398  61.586 109.581  1.00 61.82           N  
ATOM    134  CA  LEU A 316     114.619  62.237 108.323  1.00 61.82           C  
ATOM    135  C   LEU A 316     115.760  63.188 108.452  1.00 61.82           C  
ATOM    136  O   LEU A 316     116.748  63.052 107.741  1.00 61.82           O  
ATOM    137  CB  LEU A 316     113.375  63.050 107.892  1.00 61.82           C  
ATOM    138  CG  LEU A 316     113.496  63.801 106.548  1.00 61.82           C  
ATOM    139  CD1 LEU A 316     113.592  62.822 105.365  1.00 61.82           C  
ATOM    140  CD2 LEU A 316     112.366  64.837 106.384  1.00 61.82           C  
ATOM    141  N   SER A 317     115.712  64.136 109.405  1.00 81.40           N  
ATOM    142  CA  SER A 317     116.751  65.121 109.478  1.00 81.40           C  
ATOM    143  C   SER A 317     118.080  64.515 109.839  1.00 81.40           C  
ATOM    144  O   SER A 317     119.105  64.957 109.324  1.00 81.40           O  
ATOM    145  CB  SER A 317     116.395  66.300 110.406  1.00 81.40           C  
ATOM    146  OG  SER A 317     115.745  65.815 111.575  1.00 81.40           O  
ATOM    147  N   LEU A 318     118.114  63.491 110.716  1.00139.53           N  
ATOM    148  CA  LEU A 318     119.357  62.898 111.146  1.00139.53           C  
ATOM    149  C   LEU A 318     120.044  62.188 110.004  1.00139.53           C  
ATOM    150  O   LEU A 318     121.246  62.365 109.800  1.00139.53           O  
ATOM    151  CB  LEU A 318     119.127  61.912 112.299  1.00139.53           C  
ATOM    152  CG  LEU A 318     120.412  61.415 112.974  1.00139.53           C  
ATOM    153  CD1 LEU A 318     121.164  62.563 113.671  1.00139.53           C  
ATOM    154  CD2 LEU A 318     120.095  60.256 113.926  1.00139.53           C  
ATOM    155  N   ILE A 319     119.292  61.409 109.191  1.00102.46           N  
ATOM    156  CA  ILE A 319     119.887  60.644 108.122  1.00102.46           C  
ATOM    157  C   ILE A 319     120.611  61.547 107.180  1.00102.46           C  
ATOM    158  O   ILE A 319     121.715  61.220 106.750  1.00102.46           O  
ATOM    159  CB  ILE A 319     118.909  59.837 107.316  1.00102.46           C  
ATOM    160  CG1 ILE A 319     118.618  58.500 108.008  1.00102.46           C  
ATOM    161  CG2 ILE A 319     119.472  59.673 105.894  1.00102.46           C  
ATOM    162  CD1 ILE A 319     118.075  58.625 109.423  1.00102.46           C  
ATOM    163  N   ILE A 320     120.020  62.689 106.793  1.00171.82           N  
ATOM    164  CA  ILE A 320     120.775  63.590 105.968  1.00171.82           C  
ATOM    165  C   ILE A 320     121.938  64.230 106.669  1.00171.82           C  
ATOM    166  O   ILE A 320     122.972  64.463 106.045  1.00171.82           O  
ATOM    167  CB  ILE A 320     120.043  64.537 105.055  1.00171.82           C  
ATOM    168  CG1 ILE A 320     118.737  65.072 105.630  1.00171.82           C  
ATOM    169  CG2 ILE A 320     119.861  63.791 103.720  1.00171.82           C  
ATOM    170  CD1 ILE A 320     117.624  64.063 105.382  1.00171.82           C  
ATOM    171  N   SER A 321     121.826  64.516 107.980  1.00 80.56           N  
ATOM    172  CA  SER A 321     122.912  65.166 108.668  1.00 80.56           C  
ATOM    173  C   SER A 321     124.179  64.372 108.549  1.00 80.56           C  
ATOM    174  O   SER A 321     125.254  64.950 108.393  1.00 80.56           O  
ATOM    175  CB  SER A 321     122.657  65.355 110.174  1.00 80.56           C  
ATOM    176  OG  SER A 321     123.842  65.799 110.819  1.00 80.56           O  
ATOM    177  N   ASP A 322     124.096  63.031 108.615  1.00 51.38           N  
ATOM    178  CA  ASP A 322     125.278  62.209 108.594  1.00 51.38           C  
ATOM    179  C   ASP A 322     126.012  62.394 107.305  1.00 51.38           C  
ATOM    180  O   ASP A 322     127.239  62.481 107.301  1.00 51.38           O  
ATOM    181  CB  ASP A 322     124.962  60.713 108.724  1.00 51.38           C  
ATOM    182  CG  ASP A 322     124.394  60.500 110.114  1.00 51.38           C  
ATOM    183  OD1 ASP A 322     125.057  60.903 111.108  1.00 51.38           O  
ATOM    184  OD2 ASP A 322     123.267  59.943 110.190  1.00 51.38           O1-
ATOM    185  N   VAL A 323     125.274  62.448 106.179  1.00 29.87           N  
ATOM    186  CA  VAL A 323     125.877  62.583 104.881  1.00 29.87           C  
ATOM    187  C   VAL A 323     126.571  63.902 104.797  1.00 29.87           C  
ATOM    188  O   VAL A 323     127.689  64.000 104.292  1.00 29.87           O  
ATOM    189  CB  VAL A 323     124.876  62.542 103.760  1.00 29.87           C  
ATOM    190  CG1 VAL A 323     125.621  62.757 102.429  1.00 29.87           C  
ATOM    191  CG2 VAL A 323     124.099  61.217 103.836  1.00 29.87           C  
ATOM    192  N   PHE A 324     125.913  64.964 105.292  1.00 85.87           N  
ATOM    193  CA  PHE A 324     126.489  66.271 105.221  1.00 85.87           C  
ATOM    194  C   PHE A 324     127.688  66.408 106.112  1.00 85.87           C  
ATOM    195  O   PHE A 324     128.545  67.248 105.845  1.00 85.87           O  
ATOM    196  CB  PHE A 324     125.493  67.432 105.370  1.00 85.87           C  
ATOM    197  CG  PHE A 324     124.956  67.569 103.983  1.00 85.87           C  
ATOM    198  CD1 PHE A 324     123.891  66.813 103.549  1.00 85.87           C  
ATOM    199  CD2 PHE A 324     125.557  68.435 103.096  1.00 85.87           C  
ATOM    200  CE1 PHE A 324     123.419  66.940 102.262  1.00 85.87           C  
ATOM    201  CE2 PHE A 324     125.091  68.567 101.809  1.00 85.87           C  
ATOM    202  CZ  PHE A 324     124.018  67.818 101.390  1.00 85.87           C  
ATOM    203  N   ARG A 325     127.768  65.659 107.230  1.00161.19           N  
ATOM    204  CA  ARG A 325     128.954  65.755 108.046  1.00161.19           C  
ATOM    205  C   ARG A 325     130.177  65.218 107.344  1.00161.19           C  
ATOM    206  O   ARG A 325     131.249  65.814 107.425  1.00161.19           O  
ATOM    207  CB  ARG A 325     128.846  65.052 109.406  1.00161.19           C  
ATOM    208  CG  ARG A 325     128.115  65.862 110.481  1.00161.19           C  
ATOM    209  CD  ARG A 325     128.446  65.368 111.890  1.00161.19           C  
ATOM    210  NE  ARG A 325     129.932  65.371 112.000  1.00161.19           N  
ATOM    211  CZ  ARG A 325     130.527  65.293 113.225  1.00161.19           C  
ATOM    212  NH1 ARG A 325     129.759  65.171 114.346  1.00161.19           N1+
ATOM    213  NH2 ARG A 325     131.888  65.345 113.322  1.00161.19           N  
ATOM    214  N   PHE A 326     130.050  64.082 106.632  1.00 88.95           N  
ATOM    215  CA  PHE A 326     131.124  63.395 105.955  1.00 88.95           C  
ATOM    216  C   PHE A 326     131.625  64.155 104.769  1.00 88.95           C  
ATOM    217  O   PHE A 326     132.720  63.889 104.282  1.00 88.95           O  
ATOM    218  CB  PHE A 326     130.755  61.967 105.521  1.00 88.95           C  
ATOM    219  CG  PHE A 326     130.768  61.196 106.789  1.00 88.95           C  
ATOM    220  CD1 PHE A 326     131.965  60.767 107.314  1.00 88.95           C  
ATOM    221  CD2 PHE A 326     129.601  60.910 107.458  1.00 88.95           C  
ATOM    222  CE1 PHE A 326     132.003  60.061 108.490  1.00 88.95           C  
ATOM    223  CE2 PHE A 326     129.634  60.204 108.636  1.00 88.95           C  
ATOM    224  CZ  PHE A 326     130.834  59.780 109.153  1.00 88.95           C  
ATOM    225  N   THR A 327     130.814  65.075 104.230  1.00129.63           N  
ATOM    226  CA  THR A 327     131.138  65.823 103.045  1.00129.63           C  
ATOM    227  C   THR A 327     132.394  66.630 103.239  1.00129.63           C  
ATOM    228  O   THR A 327     133.107  66.895 102.271  1.00129.63           O  
ATOM    229  CB  THR A 327     130.073  66.807 102.714  1.00129.63           C  
ATOM    230  CG2 THR A 327     128.730  66.064 102.556  1.00129.63           C  
ATOM    231  OG1 THR A 327     129.997  67.752 103.767  1.00129.63           O  
ATOM    232  N   VAL A 328     132.676  67.105 104.469  1.00105.73           N  
ATOM    233  CA  VAL A 328     133.817  67.954 104.695  1.00105.73           C  
ATOM    234  C   VAL A 328     135.138  67.280 104.410  1.00105.73           C  
ATOM    235  O   VAL A 328     135.946  67.855 103.681  1.00105.73           O  
ATOM    236  CB  VAL A 328     133.852  68.513 106.090  1.00105.73           C  
ATOM    237  CG1 VAL A 328     135.148  69.323 106.260  1.00105.73           C  
ATOM    238  CG2 VAL A 328     132.573  69.335 106.324  1.00105.73           C  
ATOM    239  N   PRO A 329     135.414  66.101 104.921  1.00 76.28           N  
ATOM    240  CA  PRO A 329     136.686  65.463 104.680  1.00 76.28           C  
ATOM    241  C   PRO A 329     136.939  65.147 103.236  1.00 76.28           C  
ATOM    242  O   PRO A 329     138.105  65.083 102.847  1.00 76.28           O  
ATOM    243  CB  PRO A 329     136.712  64.242 105.594  1.00 76.28           C  
ATOM    244  CG  PRO A 329     135.809  64.653 106.773  1.00 76.28           C  
ATOM    245  CD  PRO A 329     134.806  65.643 106.161  1.00 76.28           C  
ATOM    246  N   LYS A 330     135.878  64.877 102.450  1.00133.34           N  
ATOM    247  CA  LYS A 330     136.026  64.577 101.051  1.00133.34           C  
ATOM    248  C   LYS A 330     136.449  65.806 100.303  1.00133.34           C  
ATOM    249  O   LYS A 330     137.400  65.774  99.521  1.00133.34           O  
ATOM    250  CB  LYS A 330     134.719  64.082 100.412  1.00133.34           C  
ATOM    251  CG  LYS A 330     134.277  62.713 100.927  1.00133.34           C  
ATOM    252  CD  LYS A 330     135.292  61.603 100.649  1.00133.34           C  
ATOM    253  CE  LYS A 330     136.397  61.507 101.702  1.00133.34           C  
ATOM    254  NZ  LYS A 330     135.866  60.891 102.938  1.00133.34           N1+
ATOM    255  N   LEU A 331     135.763  66.936 100.560  1.00 44.59           N  
ATOM    256  CA  LEU A 331     136.025  68.165  99.867  1.00 44.59           C  
ATOM    257  C   LEU A 331     137.421  68.570 100.193  1.00 44.59           C  
ATOM    258  O   LEU A 331     138.117  69.159  99.370  1.00 44.59           O  
ATOM    259  CB  LEU A 331     135.082  69.307 100.281  1.00 44.59           C  
ATOM    260  CG  LEU A 331     133.624  69.052  99.869  1.00 44.59           C  
ATOM    261  CD1 LEU A 331     132.719  70.235 100.246  1.00 44.59           C  
ATOM    262  CD2 LEU A 331     133.533  68.676  98.381  1.00 44.59           C  
ATOM    263  N   LEU A 332     137.854  68.271 101.432  1.00 56.98           N  
ATOM    264  CA  LEU A 332     139.180  68.595 101.865  1.00 56.98           C  
ATOM    265  C   LEU A 332     140.179  67.821 101.056  1.00 56.98           C  
ATOM    266  O   LEU A 332     141.267  68.320 100.772  1.00 56.98           O  
ATOM    267  CB  LEU A 332     139.444  68.300 103.351  1.00 56.98           C  
ATOM    268  CG  LEU A 332     140.882  68.670 103.757  1.00 56.98           C  
ATOM    269  CD1 LEU A 332     141.156  70.150 103.449  1.00 56.98           C  
ATOM    270  CD2 LEU A 332     141.179  68.301 105.222  1.00 56.98           C  
ATOM    271  N   SER A 333     139.853  66.568 100.684  1.00 35.15           N  
ATOM    272  CA  SER A 333     140.765  65.753  99.929  1.00 35.15           C  
ATOM    273  C   SER A 333     141.041  66.398  98.602  1.00 35.15           C  
ATOM    274  O   SER A 333     142.192  66.474  98.173  1.00 35.15           O  
ATOM    275  CB  SER A 333     140.211  64.344  99.651  1.00 35.15           C  
ATOM    276  OG  SER A 333     140.066  63.627 100.869  1.00 35.15           O  
ATOM    277  N   LEU A 334     139.990  66.875  97.909  1.00120.56           N  
ATOM    278  CA  LEU A 334     140.163  67.459  96.609  1.00120.56           C  
ATOM    279  C   LEU A 334     140.923  68.748  96.751  1.00120.56           C  
ATOM    280  O   LEU A 334     141.780  69.078  95.935  1.00120.56           O  
ATOM    281  CB  LEU A 334     138.827  67.769  95.909  1.00120.56           C  
ATOM    282  CG  LEU A 334     138.953  68.087  94.404  1.00120.56           C  
ATOM    283  CD1 LEU A 334     139.734  69.382  94.126  1.00120.56           C  
ATOM    284  CD2 LEU A 334     139.517  66.875  93.648  1.00120.56           C  
ATOM    285  N   PHE A 335     140.613  69.513  97.812  1.00 54.77           N  
ATOM    286  CA  PHE A 335     141.177  70.806  98.080  1.00 54.77           C  
ATOM    287  C   PHE A 335     142.652  70.692  98.345  1.00 54.77           C  
ATOM    288  O   PHE A 335     143.440  71.527  97.902  1.00 54.77           O  
ATOM    289  CB  PHE A 335     140.489  71.430  99.309  1.00 54.77           C  
ATOM    290  CG  PHE A 335     141.062  72.768  99.602  1.00 54.77           C  
ATOM    291  CD1 PHE A 335     140.644  73.879  98.906  1.00 54.77           C  
ATOM    292  CD2 PHE A 335     142.001  72.916 100.591  1.00 54.77           C  
ATOM    293  CE1 PHE A 335     141.170  75.117  99.187  1.00 54.77           C  
ATOM    294  CE2 PHE A 335     142.528  74.152 100.872  1.00 54.77           C  
ATOM    295  CZ  PHE A 335     142.118  75.258 100.170  1.00 54.77           C  
ATOM    296  N   LEU A 336     143.063  69.681  99.128  1.00 95.00           N  
ATOM    297  CA  LEU A 336     144.448  69.497  99.443  1.00 95.00           C  
ATOM    298  C   LEU A 336     145.182  69.082  98.195  1.00 95.00           C  
ATOM    299  O   LEU A 336     146.284  69.559  97.927  1.00 95.00           O  
ATOM    300  CB  LEU A 336     144.609  68.467 100.565  1.00 95.00           C  
ATOM    301  CG  LEU A 336     145.993  68.461 101.220  1.00 95.00           C  
ATOM    302  CD1 LEU A 336     145.972  67.516 102.424  1.00 95.00           C  
ATOM    303  CD2 LEU A 336     147.119  68.162 100.216  1.00 95.00           C  
ATOM    304  N   GLU A 337     144.576  68.194  97.378  1.00100.03           N  
ATOM    305  CA  GLU A 337     145.211  67.715  96.177  1.00100.03           C  
ATOM    306  C   GLU A 337     145.365  68.846  95.195  1.00100.03           C  
ATOM    307  O   GLU A 337     146.343  68.896  94.455  1.00100.03           O  
ATOM    308  CB  GLU A 337     144.462  66.558  95.486  1.00100.03           C  
ATOM    309  CG  GLU A 337     143.111  66.931  94.873  1.00100.03           C  
ATOM    310  CD  GLU A 337     143.360  67.514  93.489  1.00100.03           C  
ATOM    311  OE1 GLU A 337     144.520  67.424  93.003  1.00100.03           O  
ATOM    312  OE2 GLU A 337     142.390  68.058  92.896  1.00100.03           O1-
ATOM    313  N   PHE A 338     144.398  69.786  95.177  1.00 75.73           N  
ATOM    314  CA  PHE A 338     144.365  70.915  94.282  1.00 75.73           C  
ATOM    315  C   PHE A 338     145.596  71.760  94.441  1.00 75.73           C  
ATOM    316  O   PHE A 338     146.199  72.172  93.453  1.00 75.73           O  
ATOM    317  CB  PHE A 338     143.146  71.822  94.562  1.00 75.73           C  
ATOM    318  CG  PHE A 338     143.323  73.162  93.918  1.00 75.73           C  
ATOM    319  CD1 PHE A 338     143.098  73.356  92.574  1.00 75.73           C  
ATOM    320  CD2 PHE A 338     143.695  74.245  94.685  1.00 75.73           C  
ATOM    321  CE1 PHE A 338     143.261  74.600  92.010  1.00 75.73           C  
ATOM    322  CE2 PHE A 338     143.859  75.492  94.127  1.00 75.73           C  
ATOM    323  CZ  PHE A 338     143.643  75.671  92.784  1.00 75.73           C  
ATOM    324  N   ILE A 339     146.009  72.031  95.689  1.00 99.48           N  
ATOM    325  CA  ILE A 339     147.120  72.895  95.982  1.00 99.48           C  
ATOM    326  C   ILE A 339     148.384  72.338  95.404  1.00 99.48           C  
ATOM    327  O   ILE A 339     149.266  73.093  94.995  1.00 99.48           O  
ATOM    328  CB  ILE A 339     147.350  73.077  97.455  1.00 99.48           C  
ATOM    329  CG1 ILE A 339     146.125  73.734  98.112  1.00 99.48           C  
ATOM    330  CG2 ILE A 339     148.645  73.891  97.628  1.00 99.48           C  
ATOM    331  CD1 ILE A 339     145.816  75.127  97.564  1.00 99.48           C  
ATOM    332  N   GLY A 340     148.537  71.004  95.424  1.00 30.09           N  
ATOM    333  CA  GLY A 340     149.721  70.363  94.921  1.00 30.09           C  
ATOM    334  C   GLY A 340     149.869  70.560  93.436  1.00 30.09           C  
ATOM    335  O   GLY A 340     150.983  70.762  92.954  1.00 30.09           O  
ATOM    336  N   ASP A 341     148.757  70.494  92.666  1.00 45.05           N  
ATOM    337  CA  ASP A 341     148.838  70.547  91.228  1.00 45.05           C  
ATOM    338  C   ASP A 341     148.852  71.973  90.765  1.00 45.05           C  
ATOM    339  O   ASP A 341     147.943  72.749  91.052  1.00 45.05           O  
ATOM    340  CB  ASP A 341     147.654  69.854  90.529  1.00 45.05           C  
ATOM    341  CG  ASP A 341     147.735  68.365  90.837  1.00 45.05           C  
ATOM    342  OD1 ASP A 341     148.699  67.960  91.541  1.00 45.05           O  
ATOM    343  OD2 ASP A 341     146.835  67.613  90.376  1.00 45.05           O1-
ATOM    344  N   PRO A 342     149.917  72.331  90.094  1.00 90.76           N  
ATOM    345  CA  PRO A 342     150.086  73.654  89.553  1.00 90.76           C  
ATOM    346  C   PRO A 342     149.238  74.037  88.380  1.00 90.76           C  
ATOM    347  O   PRO A 342     148.818  75.191  88.317  1.00 90.76           O  
ATOM    348  CB  PRO A 342     151.583  73.818  89.277  1.00 90.76           C  
ATOM    349  CG  PRO A 342     152.148  72.389  89.338  1.00 90.76           C  
ATOM    350  CD  PRO A 342     151.189  71.657  90.285  1.00 90.76           C  
ATOM    351  N   LYS A 343     148.928  73.117  87.445  1.00196.53           N  
ATOM    352  CA  LYS A 343     148.254  73.647  86.295  1.00196.53           C  
ATOM    353  C   LYS A 343     146.751  73.515  86.358  1.00196.53           C  
ATOM    354  O   LYS A 343     146.185  72.972  85.412  1.00196.53           O  
ATOM    355  CB  LYS A 343     148.716  72.980  84.988  1.00196.53           C  
ATOM    356  CG  LYS A 343     148.336  73.777  83.742  1.00196.53           C  
ATOM    357  CD  LYS A 343     149.065  75.119  83.660  1.00196.53           C  
ATOM    358  CE  LYS A 343     148.741  75.919  82.399  1.00196.53           C  
ATOM    359  NZ  LYS A 343     149.353  75.272  81.218  1.00196.53           N1+
ATOM    360  N   PRO A 344     146.039  73.902  87.392  1.00178.73           N  
ATOM    361  CA  PRO A 344     144.605  73.953  87.212  1.00178.73           C  
ATOM    362  C   PRO A 344     144.175  75.395  87.192  1.00178.73           C  
ATOM    363  O   PRO A 344     145.025  76.262  87.396  1.00178.73           O  
ATOM    364  CB  PRO A 344     143.963  73.230  88.395  1.00178.73           C  
ATOM    365  CG  PRO A 344     145.102  72.427  89.024  1.00178.73           C  
ATOM    366  CD  PRO A 344     146.334  73.262  88.670  1.00178.73           C  
ATOM    367  N   PRO A 345     142.912  75.669  86.960  1.00164.26           N  
ATOM    368  CA  PRO A 345     142.415  77.022  87.073  1.00164.26           C  
ATOM    369  C   PRO A 345     142.095  77.353  88.508  1.00164.26           C  
ATOM    370  O   PRO A 345     141.901  76.434  89.302  1.00164.26           O  
ATOM    371  CB  PRO A 345     141.175  77.104  86.189  1.00164.26           C  
ATOM    372  CG  PRO A 345     141.378  75.981  85.162  1.00164.26           C  
ATOM    373  CD  PRO A 345     142.222  74.937  85.908  1.00164.26           C  
ATOM    374  N   ALA A 346     142.040  78.658  88.855  1.00 40.52           N  
ATOM    375  CA  ALA A 346     141.742  79.141  90.180  1.00 40.52           C  
ATOM    376  C   ALA A 346     140.319  78.857  90.578  1.00 40.52           C  
ATOM    377  O   ALA A 346     140.047  78.490  91.721  1.00 40.52           O  
ATOM    378  CB  ALA A 346     141.956  80.658  90.318  1.00 40.52           C  
ATOM    379  N   TRP A 347     139.371  79.006  89.633  1.00 58.11           N  
ATOM    380  CA  TRP A 347     137.964  78.909  89.920  1.00 58.11           C  
ATOM    381  C   TRP A 347     137.649  77.558  90.466  1.00 58.11           C  
ATOM    382  O   TRP A 347     136.799  77.421  91.346  1.00 58.11           O  
ATOM    383  CB  TRP A 347     137.074  79.158  88.685  1.00 58.11           C  
ATOM    384  CG  TRP A 347     137.296  78.229  87.513  1.00 58.11           C  
ATOM    385  CD1 TRP A 347     138.146  78.370  86.454  1.00 58.11           C  
ATOM    386  CD2 TRP A 347     136.589  76.997  87.304  1.00 58.11           C  
ATOM    387  CE2 TRP A 347     137.057  76.449  86.108  1.00 58.11           C  
ATOM    388  CE3 TRP A 347     135.624  76.374  88.043  1.00 58.11           C  
ATOM    389  NE1 TRP A 347     138.013  77.302  85.599  1.00 58.11           N  
ATOM    390  CZ2 TRP A 347     136.568  75.266  85.634  1.00 58.11           C  
ATOM    391  CZ3 TRP A 347     135.135  75.178  87.563  1.00 58.11           C  
ATOM    392  CH2 TRP A 347     135.597  74.635  86.382  1.00 58.11           C  
ATOM    393  N   LYS A 348     138.330  76.518  89.961  1.00 66.52           N  
ATOM    394  CA  LYS A 348     138.057  75.189  90.415  1.00 66.52           C  
ATOM    395  C   LYS A 348     138.294  75.143  91.893  1.00 66.52           C  
ATOM    396  O   LYS A 348     137.558  74.474  92.616  1.00 66.52           O  
ATOM    397  CB  LYS A 348     138.978  74.138  89.768  1.00 66.52           C  
ATOM    398  CG  LYS A 348     138.745  73.942  88.268  1.00 66.52           C  
ATOM    399  CD  LYS A 348     139.851  73.135  87.583  1.00 66.52           C  
ATOM    400  CE  LYS A 348     139.601  72.884  86.093  1.00 66.52           C  
ATOM    401  NZ  LYS A 348     140.719  72.101  85.518  1.00 66.52           N1+
ATOM    402  N   GLY A 349     139.347  75.826  92.384  1.00 31.31           N  
ATOM    403  CA  GLY A 349     139.628  75.820  93.796  1.00 31.31           C  
ATOM    404  C   GLY A 349     138.545  76.518  94.563  1.00 31.31           C  
ATOM    405  O   GLY A 349     138.049  76.009  95.567  1.00 31.31           O  
ATOM    406  N   TYR A 350     138.115  77.696  94.079  1.00 59.29           N  
ATOM    407  CA  TYR A 350     137.153  78.498  94.778  1.00 59.29           C  
ATOM    408  C   TYR A 350     135.886  77.725  94.904  1.00 59.29           C  
ATOM    409  O   TYR A 350     135.161  77.863  95.888  1.00 59.29           O  
ATOM    410  CB  TYR A 350     136.861  79.843  94.094  1.00 59.29           C  
ATOM    411  CG  TYR A 350     138.123  80.626  94.208  1.00 59.29           C  
ATOM    412  CD1 TYR A 350     138.505  81.151  95.423  1.00 59.29           C  
ATOM    413  CD2 TYR A 350     138.920  80.839  93.108  1.00 59.29           C  
ATOM    414  CE1 TYR A 350     139.667  81.875  95.541  1.00 59.29           C  
ATOM    415  CE2 TYR A 350     140.084  81.562  93.220  1.00 59.29           C  
ATOM    416  CZ  TYR A 350     140.458  82.080  94.437  1.00 59.29           C  
ATOM    417  OH  TYR A 350     141.652  82.822  94.550  1.00 59.29           O  
ATOM    418  N   LEU A 351     135.571  76.895  93.897  1.00 36.16           N  
ATOM    419  CA  LEU A 351     134.354  76.145  93.945  1.00 36.16           C  
ATOM    420  C   LEU A 351     134.363  75.276  95.171  1.00 36.16           C  
ATOM    421  O   LEU A 351     133.349  75.172  95.860  1.00 36.16           O  
ATOM    422  CB  LEU A 351     134.177  75.225  92.724  1.00 36.16           C  
ATOM    423  CG  LEU A 351     132.873  74.412  92.758  1.00 36.16           C  
ATOM    424  CD1 LEU A 351     131.646  75.334  92.679  1.00 36.16           C  
ATOM    425  CD2 LEU A 351     132.866  73.316  91.679  1.00 36.16           C  
ATOM    426  N   LEU A 352     135.505  74.630  95.484  1.00 82.89           N  
ATOM    427  CA  LEU A 352     135.567  73.749  96.626  1.00 82.89           C  
ATOM    428  C   LEU A 352     135.353  74.504  97.904  1.00 82.89           C  
ATOM    429  O   LEU A 352     134.620  74.047  98.779  1.00 82.89           O  
ATOM    430  CB  LEU A 352     136.911  73.012  96.777  1.00 82.89           C  
ATOM    431  CG  LEU A 352     137.133  71.867  95.772  1.00 82.89           C  
ATOM    432  CD1 LEU A 352     137.155  72.368  94.323  1.00 82.89           C  
ATOM    433  CD2 LEU A 352     138.381  71.051  96.140  1.00 82.89           C  
ATOM    434  N   ALA A 353     135.991  75.680  98.043  1.00 37.61           N  
ATOM    435  CA  ALA A 353     135.906  76.472  99.241  1.00 37.61           C  
ATOM    436  C   ALA A 353     134.486  76.904  99.449  1.00 37.61           C  
ATOM    437  O   ALA A 353     134.032  77.035 100.584  1.00 37.61           O  
ATOM    438  CB  ALA A 353     136.775  77.740  99.178  1.00 37.61           C  
ATOM    439  N   VAL A 354     133.777  77.228  98.353  1.00 37.93           N  
ATOM    440  CA  VAL A 354     132.395  77.617  98.433  1.00 37.93           C  
ATOM    441  C   VAL A 354     131.548  76.433  98.809  1.00 37.93           C  
ATOM    442  O   VAL A 354     130.710  76.510  99.707  1.00 37.93           O  
ATOM    443  CB  VAL A 354     131.879  78.156  97.130  1.00 37.93           C  
ATOM    444  CG1 VAL A 354     130.387  78.490  97.292  1.00 37.93           C  
ATOM    445  CG2 VAL A 354     132.745  79.359  96.723  1.00 37.93           C  
ATOM    446  N   LEU A 355     131.793  75.281  98.153  1.00100.00           N  
ATOM    447  CA  LEU A 355     130.997  74.091  98.301  1.00100.00           C  
ATOM    448  C   LEU A 355     131.072  73.645  99.731  1.00100.00           C  
ATOM    449  O   LEU A 355     130.089  73.170 100.297  1.00100.00           O  
ATOM    450  CB  LEU A 355     131.505  72.957  97.377  1.00100.00           C  
ATOM    451  CG  LEU A 355     130.620  71.697  97.238  1.00100.00           C  
ATOM    452  CD1 LEU A 355     131.277  70.685  96.285  1.00100.00           C  
ATOM    453  CD2 LEU A 355     130.278  71.045  98.585  1.00100.00           C  
ATOM    454  N   MET A 356     132.249  73.791 100.362  1.00109.50           N  
ATOM    455  CA  MET A 356     132.415  73.378 101.725  1.00109.50           C  
ATOM    456  C   MET A 356     131.542  74.203 102.630  1.00109.50           C  
ATOM    457  O   MET A 356     131.038  73.697 103.630  1.00109.50           O  
ATOM    458  CB  MET A 356     133.854  73.530 102.236  1.00109.50           C  
ATOM    459  CG  MET A 356     134.272  74.990 102.381  1.00109.50           C  
ATOM    460  SD  MET A 356     135.938  75.252 103.046  1.00109.50           S  
ATOM    461  CE  MET A 356     135.441  74.945 104.764  1.00109.50           C  
ATOM    462  N   PHE A 357     131.382  75.508 102.328  1.00 54.79           N  
ATOM    463  CA  PHE A 357     130.612  76.422 103.134  1.00 54.79           C  
ATOM    464  C   PHE A 357     129.163  76.031 103.133  1.00 54.79           C  
ATOM    465  O   PHE A 357     128.537  75.915 104.187  1.00 54.79           O  
ATOM    466  CB  PHE A 357     130.684  77.853 102.568  1.00 54.79           C  
ATOM    467  CG  PHE A 357     130.067  78.801 103.539  1.00 54.79           C  
ATOM    468  CD1 PHE A 357     130.817  79.299 104.579  1.00 54.79           C  
ATOM    469  CD2 PHE A 357     128.757  79.201 103.416  1.00 54.79           C  
ATOM    470  CE1 PHE A 357     130.284  80.179 105.490  1.00 54.79           C  
ATOM    471  CE2 PHE A 357     128.216  80.081 104.323  1.00 54.79           C  
ATOM    472  CZ  PHE A 357     128.975  80.571 105.359  1.00 54.79           C  
ATOM    473  N   LEU A 358     128.594  75.796 101.938  1.00 81.47           N  
ATOM    474  CA  LEU A 358     127.196  75.489 101.846  1.00 81.47           C  
ATOM    475  C   LEU A 358     126.930  74.213 102.562  1.00 81.47           C  
ATOM    476  O   LEU A 358     125.898  74.066 103.212  1.00 81.47           O  
ATOM    477  CB  LEU A 358     126.671  75.322 100.410  1.00 81.47           C  
ATOM    478  CG  LEU A 358     126.510  76.651  99.650  1.00 81.47           C  
ATOM    479  CD1 LEU A 358     127.860  77.337  99.404  1.00 81.47           C  
ATOM    480  CD2 LEU A 358     125.679  76.460  98.372  1.00 81.47           C  
ATOM    481  N   SER A 359     127.854  73.243 102.456  1.00 36.12           N  
ATOM    482  CA  SER A 359     127.608  71.985 103.086  1.00 36.12           C  
ATOM    483  C   SER A 359     127.496  72.183 104.571  1.00 36.12           C  
ATOM    484  O   SER A 359     126.646  71.572 105.217  1.00 36.12           O  
ATOM    485  CB  SER A 359     128.705  70.948 102.830  1.00 36.12           C  
ATOM    486  OG  SER A 359     128.329  69.725 103.440  1.00 36.12           O  
ATOM    487  N   ALA A 360     128.361  73.034 105.160  1.00 39.73           N  
ATOM    488  CA  ALA A 360     128.366  73.278 106.578  1.00 39.73           C  
ATOM    489  C   ALA A 360     127.107  73.962 107.023  1.00 39.73           C  
ATOM    490  O   ALA A 360     126.570  73.647 108.083  1.00 39.73           O  
ATOM    491  CB  ALA A 360     129.531  74.174 107.031  1.00 39.73           C  
ATOM    492  N   CYS A 361     126.613  74.944 106.242  1.00 36.23           N  
ATOM    493  CA  CYS A 361     125.444  75.670 106.649  1.00 36.23           C  
ATOM    494  C   CYS A 361     124.280  74.737 106.693  1.00 36.23           C  
ATOM    495  O   CYS A 361     123.458  74.808 107.607  1.00 36.23           O  
ATOM    496  CB  CYS A 361     125.088  76.840 105.717  1.00 36.23           C  
ATOM    497  SG  CYS A 361     126.242  78.239 105.874  1.00 36.23           S  
ATOM    498  N   LEU A 362     124.165  73.842 105.694  1.00 49.60           N  
ATOM    499  CA  LEU A 362     123.087  72.893 105.710  1.00 49.60           C  
ATOM    500  C   LEU A 362     123.288  71.954 106.861  1.00 49.60           C  
ATOM    501  O   LEU A 362     122.322  71.546 107.506  1.00 49.60           O  
ATOM    502  CB  LEU A 362     122.970  72.032 104.434  1.00 49.60           C  
ATOM    503  CG  LEU A 362     122.495  72.771 103.167  1.00 49.60           C  
ATOM    504  CD1 LEU A 362     122.369  71.801 101.978  1.00 49.60           C  
ATOM    505  CD2 LEU A 362     121.193  73.554 103.420  1.00 49.60           C  
ATOM    506  N   GLN A 363     124.551  71.569 107.142  1.00108.27           N  
ATOM    507  CA  GLN A 363     124.733  70.618 108.197  1.00108.27           C  
ATOM    508  C   GLN A 363     124.378  71.212 109.533  1.00108.27           C  
ATOM    509  O   GLN A 363     123.777  70.526 110.359  1.00108.27           O  
ATOM    510  CB  GLN A 363     126.121  69.950 108.277  1.00108.27           C  
ATOM    511  CG  GLN A 363     127.303  70.806 108.710  1.00108.27           C  
ATOM    512  CD  GLN A 363     128.464  69.816 108.777  1.00108.27           C  
ATOM    513  NE2 GLN A 363     129.117  69.689 109.960  1.00108.27           N  
ATOM    514  OE1 GLN A 363     128.773  69.137 107.799  1.00108.27           O  
ATOM    515  N   THR A 364     124.727  72.492 109.792  1.00150.86           N  
ATOM    516  CA  THR A 364     124.424  73.052 111.082  1.00150.86           C  
ATOM    517  C   THR A 364     122.954  73.222 111.276  1.00150.86           C  
ATOM    518  O   THR A 364     122.441  73.002 112.373  1.00150.86           O  
ATOM    519  CB  THR A 364     125.156  74.338 111.420  1.00150.86           C  
ATOM    520  CG2 THR A 364     126.660  74.101 111.182  1.00150.86           C  
ATOM    521  OG1 THR A 364     124.707  75.427 110.634  1.00150.86           O  
ATOM    522  N   LEU A 365     122.227  73.659 110.229  1.00132.22           N  
ATOM    523  CA  LEU A 365     120.807  73.841 110.396  1.00132.22           C  
ATOM    524  C   LEU A 365     120.006  72.558 110.426  1.00132.22           C  
ATOM    525  O   LEU A 365     118.978  72.495 111.110  1.00132.22           O  
ATOM    526  CB  LEU A 365     120.209  74.995 109.568  1.00132.22           C  
ATOM    527  CG  LEU A 365     120.684  76.340 110.187  1.00132.22           C  
ATOM    528  CD1 LEU A 365     122.185  76.596 109.936  1.00132.22           C  
ATOM    529  CD2 LEU A 365     119.780  77.531 109.835  1.00132.22           C  
ATOM    530  N   PHE A 366     120.435  71.483 109.715  1.00144.72           N  
ATOM    531  CA  PHE A 366     119.705  70.224 109.731  1.00144.72           C  
ATOM    532  C   PHE A 366     119.606  69.763 111.130  1.00144.72           C  
ATOM    533  O   PHE A 366     118.547  69.344 111.598  1.00144.72           O  
ATOM    534  CB  PHE A 366     120.437  68.970 109.187  1.00144.72           C  
ATOM    535  CG  PHE A 366     120.335  68.669 107.735  1.00144.72           C  
ATOM    536  CD1 PHE A 366     119.127  68.296 107.198  1.00144.72           C  
ATOM    537  CD2 PHE A 366     121.445  68.741 106.935  1.00144.72           C  
ATOM    538  CE1 PHE A 366     119.043  67.988 105.859  1.00144.72           C  
ATOM    539  CE2 PHE A 366     121.359  68.444 105.586  1.00144.72           C  
ATOM    540  CZ  PHE A 366     120.154  68.065 105.052  1.00144.72           C  
ATOM    541  N   GLU A 367     120.754  69.799 111.817  1.00115.75           N  
ATOM    542  CA  GLU A 367     120.874  69.231 113.115  1.00115.75           C  
ATOM    543  C   GLU A 367     119.977  69.902 114.094  1.00115.75           C  
ATOM    544  O   GLU A 367     119.294  69.244 114.876  1.00115.75           O  
ATOM    545  CB  GLU A 367     122.303  69.337 113.658  1.00115.75           C  
ATOM    546  CG  GLU A 367     123.280  68.508 112.825  1.00115.75           C  
ATOM    547  CD  GLU A 367     123.101  67.043 113.192  1.00115.75           C  
ATOM    548  OE1 GLU A 367     121.949  66.531 113.126  1.00115.75           O  
ATOM    549  OE2 GLU A 367     124.133  66.413 113.533  1.00115.75           O1-
ATOM    550  N   GLN A 368     119.925  71.240 114.040  1.00106.73           N  
ATOM    551  CA  GLN A 368     119.195  72.028 114.990  1.00106.73           C  
ATOM    552  C   GLN A 368     117.738  71.745 114.911  1.00106.73           C  
ATOM    553  O   GLN A 368     117.019  72.019 115.871  1.00106.73           O  
ATOM    554  CB  GLN A 368     119.305  73.521 114.735  1.00106.73           C  
ATOM    555  CG  GLN A 368     120.718  74.058 114.850  1.00106.73           C  
ATOM    556  CD  GLN A 368     120.534  75.505 114.479  1.00106.73           C  
ATOM    557  NE2 GLN A 368     119.362  75.810 113.865  1.00106.73           N  
ATOM    558  OE1 GLN A 368     121.398  76.343 114.726  1.00106.73           O  
ATOM    559  N   GLN A 369     117.232  71.365 113.729  1.00147.06           N  
ATOM    560  CA  GLN A 369     115.856  70.983 113.706  1.00147.06           C  
ATOM    561  C   GLN A 369     115.680  69.667 114.404  1.00147.06           C  
ATOM    562  O   GLN A 369     114.681  69.463 115.086  1.00147.06           O  
ATOM    563  CB  GLN A 369     115.209  70.853 112.324  1.00147.06           C  
ATOM    564  CG  GLN A 369     113.701  70.705 112.539  1.00147.06           C  
ATOM    565  CD  GLN A 369     112.989  70.596 111.212  1.00147.06           C  
ATOM    566  NE2 GLN A 369     112.734  69.335 110.769  1.00147.06           N  
ATOM    567  OE1 GLN A 369     112.659  71.608 110.593  1.00147.06           O  
ATOM    568  N   ASN A 370     116.660  68.745 114.249  1.00 88.00           N  
ATOM    569  CA  ASN A 370     116.548  67.413 114.797  1.00 88.00           C  
ATOM    570  C   ASN A 370     116.376  67.495 116.272  1.00 88.00           C  
ATOM    571  O   ASN A 370     115.501  66.859 116.849  1.00 88.00           O  
ATOM    572  CB  ASN A 370     117.842  66.580 114.662  1.00 88.00           C  
ATOM    573  CG  ASN A 370     117.976  65.993 113.268  1.00 88.00           C  
ATOM    574  ND2 ASN A 370     118.560  66.790 112.329  1.00 88.00           N  
ATOM    575  OD1 ASN A 370     117.624  64.835 113.045  1.00 88.00           O  
ATOM    576  N   MET A 371     117.221  68.291 116.927  1.00130.08           N  
ATOM    577  CA  MET A 371     117.253  68.410 118.358  1.00130.08           C  
ATOM    578  C   MET A 371     115.959  68.993 118.845  1.00130.08           C  
ATOM    579  O   MET A 371     115.463  68.644 119.912  1.00130.08           O  
ATOM    580  CB  MET A 371     118.370  69.378 118.761  1.00130.08           C  
ATOM    581  CG  MET A 371     119.725  68.830 118.348  1.00130.08           C  
ATOM    582  SD  MET A 371     120.224  67.385 119.316  1.00130.08           S  
ATOM    583  CE  MET A 371     121.875  67.402 118.568  1.00130.08           C  
ATOM    584  N   TYR A 372     115.405  69.931 118.056  1.00 88.28           N  
ATOM    585  CA  TYR A 372     114.249  70.707 118.406  1.00 88.28           C  
ATOM    586  C   TYR A 372     113.057  69.804 118.568  1.00 88.28           C  
ATOM    587  O   TYR A 372     112.349  69.841 119.574  1.00 88.28           O  
ATOM    588  CB  TYR A 372     113.940  71.654 117.235  1.00 88.28           C  
ATOM    589  CG  TYR A 372     113.109  72.843 117.579  1.00 88.28           C  
ATOM    590  CD1 TYR A 372     113.721  73.918 118.166  1.00 88.28           C  
ATOM    591  CD2 TYR A 372     111.766  72.935 117.275  1.00 88.28           C  
ATOM    592  CE1 TYR A 372     113.013  75.050 118.471  1.00 88.28           C  
ATOM    593  CE2 TYR A 372     111.044  74.064 117.578  1.00 88.28           C  
ATOM    594  CZ  TYR A 372     111.685  75.120 118.172  1.00 88.28           C  
ATOM    595  OH  TYR A 372     110.987  76.305 118.494  1.00 88.28           O  
ATOM    596  N   ARG A 373     112.810  68.970 117.545  1.00139.05           N  
ATOM    597  CA  ARG A 373     111.696  68.070 117.468  1.00139.05           C  
ATOM    598  C   ARG A 373     111.894  66.991 118.484  1.00139.05           C  
ATOM    599  O   ARG A 373     110.946  66.487 119.070  1.00139.05           O  
ATOM    600  CB  ARG A 373     111.654  67.415 116.092  1.00139.05           C  
ATOM    601  CG  ARG A 373     112.146  68.404 115.034  1.00139.05           C  
ATOM    602  CD  ARG A 373     111.391  69.733 114.954  1.00139.05           C  
ATOM    603  NE  ARG A 373     110.386  69.612 113.861  1.00139.05           N  
ATOM    604  CZ  ARG A 373     109.209  70.306 113.923  1.00139.05           C  
ATOM    605  NH1 ARG A 373     108.848  70.915 115.080  1.00139.05           N1+
ATOM    606  NH2 ARG A 373     108.411  70.388 112.814  1.00139.05           N  
ATOM    607  N   LEU A 374     113.152  66.560 118.672  1.00123.64           N  
ATOM    608  CA  LEU A 374     113.469  65.540 119.629  1.00123.64           C  
ATOM    609  C   LEU A 374     113.246  65.993 121.040  1.00123.64           C  
ATOM    610  O   LEU A 374     112.778  65.212 121.869  1.00123.64           O  
ATOM    611  CB  LEU A 374     114.889  64.982 119.434  1.00123.64           C  
ATOM    612  CG  LEU A 374     114.912  63.768 118.478  1.00123.64           C  
ATOM    613  CD1 LEU A 374     113.586  63.004 118.558  1.00123.64           C  
ATOM    614  CD2 LEU A 374     115.176  64.155 117.015  1.00123.64           C  
ATOM    615  N   LYS A 375     113.601  67.243 121.389  1.00140.48           N  
ATOM    616  CA  LYS A 375     113.361  67.629 122.748  1.00140.48           C  
ATOM    617  C   LYS A 375     111.880  67.793 122.992  1.00140.48           C  
ATOM    618  O   LYS A 375     111.384  67.349 124.021  1.00140.48           O  
ATOM    619  CB  LYS A 375     114.200  68.845 123.208  1.00140.48           C  
ATOM    620  CG  LYS A 375     114.416  68.882 124.730  1.00140.48           C  
ATOM    621  CD  LYS A 375     115.776  69.434 125.183  1.00140.48           C  
ATOM    622  CE  LYS A 375     116.198  70.784 124.611  1.00140.48           C  
ATOM    623  NZ  LYS A 375     117.526  71.137 125.158  1.00140.48           N1+
ATOM    624  N   VAL A 376     111.098  68.356 122.042  1.00106.88           N  
ATOM    625  CA  VAL A 376     109.706  68.627 122.320  1.00106.88           C  
ATOM    626  C   VAL A 376     108.976  67.347 122.638  1.00106.88           C  
ATOM    627  O   VAL A 376     108.162  67.303 123.558  1.00106.88           O  
ATOM    628  CB  VAL A 376     108.954  69.325 121.207  1.00106.88           C  
ATOM    629  CG1 VAL A 376     108.020  68.334 120.484  1.00106.88           C  
ATOM    630  CG2 VAL A 376     108.229  70.545 121.795  1.00106.88           C  
ATOM    631  N   LEU A 377     109.265  66.247 121.915  1.00116.43           N  
ATOM    632  CA  LEU A 377     108.537  65.031 122.150  1.00116.43           C  
ATOM    633  C   LEU A 377     108.733  64.584 123.565  1.00116.43           C  
ATOM    634  O   LEU A 377     107.826  63.972 124.133  1.00116.43           O  
ATOM    635  CB  LEU A 377     108.855  63.872 121.186  1.00116.43           C  
ATOM    636  CG  LEU A 377     108.112  64.000 119.848  1.00116.43           C  
ATOM    637  CD1 LEU A 377     108.557  65.196 119.014  1.00116.43           C  
ATOM    638  CD2 LEU A 377     108.163  62.687 119.078  1.00116.43           C  
ATOM    639  N   GLN A 378     109.915  64.854 124.162  1.00114.41           N  
ATOM    640  CA  GLN A 378     110.168  64.476 125.531  1.00114.41           C  
ATOM    641  C   GLN A 378     109.232  65.273 126.393  1.00114.41           C  
ATOM    642  O   GLN A 378     108.727  64.775 127.397  1.00114.41           O  
ATOM    643  CB  GLN A 378     111.579  64.847 126.082  1.00114.41           C  
ATOM    644  CG  GLN A 378     111.729  66.320 126.503  1.00114.41           C  
ATOM    645  CD  GLN A 378     113.154  66.773 126.822  1.00114.41           C  
ATOM    646  NE2 GLN A 378     114.185  66.170 126.175  1.00114.41           N  
ATOM    647  OE1 GLN A 378     113.342  67.697 127.609  1.00114.41           O  
ATOM    648  N   MET A 379     108.983  66.543 126.005  1.00 93.38           N  
ATOM    649  CA  MET A 379     108.221  67.483 126.779  1.00 93.38           C  
ATOM    650  C   MET A 379     106.838  66.958 126.950  1.00 93.38           C  
ATOM    651  O   MET A 379     106.232  67.132 128.005  1.00 93.38           O  
ATOM    652  CB  MET A 379     108.071  68.848 126.081  1.00 93.38           C  
ATOM    653  CG  MET A 379     107.393  69.914 126.948  1.00 93.38           C  
ATOM    654  SD  MET A 379     106.980  71.440 126.054  1.00 93.38           S  
ATOM    655  CE  MET A 379     108.625  71.560 125.297  1.00 93.38           C  
ATOM    656  N   ARG A 380     106.284  66.356 125.883  1.00156.45           N  
ATOM    657  CA  ARG A 380     104.984  65.756 125.956  1.00156.45           C  
ATOM    658  C   ARG A 380     105.024  64.578 126.861  1.00156.45           C  
ATOM    659  O   ARG A 380     104.100  64.349 127.640  1.00156.45           O  
ATOM    660  CB  ARG A 380     104.471  65.183 124.623  1.00156.45           C  
ATOM    661  CG  ARG A 380     103.329  65.936 123.940  1.00156.45           C  
ATOM    662  CD  ARG A 380     103.636  67.362 123.503  1.00156.45           C  
ATOM    663  NE  ARG A 380     102.537  67.747 122.574  1.00156.45           N  
ATOM    664  CZ  ARG A 380     101.774  68.851 122.815  1.00156.45           C  
ATOM    665  NH1 ARG A 380     102.014  69.622 123.911  1.00156.45           N1+
ATOM    666  NH2 ARG A 380     100.758  69.166 121.957  1.00156.45           N  
ATOM    667  N   LEU A 381     106.111  63.791 126.780  1.00126.70           N  
ATOM    668  CA  LEU A 381     106.153  62.553 127.493  1.00126.70           C  
ATOM    669  C   LEU A 381     106.050  62.818 128.962  1.00126.70           C  
ATOM    670  O   LEU A 381     105.360  62.092 129.678  1.00126.70           O  
ATOM    671  CB  LEU A 381     107.434  61.748 127.219  1.00126.70           C  
ATOM    672  CG  LEU A 381     107.365  60.314 127.771  1.00126.70           C  
ATOM    673  CD1 LEU A 381     106.194  59.538 127.143  1.00126.70           C  
ATOM    674  CD2 LEU A 381     108.706  59.589 127.586  1.00126.70           C  
ATOM    675  N   ARG A 382     106.736  63.859 129.468  1.00129.64           N  
ATOM    676  CA  ARG A 382     106.646  64.107 130.878  1.00129.64           C  
ATOM    677  C   ARG A 382     105.252  64.516 131.257  1.00129.64           C  
ATOM    678  O   ARG A 382     104.710  64.032 132.250  1.00129.64           O  
ATOM    679  CB  ARG A 382     107.635  65.164 131.404  1.00129.64           C  
ATOM    680  CG  ARG A 382     107.473  66.569 130.829  1.00129.64           C  
ATOM    681  CD  ARG A 382     108.344  67.594 131.558  1.00129.64           C  
ATOM    682  NE  ARG A 382     107.953  67.539 132.994  1.00129.64           N  
ATOM    683  CZ  ARG A 382     106.881  68.256 133.442  1.00129.64           C  
ATOM    684  NH1 ARG A 382     106.197  69.074 132.589  1.00129.64           N1+
ATOM    685  NH2 ARG A 382     106.489  68.147 134.744  1.00129.64           N  
ATOM    686  N   SER A 383     104.608  65.387 130.457  1.00 84.89           N  
ATOM    687  CA  SER A 383     103.311  65.875 130.833  1.00 84.89           C  
ATOM    688  C   SER A 383     102.335  64.739 130.920  1.00 84.89           C  
ATOM    689  O   SER A 383     101.469  64.730 131.793  1.00 84.89           O  
ATOM    690  CB  SER A 383     102.768  66.961 129.882  1.00 84.89           C  
ATOM    691  OG  SER A 383     102.691  66.477 128.550  1.00 84.89           O  
ATOM    692  N   ALA A 384     102.439  63.755 130.007  1.00 34.67           N  
ATOM    693  CA  ALA A 384     101.542  62.632 130.013  1.00 34.67           C  
ATOM    694  C   ALA A 384     101.747  61.790 131.242  1.00 34.67           C  
ATOM    695  O   ALA A 384     100.782  61.373 131.881  1.00 34.67           O  
ATOM    696  CB  ALA A 384     101.733  61.712 128.796  1.00 34.67           C  
ATOM    697  N   ILE A 385     103.019  61.524 131.607  1.00 90.30           N  
ATOM    698  CA  ILE A 385     103.343  60.659 132.709  1.00 90.30           C  
ATOM    699  C   ILE A 385     102.858  61.250 133.991  1.00 90.30           C  
ATOM    700  O   ILE A 385     102.370  60.535 134.863  1.00 90.30           O  
ATOM    701  CB  ILE A 385     104.814  60.419 132.858  1.00 90.30           C  
ATOM    702  CG1 ILE A 385     105.348  59.663 131.632  1.00 90.30           C  
ATOM    703  CG2 ILE A 385     105.042  59.677 134.187  1.00 90.30           C  
ATOM    704  CD1 ILE A 385     104.700  58.293 131.435  1.00 90.30           C  
ATOM    705  N   THR A 386     103.026  62.573 134.161  1.00 34.26           N  
ATOM    706  CA  THR A 386     102.604  63.203 135.378  1.00 34.26           C  
ATOM    707  C   THR A 386     101.116  63.088 135.503  1.00 34.26           C  
ATOM    708  O   THR A 386     100.601  62.715 136.556  1.00 34.26           O  
ATOM    709  CB  THR A 386     102.947  64.662 135.415  1.00 34.26           C  
ATOM    710  CG2 THR A 386     102.491  65.242 136.767  1.00 34.26           C  
ATOM    711  OG1 THR A 386     104.347  64.834 135.259  1.00 34.26           O  
ATOM    712  N   GLY A 387     100.387  63.405 134.417  1.00 28.28           N  
ATOM    713  CA  GLY A 387      98.950  63.407 134.430  1.00 28.28           C  
ATOM    714  C   GLY A 387      98.396  62.029 134.620  1.00 28.28           C  
ATOM    715  O   GLY A 387      97.437  61.846 135.368  1.00 28.28           O  
ATOM    716  N   LEU A 388      98.969  61.024 133.928  1.00 83.73           N  
ATOM    717  CA  LEU A 388      98.426  59.696 133.984  1.00 83.73           C  
ATOM    718  C   LEU A 388      98.537  59.141 135.367  1.00 83.73           C  
ATOM    719  O   LEU A 388      97.575  58.584 135.895  1.00 83.73           O  
ATOM    720  CB  LEU A 388      99.142  58.710 133.049  1.00 83.73           C  
ATOM    721  CG  LEU A 388      98.549  57.289 133.109  1.00 83.73           C  
ATOM    722  CD1 LEU A 388      97.094  57.277 132.623  1.00 83.73           C  
ATOM    723  CD2 LEU A 388      99.435  56.279 132.361  1.00 83.73           C  
ATOM    724  N   VAL A 389      99.718  59.274 136.000  1.00123.33           N  
ATOM    725  CA  VAL A 389      99.869  58.732 137.318  1.00123.33           C  
ATOM    726  C   VAL A 389      98.978  59.463 138.274  1.00123.33           C  
ATOM    727  O   VAL A 389      98.414  58.857 139.181  1.00123.33           O  
ATOM    728  CB  VAL A 389     101.279  58.722 137.852  1.00123.33           C  
ATOM    729  CG1 VAL A 389     102.094  57.686 137.066  1.00123.33           C  
ATOM    730  CG2 VAL A 389     101.867  60.132 137.764  1.00123.33           C  
ATOM    731  N   TYR A 390      98.815  60.785 138.087  1.00 58.95           N  
ATOM    732  CA  TYR A 390      98.040  61.605 138.976  1.00 58.95           C  
ATOM    733  C   TYR A 390      96.602  61.167 138.968  1.00 58.95           C  
ATOM    734  O   TYR A 390      95.970  61.087 140.019  1.00 58.95           O  
ATOM    735  CB  TYR A 390      98.093  63.087 138.566  1.00 58.95           C  
ATOM    736  CG  TYR A 390      97.499  63.911 139.656  1.00 58.95           C  
ATOM    737  CD1 TYR A 390      98.255  64.238 140.757  1.00 58.95           C  
ATOM    738  CD2 TYR A 390      96.203  64.365 139.575  1.00 58.95           C  
ATOM    739  CE1 TYR A 390      97.726  65.001 141.769  1.00 58.95           C  
ATOM    740  CE2 TYR A 390      95.669  65.129 140.585  1.00 58.95           C  
ATOM    741  CZ  TYR A 390      96.431  65.447 141.685  1.00 58.95           C  
ATOM    742  OH  TYR A 390      95.883  66.233 142.721  1.00 58.95           O  
ATOM    743  N   ARG A 391      96.039  60.896 137.774  1.00 90.06           N  
ATOM    744  CA  ARG A 391      94.667  60.483 137.652  1.00 90.06           C  
ATOM    745  C   ARG A 391      94.479  59.130 138.269  1.00 90.06           C  
ATOM    746  O   ARG A 391      93.474  58.873 138.932  1.00 90.06           O  
ATOM    747  CB  ARG A 391      94.203  60.447 136.185  1.00 90.06           C  
ATOM    748  CG  ARG A 391      94.071  61.857 135.601  1.00 90.06           C  
ATOM    749  CD  ARG A 391      93.800  61.910 134.097  1.00 90.06           C  
ATOM    750  NE  ARG A 391      93.557  63.339 133.749  1.00 90.06           N  
ATOM    751  CZ  ARG A 391      94.607  64.187 133.540  1.00 90.06           C  
ATOM    752  NH1 ARG A 391      95.890  63.732 133.660  1.00 90.06           N1+
ATOM    753  NH2 ARG A 391      94.375  65.493 133.219  1.00 90.06           N  
ATOM    754  N   LYS A 392      95.447  58.220 138.056  1.00124.68           N  
ATOM    755  CA  LYS A 392      95.374  56.880 138.569  1.00124.68           C  
ATOM    756  C   LYS A 392      95.444  56.903 140.069  1.00124.68           C  
ATOM    757  O   LYS A 392      94.756  56.133 140.741  1.00124.68           O  
ATOM    758  CB  LYS A 392      96.512  55.981 138.057  1.00124.68           C  
ATOM    759  CG  LYS A 392      96.481  55.774 136.542  1.00124.68           C  
ATOM    760  CD  LYS A 392      95.158  55.199 136.032  1.00124.68           C  
ATOM    761  CE  LYS A 392      94.822  53.821 136.606  1.00124.68           C  
ATOM    762  NZ  LYS A 392      93.517  53.361 136.085  1.00124.68           N1+
ATOM    763  N   VAL A 393      96.252  57.821 140.636  1.00 60.10           N  
ATOM    764  CA  VAL A 393      96.500  57.868 142.054  1.00 60.10           C  
ATOM    765  C   VAL A 393      95.220  58.033 142.821  1.00 60.10           C  
ATOM    766  O   VAL A 393      95.105  57.547 143.946  1.00 60.10           O  
ATOM    767  CB  VAL A 393      97.401  58.992 142.477  1.00 60.10           C  
ATOM    768  CG1 VAL A 393      97.399  59.055 144.014  1.00 60.10           C  
ATOM    769  CG2 VAL A 393      98.802  58.755 141.891  1.00 60.10           C  
ATOM    770  N   LEU A 394      94.247  58.779 142.275  1.00 81.42           N  
ATOM    771  CA  LEU A 394      92.994  58.978 142.946  1.00 81.42           C  
ATOM    772  C   LEU A 394      92.193  57.697 143.011  1.00 81.42           C  
ATOM    773  O   LEU A 394      91.377  57.519 143.913  1.00 81.42           O  
ATOM    774  CB  LEU A 394      92.140  60.062 142.266  1.00 81.42           C  
ATOM    775  CG  LEU A 394      92.840  61.437 142.240  1.00 81.42           C  
ATOM    776  CD1 LEU A 394      91.945  62.511 141.602  1.00 81.42           C  
ATOM    777  CD2 LEU A 394      93.362  61.836 143.631  1.00 81.42           C  
ATOM    778  N   ALA A 395      92.299  56.855 141.966  1.00 90.91           N  
ATOM    779  CA  ALA A 395      91.657  55.563 141.781  1.00 90.91           C  
ATOM    780  C   ALA A 395      92.223  54.375 142.549  1.00 90.91           C  
ATOM    781  O   ALA A 395      91.481  53.444 142.862  1.00 90.91           O  
ATOM    782  CB  ALA A 395      91.621  55.142 140.301  1.00 90.91           C  
ATOM    783  N   LEU A 396      93.548  54.334 142.824  1.00 78.96           N  
ATOM    784  CA  LEU A 396      94.200  53.118 143.277  1.00 78.96           C  
ATOM    785  C   LEU A 396      93.623  52.538 144.541  1.00 78.96           C  
ATOM    786  O   LEU A 396      93.182  53.251 145.440  1.00 78.96           O  
ATOM    787  CB  LEU A 396      95.714  53.296 143.488  1.00 78.96           C  
ATOM    788  CG  LEU A 396      96.462  53.689 142.200  1.00 78.96           C  
ATOM    789  CD1 LEU A 396      97.976  53.792 142.439  1.00 78.96           C  
ATOM    790  CD2 LEU A 396      96.097  52.755 141.034  1.00 78.96           C  
ATOM    791  N   SER A 397      93.628  51.182 144.624  1.00 46.73           N  
ATOM    792  CA  SER A 397      93.081  50.444 145.732  1.00 46.73           C  
ATOM    793  C   SER A 397      94.052  50.487 146.874  1.00 46.73           C  
ATOM    794  O   SER A 397      95.241  50.734 146.690  1.00 46.73           O  
ATOM    795  CB  SER A 397      92.799  48.967 145.400  1.00 46.73           C  
ATOM    796  OG  SER A 397      92.262  48.305 146.536  1.00 46.73           O  
ATOM    797  N   SER A 398      93.550  50.220 148.097  1.00 79.04           N  
ATOM    798  CA  SER A 398      94.308  50.337 149.310  1.00 79.04           C  
ATOM    799  C   SER A 398      95.442  49.365 149.337  1.00 79.04           C  
ATOM    800  O   SER A 398      96.518  49.688 149.837  1.00 79.04           O  
ATOM    801  CB  SER A 398      93.455  50.083 150.563  1.00 79.04           C  
ATOM    802  OG  SER A 398      92.984  48.744 150.572  1.00 79.04           O  
ATOM    803  N   GLY A 399      95.244  48.145 148.807  1.00 23.12           N  
ATOM    804  CA  GLY A 399      96.295  47.174 148.894  1.00 23.12           C  
ATOM    805  C   GLY A 399      97.492  47.682 148.158  1.00 23.12           C  
ATOM    806  O   GLY A 399      98.616  47.584 148.647  1.00 23.12           O  
ATOM    807  N   SER A 400      97.279  48.221 146.943  1.00 36.56           N  
ATOM    808  CA  SER A 400      98.365  48.731 146.158  1.00 36.56           C  
ATOM    809  C   SER A 400      98.893  49.984 146.785  1.00 36.56           C  
ATOM    810  O   SER A 400     100.102  50.185 146.884  1.00 36.56           O  
ATOM    811  CB  SER A 400      97.949  49.078 144.719  1.00 36.56           C  
ATOM    812  OG  SER A 400      97.010  50.143 144.726  1.00 36.56           O  
ATOM    813  N   ARG A 401      97.979  50.838 147.274  1.00107.01           N  
ATOM    814  CA  ARG A 401      98.335  52.128 147.793  1.00107.01           C  
ATOM    815  C   ARG A 401      99.304  51.948 148.918  1.00107.01           C  
ATOM    816  O   ARG A 401     100.281  52.686 149.028  1.00107.01           O  
ATOM    817  CB  ARG A 401      97.117  52.892 148.339  1.00107.01           C  
ATOM    818  CG  ARG A 401      97.438  54.278 148.908  1.00107.01           C  
ATOM    819  CD  ARG A 401      97.886  55.294 147.854  1.00107.01           C  
ATOM    820  NE  ARG A 401      99.246  54.892 147.399  1.00107.01           N  
ATOM    821  CZ  ARG A 401     100.347  55.386 148.035  1.00107.01           C  
ATOM    822  NH1 ARG A 401     100.200  56.277 149.059  1.00107.01           N1+
ATOM    823  NH2 ARG A 401     101.593  54.985 147.652  1.00107.01           N  
ATOM    824  N   LYS A 402      99.049  50.958 149.786  1.00122.91           N  
ATOM    825  CA  LYS A 402      99.889  50.712 150.921  1.00122.91           C  
ATOM    826  C   LYS A 402     101.247  50.218 150.512  1.00122.91           C  
ATOM    827  O   LYS A 402     102.244  50.551 151.152  1.00122.91           O  
ATOM    828  CB  LYS A 402      99.283  49.685 151.897  1.00122.91           C  
ATOM    829  CG  LYS A 402      99.026  48.309 151.280  1.00122.91           C  
ATOM    830  CD  LYS A 402      98.733  47.220 152.315  1.00122.91           C  
ATOM    831  CE  LYS A 402      99.977  46.747 153.068  1.00122.91           C  
ATOM    832  NZ  LYS A 402     100.480  47.828 153.945  1.00122.91           N1+
ATOM    833  N   ALA A 403     101.332  49.411 149.436  1.00 53.15           N  
ATOM    834  CA  ALA A 403     102.571  48.742 149.135  1.00 53.15           C  
ATOM    835  C   ALA A 403     103.730  49.656 148.830  1.00 53.15           C  
ATOM    836  O   ALA A 403     104.791  49.511 149.436  1.00 53.15           O  
ATOM    837  CB  ALA A 403     102.439  47.782 147.941  1.00 53.15           C  
ATOM    838  N   SER A 404     103.569  50.614 147.894  1.00 92.72           N  
ATOM    839  CA  SER A 404     104.667  51.434 147.438  1.00 92.72           C  
ATOM    840  C   SER A 404     105.100  52.481 148.423  1.00 92.72           C  
ATOM    841  O   SER A 404     106.295  52.620 148.688  1.00 92.72           O  
ATOM    842  CB  SER A 404     104.341  52.158 146.121  1.00 92.72           C  
ATOM    843  OG  SER A 404     104.116  51.207 145.091  1.00 92.72           O  
ATOM    844  N   ALA A 405     104.136  53.270 148.948  1.00248.03           N  
ATOM    845  CA  ALA A 405     104.379  54.350 149.871  1.00248.03           C  
ATOM    846  C   ALA A 405     104.567  55.616 149.084  1.00248.03           C  
ATOM    847  O   ALA A 405     104.870  55.587 147.892  1.00248.03           O  
ATOM    848  CB  ALA A 405     105.582  54.171 150.818  1.00248.03           C  
ATOM    849  N   VAL A 406     104.398  56.774 149.759  1.00140.80           N  
ATOM    850  CA  VAL A 406     104.471  58.069 149.138  1.00140.80           C  
ATOM    851  C   VAL A 406     105.847  58.319 148.608  1.00140.80           C  
ATOM    852  O   VAL A 406     106.010  58.973 147.578  1.00140.80           O  
ATOM    853  CB  VAL A 406     104.130  59.203 150.064  1.00140.80           C  
ATOM    854  CG1 VAL A 406     102.692  59.003 150.564  1.00140.80           C  
ATOM    855  CG2 VAL A 406     105.182  59.295 151.179  1.00140.80           C  
ATOM    856  N   GLY A 407     106.886  57.822 149.300  1.00 24.99           N  
ATOM    857  CA  GLY A 407     108.219  58.107 148.854  1.00 24.99           C  
ATOM    858  C   GLY A 407     108.415  57.565 147.471  1.00 24.99           C  
ATOM    859  O   GLY A 407     108.979  58.239 146.611  1.00 24.99           O  
ATOM    860  N   ASP A 408     107.962  56.322 147.224  1.00 38.81           N  
ATOM    861  CA  ASP A 408     108.149  55.697 145.946  1.00 38.81           C  
ATOM    862  C   ASP A 408     107.343  56.410 144.900  1.00 38.81           C  
ATOM    863  O   ASP A 408     107.828  56.634 143.791  1.00 38.81           O  
ATOM    864  CB  ASP A 408     107.709  54.223 145.958  1.00 38.81           C  
ATOM    865  CG  ASP A 408     108.636  53.478 146.909  1.00 38.81           C  
ATOM    866  OD1 ASP A 408     109.621  54.103 147.386  1.00 38.81           O  
ATOM    867  OD2 ASP A 408     108.368  52.276 147.179  1.00 38.81           O1-
ATOM    868  N   VAL A 409     106.085  56.777 145.229  1.00 92.00           N  
ATOM    869  CA  VAL A 409     105.192  57.404 144.292  1.00 92.00           C  
ATOM    870  C   VAL A 409     105.699  58.758 143.892  1.00 92.00           C  
ATOM    871  O   VAL A 409     105.628  59.132 142.721  1.00 92.00           O  
ATOM    872  CB  VAL A 409     103.793  57.569 144.815  1.00 92.00           C  
ATOM    873  CG1 VAL A 409     103.808  58.541 146.005  1.00 92.00           C  
ATOM    874  CG2 VAL A 409     102.896  58.032 143.654  1.00 92.00           C  
ATOM    875  N   VAL A 410     106.194  59.544 144.867  1.00 32.32           N  
ATOM    876  CA  VAL A 410     106.736  60.850 144.605  1.00 32.32           C  
ATOM    877  C   VAL A 410     107.976  60.666 143.790  1.00 32.32           C  
ATOM    878  O   VAL A 410     108.259  61.435 142.873  1.00 32.32           O  
ATOM    879  CB  VAL A 410     107.127  61.568 145.865  1.00 32.32           C  
ATOM    880  CG1 VAL A 410     107.782  62.907 145.484  1.00 32.32           C  
ATOM    881  CG2 VAL A 410     105.882  61.710 146.758  1.00 32.32           C  
ATOM    882  N   ASN A 411     108.761  59.627 144.123  1.00 44.70           N  
ATOM    883  CA  ASN A 411     109.981  59.327 143.434  1.00 44.70           C  
ATOM    884  C   ASN A 411     109.661  58.989 142.011  1.00 44.70           C  
ATOM    885  O   ASN A 411     110.407  59.367 141.108  1.00 44.70           O  
ATOM    886  CB  ASN A 411     110.720  58.121 144.046  1.00 44.70           C  
ATOM    887  CG  ASN A 411     111.983  57.843 143.241  1.00 44.70           C  
ATOM    888  ND2 ASN A 411     113.168  58.123 143.846  1.00 44.70           N  
ATOM    889  OD1 ASN A 411     111.917  57.383 142.102  1.00 44.70           O  
ATOM    890  N   LEU A 412     108.547  58.264 141.758  1.00194.48           N  
ATOM    891  CA  LEU A 412     108.278  57.919 140.387  1.00194.48           C  
ATOM    892  C   LEU A 412     108.075  59.174 139.612  1.00194.48           C  
ATOM    893  O   LEU A 412     108.545  59.287 138.483  1.00194.48           O  
ATOM    894  CB  LEU A 412     106.945  57.223 140.021  1.00194.48           C  
ATOM    895  CG  LEU A 412     106.616  55.814 140.530  1.00194.48           C  
ATOM    896  CD1 LEU A 412     107.765  54.820 140.329  1.00194.48           C  
ATOM    897  CD2 LEU A 412     105.988  55.856 141.919  1.00194.48           C  
ATOM    898  N   VAL A 413     107.305  60.123 140.175  1.00110.14           N  
ATOM    899  CA  VAL A 413     106.999  61.314 139.440  1.00110.14           C  
ATOM    900  C   VAL A 413     108.229  62.142 139.243  1.00110.14           C  
ATOM    901  O   VAL A 413     108.406  62.750 138.189  1.00110.14           O  
ATOM    902  CB  VAL A 413     105.929  62.177 140.057  1.00110.14           C  
ATOM    903  CG1 VAL A 413     104.650  61.334 140.191  1.00110.14           C  
ATOM    904  CG2 VAL A 413     106.431  62.797 141.367  1.00110.14           C  
ATOM    905  N   SER A 414     109.097  62.228 140.269  1.00 51.26           N  
ATOM    906  CA  SER A 414     110.273  63.045 140.163  1.00 51.26           C  
ATOM    907  C   SER A 414     111.266  62.498 139.173  1.00 51.26           C  
ATOM    908  O   SER A 414     111.596  63.159 138.190  1.00 51.26           O  
ATOM    909  CB  SER A 414     110.998  63.211 141.513  1.00 51.26           C  
ATOM    910  OG  SER A 414     112.149  64.029 141.354  1.00 51.26           O  
ATOM    911  N   VAL A 415     111.795  61.283 139.439  1.00 60.96           N  
ATOM    912  CA  VAL A 415     112.859  60.684 138.669  1.00 60.96           C  
ATOM    913  C   VAL A 415     112.480  60.176 137.301  1.00 60.96           C  
ATOM    914  O   VAL A 415     113.140  60.491 136.312  1.00 60.96           O  
ATOM    915  CB  VAL A 415     113.483  59.525 139.390  1.00 60.96           C  
ATOM    916  CG1 VAL A 415     114.599  58.942 138.509  1.00 60.96           C  
ATOM    917  CG2 VAL A 415     113.959  60.013 140.771  1.00 60.96           C  
ATOM    918  N   ASP A 416     111.404  59.371 137.210  1.00 59.31           N  
ATOM    919  CA  ASP A 416     111.085  58.637 136.011  1.00 59.31           C  
ATOM    920  C   ASP A 416     110.734  59.518 134.850  1.00 59.31           C  
ATOM    921  O   ASP A 416     111.218  59.302 133.740  1.00 59.31           O  
ATOM    922  CB  ASP A 416     109.915  57.665 136.236  1.00 59.31           C  
ATOM    923  CG  ASP A 416     110.384  56.617 137.240  1.00 59.31           C  
ATOM    924  OD1 ASP A 416     111.594  56.640 137.592  1.00 59.31           O  
ATOM    925  OD2 ASP A 416     109.543  55.784 137.671  1.00 59.31           O1-
ATOM    926  N   VAL A 417     109.883  60.535 135.068  1.00104.51           N  
ATOM    927  CA  VAL A 417     109.445  61.409 134.015  1.00104.51           C  
ATOM    928  C   VAL A 417     110.613  62.185 133.496  1.00104.51           C  
ATOM    929  O   VAL A 417     110.650  62.535 132.319  1.00104.51           O  
ATOM    930  CB  VAL A 417     108.416  62.405 134.467  1.00104.51           C  
ATOM    931  CG1 VAL A 417     107.171  61.638 134.948  1.00104.51           C  
ATOM    932  CG2 VAL A 417     109.044  63.309 135.540  1.00104.51           C  
ATOM    933  N   GLN A 418     111.566  62.519 134.388  1.00 40.52           N  
ATOM    934  CA  GLN A 418     112.738  63.280 134.049  1.00 40.52           C  
ATOM    935  C   GLN A 418     113.623  62.521 133.101  1.00 40.52           C  
ATOM    936  O   GLN A 418     114.137  63.088 132.139  1.00 40.52           O  
ATOM    937  CB  GLN A 418     113.589  63.617 135.287  1.00 40.52           C  
ATOM    938  CG  GLN A 418     114.873  64.391 134.973  1.00 40.52           C  
ATOM    939  CD  GLN A 418     114.502  65.809 134.566  1.00 40.52           C  
ATOM    940  NE2 GLN A 418     115.253  66.368 133.580  1.00 40.52           N  
ATOM    941  OE1 GLN A 418     113.573  66.404 135.111  1.00 40.52           O  
ATOM    942  N   ARG A 419     113.805  61.210 133.336  1.00 78.73           N  
ATOM    943  CA  ARG A 419     114.723  60.398 132.584  1.00 78.73           C  
ATOM    944  C   ARG A 419     114.335  60.293 131.141  1.00 78.73           C  
ATOM    945  O   ARG A 419     115.210  60.182 130.283  1.00 78.73           O  
ATOM    946  CB  ARG A 419     114.825  58.969 133.124  1.00 78.73           C  
ATOM    947  CG  ARG A 419     115.499  58.897 134.488  1.00 78.73           C  
ATOM    948  CD  ARG A 419     115.600  57.471 135.021  1.00 78.73           C  
ATOM    949  NE  ARG A 419     116.286  57.541 136.339  1.00 78.73           N  
ATOM    950  CZ  ARG A 419     116.499  56.397 137.050  1.00 78.73           C  
ATOM    951  NH1 ARG A 419     116.062  55.201 136.558  1.00 78.73           N1+
ATOM    952  NH2 ARG A 419     117.158  56.446 138.242  1.00 78.73           N  
ATOM    953  N   LEU A 420     113.026  60.264 130.830  1.00 85.09           N  
ATOM    954  CA  LEU A 420     112.589  60.129 129.467  1.00 85.09           C  
ATOM    955  C   LEU A 420     113.022  61.318 128.657  1.00 85.09           C  
ATOM    956  O   LEU A 420     113.377  61.176 127.489  1.00 85.09           O  
ATOM    957  CB  LEU A 420     111.066  59.953 129.327  1.00 85.09           C  
ATOM    958  CG  LEU A 420     110.566  58.559 129.759  1.00 85.09           C  
ATOM    959  CD1 LEU A 420     111.086  57.469 128.806  1.00 85.09           C  
ATOM    960  CD2 LEU A 420     110.898  58.259 131.228  1.00 85.09           C  
ATOM    961  N   THR A 421     112.977  62.536 129.237  1.00105.59           N  
ATOM    962  CA  THR A 421     113.402  63.703 128.512  1.00105.59           C  
ATOM    963  C   THR A 421     114.871  63.616 128.240  1.00105.59           C  
ATOM    964  O   THR A 421     115.323  63.973 127.156  1.00105.59           O  
ATOM    965  CB  THR A 421     113.148  64.994 129.235  1.00105.59           C  
ATOM    966  CG2 THR A 421     111.636  65.124 129.486  1.00105.59           C  
ATOM    967  OG1 THR A 421     113.860  65.033 130.461  1.00105.59           O  
ATOM    968  N   GLU A 422     115.668  63.161 129.223  1.00 28.83           N  
ATOM    969  CA  GLU A 422     117.089  63.064 129.024  1.00 28.83           C  
ATOM    970  C   GLU A 422     117.343  62.035 127.972  1.00 28.83           C  
ATOM    971  O   GLU A 422     118.161  62.234 127.075  1.00 28.83           O  
ATOM    972  CB  GLU A 422     117.858  62.620 130.282  1.00 28.83           C  
ATOM    973  CG  GLU A 422     117.846  63.670 131.392  1.00 28.83           C  
ATOM    974  CD  GLU A 422     118.581  63.090 132.589  1.00 28.83           C  
ATOM    975  OE1 GLU A 422     119.254  62.038 132.418  1.00 28.83           O  
ATOM    976  OE2 GLU A 422     118.475  63.689 133.693  1.00 28.83           O1-
ATOM    977  N   SER A 423     116.612  60.911 128.039  1.00 41.70           N  
ATOM    978  CA  SER A 423     116.817  59.817 127.138  1.00 41.70           C  
ATOM    979  C   SER A 423     116.499  60.216 125.722  1.00 41.70           C  
ATOM    980  O   SER A 423     117.097  59.684 124.788  1.00 41.70           O  
ATOM    981  CB  SER A 423     115.965  58.590 127.504  1.00 41.70           C  
ATOM    982  OG  SER A 423     116.285  58.174 128.824  1.00 41.70           O  
ATOM    983  N   VAL A 424     115.562  61.164 125.509  1.00114.86           N  
ATOM    984  CA  VAL A 424     115.146  61.497 124.168  1.00114.86           C  
ATOM    985  C   VAL A 424     116.272  62.105 123.366  1.00114.86           C  
ATOM    986  O   VAL A 424     116.442  61.768 122.198  1.00114.86           O  
ATOM    987  CB  VAL A 424     113.989  62.449 124.094  1.00114.86           C  
ATOM    988  CG1 VAL A 424     112.794  61.875 124.874  1.00114.86           C  
ATOM    989  CG2 VAL A 424     114.477  63.815 124.573  1.00114.86           C  
ATOM    990  N   LEU A 425     117.104  62.978 123.970  1.00140.42           N  
ATOM    991  CA  LEU A 425     118.112  63.731 123.256  1.00140.42           C  
ATOM    992  C   LEU A 425     119.080  62.848 122.514  1.00140.42           C  
ATOM    993  O   LEU A 425     119.514  63.237 121.429  1.00140.42           O  
ATOM    994  CB  LEU A 425     118.934  64.650 124.176  1.00140.42           C  
ATOM    995  CG  LEU A 425     118.154  65.895 124.634  1.00140.42           C  
ATOM    996  CD1 LEU A 425     117.872  66.833 123.446  1.00140.42           C  
ATOM    997  CD2 LEU A 425     116.884  65.505 125.404  1.00140.42           C  
ATOM    998  N   TYR A 426     119.497  61.679 123.058  1.00151.78           N  
ATOM    999  CA  TYR A 426     120.496  60.937 122.319  1.00151.78           C  
ATOM   1000  C   TYR A 426     120.046  59.533 121.990  1.00151.78           C  
ATOM   1001  O   TYR A 426     120.895  58.667 121.770  1.00151.78           O  
ATOM   1002  CB  TYR A 426     121.786  60.762 123.140  1.00151.78           C  
ATOM   1003  CG  TYR A 426     122.181  62.108 123.642  1.00151.78           C  
ATOM   1004  CD1 TYR A 426     122.948  62.966 122.887  1.00151.78           C  
ATOM   1005  CD2 TYR A 426     121.763  62.509 124.889  1.00151.78           C  
ATOM   1006  CE1 TYR A 426     123.291  64.204 123.381  1.00151.78           C  
ATOM   1007  CE2 TYR A 426     122.104  63.743 125.388  1.00151.78           C  
ATOM   1008  CZ  TYR A 426     122.869  64.595 124.631  1.00151.78           C  
ATOM   1009  OH  TYR A 426     123.221  65.865 125.139  1.00151.78           O  
ATOM   1010  N   LEU A 427     118.728  59.252 121.893  1.00128.39           N  
ATOM   1011  CA  LEU A 427     118.300  57.893 121.661  1.00128.39           C  
ATOM   1012  C   LEU A 427     118.669  57.442 120.267  1.00128.39           C  
ATOM   1013  O   LEU A 427     119.153  56.324 120.084  1.00128.39           O  
ATOM   1014  CB  LEU A 427     116.780  57.708 121.883  1.00128.39           C  
ATOM   1015  CG  LEU A 427     116.275  56.249 122.004  1.00128.39           C  
ATOM   1016  CD1 LEU A 427     114.757  56.225 122.224  1.00128.39           C  
ATOM   1017  CD2 LEU A 427     116.692  55.351 120.831  1.00128.39           C  
ATOM   1018  N   ASN A 428     118.490  58.315 119.255  1.00 90.65           N  
ATOM   1019  CA  ASN A 428     118.688  57.983 117.865  1.00 90.65           C  
ATOM   1020  C   ASN A 428     120.116  57.611 117.626  1.00 90.65           C  
ATOM   1021  O   ASN A 428     120.473  57.040 116.595  1.00 90.65           O  
ATOM   1022  CB  ASN A 428     118.197  59.078 116.905  1.00 90.65           C  
ATOM   1023  CG  ASN A 428     116.671  58.992 116.945  1.00 90.65           C  
ATOM   1024  ND2 ASN A 428     115.981  60.151 116.777  1.00 90.65           N  
ATOM   1025  OD1 ASN A 428     116.103  57.915 117.128  1.00 90.65           O  
ATOM   1026  N   GLY A 429     120.968  57.968 118.591  1.00 78.08           N  
ATOM   1027  CA  GLY A 429     122.354  57.637 118.600  1.00 78.08           C  
ATOM   1028  C   GLY A 429     122.464  56.160 118.612  1.00 78.08           C  
ATOM   1029  O   GLY A 429     123.544  55.681 118.340  1.00 78.08           O  
ATOM   1030  N   LEU A 430     121.445  55.390 119.042  1.00122.26           N  
ATOM   1031  CA  LEU A 430     121.588  53.953 119.052  1.00122.26           C  
ATOM   1032  C   LEU A 430     121.743  53.419 117.645  1.00122.26           C  
ATOM   1033  O   LEU A 430     122.622  52.595 117.396  1.00122.26           O  
ATOM   1034  CB  LEU A 430     120.372  53.257 119.698  1.00122.26           C  
ATOM   1035  CG  LEU A 430     120.550  51.752 120.002  1.00122.26           C  
ATOM   1036  CD1 LEU A 430     120.683  50.898 118.730  1.00122.26           C  
ATOM   1037  CD2 LEU A 430     121.692  51.527 121.006  1.00122.26           C  
ATOM   1038  N   TRP A 431     120.849  53.796 116.701  1.00102.35           N  
ATOM   1039  CA  TRP A 431     120.952  53.360 115.327  1.00102.35           C  
ATOM   1040  C   TRP A 431     121.954  54.157 114.543  1.00102.35           C  
ATOM   1041  O   TRP A 431     122.654  53.634 113.677  1.00102.35           O  
ATOM   1042  CB  TRP A 431     119.613  53.240 114.573  1.00102.35           C  
ATOM   1043  CG  TRP A 431     118.712  54.443 114.586  1.00102.35           C  
ATOM   1044  CD1 TRP A 431     117.651  54.721 115.398  1.00102.35           C  
ATOM   1045  CD2 TRP A 431     118.820  55.538 113.666  1.00102.35           C  
ATOM   1046  CE2 TRP A 431     117.794  56.430 113.968  1.00102.35           C  
ATOM   1047  CE3 TRP A 431     119.703  55.775 112.651  1.00102.35           C  
ATOM   1048  NE1 TRP A 431     117.080  55.914 115.031  1.00102.35           N  
ATOM   1049  CZ2 TRP A 431     117.632  57.581 113.253  1.00102.35           C  
ATOM   1050  CZ3 TRP A 431     119.541  56.940 111.934  1.00102.35           C  
ATOM   1051  CH2 TRP A 431     118.525  57.824 112.232  1.00102.35           C  
ATOM   1052  N   LEU A 432     122.076  55.458 114.872  1.00197.27           N  
ATOM   1053  CA  LEU A 432     122.960  56.422 114.260  1.00197.27           C  
ATOM   1054  C   LEU A 432     124.446  56.165 114.493  1.00197.27           C  
ATOM   1055  O   LEU A 432     125.217  56.496 113.593  1.00197.27           O  
ATOM   1056  CB  LEU A 432     122.634  57.838 114.794  1.00197.27           C  
ATOM   1057  CG  LEU A 432     123.493  59.005 114.268  1.00197.27           C  
ATOM   1058  CD1 LEU A 432     124.891  59.041 114.906  1.00197.27           C  
ATOM   1059  CD2 LEU A 432     123.537  58.996 112.740  1.00197.27           C  
ATOM   1060  N   PRO A 433     124.934  55.677 115.629  1.00164.37           N  
ATOM   1061  CA  PRO A 433     126.361  55.685 115.860  1.00164.37           C  
ATOM   1062  C   PRO A 433     127.173  54.834 114.921  1.00164.37           C  
ATOM   1063  O   PRO A 433     128.208  55.298 114.456  1.00164.37           O  
ATOM   1064  CB  PRO A 433     126.509  55.095 117.248  1.00164.37           C  
ATOM   1065  CG  PRO A 433     125.454  53.969 117.238  1.00164.37           C  
ATOM   1066  CD  PRO A 433     124.451  54.393 116.130  1.00164.37           C  
ATOM   1067  N   LEU A 434     126.750  53.569 114.698  1.00101.34           N  
ATOM   1068  CA  LEU A 434     127.390  52.580 113.903  1.00101.34           C  
ATOM   1069  C   LEU A 434     127.335  53.012 112.483  1.00101.34           C  
ATOM   1070  O   LEU A 434     128.297  52.840 111.741  1.00101.34           O  
ATOM   1071  CB  LEU A 434     126.751  51.182 114.009  1.00101.34           C  
ATOM   1072  CG  LEU A 434     127.041  50.447 115.334  1.00101.34           C  
ATOM   1073  CD1 LEU A 434     128.544  50.136 115.469  1.00101.34           C  
ATOM   1074  CD2 LEU A 434     126.458  51.189 116.549  1.00101.34           C  
ATOM   1075  N   VAL A 435     126.205  53.594 112.056  1.00 92.83           N  
ATOM   1076  CA  VAL A 435     126.141  53.981 110.681  1.00 92.83           C  
ATOM   1077  C   VAL A 435     127.213  55.004 110.448  1.00 92.83           C  
ATOM   1078  O   VAL A 435     127.861  55.009 109.402  1.00 92.83           O  
ATOM   1079  CB  VAL A 435     124.817  54.560 110.259  1.00 92.83           C  
ATOM   1080  CG1 VAL A 435     123.734  53.486 110.463  1.00 92.83           C  
ATOM   1081  CG2 VAL A 435     124.562  55.876 111.007  1.00 92.83           C  
ATOM   1082  N   TRP A 436     127.415  55.902 111.431  1.00 76.11           N  
ATOM   1083  CA  TRP A 436     128.390  56.960 111.375  1.00 76.11           C  
ATOM   1084  C   TRP A 436     129.782  56.383 111.358  1.00 76.11           C  
ATOM   1085  O   TRP A 436     130.619  56.771 110.544  1.00 76.11           O  
ATOM   1086  CB  TRP A 436     128.236  57.889 112.600  1.00 76.11           C  
ATOM   1087  CG  TRP A 436     129.172  59.072 112.708  1.00 76.11           C  
ATOM   1088  CD1 TRP A 436     130.314  59.369 112.026  1.00 76.11           C  
ATOM   1089  CD2 TRP A 436     128.955  60.155 113.628  1.00 76.11           C  
ATOM   1090  CE2 TRP A 436     129.996  61.062 113.450  1.00 76.11           C  
ATOM   1091  CE3 TRP A 436     127.966  60.373 114.544  1.00 76.11           C  
ATOM   1092  NE1 TRP A 436     130.825  60.569 112.464  1.00 76.11           N  
ATOM   1093  CZ2 TRP A 436     130.066  62.211 114.189  1.00 76.11           C  
ATOM   1094  CZ3 TRP A 436     128.038  61.528 115.290  1.00 76.11           C  
ATOM   1095  CH2 TRP A 436     129.068  62.429 115.115  1.00 76.11           C  
ATOM   1096  N   ILE A 437     130.063  55.424 112.262  1.00136.35           N  
ATOM   1097  CA  ILE A 437     131.363  54.821 112.392  1.00136.35           C  
ATOM   1098  C   ILE A 437     131.696  54.036 111.155  1.00136.35           C  
ATOM   1099  O   ILE A 437     132.820  54.102 110.656  1.00136.35           O  
ATOM   1100  CB  ILE A 437     131.436  53.939 113.620  1.00136.35           C  
ATOM   1101  CG1 ILE A 437     132.866  53.460 113.921  1.00136.35           C  
ATOM   1102  CG2 ILE A 437     130.439  52.784 113.444  1.00136.35           C  
ATOM   1103  CD1 ILE A 437     133.388  52.414 112.938  1.00136.35           C  
ATOM   1104  N   VAL A 438     130.724  53.274 110.623  1.00 30.00           N  
ATOM   1105  CA  VAL A 438     130.976  52.445 109.476  1.00 30.00           C  
ATOM   1106  C   VAL A 438     131.363  53.301 108.310  1.00 30.00           C  
ATOM   1107  O   VAL A 438     132.341  53.008 107.623  1.00 30.00           O  
ATOM   1108  CB  VAL A 438     129.769  51.653 109.063  1.00 30.00           C  
ATOM   1109  CG1 VAL A 438     130.108  50.868 107.786  1.00 30.00           C  
ATOM   1110  CG2 VAL A 438     129.331  50.769 110.241  1.00 30.00           C  
ATOM   1111  N   VAL A 439     130.614  54.392 108.061  1.00 87.49           N  
ATOM   1112  CA  VAL A 439     130.884  55.233 106.927  1.00 87.49           C  
ATOM   1113  C   VAL A 439     132.234  55.858 107.088  1.00 87.49           C  
ATOM   1114  O   VAL A 439     132.973  56.011 106.120  1.00 87.49           O  
ATOM   1115  CB  VAL A 439     129.866  56.321 106.732  1.00 87.49           C  
ATOM   1116  CG1 VAL A 439     129.898  57.258 107.944  1.00 87.49           C  
ATOM   1117  CG2 VAL A 439     130.154  57.031 105.398  1.00 87.49           C  
ATOM   1118  N   CYS A 440     132.578  56.245 108.329  1.00 90.04           N  
ATOM   1119  CA  CYS A 440     133.836  56.848 108.670  1.00 90.04           C  
ATOM   1120  C   CYS A 440     134.951  55.912 108.307  1.00 90.04           C  
ATOM   1121  O   CYS A 440     135.889  56.284 107.603  1.00 90.04           O  
ATOM   1122  CB  CYS A 440     133.856  57.077 110.194  1.00 90.04           C  
ATOM   1123  SG  CYS A 440     135.481  57.413 110.916  1.00 90.04           S  
ATOM   1124  N   PHE A 441     134.864  54.649 108.761  1.00 58.45           N  
ATOM   1125  CA  PHE A 441     135.886  53.685 108.468  1.00 58.45           C  
ATOM   1126  C   PHE A 441     135.921  53.373 107.007  1.00 58.45           C  
ATOM   1127  O   PHE A 441     136.990  53.161 106.438  1.00 58.45           O  
ATOM   1128  CB  PHE A 441     135.796  52.385 109.282  1.00 58.45           C  
ATOM   1129  CG  PHE A 441     136.492  52.676 110.567  1.00 58.45           C  
ATOM   1130  CD1 PHE A 441     135.851  53.313 111.602  1.00 58.45           C  
ATOM   1131  CD2 PHE A 441     137.812  52.318 110.728  1.00 58.45           C  
ATOM   1132  CE1 PHE A 441     136.510  53.577 112.780  1.00 58.45           C  
ATOM   1133  CE2 PHE A 441     138.478  52.579 111.903  1.00 58.45           C  
ATOM   1134  CZ  PHE A 441     137.825  53.210 112.934  1.00 58.45           C  
ATOM   1135  N   VAL A 442     134.751  53.334 106.350  1.00 33.68           N  
ATOM   1136  CA  VAL A 442     134.722  52.982 104.961  1.00 33.68           C  
ATOM   1137  C   VAL A 442     135.558  53.947 104.176  1.00 33.68           C  
ATOM   1138  O   VAL A 442     136.292  53.528 103.282  1.00 33.68           O  
ATOM   1139  CB  VAL A 442     133.339  53.003 104.380  1.00 33.68           C  
ATOM   1140  CG1 VAL A 442     133.444  52.774 102.863  1.00 33.68           C  
ATOM   1141  CG2 VAL A 442     132.491  51.941 105.100  1.00 33.68           C  
ATOM   1142  N   TYR A 443     135.457  55.264 104.452  1.00106.27           N  
ATOM   1143  CA  TYR A 443     136.220  56.211 103.684  1.00106.27           C  
ATOM   1144  C   TYR A 443     137.701  56.083 103.927  1.00106.27           C  
ATOM   1145  O   TYR A 443     138.468  55.956 102.976  1.00106.27           O  
ATOM   1146  CB  TYR A 443     135.800  57.673 103.924  1.00106.27           C  
ATOM   1147  CG  TYR A 443     134.491  57.861 103.234  1.00106.27           C  
ATOM   1148  CD1 TYR A 443     133.310  57.484 103.832  1.00106.27           C  
ATOM   1149  CD2 TYR A 443     134.447  58.419 101.976  1.00106.27           C  
ATOM   1150  CE1 TYR A 443     132.108  57.658 103.187  1.00106.27           C  
ATOM   1151  CE2 TYR A 443     133.248  58.596 101.326  1.00106.27           C  
ATOM   1152  CZ  TYR A 443     132.075  58.214 101.932  1.00106.27           C  
ATOM   1153  OH  TYR A 443     130.843  58.395 101.267  1.00106.27           O  
ATOM   1154  N   LEU A 444     138.152  56.052 105.197  1.00191.86           N  
ATOM   1155  CA  LEU A 444     139.568  56.015 105.462  1.00191.86           C  
ATOM   1156  C   LEU A 444     140.137  54.720 104.972  1.00191.86           C  
ATOM   1157  O   LEU A 444     141.343  54.604 104.752  1.00191.86           O  
ATOM   1158  CB  LEU A 444     139.983  56.309 106.928  1.00191.86           C  
ATOM   1159  CG  LEU A 444     140.053  55.149 107.947  1.00191.86           C  
ATOM   1160  CD1 LEU A 444     138.704  54.456 108.136  1.00191.86           C  
ATOM   1161  CD2 LEU A 444     141.219  54.193 107.661  1.00191.86           C  
ATOM   1162  N   TRP A 445     139.288  53.681 104.864  1.00 46.26           N  
ATOM   1163  CA  TRP A 445     139.728  52.419 104.340  1.00 46.26           C  
ATOM   1164  C   TRP A 445     140.167  52.617 102.921  1.00 46.26           C  
ATOM   1165  O   TRP A 445     141.210  52.106 102.515  1.00 46.26           O  
ATOM   1166  CB  TRP A 445     138.621  51.350 104.349  1.00 46.26           C  
ATOM   1167  CG  TRP A 445     139.044  50.017 103.775  1.00 46.26           C  
ATOM   1168  CD1 TRP A 445     139.697  48.979 104.372  1.00 46.26           C  
ATOM   1169  CD2 TRP A 445     138.793  49.616 102.421  1.00 46.26           C  
ATOM   1170  CE2 TRP A 445     139.315  48.333 102.266  1.00 46.26           C  
ATOM   1171  CE3 TRP A 445     138.171  50.263 101.390  1.00 46.26           C  
ATOM   1172  NE1 TRP A 445     139.869  47.954 103.471  1.00 46.26           N  
ATOM   1173  CZ2 TRP A 445     139.226  47.674 101.073  1.00 46.26           C  
ATOM   1174  CZ3 TRP A 445     138.085  49.598 100.187  1.00 46.26           C  
ATOM   1175  CH2 TRP A 445     138.603  48.327 100.033  1.00 46.26           C  
ATOM   1176  N   GLN A 446     139.393  53.374 102.117  1.00 96.30           N  
ATOM   1177  CA  GLN A 446     139.769  53.537 100.742  1.00 96.30           C  
ATOM   1178  C   GLN A 446     141.072  54.270 100.688  1.00 96.30           C  
ATOM   1179  O   GLN A 446     141.910  53.986  99.831  1.00 96.30           O  
ATOM   1180  CB  GLN A 446     138.746  54.314  99.893  1.00 96.30           C  
ATOM   1181  CG  GLN A 446     138.612  55.794 100.252  1.00 96.30           C  
ATOM   1182  CD  GLN A 446     137.571  56.412  99.330  1.00 96.30           C  
ATOM   1183  NE2 GLN A 446     137.256  57.715  99.558  1.00 96.30           N  
ATOM   1184  OE1 GLN A 446     137.049  55.753  98.432  1.00 96.30           O  
ATOM   1185  N   LEU A 447     141.258  55.279 101.563  1.00122.74           N  
ATOM   1186  CA  LEU A 447     142.491  56.011 101.543  1.00122.74           C  
ATOM   1187  C   LEU A 447     143.652  55.162 102.003  1.00122.74           C  
ATOM   1188  O   LEU A 447     144.621  54.981 101.269  1.00122.74           O  
ATOM   1189  CB  LEU A 447     142.421  57.272 102.432  1.00122.74           C  
ATOM   1190  CG  LEU A 447     143.686  58.163 102.456  1.00122.74           C  
ATOM   1191  CD1 LEU A 447     144.845  57.540 103.251  1.00122.74           C  
ATOM   1192  CD2 LEU A 447     144.094  58.576 101.034  1.00122.74           C  
ATOM   1193  N   LEU A 448     143.588  54.652 103.254  1.00173.61           N  
ATOM   1194  CA  LEU A 448     144.662  53.923 103.885  1.00173.61           C  
ATOM   1195  C   LEU A 448     144.819  52.482 103.471  1.00173.61           C  
ATOM   1196  O   LEU A 448     145.934  52.031 103.217  1.00173.61           O  
ATOM   1197  CB  LEU A 448     144.534  53.925 105.408  1.00173.61           C  
ATOM   1198  CG  LEU A 448     145.771  53.329 106.091  1.00173.61           C  
ATOM   1199  CD1 LEU A 448     146.982  54.267 105.971  1.00173.61           C  
ATOM   1200  CD2 LEU A 448     145.459  52.925 107.531  1.00173.61           C  
ATOM   1201  N   GLY A 449     143.710  51.712 103.400  1.00 42.96           N  
ATOM   1202  CA  GLY A 449     143.810  50.306 103.089  1.00 42.96           C  
ATOM   1203  C   GLY A 449     143.844  49.482 104.355  1.00 42.96           C  
ATOM   1204  O   GLY A 449     143.335  49.888 105.398  1.00 42.96           O  
ATOM   1205  N   PRO A 450     144.442  48.314 104.260  1.00155.59           N  
ATOM   1206  CA  PRO A 450     144.488  47.314 105.310  1.00155.59           C  
ATOM   1207  C   PRO A 450     145.077  47.808 106.601  1.00155.59           C  
ATOM   1208  O   PRO A 450     144.828  47.193 107.637  1.00155.59           O  
ATOM   1209  CB  PRO A 450     145.324  46.172 104.737  1.00155.59           C  
ATOM   1210  CG  PRO A 450     146.265  46.879 103.744  1.00155.59           C  
ATOM   1211  CD  PRO A 450     145.428  48.059 103.222  1.00155.59           C  
ATOM   1212  N   SER A 451     145.878  48.884 106.563  1.00 59.04           N  
ATOM   1213  CA  SER A 451     146.548  49.444 107.703  1.00 59.04           C  
ATOM   1214  C   SER A 451     145.545  49.957 108.701  1.00 59.04           C  
ATOM   1215  O   SER A 451     145.872  50.145 109.871  1.00 59.04           O  
ATOM   1216  CB  SER A 451     147.426  50.633 107.275  1.00 59.04           C  
ATOM   1217  OG  SER A 451     147.923  51.331 108.403  1.00 59.04           O  
ATOM   1218  N   ALA A 452     144.293  50.180 108.262  1.00 50.95           N  
ATOM   1219  CA  ALA A 452     143.230  50.758 109.046  1.00 50.95           C  
ATOM   1220  C   ALA A 452     142.871  49.927 110.247  1.00 50.95           C  
ATOM   1221  O   ALA A 452     142.531  50.473 111.294  1.00 50.95           O  
ATOM   1222  CB  ALA A 452     141.938  50.962 108.235  1.00 50.95           C  
ATOM   1223  N   LEU A 453     142.960  48.587 110.147  1.00 91.00           N  
ATOM   1224  CA  LEU A 453     142.475  47.703 111.177  1.00 91.00           C  
ATOM   1225  C   LEU A 453     143.108  48.021 112.498  1.00 91.00           C  
ATOM   1226  O   LEU A 453     142.470  47.887 113.541  1.00 91.00           O  
ATOM   1227  CB  LEU A 453     142.744  46.218 110.877  1.00 91.00           C  
ATOM   1228  CG  LEU A 453     141.940  45.675 109.682  1.00 91.00           C  
ATOM   1229  CD1 LEU A 453     140.430  45.695 109.973  1.00 91.00           C  
ATOM   1230  CD2 LEU A 453     142.304  46.400 108.377  1.00 91.00           C  
ATOM   1231  N   THR A 454     144.370  48.473 112.489  1.00115.20           N  
ATOM   1232  CA  THR A 454     145.067  48.754 113.711  1.00115.20           C  
ATOM   1233  C   THR A 454     144.256  49.740 114.497  1.00115.20           C  
ATOM   1234  O   THR A 454     144.267  49.711 115.726  1.00115.20           O  
ATOM   1235  CB  THR A 454     146.417  49.358 113.467  1.00115.20           C  
ATOM   1236  CG2 THR A 454     147.242  48.388 112.605  1.00115.20           C  
ATOM   1237  OG1 THR A 454     146.283  50.608 112.806  1.00115.20           O  
ATOM   1238  N   ALA A 455     143.582  50.688 113.820  1.00 37.66           N  
ATOM   1239  CA  ALA A 455     142.733  51.616 114.517  1.00 37.66           C  
ATOM   1240  C   ALA A 455     141.562  50.896 115.131  1.00 37.66           C  
ATOM   1241  O   ALA A 455     141.243  51.094 116.301  1.00 37.66           O  
ATOM   1242  CB  ALA A 455     142.163  52.707 113.597  1.00 37.66           C  
ATOM   1243  N   ILE A 456     140.917  49.985 114.376  1.00 91.19           N  
ATOM   1244  CA  ILE A 456     139.727  49.321 114.840  1.00 91.19           C  
ATOM   1245  C   ILE A 456     140.063  48.599 116.098  1.00 91.19           C  
ATOM   1246  O   ILE A 456     139.250  48.528 117.019  1.00 91.19           O  
ATOM   1247  CB  ILE A 456     139.225  48.286 113.877  1.00 91.19           C  
ATOM   1248  CG1 ILE A 456     138.790  48.932 112.554  1.00 91.19           C  
ATOM   1249  CG2 ILE A 456     138.098  47.508 114.577  1.00 91.19           C  
ATOM   1250  CD1 ILE A 456     137.601  49.879 112.706  1.00 91.19           C  
ATOM   1251  N   ALA A 457     141.272  48.017 116.158  1.00 27.58           N  
ATOM   1252  CA  ALA A 457     141.648  47.286 117.325  1.00 27.58           C  
ATOM   1253  C   ALA A 457     141.615  48.212 118.503  1.00 27.58           C  
ATOM   1254  O   ALA A 457     141.088  47.850 119.555  1.00 27.58           O  
ATOM   1255  CB  ALA A 457     143.071  46.709 117.232  1.00 27.58           C  
ATOM   1256  N   VAL A 458     142.159  49.441 118.368  1.00107.35           N  
ATOM   1257  CA  VAL A 458     142.163  50.318 119.507  1.00107.35           C  
ATOM   1258  C   VAL A 458     140.752  50.684 119.849  1.00107.35           C  
ATOM   1259  O   VAL A 458     140.376  50.686 121.021  1.00107.35           O  
ATOM   1260  CB  VAL A 458     142.943  51.603 119.351  1.00107.35           C  
ATOM   1261  CG1 VAL A 458     144.396  51.255 118.995  1.00107.35           C  
ATOM   1262  CG2 VAL A 458     142.245  52.558 118.375  1.00107.35           C  
ATOM   1263  N   PHE A 459     139.918  50.971 118.830  1.00 96.39           N  
ATOM   1264  CA  PHE A 459     138.567  51.383 119.089  1.00 96.39           C  
ATOM   1265  C   PHE A 459     137.864  50.305 119.850  1.00 96.39           C  
ATOM   1266  O   PHE A 459     137.141  50.586 120.804  1.00 96.39           O  
ATOM   1267  CB  PHE A 459     137.725  51.655 117.825  1.00 96.39           C  
ATOM   1268  CG  PHE A 459     138.218  52.898 117.167  1.00 96.39           C  
ATOM   1269  CD1 PHE A 459     137.764  54.133 117.570  1.00 96.39           C  
ATOM   1270  CD2 PHE A 459     139.137  52.832 116.148  1.00 96.39           C  
ATOM   1271  CE1 PHE A 459     138.222  55.278 116.962  1.00 96.39           C  
ATOM   1272  CE2 PHE A 459     139.601  53.970 115.535  1.00 96.39           C  
ATOM   1273  CZ  PHE A 459     139.141  55.197 115.943  1.00 96.39           C  
ATOM   1274  N   LEU A 460     138.053  49.039 119.437  1.00 31.79           N  
ATOM   1275  CA  LEU A 460     137.417  47.930 120.088  1.00 31.79           C  
ATOM   1276  C   LEU A 460     137.913  47.822 121.496  1.00 31.79           C  
ATOM   1277  O   LEU A 460     137.135  47.577 122.417  1.00 31.79           O  
ATOM   1278  CB  LEU A 460     137.725  46.584 119.411  1.00 31.79           C  
ATOM   1279  CG  LEU A 460     137.053  45.382 120.099  1.00 31.79           C  
ATOM   1280  CD1 LEU A 460     135.521  45.467 120.008  1.00 31.79           C  
ATOM   1281  CD2 LEU A 460     137.616  44.052 119.578  1.00 31.79           C  
ATOM   1282  N   SER A 461     139.231  48.010 121.696  1.00 66.37           N  
ATOM   1283  CA  SER A 461     139.838  47.842 122.988  1.00 66.37           C  
ATOM   1284  C   SER A 461     139.326  48.870 123.949  1.00 66.37           C  
ATOM   1285  O   SER A 461     139.261  48.619 125.150  1.00 66.37           O  
ATOM   1286  CB  SER A 461     141.370  47.983 122.945  1.00 66.37           C  
ATOM   1287  OG  SER A 461     141.912  47.805 124.244  1.00 66.37           O  
ATOM   1288  N   LEU A 462     138.952  50.057 123.443  1.00 52.21           N  
ATOM   1289  CA  LEU A 462     138.522  51.160 124.258  1.00 52.21           C  
ATOM   1290  C   LEU A 462     137.223  50.871 124.956  1.00 52.21           C  
ATOM   1291  O   LEU A 462     137.003  51.337 126.074  1.00 52.21           O  
ATOM   1292  CB  LEU A 462     138.338  52.450 123.445  1.00 52.21           C  
ATOM   1293  CG  LEU A 462     139.639  52.924 122.770  1.00 52.21           C  
ATOM   1294  CD1 LEU A 462     139.452  54.288 122.084  1.00 52.21           C  
ATOM   1295  CD2 LEU A 462     140.821  52.898 123.752  1.00 52.21           C  
ATOM   1296  N   LEU A 463     136.329  50.087 124.329  1.00110.02           N  
ATOM   1297  CA  LEU A 463     134.994  49.919 124.837  1.00110.02           C  
ATOM   1298  C   LEU A 463     134.993  49.383 126.240  1.00110.02           C  
ATOM   1299  O   LEU A 463     134.251  49.904 127.073  1.00110.02           O  
ATOM   1300  CB  LEU A 463     134.146  48.981 123.948  1.00110.02           C  
ATOM   1301  CG  LEU A 463     132.683  48.750 124.400  1.00110.02           C  
ATOM   1302  CD1 LEU A 463     132.571  47.836 125.634  1.00110.02           C  
ATOM   1303  CD2 LEU A 463     131.948  50.087 124.582  1.00110.02           C  
ATOM   1304  N   PRO A 464     135.756  48.379 126.569  1.00 74.08           N  
ATOM   1305  CA  PRO A 464     135.715  47.823 127.894  1.00 74.08           C  
ATOM   1306  C   PRO A 464     136.155  48.768 128.967  1.00 74.08           C  
ATOM   1307  O   PRO A 464     135.620  48.692 130.074  1.00 74.08           O  
ATOM   1308  CB  PRO A 464     136.515  46.518 127.826  1.00 74.08           C  
ATOM   1309  CG  PRO A 464     137.226  46.561 126.458  1.00 74.08           C  
ATOM   1310  CD  PRO A 464     136.326  47.463 125.600  1.00 74.08           C  
ATOM   1311  N   LEU A 465     137.125  49.654 128.681  1.00 40.15           N  
ATOM   1312  CA  LEU A 465     137.593  50.560 129.690  1.00 40.15           C  
ATOM   1313  C   LEU A 465     136.486  51.490 130.070  1.00 40.15           C  
ATOM   1314  O   LEU A 465     136.251  51.744 131.251  1.00 40.15           O  
ATOM   1315  CB  LEU A 465     138.769  51.436 129.231  1.00 40.15           C  
ATOM   1316  CG  LEU A 465     139.264  52.408 130.322  1.00 40.15           C  
ATOM   1317  CD1 LEU A 465     139.819  51.655 131.541  1.00 40.15           C  
ATOM   1318  CD2 LEU A 465     140.256  53.435 129.752  1.00 40.15           C  
ATOM   1319  N   ASN A 466     135.783  52.034 129.060  1.00 39.53           N  
ATOM   1320  CA  ASN A 466     134.711  52.963 129.277  1.00 39.53           C  
ATOM   1321  C   ASN A 466     133.564  52.257 129.931  1.00 39.53           C  
ATOM   1322  O   ASN A 466     132.911  52.807 130.817  1.00 39.53           O  
ATOM   1323  CB  ASN A 466     134.182  53.568 127.964  1.00 39.53           C  
ATOM   1324  CG  ASN A 466     133.205  54.688 128.294  1.00 39.53           C  
ATOM   1325  ND2 ASN A 466     132.602  55.296 127.237  1.00 39.53           N  
ATOM   1326  OD1 ASN A 466     132.974  55.009 129.460  1.00 39.53           O  
ATOM   1327  N   PHE A 467     133.289  51.012 129.498  1.00 76.25           N  
ATOM   1328  CA  PHE A 467     132.171  50.259 129.992  1.00 76.25           C  
ATOM   1329  C   PHE A 467     132.347  49.981 131.450  1.00 76.25           C  
ATOM   1330  O   PHE A 467     131.412  50.123 132.236  1.00 76.25           O  
ATOM   1331  CB  PHE A 467     132.003  48.909 129.273  1.00 76.25           C  
ATOM   1332  CG  PHE A 467     130.819  48.231 129.872  1.00 76.25           C  
ATOM   1333  CD1 PHE A 467     129.546  48.543 129.453  1.00 76.25           C  
ATOM   1334  CD2 PHE A 467     130.984  47.281 130.854  1.00 76.25           C  
ATOM   1335  CE1 PHE A 467     128.454  47.916 130.006  1.00 76.25           C  
ATOM   1336  CE2 PHE A 467     129.896  46.652 131.410  1.00 76.25           C  
ATOM   1337  CZ  PHE A 467     128.628  46.968 130.987  1.00 76.25           C  
ATOM   1338  N   PHE A 468     133.565  49.575 131.849  1.00 76.94           N  
ATOM   1339  CA  PHE A 468     133.848  49.236 133.213  1.00 76.94           C  
ATOM   1340  C   PHE A 468     133.655  50.465 134.048  1.00 76.94           C  
ATOM   1341  O   PHE A 468     133.079  50.411 135.134  1.00 76.94           O  
ATOM   1342  CB  PHE A 468     135.298  48.751 133.378  1.00 76.94           C  
ATOM   1343  CG  PHE A 468     135.489  48.307 134.784  1.00 76.94           C  
ATOM   1344  CD1 PHE A 468     135.020  47.081 135.194  1.00 76.94           C  
ATOM   1345  CD2 PHE A 468     136.151  49.107 135.683  1.00 76.94           C  
ATOM   1346  CE1 PHE A 468     135.196  46.660 136.490  1.00 76.94           C  
ATOM   1347  CE2 PHE A 468     136.331  48.690 136.979  1.00 76.94           C  
ATOM   1348  CZ  PHE A 468     135.854  47.468 137.387  1.00 76.94           C  
ATOM   1349  N   ILE A 469     134.131  51.617 133.542  1.00 29.37           N  
ATOM   1350  CA  ILE A 469     134.043  52.867 134.243  1.00 29.37           C  
ATOM   1351  C   ILE A 469     132.598  53.211 134.432  1.00 29.37           C  
ATOM   1352  O   ILE A 469     132.196  53.670 135.502  1.00 29.37           O  
ATOM   1353  CB  ILE A 469     134.660  53.994 133.473  1.00 29.37           C  
ATOM   1354  CG1 ILE A 469     136.151  53.717 133.218  1.00 29.37           C  
ATOM   1355  CG2 ILE A 469     134.395  55.297 134.245  1.00 29.37           C  
ATOM   1356  CD1 ILE A 469     136.759  54.629 132.155  1.00 29.37           C  
ATOM   1357  N   SER A 470     131.775  52.990 133.390  1.00 67.72           N  
ATOM   1358  CA  SER A 470     130.385  53.341 133.440  1.00 67.72           C  
ATOM   1359  C   SER A 470     129.713  52.586 134.543  1.00 67.72           C  
ATOM   1360  O   SER A 470     128.825  53.118 135.207  1.00 67.72           O  
ATOM   1361  CB  SER A 470     129.638  53.011 132.133  1.00 67.72           C  
ATOM   1362  OG  SER A 470     128.273  53.385 132.245  1.00 67.72           O  
ATOM   1363  N   LYS A 471     130.096  51.310 134.745  1.00110.39           N  
ATOM   1364  CA  LYS A 471     129.512  50.498 135.777  1.00110.39           C  
ATOM   1365  C   LYS A 471     129.882  51.033 137.128  1.00110.39           C  
ATOM   1366  O   LYS A 471     129.027  51.173 138.001  1.00110.39           O  
ATOM   1367  CB  LYS A 471     130.001  49.040 135.724  1.00110.39           C  
ATOM   1368  CG  LYS A 471     129.526  48.267 134.493  1.00110.39           C  
ATOM   1369  CD  LYS A 471     128.007  48.082 134.431  1.00110.39           C  
ATOM   1370  CE  LYS A 471     127.239  49.372 134.138  1.00110.39           C  
ATOM   1371  NZ  LYS A 471     125.786  49.095 134.099  1.00110.39           N1+
ATOM   1372  N   LYS A 472     131.175  51.351 137.338  1.00 71.11           N  
ATOM   1373  CA  LYS A 472     131.617  51.799 138.631  1.00 71.11           C  
ATOM   1374  C   LYS A 472     131.003  53.115 138.983  1.00 71.11           C  
ATOM   1375  O   LYS A 472     130.563  53.321 140.114  1.00 71.11           O  
ATOM   1376  CB  LYS A 472     133.139  51.973 138.756  1.00 71.11           C  
ATOM   1377  CG  LYS A 472     133.888  50.675 139.048  1.00 71.11           C  
ATOM   1378  CD  LYS A 472     135.408  50.838 139.023  1.00 71.11           C  
ATOM   1379  CE  LYS A 472     136.156  49.709 139.737  1.00 71.11           C  
ATOM   1380  NZ  LYS A 472     135.919  49.788 141.195  1.00 71.11           N1+
ATOM   1381  N   ARG A 473     130.941  54.041 138.013  1.00130.68           N  
ATOM   1382  CA  ARG A 473     130.447  55.362 138.262  1.00130.68           C  
ATOM   1383  C   ARG A 473     129.020  55.256 138.700  1.00130.68           C  
ATOM   1384  O   ARG A 473     128.574  56.009 139.562  1.00130.68           O  
ATOM   1385  CB  ARG A 473     130.503  56.241 137.003  1.00130.68           C  
ATOM   1386  CG  ARG A 473     131.931  56.431 136.485  1.00130.68           C  
ATOM   1387  CD  ARG A 473     132.028  57.286 135.221  1.00130.68           C  
ATOM   1388  NE  ARG A 473     131.806  58.705 135.618  1.00130.68           N  
ATOM   1389  CZ  ARG A 473     130.540  59.210 135.648  1.00130.68           C  
ATOM   1390  NH1 ARG A 473     129.480  58.414 135.326  1.00130.68           N1+
ATOM   1391  NH2 ARG A 473     130.335  60.514 136.000  1.00130.68           N  
ATOM   1392  N   ASN A 474     128.257  54.325 138.097  1.00 67.72           N  
ATOM   1393  CA  ASN A 474     126.877  54.162 138.458  1.00 67.72           C  
ATOM   1394  C   ASN A 474     126.789  53.709 139.887  1.00 67.72           C  
ATOM   1395  O   ASN A 474     125.970  54.214 140.652  1.00 67.72           O  
ATOM   1396  CB  ASN A 474     126.162  53.097 137.606  1.00 67.72           C  
ATOM   1397  CG  ASN A 474     124.692  53.077 138.002  1.00 67.72           C  
ATOM   1398  ND2 ASN A 474     123.912  52.129 137.417  1.00 67.72           N  
ATOM   1399  OD1 ASN A 474     124.242  53.872 138.824  1.00 67.72           O  
ATOM   1400  N   HIS A 475     127.641  52.740 140.279  1.00103.60           N  
ATOM   1401  CA  HIS A 475     127.618  52.146 141.589  1.00103.60           C  
ATOM   1402  C   HIS A 475     128.004  53.129 142.657  1.00103.60           C  
ATOM   1403  O   HIS A 475     127.411  53.141 143.735  1.00103.60           O  
ATOM   1404  CB  HIS A 475     128.573  50.947 141.715  1.00103.60           C  
ATOM   1405  CG  HIS A 475     128.498  50.273 143.055  1.00103.60           C  
ATOM   1406  CD2 HIS A 475     129.223  50.490 144.186  1.00103.60           C  
ATOM   1407  ND1 HIS A 475     127.618  49.260 143.360  1.00103.60           N  
ATOM   1408  CE1 HIS A 475     127.851  48.916 144.652  1.00103.60           C  
ATOM   1409  NE2 HIS A 475     128.816  49.635 145.196  1.00103.60           N  
ATOM   1410  N   HIS A 476     129.005  53.988 142.384  1.00 45.31           N  
ATOM   1411  CA  HIS A 476     129.536  54.891 143.373  1.00 45.31           C  
ATOM   1412  C   HIS A 476     128.498  55.862 143.849  1.00 45.31           C  
ATOM   1413  O   HIS A 476     128.484  56.232 145.023  1.00 45.31           O  
ATOM   1414  CB  HIS A 476     130.728  55.728 142.872  1.00 45.31           C  
ATOM   1415  CG  HIS A 476     131.993  54.941 142.697  1.00 45.31           C  
ATOM   1416  CD2 HIS A 476     132.616  54.511 141.565  1.00 45.31           C  
ATOM   1417  ND1 HIS A 476     132.784  54.519 143.744  1.00 45.31           N  
ATOM   1418  CE1 HIS A 476     133.837  53.860 143.197  1.00 45.31           C  
ATOM   1419  NE2 HIS A 476     133.779  53.829 141.879  1.00 45.31           N  
ATOM   1420  N   GLN A 477     127.597  56.300 142.955  1.00 72.43           N  
ATOM   1421  CA  GLN A 477     126.635  57.312 143.288  1.00 72.43           C  
ATOM   1422  C   GLN A 477     125.778  56.853 144.431  1.00 72.43           C  
ATOM   1423  O   GLN A 477     125.448  57.643 145.315  1.00 72.43           O  
ATOM   1424  CB  GLN A 477     125.693  57.636 142.116  1.00 72.43           C  
ATOM   1425  CG  GLN A 477     126.412  58.213 140.894  1.00 72.43           C  
ATOM   1426  CD  GLN A 477     126.926  59.597 141.261  1.00 72.43           C  
ATOM   1427  NE2 GLN A 477     127.554  60.292 140.274  1.00 72.43           N  
ATOM   1428  OE1 GLN A 477     126.774  60.049 142.395  1.00 72.43           O  
ATOM   1429  N   GLU A 478     125.380  55.567 144.448  1.00 21.55           N  
ATOM   1430  CA  GLU A 478     124.527  55.083 145.498  1.00 21.55           C  
ATOM   1431  C   GLU A 478     125.255  55.174 146.804  1.00 21.55           C  
ATOM   1432  O   GLU A 478     124.680  55.566 147.817  1.00 21.55           O  
ATOM   1433  CB  GLU A 478     124.119  53.612 145.312  1.00 21.55           C  
ATOM   1434  CG  GLU A 478     123.193  53.095 146.418  1.00 21.55           C  
ATOM   1435  CD  GLU A 478     122.863  51.639 146.119  1.00 21.55           C  
ATOM   1436  OE1 GLU A 478     123.445  51.091 145.145  1.00 21.55           O  
ATOM   1437  OE2 GLU A 478     122.029  51.055 146.859  1.00 21.55           O1-
ATOM   1438  N   GLU A 479     126.552  54.815 146.802  1.00 29.68           N  
ATOM   1439  CA  GLU A 479     127.347  54.828 147.995  1.00 29.68           C  
ATOM   1440  C   GLU A 479     127.459  56.239 148.481  1.00 29.68           C  
ATOM   1441  O   GLU A 479     127.507  56.490 149.684  1.00 29.68           O  
ATOM   1442  CB  GLU A 479     128.773  54.296 147.764  1.00 29.68           C  
ATOM   1443  CG  GLU A 479     128.812  52.806 147.411  1.00 29.68           C  
ATOM   1444  CD  GLU A 479     130.265  52.400 147.208  1.00 29.68           C  
ATOM   1445  OE1 GLU A 479     131.154  53.280 147.368  1.00 29.68           O  
ATOM   1446  OE2 GLU A 479     130.506  51.203 146.895  1.00 29.68           O1-
ATOM   1447  N   GLN A 480     127.555  57.199 147.546  1.00 85.66           N  
ATOM   1448  CA  GLN A 480     127.642  58.586 147.897  1.00 85.66           C  
ATOM   1449  C   GLN A 480     126.352  59.055 148.510  1.00 85.66           C  
ATOM   1450  O   GLN A 480     126.360  59.766 149.515  1.00 85.66           O  
ATOM   1451  CB  GLN A 480     127.912  59.489 146.680  1.00 85.66           C  
ATOM   1452  CG  GLN A 480     127.970  60.979 147.023  1.00 85.66           C  
ATOM   1453  CD  GLN A 480     129.229  61.244 147.833  1.00 85.66           C  
ATOM   1454  NE2 GLN A 480     130.125  60.225 147.915  1.00 85.66           N  
ATOM   1455  OE1 GLN A 480     129.411  62.330 148.381  1.00 85.66           O  
ATOM   1456  N   MET A 481     125.202  58.654 147.931  1.00150.73           N  
ATOM   1457  CA  MET A 481     123.927  59.164 148.364  1.00150.73           C  
ATOM   1458  C   MET A 481     123.606  58.781 149.775  1.00150.73           C  
ATOM   1459  O   MET A 481     123.099  59.601 150.538  1.00150.73           O  
ATOM   1460  CB  MET A 481     122.741  58.700 147.508  1.00150.73           C  
ATOM   1461  CG  MET A 481     122.669  59.397 146.154  1.00150.73           C  
ATOM   1462  SD  MET A 481     121.215  58.956 145.159  1.00150.73           S  
ATOM   1463  CE  MET A 481     121.642  60.024 143.755  1.00150.73           C  
ATOM   1464  N   ARG A 482     123.892  57.529 150.167  1.00143.10           N  
ATOM   1465  CA  ARG A 482     123.516  57.064 151.470  1.00143.10           C  
ATOM   1466  C   ARG A 482     124.199  57.898 152.504  1.00143.10           C  
ATOM   1467  O   ARG A 482     123.592  58.297 153.496  1.00143.10           O  
ATOM   1468  CB  ARG A 482     123.961  55.615 151.718  1.00143.10           C  
ATOM   1469  CG  ARG A 482     123.372  54.620 150.722  1.00143.10           C  
ATOM   1470  CD  ARG A 482     123.863  53.189 150.937  1.00143.10           C  
ATOM   1471  NE  ARG A 482     125.332  53.184 150.693  1.00143.10           N  
ATOM   1472  CZ  ARG A 482     126.197  53.474 151.709  1.00143.10           C  
ATOM   1473  NH1 ARG A 482     125.721  53.725 152.963  1.00143.10           N1+
ATOM   1474  NH2 ARG A 482     127.541  53.511 151.472  1.00143.10           N  
ATOM   1475  N   GLN A 483     125.492  58.186 152.289  1.00118.18           N  
ATOM   1476  CA  GLN A 483     126.268  58.926 153.241  1.00118.18           C  
ATOM   1477  C   GLN A 483     125.730  60.319 153.355  1.00118.18           C  
ATOM   1478  O   GLN A 483     125.709  60.893 154.443  1.00118.18           O  
ATOM   1479  CB  GLN A 483     127.749  59.037 152.841  1.00118.18           C  
ATOM   1480  CG  GLN A 483     128.614  59.757 153.878  1.00118.18           C  
ATOM   1481  CD  GLN A 483     128.774  58.826 155.072  1.00118.18           C  
ATOM   1482  NE2 GLN A 483     128.136  57.627 154.998  1.00118.18           N  
ATOM   1483  OE1 GLN A 483     129.451  59.155 156.046  1.00118.18           O  
ATOM   1484  N   LYS A 484     125.320  60.911 152.216  1.00 96.59           N  
ATOM   1485  CA  LYS A 484     124.797  62.247 152.181  1.00 96.59           C  
ATOM   1486  C   LYS A 484     123.495  62.311 152.921  1.00 96.59           C  
ATOM   1487  O   LYS A 484     123.261  63.228 153.707  1.00 96.59           O  
ATOM   1488  CB  LYS A 484     124.555  62.731 150.740  1.00 96.59           C  
ATOM   1489  CG  LYS A 484     124.006  64.154 150.634  1.00 96.59           C  
ATOM   1490  CD  LYS A 484     124.106  64.736 149.221  1.00 96.59           C  
ATOM   1491  CE  LYS A 484     123.531  63.823 148.134  1.00 96.59           C  
ATOM   1492  NZ  LYS A 484     122.054  63.802 148.210  1.00 96.59           N1+
ATOM   1493  N   ASP A 485     122.610  61.320 152.700  1.00103.42           N  
ATOM   1494  CA  ASP A 485     121.323  61.352 153.328  1.00103.42           C  
ATOM   1495  C   ASP A 485     121.482  61.251 154.815  1.00103.42           C  
ATOM   1496  O   ASP A 485     120.772  61.917 155.566  1.00103.42           O  
ATOM   1497  CB  ASP A 485     120.342  60.289 152.781  1.00103.42           C  
ATOM   1498  CG  ASP A 485     120.886  58.880 152.958  1.00103.42           C  
ATOM   1499  OD1 ASP A 485     121.139  58.476 154.123  1.00103.42           O  
ATOM   1500  OD2 ASP A 485     121.051  58.185 151.919  1.00103.42           O1-
ATOM   1501  N   SER A 486     122.440  60.432 155.286  1.00 31.72           N  
ATOM   1502  CA  SER A 486     122.631  60.286 156.697  1.00 31.72           C  
ATOM   1503  C   SER A 486     123.060  61.608 157.263  1.00 31.72           C  
ATOM   1504  O   SER A 486     122.631  61.988 158.352  1.00 31.72           O  
ATOM   1505  CB  SER A 486     123.722  59.261 157.051  1.00 31.72           C  
ATOM   1506  OG  SER A 486     123.863  59.166 158.461  1.00 31.72           O  
ATOM   1507  N   ARG A 487     123.935  62.338 156.543  1.00143.25           N  
ATOM   1508  CA  ARG A 487     124.427  63.592 157.042  1.00143.25           C  
ATOM   1509  C   ARG A 487     123.310  64.593 157.115  1.00143.25           C  
ATOM   1510  O   ARG A 487     123.168  65.303 158.109  1.00143.25           O  
ATOM   1511  CB  ARG A 487     125.508  64.238 156.156  1.00143.25           C  
ATOM   1512  CG  ARG A 487     126.375  65.246 156.919  1.00143.25           C  
ATOM   1513  CD  ARG A 487     126.715  66.524 156.146  1.00143.25           C  
ATOM   1514  NE  ARG A 487     127.223  66.159 154.796  1.00143.25           N  
ATOM   1515  CZ  ARG A 487     126.888  66.952 153.736  1.00143.25           C  
ATOM   1516  NH1 ARG A 487     126.086  68.040 153.930  1.00143.25           N1+
ATOM   1517  NH2 ARG A 487     127.346  66.663 152.484  1.00143.25           N  
ATOM   1518  N   ALA A 488     122.489  64.677 156.049  1.00 35.43           N  
ATOM   1519  CA  ALA A 488     121.423  65.640 155.954  1.00 35.43           C  
ATOM   1520  C   ALA A 488     120.393  65.382 157.008  1.00 35.43           C  
ATOM   1521  O   ALA A 488     119.837  66.319 157.577  1.00 35.43           O  
ATOM   1522  CB  ALA A 488     120.708  65.603 154.592  1.00 35.43           C  
ATOM   1523  N   ARG A 489     120.092  64.099 157.279  1.00 89.71           N  
ATOM   1524  CA  ARG A 489     119.080  63.739 158.234  1.00 89.71           C  
ATOM   1525  C   ARG A 489     119.490  64.194 159.604  1.00 89.71           C  
ATOM   1526  O   ARG A 489     118.654  64.624 160.398  1.00 89.71           O  
ATOM   1527  CB  ARG A 489     118.849  62.220 158.307  1.00 89.71           C  
ATOM   1528  CG  ARG A 489     118.287  61.630 157.012  1.00 89.71           C  
ATOM   1529  CD  ARG A 489     116.785  61.859 156.835  1.00 89.71           C  
ATOM   1530  NE  ARG A 489     116.390  61.238 155.539  1.00 89.71           N  
ATOM   1531  CZ  ARG A 489     116.451  61.973 154.389  1.00 89.71           C  
ATOM   1532  NH1 ARG A 489     116.869  63.271 154.432  1.00 89.71           N1+
ATOM   1533  NH2 ARG A 489     116.097  61.409 153.198  1.00 89.71           N  
ATOM   1534  N   LEU A 490     120.792  64.079 159.919  1.00102.04           N  
ATOM   1535  CA  LEU A 490     121.347  64.413 161.203  1.00102.04           C  
ATOM   1536  C   LEU A 490     121.240  65.894 161.458  1.00102.04           C  
ATOM   1537  O   LEU A 490     120.934  66.311 162.573  1.00102.04           O  
ATOM   1538  CB  LEU A 490     122.831  63.972 161.279  1.00102.04           C  
ATOM   1539  CG  LEU A 490     123.588  64.168 162.613  1.00102.04           C  
ATOM   1540  CD1 LEU A 490     124.984  63.528 162.521  1.00102.04           C  
ATOM   1541  CD2 LEU A 490     123.696  65.641 163.044  1.00102.04           C  
ATOM   1542  N   THR A 491     121.459  66.727 160.421  1.00108.15           N  
ATOM   1543  CA  THR A 491     121.533  68.158 160.580  1.00108.15           C  
ATOM   1544  C   THR A 491     120.263  68.708 161.154  1.00108.15           C  
ATOM   1545  O   THR A 491     120.301  69.642 161.953  1.00108.15           O  
ATOM   1546  CB  THR A 491     121.800  68.895 159.299  1.00108.15           C  
ATOM   1547  CG2 THR A 491     120.548  68.834 158.408  1.00108.15           C  
ATOM   1548  OG1 THR A 491     122.126  70.248 159.576  1.00108.15           O  
ATOM   1549  N   SER A 492     119.102  68.168 160.744  1.00 26.91           N  
ATOM   1550  CA  SER A 492     117.846  68.671 161.224  1.00 26.91           C  
ATOM   1551  C   SER A 492     117.742  68.433 162.699  1.00 26.91           C  
ATOM   1552  O   SER A 492     117.222  69.275 163.432  1.00 26.91           O  
ATOM   1553  CB  SER A 492     116.638  67.983 160.564  1.00 26.91           C  
ATOM   1554  OG  SER A 492     116.622  68.259 159.171  1.00 26.91           O  
ATOM   1555  N   SER A 493     118.249  67.280 163.178  1.00 75.00           N  
ATOM   1556  CA  SER A 493     118.139  66.935 164.566  1.00 75.00           C  
ATOM   1557  C   SER A 493     118.836  67.984 165.376  1.00 75.00           C  
ATOM   1558  O   SER A 493     118.309  68.421 166.398  1.00 75.00           O  
ATOM   1559  CB  SER A 493     118.786  65.576 164.882  1.00 75.00           C  
ATOM   1560  OG  SER A 493     118.648  65.277 166.263  1.00 75.00           O  
ATOM   1561  N   ILE A 494     120.055  68.393 164.967  1.00183.86           N  
ATOM   1562  CA  ILE A 494     120.709  69.447 165.688  1.00183.86           C  
ATOM   1563  C   ILE A 494     120.018  70.764 165.501  1.00183.86           C  
ATOM   1564  O   ILE A 494     119.857  71.522 166.454  1.00183.86           O  
ATOM   1565  CB  ILE A 494     122.206  69.579 165.507  1.00183.86           C  
ATOM   1566  CG1 ILE A 494     122.649  69.704 164.048  1.00183.86           C  
ATOM   1567  CG2 ILE A 494     122.849  68.386 166.229  1.00183.86           C  
ATOM   1568  CD1 ILE A 494     122.598  68.366 163.315  1.00183.86           C  
ATOM   1569  N   LEU A 495     119.554  71.056 164.276  1.00116.21           N  
ATOM   1570  CA  LEU A 495     118.987  72.333 163.937  1.00116.21           C  
ATOM   1571  C   LEU A 495     117.742  72.572 164.747  1.00116.21           C  
ATOM   1572  O   LEU A 495     117.445  73.711 165.102  1.00116.21           O  
ATOM   1573  CB  LEU A 495     118.668  72.397 162.428  1.00116.21           C  
ATOM   1574  CG  LEU A 495     118.486  73.799 161.805  1.00116.21           C  
ATOM   1575  CD1 LEU A 495     118.171  73.677 160.305  1.00116.21           C  
ATOM   1576  CD2 LEU A 495     117.472  74.681 162.543  1.00116.21           C  
ATOM   1577  N   ARG A 496     116.950  71.513 165.023  1.00103.22           N  
ATOM   1578  CA  ARG A 496     115.722  71.660 165.760  1.00103.22           C  
ATOM   1579  C   ARG A 496     115.950  72.082 167.186  1.00103.22           C  
ATOM   1580  O   ARG A 496     115.347  73.053 167.641  1.00103.22           O  
ATOM   1581  CB  ARG A 496     114.899  70.363 165.808  1.00103.22           C  
ATOM   1582  CG  ARG A 496     114.394  69.905 164.438  1.00103.22           C  
ATOM   1583  CD  ARG A 496     113.534  68.640 164.496  1.00103.22           C  
ATOM   1584  NE  ARG A 496     113.115  68.317 163.103  1.00103.22           N  
ATOM   1585  CZ  ARG A 496     113.915  67.543 162.311  1.00103.22           C  
ATOM   1586  NH1 ARG A 496     115.092  67.056 162.801  1.00103.22           N1+
ATOM   1587  NH2 ARG A 496     113.534  67.255 161.032  1.00103.22           N  
ATOM   1588  N   ASN A 497     116.831  71.387 167.940  1.00167.13           N  
ATOM   1589  CA  ASN A 497     116.947  71.744 169.329  1.00167.13           C  
ATOM   1590  C   ASN A 497     118.318  72.290 169.601  1.00167.13           C  
ATOM   1591  O   ASN A 497     119.065  71.755 170.422  1.00167.13           O  
ATOM   1592  CB  ASN A 497     116.722  70.551 170.273  1.00167.13           C  
ATOM   1593  CG  ASN A 497     116.439  71.078 171.675  1.00167.13           C  
ATOM   1594  ND2 ASN A 497     116.574  72.416 171.871  1.00167.13           N  
ATOM   1595  OD1 ASN A 497     116.099  70.314 172.577  1.00167.13           O  
ATOM   1596  N   SER A 498     118.658  73.416 168.950  1.00 49.40           N  
ATOM   1597  CA  SER A 498     119.948  74.028 169.109  1.00 49.40           C  
ATOM   1598  C   SER A 498     120.067  74.631 170.475  1.00 49.40           C  
ATOM   1599  O   SER A 498     121.133  74.594 171.088  1.00 49.40           O  
ATOM   1600  CB  SER A 498     120.208  75.162 168.101  1.00 49.40           C  
ATOM   1601  OG  SER A 498     120.228  74.644 166.779  1.00 49.40           O  
ATOM   1602  N   LYS A 499     118.970  75.192 171.009  1.00147.08           N  
ATOM   1603  CA  LYS A 499     119.074  75.870 172.265  1.00147.08           C  
ATOM   1604  C   LYS A 499     119.563  74.918 173.313  1.00147.08           C  
ATOM   1605  O   LYS A 499     120.403  75.284 174.134  1.00147.08           O  
ATOM   1606  CB  LYS A 499     117.747  76.501 172.734  1.00147.08           C  
ATOM   1607  CG  LYS A 499     116.523  75.587 172.628  1.00147.08           C  
ATOM   1608  CD  LYS A 499     116.148  75.238 171.186  1.00147.08           C  
ATOM   1609  CE  LYS A 499     114.804  74.519 171.054  1.00147.08           C  
ATOM   1610  NZ  LYS A 499     113.696  75.477 171.262  1.00147.08           N1+
ATOM   1611  N   THR A 500     119.049  73.673 173.315  1.00103.29           N  
ATOM   1612  CA  THR A 500     119.451  72.701 174.292  1.00103.29           C  
ATOM   1613  C   THR A 500     120.872  72.280 174.050  1.00103.29           C  
ATOM   1614  O   THR A 500     121.620  72.058 174.999  1.00103.29           O  
ATOM   1615  CB  THR A 500     118.607  71.455 174.309  1.00103.29           C  
ATOM   1616  CG2 THR A 500     118.963  70.575 173.099  1.00103.29           C  
ATOM   1617  OG1 THR A 500     118.848  70.728 175.505  1.00103.29           O  
ATOM   1618  N   ILE A 501     121.279  72.142 172.770  1.00125.09           N  
ATOM   1619  CA  ILE A 501     122.605  71.678 172.467  1.00125.09           C  
ATOM   1620  C   ILE A 501     123.596  72.689 172.958  1.00125.09           C  
ATOM   1621  O   ILE A 501     124.615  72.336 173.548  1.00125.09           O  
ATOM   1622  CB  ILE A 501     122.846  71.400 171.000  1.00125.09           C  
ATOM   1623  CG1 ILE A 501     124.105  70.539 170.824  1.00125.09           C  
ATOM   1624  CG2 ILE A 501     122.921  72.720 170.219  1.00125.09           C  
ATOM   1625  CD1 ILE A 501     123.928  69.102 171.304  1.00125.09           C  
ATOM   1626  N   LYS A 502     123.313  73.980 172.711  1.00115.52           N  
ATOM   1627  CA  LYS A 502     124.169  75.071 173.081  1.00115.52           C  
ATOM   1628  C   LYS A 502     124.158  75.275 174.570  1.00115.52           C  
ATOM   1629  O   LYS A 502     125.157  75.690 175.156  1.00115.52           O  
ATOM   1630  CB  LYS A 502     123.776  76.378 172.375  1.00115.52           C  
ATOM   1631  CG  LYS A 502     124.923  77.383 172.316  1.00115.52           C  
ATOM   1632  CD  LYS A 502     124.737  78.463 171.249  1.00115.52           C  
ATOM   1633  CE  LYS A 502     124.051  79.726 171.762  1.00115.52           C  
ATOM   1634  NZ  LYS A 502     123.955  80.721 170.671  1.00115.52           N1+
ATOM   1635  N   PHE A 503     123.026  74.967 175.230  1.00130.03           N  
ATOM   1636  CA  PHE A 503     122.848  75.246 176.629  1.00130.03           C  
ATOM   1637  C   PHE A 503     123.939  74.567 177.426  1.00130.03           C  
ATOM   1638  O   PHE A 503     124.455  75.143 178.380  1.00130.03           O  
ATOM   1639  CB  PHE A 503     121.521  74.673 177.164  1.00130.03           C  
ATOM   1640  CG  PHE A 503     121.128  75.388 178.415  1.00130.03           C  
ATOM   1641  CD1 PHE A 503     121.974  75.481 179.496  1.00130.03           C  
ATOM   1642  CD2 PHE A 503     119.868  75.934 178.516  1.00130.03           C  
ATOM   1643  CE1 PHE A 503     121.584  76.140 180.639  1.00130.03           C  
ATOM   1644  CE2 PHE A 503     119.467  76.588 179.657  1.00130.03           C  
ATOM   1645  CZ  PHE A 503     120.329  76.694 180.720  1.00130.03           C  
ATOM   1646  N   HIS A 504     124.193  73.275 177.128  1.00176.41           N  
ATOM   1647  CA  HIS A 504     125.137  72.328 177.689  1.00176.41           C  
ATOM   1648  C   HIS A 504     126.511  72.191 177.051  1.00176.41           C  
ATOM   1649  O   HIS A 504     127.229  71.267 177.435  1.00176.41           O  
ATOM   1650  CB  HIS A 504     124.561  70.902 177.766  1.00176.41           C  
ATOM   1651  CG  HIS A 504     123.360  70.799 178.660  1.00176.41           C  
ATOM   1652  CD2 HIS A 504     123.271  70.447 179.971  1.00176.41           C  
ATOM   1653  ND1 HIS A 504     122.071  71.065 178.253  1.00176.41           N  
ATOM   1654  CE1 HIS A 504     121.272  70.863 179.332  1.00176.41           C  
ATOM   1655  NE2 HIS A 504     121.955  70.487 180.398  1.00176.41           N  
ATOM   1656  N   GLY A 505     126.860  72.889 175.950  1.00 67.30           N  
ATOM   1657  CA  GLY A 505     128.216  72.788 175.435  1.00 67.30           C  
ATOM   1658  C   GLY A 505     128.527  71.488 174.718  1.00 67.30           C  
ATOM   1659  O   GLY A 505     129.586  70.898 174.938  1.00 67.30           O  
ATOM   1660  N   TRP A 506     127.576  70.960 173.922  1.00116.77           N  
ATOM   1661  CA  TRP A 506     127.708  69.792 173.080  1.00116.77           C  
ATOM   1662  C   TRP A 506     128.307  70.083 171.720  1.00116.77           C  
ATOM   1663  O   TRP A 506     128.780  69.179 171.032  1.00116.77           O  
ATOM   1664  CB  TRP A 506     126.373  69.039 172.952  1.00116.77           C  
ATOM   1665  CG  TRP A 506     125.962  68.444 174.285  1.00116.77           C  
ATOM   1666  CD1 TRP A 506     126.668  68.435 175.455  1.00116.77           C  
ATOM   1667  CD2 TRP A 506     124.719  67.775 174.560  1.00116.77           C  
ATOM   1668  CE2 TRP A 506     124.742  67.393 175.902  1.00116.77           C  
ATOM   1669  CE3 TRP A 506     123.645  67.500 173.763  1.00116.77           C  
ATOM   1670  NE1 TRP A 506     125.945  67.805 176.438  1.00116.77           N  
ATOM   1671  CZ2 TRP A 506     123.688  66.729 176.466  1.00116.77           C  
ATOM   1672  CZ3 TRP A 506     122.586  66.830 174.335  1.00116.77           C  
ATOM   1673  CH2 TRP A 506     122.605  66.452 175.661  1.00116.77           C  
ATOM   1674  N   GLU A 507     128.299  71.359 171.285  1.00 77.92           N  
ATOM   1675  CA  GLU A 507     128.639  71.749 169.939  1.00 77.92           C  
ATOM   1676  C   GLU A 507     129.958  71.165 169.522  1.00 77.92           C  
ATOM   1677  O   GLU A 507     130.082  70.644 168.415  1.00 77.92           O  
ATOM   1678  CB  GLU A 507     128.731  73.281 169.821  1.00 77.92           C  
ATOM   1679  CG  GLU A 507     127.380  73.975 170.027  1.00 77.92           C  
ATOM   1680  CD  GLU A 507     127.629  75.423 170.428  1.00 77.92           C  
ATOM   1681  OE1 GLU A 507     128.233  75.630 171.515  1.00 77.92           O  
ATOM   1682  OE2 GLU A 507     127.217  76.338 169.666  1.00 77.92           O1-
ATOM   1683  N   GLY A 508     130.983  71.206 170.387  1.00 26.62           N  
ATOM   1684  CA  GLY A 508     132.257  70.684 169.982  1.00 26.62           C  
ATOM   1685  C   GLY A 508     132.122  69.224 169.671  1.00 26.62           C  
ATOM   1686  O   GLY A 508     132.755  68.727 168.743  1.00 26.62           O  
ATOM   1687  N   ALA A 509     131.338  68.481 170.478  1.00 37.54           N  
ATOM   1688  CA  ALA A 509     131.173  67.070 170.262  1.00 37.54           C  
ATOM   1689  C   ALA A 509     130.427  66.782 168.983  1.00 37.54           C  
ATOM   1690  O   ALA A 509     130.821  65.896 168.228  1.00 37.54           O  
ATOM   1691  CB  ALA A 509     130.414  66.382 171.405  1.00 37.54           C  
ATOM   1692  N   PHE A 510     129.328  67.520 168.712  1.00 78.94           N  
ATOM   1693  CA  PHE A 510     128.492  67.324 167.547  1.00 78.94           C  
ATOM   1694  C   PHE A 510     129.186  67.675 166.271  1.00 78.94           C  
ATOM   1695  O   PHE A 510     128.969  67.023 165.250  1.00 78.94           O  
ATOM   1696  CB  PHE A 510     127.175  68.128 167.565  1.00 78.94           C  
ATOM   1697  CG  PHE A 510     126.143  67.318 168.268  1.00 78.94           C  
ATOM   1698  CD1 PHE A 510     126.153  67.171 169.635  1.00 78.94           C  
ATOM   1699  CD2 PHE A 510     125.146  66.712 167.536  1.00 78.94           C  
ATOM   1700  CE1 PHE A 510     125.186  66.416 170.259  1.00 78.94           C  
ATOM   1701  CE2 PHE A 510     124.178  65.959 168.154  1.00 78.94           C  
ATOM   1702  CZ  PHE A 510     124.199  65.809 169.520  1.00 78.94           C  
ATOM   1703  N   LEU A 511     130.016  68.732 166.281  1.00 85.96           N  
ATOM   1704  CA  LEU A 511     130.699  69.143 165.087  1.00 85.96           C  
ATOM   1705  C   LEU A 511     131.518  67.992 164.596  1.00 85.96           C  
ATOM   1706  O   LEU A 511     131.600  67.756 163.392  1.00 85.96           O  
ATOM   1707  CB  LEU A 511     131.662  70.321 165.332  1.00 85.96           C  
ATOM   1708  CG  LEU A 511     131.030  71.729 165.281  1.00 85.96           C  
ATOM   1709  CD1 LEU A 511     130.928  72.227 163.834  1.00 85.96           C  
ATOM   1710  CD2 LEU A 511     129.658  71.778 165.968  1.00 85.96           C  
ATOM   1711  N   ASP A 512     132.148  67.249 165.524  1.00 66.36           N  
ATOM   1712  CA  ASP A 512     132.983  66.133 165.178  1.00 66.36           C  
ATOM   1713  C   ASP A 512     132.156  65.072 164.520  1.00 66.36           C  
ATOM   1714  O   ASP A 512     132.598  64.437 163.565  1.00 66.36           O  
ATOM   1715  CB  ASP A 512     133.632  65.468 166.404  1.00 66.36           C  
ATOM   1716  CG  ASP A 512     134.677  66.413 166.976  1.00 66.36           C  
ATOM   1717  OD1 ASP A 512     135.404  67.055 166.173  1.00 66.36           O  
ATOM   1718  OD2 ASP A 512     134.756  66.505 168.229  1.00 66.36           O1-
ATOM   1719  N   ARG A 513     130.924  64.858 165.017  1.00 85.88           N  
ATOM   1720  CA  ARG A 513     130.089  63.795 164.534  1.00 85.88           C  
ATOM   1721  C   ARG A 513     129.785  63.991 163.078  1.00 85.88           C  
ATOM   1722  O   ARG A 513     129.786  63.032 162.310  1.00 85.88           O  
ATOM   1723  CB  ARG A 513     128.754  63.706 165.297  1.00 85.88           C  
ATOM   1724  CG  ARG A 513     127.856  62.550 164.852  1.00 85.88           C  
ATOM   1725  CD  ARG A 513     126.579  62.414 165.686  1.00 85.88           C  
ATOM   1726  NE  ARG A 513     125.808  61.259 165.145  1.00 85.88           N  
ATOM   1727  CZ  ARG A 513     126.088  59.990 165.564  1.00 85.88           C  
ATOM   1728  NH1 ARG A 513     127.082  59.776 166.474  1.00 85.88           N1+
ATOM   1729  NH2 ARG A 513     125.373  58.937 165.071  1.00 85.88           N  
ATOM   1730  N   VAL A 514     129.492  65.235 162.656  1.00 99.34           N  
ATOM   1731  CA  VAL A 514     129.182  65.490 161.277  1.00 99.34           C  
ATOM   1732  C   VAL A 514     130.416  65.273 160.449  1.00 99.34           C  
ATOM   1733  O   VAL A 514     130.351  64.759 159.333  1.00 99.34           O  
ATOM   1734  CB  VAL A 514     128.661  66.879 161.043  1.00 99.34           C  
ATOM   1735  CG1 VAL A 514     129.831  67.872 161.056  1.00 99.34           C  
ATOM   1736  CG2 VAL A 514     127.829  66.883 159.753  1.00 99.34           C  
ATOM   1737  N   LEU A 515     131.586  65.658 160.992  1.00 49.25           N  
ATOM   1738  CA  LEU A 515     132.838  65.550 160.301  1.00 49.25           C  
ATOM   1739  C   LEU A 515     133.122  64.109 160.033  1.00 49.25           C  
ATOM   1740  O   LEU A 515     133.733  63.776 159.019  1.00 49.25           O  
ATOM   1741  CB  LEU A 515     134.019  66.123 161.105  1.00 49.25           C  
ATOM   1742  CG  LEU A 515     133.924  67.645 161.339  1.00 49.25           C  
ATOM   1743  CD1 LEU A 515     135.128  68.160 162.144  1.00 49.25           C  
ATOM   1744  CD2 LEU A 515     133.727  68.406 160.018  1.00 49.25           C  
ATOM   1745  N   GLY A 516     132.721  63.212 160.953  1.00 22.06           N  
ATOM   1746  CA  GLY A 516     132.984  61.813 160.764  1.00 22.06           C  
ATOM   1747  C   GLY A 516     132.266  61.328 159.541  1.00 22.06           C  
ATOM   1748  O   GLY A 516     132.840  60.602 158.732  1.00 22.06           O  
ATOM   1749  N   ILE A 517     130.981  61.704 159.383  1.00 87.28           N  
ATOM   1750  CA  ILE A 517     130.214  61.291 158.241  1.00 87.28           C  
ATOM   1751  C   ILE A 517     130.764  61.932 157.007  1.00 87.28           C  
ATOM   1752  O   ILE A 517     130.847  61.289 155.962  1.00 87.28           O  
ATOM   1753  CB  ILE A 517     128.752  61.652 158.315  1.00 87.28           C  
ATOM   1754  CG1 ILE A 517     128.026  60.831 159.396  1.00 87.28           C  
ATOM   1755  CG2 ILE A 517     128.154  61.457 156.911  1.00 87.28           C  
ATOM   1756  CD1 ILE A 517     128.412  61.180 160.829  1.00 87.28           C  
ATOM   1757  N   ARG A 518     131.143  63.227 157.077  1.00239.15           N  
ATOM   1758  CA  ARG A 518     131.552  63.819 155.840  1.00239.15           C  
ATOM   1759  C   ARG A 518     132.833  63.232 155.335  1.00239.15           C  
ATOM   1760  O   ARG A 518     133.035  63.161 154.126  1.00239.15           O  
ATOM   1761  CB  ARG A 518     131.581  65.353 155.714  1.00239.15           C  
ATOM   1762  CG  ARG A 518     132.626  66.151 156.465  1.00239.15           C  
ATOM   1763  CD  ARG A 518     132.612  67.597 155.960  1.00239.15           C  
ATOM   1764  NE  ARG A 518     133.009  67.614 154.514  1.00239.15           N  
ATOM   1765  CZ  ARG A 518     132.093  67.511 153.500  1.00239.15           C  
ATOM   1766  NH1 ARG A 518     130.771  67.293 153.763  1.00239.15           N1+
ATOM   1767  NH2 ARG A 518     132.494  67.640 152.199  1.00239.15           N  
ATOM   1768  N   GLY A 519     133.749  62.812 156.226  1.00 20.35           N  
ATOM   1769  CA  GLY A 519     134.983  62.228 155.776  1.00 20.35           C  
ATOM   1770  C   GLY A 519     134.670  60.977 155.007  1.00 20.35           C  
ATOM   1771  O   GLY A 519     135.319  60.678 154.006  1.00 20.35           O  
ATOM   1772  N   GLN A 520     133.676  60.202 155.483  1.00 66.32           N  
ATOM   1773  CA  GLN A 520     133.280  58.974 154.851  1.00 66.32           C  
ATOM   1774  C   GLN A 520     132.710  59.291 153.502  1.00 66.32           C  
ATOM   1775  O   GLN A 520     132.902  58.549 152.541  1.00 66.32           O  
ATOM   1776  CB  GLN A 520     132.194  58.223 155.642  1.00 66.32           C  
ATOM   1777  CG  GLN A 520     132.645  57.787 157.039  1.00 66.32           C  
ATOM   1778  CD  GLN A 520     133.718  56.719 156.882  1.00 66.32           C  
ATOM   1779  NE2 GLN A 520     134.266  56.237 158.030  1.00 66.32           N  
ATOM   1780  OE1 GLN A 520     134.063  56.324 155.769  1.00 66.32           O  
ATOM   1781  N   GLU A 521     131.966  60.408 153.409  1.00 53.76           N  
ATOM   1782  CA  GLU A 521     131.331  60.841 152.196  1.00 53.76           C  
ATOM   1783  C   GLU A 521     132.374  61.175 151.162  1.00 53.76           C  
ATOM   1784  O   GLU A 521     132.218  60.861 149.984  1.00 53.76           O  
ATOM   1785  CB  GLU A 521     130.487  62.104 152.452  1.00 53.76           C  
ATOM   1786  CG  GLU A 521     129.745  62.662 151.239  1.00 53.76           C  
ATOM   1787  CD  GLU A 521     128.981  63.893 151.712  1.00 53.76           C  
ATOM   1788  OE1 GLU A 521     129.527  64.634 152.574  1.00 53.76           O  
ATOM   1789  OE2 GLU A 521     127.839  64.103 151.223  1.00 53.76           O1-
ATOM   1790  N   LEU A 522     133.480  61.808 151.593  1.00 68.18           N  
ATOM   1791  CA  LEU A 522     134.533  62.309 150.751  1.00 68.18           C  
ATOM   1792  C   LEU A 522     135.264  61.218 150.021  1.00 68.18           C  
ATOM   1793  O   LEU A 522     135.748  61.440 148.913  1.00 68.18           O  
ATOM   1794  CB  LEU A 522     135.558  63.137 151.541  1.00 68.18           C  
ATOM   1795  CG  LEU A 522     134.947  64.428 152.125  1.00 68.18           C  
ATOM   1796  CD1 LEU A 522     135.988  65.237 152.913  1.00 68.18           C  
ATOM   1797  CD2 LEU A 522     134.260  65.258 151.029  1.00 68.18           C  
ATOM   1798  N   GLY A 523     135.397  60.018 150.621  1.00 22.64           N  
ATOM   1799  CA  GLY A 523     136.164  58.967 150.004  1.00 22.64           C  
ATOM   1800  C   GLY A 523     135.580  58.585 148.675  1.00 22.64           C  
ATOM   1801  O   GLY A 523     136.312  58.388 147.705  1.00 22.64           O  
ATOM   1802  N   ALA A 524     134.241  58.479 148.589  1.00 34.20           N  
ATOM   1803  CA  ALA A 524     133.579  58.064 147.383  1.00 34.20           C  
ATOM   1804  C   ALA A 524     133.900  59.046 146.301  1.00 34.20           C  
ATOM   1805  O   ALA A 524     134.050  58.676 145.139  1.00 34.20           O  
ATOM   1806  CB  ALA A 524     132.049  58.017 147.526  1.00 34.20           C  
ATOM   1807  N   LEU A 525     133.982  60.340 146.659  1.00 98.27           N  
ATOM   1808  CA  LEU A 525     134.294  61.377 145.716  1.00 98.27           C  
ATOM   1809  C   LEU A 525     135.690  61.209 145.190  1.00 98.27           C  
ATOM   1810  O   LEU A 525     135.969  61.562 144.045  1.00 98.27           O  
ATOM   1811  CB  LEU A 525     134.209  62.798 146.301  1.00 98.27           C  
ATOM   1812  CG  LEU A 525     132.781  63.275 146.624  1.00 98.27           C  
ATOM   1813  CD1 LEU A 525     132.140  62.457 147.752  1.00 98.27           C  
ATOM   1814  CD2 LEU A 525     132.759  64.784 146.909  1.00 98.27           C  
ATOM   1815  N   ARG A 526     136.621  60.726 146.034  1.00112.66           N  
ATOM   1816  CA  ARG A 526     137.988  60.547 145.624  1.00112.66           C  
ATOM   1817  C   ARG A 526     138.060  59.510 144.542  1.00112.66           C  
ATOM   1818  O   ARG A 526     138.756  59.687 143.543  1.00112.66           O  
ATOM   1819  CB  ARG A 526     138.889  60.068 146.775  1.00112.66           C  
ATOM   1820  CG  ARG A 526     139.021  61.082 147.913  1.00112.66           C  
ATOM   1821  CD  ARG A 526     139.916  60.603 149.057  1.00112.66           C  
ATOM   1822  NE  ARG A 526     139.247  59.425 149.677  1.00112.66           N  
ATOM   1823  CZ  ARG A 526     139.465  58.173 149.177  1.00112.66           C  
ATOM   1824  NH1 ARG A 526     140.329  57.994 148.136  1.00112.66           N1+
ATOM   1825  NH2 ARG A 526     138.814  57.101 149.716  1.00112.66           N  
ATOM   1826  N   THR A 527     137.308  58.405 144.703  1.00100.86           N  
ATOM   1827  CA  THR A 527     137.362  57.323 143.761  1.00100.86           C  
ATOM   1828  C   THR A 527     136.920  57.835 142.429  1.00100.86           C  
ATOM   1829  O   THR A 527     137.452  57.439 141.393  1.00100.86           O  
ATOM   1830  CB  THR A 527     136.471  56.169 144.122  1.00100.86           C  
ATOM   1831  CG2 THR A 527     136.861  55.669 145.524  1.00100.86           C  
ATOM   1832  OG1 THR A 527     135.110  56.566 144.104  1.00100.86           O  
ATOM   1833  N   SER A 528     135.927  58.742 142.425  1.00 30.92           N  
ATOM   1834  CA  SER A 528     135.398  59.279 141.206  1.00 30.92           C  
ATOM   1835  C   SER A 528     136.473  60.029 140.475  1.00 30.92           C  
ATOM   1836  O   SER A 528     136.447  60.103 139.248  1.00 30.92           O  
ATOM   1837  CB  SER A 528     134.232  60.255 141.446  1.00 30.92           C  
ATOM   1838  OG  SER A 528     133.139  59.572 142.042  1.00 30.92           O  
ATOM   1839  N   GLY A 529     137.451  60.611 141.199  1.00 18.88           N  
ATOM   1840  CA  GLY A 529     138.492  61.366 140.557  1.00 18.88           C  
ATOM   1841  C   GLY A 529     139.277  60.469 139.658  1.00 18.88           C  
ATOM   1842  O   GLY A 529     139.669  60.859 138.557  1.00 18.88           O  
ATOM   1843  N   LEU A 530     139.547  59.241 140.127  1.00 81.26           N  
ATOM   1844  CA  LEU A 530     140.305  58.287 139.376  1.00 81.26           C  
ATOM   1845  C   LEU A 530     139.537  57.916 138.140  1.00 81.26           C  
ATOM   1846  O   LEU A 530     140.129  57.673 137.093  1.00 81.26           O  
ATOM   1847  CB  LEU A 530     140.566  56.989 140.157  1.00 81.26           C  
ATOM   1848  CG  LEU A 530     141.415  57.187 141.427  1.00 81.26           C  
ATOM   1849  CD1 LEU A 530     142.836  57.666 141.085  1.00 81.26           C  
ATOM   1850  CD2 LEU A 530     140.705  58.097 142.441  1.00 81.26           C  
ATOM   1851  N   LEU A 531     138.200  57.789 138.251  1.00 51.77           N  
ATOM   1852  CA  LEU A 531     137.382  57.445 137.117  1.00 51.77           C  
ATOM   1853  C   LEU A 531     137.343  58.573 136.123  1.00 51.77           C  
ATOM   1854  O   LEU A 531     137.567  58.391 134.930  1.00 51.77           O  
ATOM   1855  CB  LEU A 531     135.923  57.165 137.510  1.00 51.77           C  
ATOM   1856  CG  LEU A 531     135.751  55.950 138.440  1.00 51.77           C  
ATOM   1857  CD1 LEU A 531     134.272  55.726 138.792  1.00 51.77           C  
ATOM   1858  CD2 LEU A 531     136.415  54.695 137.852  1.00 51.77           C  
ATOM   1859  N   PHE A 532     137.111  59.801 136.605  1.00 62.74           N  
ATOM   1860  CA  PHE A 532     136.955  60.917 135.715  1.00 62.74           C  
ATOM   1861  C   PHE A 532     138.203  61.123 134.918  1.00 62.74           C  
ATOM   1862  O   PHE A 532     138.147  61.559 133.771  1.00 62.74           O  
ATOM   1863  CB  PHE A 532     136.635  62.246 136.423  1.00 62.74           C  
ATOM   1864  CG  PHE A 532     135.181  62.294 136.738  1.00 62.74           C  
ATOM   1865  CD1 PHE A 532     134.657  61.616 137.814  1.00 62.74           C  
ATOM   1866  CD2 PHE A 532     134.337  63.043 135.950  1.00 62.74           C  
ATOM   1867  CE1 PHE A 532     133.310  61.677 138.088  1.00 62.74           C  
ATOM   1868  CE2 PHE A 532     132.992  63.108 136.220  1.00 62.74           C  
ATOM   1869  CZ  PHE A 532     132.474  62.422 137.291  1.00 62.74           C  
ATOM   1870  N   SER A 533     139.375  60.873 135.522  1.00 42.99           N  
ATOM   1871  CA  SER A 533     140.608  61.052 134.817  1.00 42.99           C  
ATOM   1872  C   SER A 533     140.663  60.090 133.662  1.00 42.99           C  
ATOM   1873  O   SER A 533     141.121  60.438 132.574  1.00 42.99           O  
ATOM   1874  CB  SER A 533     141.823  60.773 135.711  1.00 42.99           C  
ATOM   1875  OG  SER A 533     141.777  59.427 136.159  1.00 42.99           O  
ATOM   1876  N   VAL A 534     140.230  58.831 133.859  1.00117.38           N  
ATOM   1877  CA  VAL A 534     140.252  57.936 132.736  1.00117.38           C  
ATOM   1878  C   VAL A 534     139.216  58.385 131.744  1.00117.38           C  
ATOM   1879  O   VAL A 534     139.390  58.227 130.538  1.00117.38           O  
ATOM   1880  CB  VAL A 534     140.062  56.474 133.056  1.00117.38           C  
ATOM   1881  CG1 VAL A 534     141.245  56.015 133.920  1.00117.38           C  
ATOM   1882  CG2 VAL A 534     138.694  56.234 133.699  1.00117.38           C  
ATOM   1883  N   SER A 535     138.086  58.947 132.220  1.00 46.89           N  
ATOM   1884  CA  SER A 535     137.078  59.369 131.291  1.00 46.89           C  
ATOM   1885  C   SER A 535     137.603  60.474 130.416  1.00 46.89           C  
ATOM   1886  O   SER A 535     137.456  60.410 129.197  1.00 46.89           O  
ATOM   1887  CB  SER A 535     135.770  59.857 131.946  1.00 46.89           C  
ATOM   1888  OG  SER A 535     135.937  61.143 132.524  1.00 46.89           O  
ATOM   1889  N   LEU A 536     138.227  61.523 130.998  1.00131.94           N  
ATOM   1890  CA  LEU A 536     138.710  62.586 130.155  1.00131.94           C  
ATOM   1891  C   LEU A 536     139.889  62.132 129.342  1.00131.94           C  
ATOM   1892  O   LEU A 536     140.128  62.672 128.264  1.00131.94           O  
ATOM   1893  CB  LEU A 536     139.005  63.958 130.808  1.00131.94           C  
ATOM   1894  CG  LEU A 536     140.315  64.119 131.584  1.00131.94           C  
ATOM   1895  CD1 LEU A 536     140.445  65.544 132.146  1.00131.94           C  
ATOM   1896  CD2 LEU A 536     140.427  63.071 132.683  1.00131.94           C  
ATOM   1897  N   VAL A 537     140.701  61.171 129.839  1.00102.92           N  
ATOM   1898  CA  VAL A 537     141.834  60.749 129.052  1.00102.92           C  
ATOM   1899  C   VAL A 537     141.376  60.104 127.774  1.00102.92           C  
ATOM   1900  O   VAL A 537     141.867  60.438 126.698  1.00102.92           O  
ATOM   1901  CB  VAL A 537     142.776  59.801 129.749  1.00102.92           C  
ATOM   1902  CG1 VAL A 537     143.361  60.508 130.983  1.00102.92           C  
ATOM   1903  CG2 VAL A 537     142.067  58.471 130.037  1.00102.92           C  
ATOM   1904  N   SER A 538     140.401  59.177 127.847  1.00 35.19           N  
ATOM   1905  CA  SER A 538     139.950  58.481 126.674  1.00 35.19           C  
ATOM   1906  C   SER A 538     139.320  59.458 125.724  1.00 35.19           C  
ATOM   1907  O   SER A 538     139.507  59.357 124.513  1.00 35.19           O  
ATOM   1908  CB  SER A 538     138.912  57.394 126.996  1.00 35.19           C  
ATOM   1909  OG  SER A 538     137.749  57.982 127.559  1.00 35.19           O  
ATOM   1910  N   PHE A 539     138.560  60.438 126.250  1.00102.05           N  
ATOM   1911  CA  PHE A 539     137.851  61.368 125.418  1.00102.05           C  
ATOM   1912  C   PHE A 539     138.803  62.205 124.607  1.00102.05           C  
ATOM   1913  O   PHE A 539     138.607  62.351 123.402  1.00102.05           O  
ATOM   1914  CB  PHE A 539     136.954  62.322 126.226  1.00102.05           C  
ATOM   1915  CG  PHE A 539     136.135  63.097 125.251  1.00102.05           C  
ATOM   1916  CD1 PHE A 539     135.002  62.542 124.701  1.00102.05           C  
ATOM   1917  CD2 PHE A 539     136.492  64.374 124.885  1.00102.05           C  
ATOM   1918  CE1 PHE A 539     134.236  63.246 123.802  1.00102.05           C  
ATOM   1919  CE2 PHE A 539     135.732  65.082 123.985  1.00102.05           C  
ATOM   1920  CZ  PHE A 539     134.603  64.519 123.441  1.00102.05           C  
ATOM   1921  N   GLN A 540     139.847  62.796 125.229  1.00123.62           N  
ATOM   1922  CA  GLN A 540     140.680  63.700 124.471  1.00123.62           C  
ATOM   1923  C   GLN A 540     141.577  63.052 123.436  1.00123.62           C  
ATOM   1924  O   GLN A 540     141.554  63.434 122.268  1.00123.62           O  
ATOM   1925  CB  GLN A 540     141.637  64.568 125.297  1.00123.62           C  
ATOM   1926  CG  GLN A 540     142.425  65.491 124.361  1.00123.62           C  
ATOM   1927  CD  GLN A 540     143.552  66.153 125.133  1.00123.62           C  
ATOM   1928  NE2 GLN A 540     143.532  67.511 125.193  1.00123.62           N  
ATOM   1929  OE1 GLN A 540     144.435  65.475 125.658  1.00123.62           O  
ATOM   1930  N   VAL A 541     142.369  62.046 123.856  1.00 94.16           N  
ATOM   1931  CA  VAL A 541     143.458  61.386 123.162  1.00 94.16           C  
ATOM   1932  C   VAL A 541     143.050  60.476 122.034  1.00 94.16           C  
ATOM   1933  O   VAL A 541     143.887  60.165 121.188  1.00 94.16           O  
ATOM   1934  CB  VAL A 541     144.302  60.597 124.135  1.00 94.16           C  
ATOM   1935  CG1 VAL A 541     145.440  59.856 123.411  1.00 94.16           C  
ATOM   1936  CG2 VAL A 541     144.807  61.573 125.211  1.00 94.16           C  
ATOM   1937  N   SER A 542     141.780  60.016 121.985  1.00 56.92           N  
ATOM   1938  CA  SER A 542     141.353  58.979 121.072  1.00 56.92           C  
ATOM   1939  C   SER A 542     141.842  59.206 119.667  1.00 56.92           C  
ATOM   1940  O   SER A 542     142.340  58.271 119.043  1.00 56.92           O  
ATOM   1941  CB  SER A 542     139.822  58.839 120.970  1.00 56.92           C  
ATOM   1942  OG  SER A 542     139.287  58.309 122.172  1.00 56.92           O  
ATOM   1943  N   THR A 543     141.754  60.442 119.137  1.00 37.53           N  
ATOM   1944  CA  THR A 543     142.190  60.695 117.791  1.00 37.53           C  
ATOM   1945  C   THR A 543     143.655  60.381 117.668  1.00 37.53           C  
ATOM   1946  O   THR A 543     144.093  59.851 116.650  1.00 37.53           O  
ATOM   1947  CB  THR A 543     141.992  62.124 117.375  1.00 37.53           C  
ATOM   1948  CG2 THR A 543     140.496  62.468 117.488  1.00 37.53           C  
ATOM   1949  OG1 THR A 543     142.758  62.989 118.201  1.00 37.53           O  
ATOM   1950  N   PHE A 544     144.458  60.737 118.692  1.00 55.62           N  
ATOM   1951  CA  PHE A 544     145.875  60.479 118.708  1.00 55.62           C  
ATOM   1952  C   PHE A 544     146.148  59.004 118.748  1.00 55.62           C  
ATOM   1953  O   PHE A 544     146.974  58.497 117.991  1.00 55.62           O  
ATOM   1954  CB  PHE A 544     146.557  61.113 119.936  1.00 55.62           C  
ATOM   1955  CG  PHE A 544     147.953  60.603 120.027  1.00 55.62           C  
ATOM   1956  CD1 PHE A 544     148.938  61.070 119.188  1.00 55.62           C  
ATOM   1957  CD2 PHE A 544     148.277  59.660 120.975  1.00 55.62           C  
ATOM   1958  CE1 PHE A 544     150.224  60.590 119.290  1.00 55.62           C  
ATOM   1959  CE2 PHE A 544     149.559  59.177 121.081  1.00 55.62           C  
ATOM   1960  CZ  PHE A 544     150.536  59.642 120.235  1.00 55.62           C  
ATOM   1961  N   LEU A 545     145.447  58.271 119.633  1.00 44.13           N  
ATOM   1962  CA  LEU A 545     145.681  56.863 119.813  1.00 44.13           C  
ATOM   1963  C   LEU A 545     145.356  56.133 118.548  1.00 44.13           C  
ATOM   1964  O   LEU A 545     146.056  55.196 118.170  1.00 44.13           O  
ATOM   1965  CB  LEU A 545     144.809  56.249 120.920  1.00 44.13           C  
ATOM   1966  CG  LEU A 545     145.095  56.816 122.322  1.00 44.13           C  
ATOM   1967  CD1 LEU A 545     144.196  56.158 123.382  1.00 44.13           C  
ATOM   1968  CD2 LEU A 545     146.589  56.730 122.671  1.00 44.13           C  
ATOM   1969  N   VAL A 546     144.251  56.518 117.887  1.00 45.98           N  
ATOM   1970  CA  VAL A 546     143.825  55.870 116.679  1.00 45.98           C  
ATOM   1971  C   VAL A 546     144.794  56.138 115.561  1.00 45.98           C  
ATOM   1972  O   VAL A 546     145.140  55.233 114.805  1.00 45.98           O  
ATOM   1973  CB  VAL A 546     142.473  56.351 116.246  1.00 45.98           C  
ATOM   1974  CG1 VAL A 546     142.070  55.630 114.948  1.00 45.98           C  
ATOM   1975  CG2 VAL A 546     141.504  56.142 117.423  1.00 45.98           C  
ATOM   1976  N   ALA A 547     145.245  57.400 115.412  1.00 43.86           N  
ATOM   1977  CA  ALA A 547     146.106  57.796 114.326  1.00 43.86           C  
ATOM   1978  C   ALA A 547     147.458  57.146 114.402  1.00 43.86           C  
ATOM   1979  O   ALA A 547     147.956  56.608 113.413  1.00 43.86           O  
ATOM   1980  CB  ALA A 547     146.336  59.318 114.286  1.00 43.86           C  
ATOM   1981  N   LEU A 548     148.058  57.117 115.605  1.00 50.29           N  
ATOM   1982  CA  LEU A 548     149.408  56.662 115.785  1.00 50.29           C  
ATOM   1983  C   LEU A 548     149.522  55.263 115.268  1.00 50.29           C  
ATOM   1984  O   LEU A 548     150.492  54.927 114.590  1.00 50.29           O  
ATOM   1985  CB  LEU A 548     149.796  56.645 117.273  1.00 50.29           C  
ATOM   1986  CG  LEU A 548     151.230  56.164 117.561  1.00 50.29           C  
ATOM   1987  CD1 LEU A 548     152.275  57.126 116.972  1.00 50.29           C  
ATOM   1988  CD2 LEU A 548     151.431  55.917 119.065  1.00 50.29           C  
ATOM   1989  N   VAL A 549     148.533  54.408 115.582  1.00 87.53           N  
ATOM   1990  CA  VAL A 549     148.579  53.042 115.155  1.00 87.53           C  
ATOM   1991  C   VAL A 549     148.489  52.963 113.655  1.00 87.53           C  
ATOM   1992  O   VAL A 549     149.217  52.197 113.027  1.00 87.53           O  
ATOM   1993  CB  VAL A 549     147.490  52.209 115.770  1.00 87.53           C  
ATOM   1994  CG1 VAL A 549     146.134  52.592 115.153  1.00 87.53           C  
ATOM   1995  CG2 VAL A 549     147.877  50.729 115.623  1.00 87.53           C  
ATOM   1996  N   VAL A 550     147.594  53.764 113.041  1.00 45.99           N  
ATOM   1997  CA  VAL A 550     147.362  53.735 111.619  1.00 45.99           C  
ATOM   1998  C   VAL A 550     148.588  54.142 110.858  1.00 45.99           C  
ATOM   1999  O   VAL A 550     148.975  53.481 109.895  1.00 45.99           O  
ATOM   2000  CB  VAL A 550     146.274  54.691 111.225  1.00 45.99           C  
ATOM   2001  CG1 VAL A 550     146.216  54.772 109.693  1.00 45.99           C  
ATOM   2002  CG2 VAL A 550     144.959  54.240 111.883  1.00 45.99           C  
ATOM   2003  N   PHE A 551     149.221  55.263 111.256  1.00 59.31           N  
ATOM   2004  CA  PHE A 551     150.370  55.761 110.549  1.00 59.31           C  
ATOM   2005  C   PHE A 551     151.539  54.832 110.696  1.00 59.31           C  
ATOM   2006  O   PHE A 551     152.225  54.537 109.719  1.00 59.31           O  
ATOM   2007  CB  PHE A 551     150.846  57.144 111.033  1.00 59.31           C  
ATOM   2008  CG  PHE A 551     149.819  58.163 110.667  1.00 59.31           C  
ATOM   2009  CD1 PHE A 551     149.640  58.528 109.353  1.00 59.31           C  
ATOM   2010  CD2 PHE A 551     149.058  58.773 111.635  1.00 59.31           C  
ATOM   2011  CE1 PHE A 551     148.700  59.471 109.008  1.00 59.31           C  
ATOM   2012  CE2 PHE A 551     148.117  59.718 111.297  1.00 59.31           C  
ATOM   2013  CZ  PHE A 551     147.934  60.068 109.981  1.00 59.31           C  
ATOM   2014  N   ALA A 552     151.795  54.344 111.926  1.00 34.22           N  
ATOM   2015  CA  ALA A 552     152.957  53.538 112.182  1.00 34.22           C  
ATOM   2016  C   ALA A 552     152.911  52.287 111.361  1.00 34.22           C  
ATOM   2017  O   ALA A 552     153.912  51.897 110.763  1.00 34.22           O  
ATOM   2018  CB  ALA A 552     153.069  53.113 113.656  1.00 34.22           C  
ATOM   2019  N   VAL A 553     151.746  51.614 111.314  1.00105.57           N  
ATOM   2020  CA  VAL A 553     151.633  50.410 110.542  1.00105.57           C  
ATOM   2021  C   VAL A 553     151.762  50.722 109.085  1.00105.57           C  
ATOM   2022  O   VAL A 553     152.415  49.988 108.346  1.00105.57           O  
ATOM   2023  CB  VAL A 553     150.361  49.652 110.798  1.00105.57           C  
ATOM   2024  CG1 VAL A 553     150.481  48.978 112.170  1.00105.57           C  
ATOM   2025  CG2 VAL A 553     149.186  50.635 110.768  1.00105.57           C  
ATOM   2026  N   HIS A 554     151.164  51.839 108.635  1.00 70.37           N  
ATOM   2027  CA  HIS A 554     151.211  52.183 107.244  1.00 70.37           C  
ATOM   2028  C   HIS A 554     152.642  52.371 106.833  1.00 70.37           C  
ATOM   2029  O   HIS A 554     153.041  51.922 105.760  1.00 70.37           O  
ATOM   2030  CB  HIS A 554     150.450  53.483 106.930  1.00 70.37           C  
ATOM   2031  CG  HIS A 554     150.466  53.846 105.476  1.00 70.37           C  
ATOM   2032  CD2 HIS A 554     151.219  54.764 104.810  1.00 70.37           C  
ATOM   2033  ND1 HIS A 554     149.657  53.264 104.525  1.00 70.37           N  
ATOM   2034  CE1 HIS A 554     149.957  53.854 103.342  1.00 70.37           C  
ATOM   2035  NE2 HIS A 554     150.899  54.771 103.463  1.00 70.37           N  
ATOM   2036  N   THR A 555     153.448  53.063 107.662  1.00101.48           N  
ATOM   2037  CA  THR A 555     154.827  53.295 107.332  1.00101.48           C  
ATOM   2038  C   THR A 555     155.609  52.018 107.385  1.00101.48           C  
ATOM   2039  O   THR A 555     156.452  51.762 106.526  1.00101.48           O  
ATOM   2040  CB  THR A 555     155.494  54.295 108.236  1.00101.48           C  
ATOM   2041  CG2 THR A 555     155.650  53.696 109.642  1.00101.48           C  
ATOM   2042  OG1 THR A 555     156.767  54.650 107.715  1.00101.48           O  
ATOM   2043  N   LEU A 556     155.354  51.173 108.399  1.00 86.79           N  
ATOM   2044  CA  LEU A 556     156.123  49.972 108.568  1.00 86.79           C  
ATOM   2045  C   LEU A 556     155.903  49.027 107.424  1.00 86.79           C  
ATOM   2046  O   LEU A 556     156.847  48.407 106.935  1.00 86.79           O  
ATOM   2047  CB  LEU A 556     155.768  49.207 109.854  1.00 86.79           C  
ATOM   2048  CG  LEU A 556     156.118  49.965 111.148  1.00 86.79           C  
ATOM   2049  CD1 LEU A 556     155.740  49.148 112.393  1.00 86.79           C  
ATOM   2050  CD2 LEU A 556     157.588  50.412 111.153  1.00 86.79           C  
ATOM   2051  N   VAL A 557     154.648  48.905 106.959  1.00111.98           N  
ATOM   2052  CA  VAL A 557     154.272  47.902 106.002  1.00111.98           C  
ATOM   2053  C   VAL A 557     154.991  48.009 104.678  1.00111.98           C  
ATOM   2054  O   VAL A 557     155.529  47.009 104.208  1.00111.98           O  
ATOM   2055  CB  VAL A 557     152.792  47.915 105.735  1.00111.98           C  
ATOM   2056  CG1 VAL A 557     152.419  49.234 105.037  1.00111.98           C  
ATOM   2057  CG2 VAL A 557     152.426  46.652 104.940  1.00111.98           C  
ATOM   2058  N   ALA A 558     155.060  49.197 104.037  1.00 62.40           N  
ATOM   2059  CA  ALA A 558     155.633  49.196 102.712  1.00 62.40           C  
ATOM   2060  C   ALA A 558     156.164  50.563 102.358  1.00 62.40           C  
ATOM   2061  O   ALA A 558     156.139  51.477 103.179  1.00 62.40           O  
ATOM   2062  CB  ALA A 558     154.627  48.815 101.613  1.00 62.40           C  
ATOM   2063  N   GLU A 559     156.639  50.696 101.089  1.00119.34           N  
ATOM   2064  CA  GLU A 559     157.261  51.809 100.418  1.00119.34           C  
ATOM   2065  C   GLU A 559     156.298  52.954 100.366  1.00119.34           C  
ATOM   2066  O   GLU A 559     156.709  54.095 100.174  1.00119.34           O  
ATOM   2067  CB  GLU A 559     157.663  51.477  98.972  1.00119.34           C  
ATOM   2068  CG  GLU A 559     158.412  52.609  98.266  1.00119.34           C  
ATOM   2069  CD  GLU A 559     158.743  52.138  96.857  1.00119.34           C  
ATOM   2070  OE1 GLU A 559     158.394  50.973  96.526  1.00119.34           O  
ATOM   2071  OE2 GLU A 559     159.349  52.935  96.092  1.00119.34           O1-
ATOM   2072  N   ASN A 560     154.990  52.672 100.491  1.00 66.19           N  
ATOM   2073  CA  ASN A 560     153.960  53.678 100.416  1.00 66.19           C  
ATOM   2074  C   ASN A 560     154.331  54.853 101.268  1.00 66.19           C  
ATOM   2075  O   ASN A 560     155.092  54.736 102.227  1.00 66.19           O  
ATOM   2076  CB  ASN A 560     152.584  53.180 100.891  1.00 66.19           C  
ATOM   2077  CG  ASN A 560     152.093  52.125  99.912  1.00 66.19           C  
ATOM   2078  ND2 ASN A 560     151.742  50.923 100.441  1.00 66.19           N  
ATOM   2079  OD1 ASN A 560     152.026  52.362  98.707  1.00 66.19           O  
ATOM   2080  N   ALA A 561     153.819  56.043 100.887  1.00 48.80           N  
ATOM   2081  CA  ALA A 561     154.142  57.261 101.570  1.00 48.80           C  
ATOM   2082  C   ALA A 561     152.879  57.906 102.040  1.00 48.80           C  
ATOM   2083  O   ALA A 561     151.795  57.653 101.514  1.00 48.80           O  
ATOM   2084  CB  ALA A 561     154.856  58.296 100.682  1.00 48.80           C  
ATOM   2085  N   MET A 562     152.998  58.747 103.087  1.00108.88           N  
ATOM   2086  CA  MET A 562     151.851  59.437 103.599  1.00108.88           C  
ATOM   2087  C   MET A 562     151.958  60.873 103.189  1.00108.88           C  
ATOM   2088  O   MET A 562     152.909  61.575 103.532  1.00108.88           O  
ATOM   2089  CB  MET A 562     151.740  59.382 105.133  1.00108.88           C  
ATOM   2090  CG  MET A 562     152.917  60.033 105.864  1.00108.88           C  
ATOM   2091  SD  MET A 562     152.800  59.973 107.677  1.00108.88           S  
ATOM   2092  CE  MET A 562     153.025  58.175 107.785  1.00108.88           C  
ATOM   2093  N   ASN A 563     150.968  61.326 102.403  1.00100.83           N  
ATOM   2094  CA  ASN A 563     150.867  62.672 101.920  1.00100.83           C  
ATOM   2095  C   ASN A 563     149.861  63.408 102.748  1.00100.83           C  
ATOM   2096  O   ASN A 563     149.234  62.847 103.644  1.00100.83           O  
ATOM   2097  CB  ASN A 563     150.459  62.730 100.440  1.00100.83           C  
ATOM   2098  CG  ASN A 563     149.222  61.860 100.279  1.00100.83           C  
ATOM   2099  ND2 ASN A 563     148.092  62.475  99.845  1.00100.83           N  
ATOM   2100  OD1 ASN A 563     149.263  60.657 100.535  1.00100.83           O  
ATOM   2101  N   ALA A 564     149.699  64.714 102.460  1.00 36.47           N  
ATOM   2102  CA  ALA A 564     148.809  65.557 103.203  1.00 36.47           C  
ATOM   2103  C   ALA A 564     147.408  65.038 103.077  1.00 36.47           C  
ATOM   2104  O   ALA A 564     146.651  65.038 104.050  1.00 36.47           O  
ATOM   2105  CB  ALA A 564     148.855  67.011 102.708  1.00 36.47           C  
ATOM   2106  N   GLU A 565     147.017  64.582 101.870  1.00 80.79           N  
ATOM   2107  CA  GLU A 565     145.679  64.111 101.648  1.00 80.79           C  
ATOM   2108  C   GLU A 565     145.421  62.921 102.519  1.00 80.79           C  
ATOM   2109  O   GLU A 565     144.350  62.799 103.110  1.00 80.79           O  
ATOM   2110  CB  GLU A 565     145.439  63.638 100.205  1.00 80.79           C  
ATOM   2111  CG  GLU A 565     145.551  64.740  99.154  1.00 80.79           C  
ATOM   2112  CD  GLU A 565     147.017  64.909  98.785  1.00 80.79           C  
ATOM   2113  OE1 GLU A 565     147.753  65.576  99.558  1.00 80.79           O  
ATOM   2114  OE2 GLU A 565     147.423  64.364  97.723  1.00 80.79           O1-
ATOM   2115  N   LYS A 566     146.382  61.979 102.591  1.00 54.88           N  
ATOM   2116  CA  LYS A 566     146.166  60.815 103.407  1.00 54.88           C  
ATOM   2117  C   LYS A 566     146.164  61.171 104.865  1.00 54.88           C  
ATOM   2118  O   LYS A 566     145.291  60.739 105.614  1.00 54.88           O  
ATOM   2119  CB  LYS A 566     147.226  59.714 103.234  1.00 54.88           C  
ATOM   2120  CG  LYS A 566     147.157  58.988 101.892  1.00 54.88           C  
ATOM   2121  CD  LYS A 566     148.322  58.022 101.671  1.00 54.88           C  
ATOM   2122  CE  LYS A 566     148.264  57.288 100.331  1.00 54.88           C  
ATOM   2123  NZ  LYS A 566     149.424  56.380 100.200  1.00 54.88           N1+
ATOM   2124  N   ALA A 567     147.162  61.964 105.306  1.00 51.28           N  
ATOM   2125  CA  ALA A 567     147.328  62.263 106.702  1.00 51.28           C  
ATOM   2126  C   ALA A 567     146.202  63.082 107.276  1.00 51.28           C  
ATOM   2127  O   ALA A 567     145.685  62.761 108.345  1.00 51.28           O  
ATOM   2128  CB  ALA A 567     148.630  63.034 106.983  1.00 51.28           C  
ATOM   2129  N   PHE A 568     145.818  64.182 106.598  1.00 82.40           N  
ATOM   2130  CA  PHE A 568     144.822  65.102 107.094  1.00 82.40           C  
ATOM   2131  C   PHE A 568     143.410  64.623 106.962  1.00 82.40           C  
ATOM   2132  O   PHE A 568     142.569  64.946 107.801  1.00 82.40           O  
ATOM   2133  CB  PHE A 568     144.941  66.510 106.486  1.00 82.40           C  
ATOM   2134  CG  PHE A 568     146.214  67.052 107.039  1.00 82.40           C  
ATOM   2135  CD1 PHE A 568     146.275  67.473 108.348  1.00 82.40           C  
ATOM   2136  CD2 PHE A 568     147.344  67.135 106.260  1.00 82.40           C  
ATOM   2137  CE1 PHE A 568     147.445  67.971 108.872  1.00 82.40           C  
ATOM   2138  CE2 PHE A 568     148.517  67.633 106.779  1.00 82.40           C  
ATOM   2139  CZ  PHE A 568     148.569  68.051 108.087  1.00 82.40           C  
ATOM   2140  N   VAL A 569     143.085  63.912 105.865  1.00 44.34           N  
ATOM   2141  CA  VAL A 569     141.754  63.396 105.675  1.00 44.34           C  
ATOM   2142  C   VAL A 569     141.496  62.370 106.737  1.00 44.34           C  
ATOM   2143  O   VAL A 569     140.384  62.268 107.254  1.00 44.34           O  
ATOM   2144  CB  VAL A 569     141.574  62.748 104.333  1.00 44.34           C  
ATOM   2145  CG1 VAL A 569     140.178  62.104 104.276  1.00 44.34           C  
ATOM   2146  CG2 VAL A 569     141.803  63.813 103.248  1.00 44.34           C  
ATOM   2147  N   THR A 570     142.513  61.543 107.064  1.00105.57           N  
ATOM   2148  CA  THR A 570     142.346  60.555 108.094  1.00105.57           C  
ATOM   2149  C   THR A 570     142.196  61.239 109.427  1.00105.57           C  
ATOM   2150  O   THR A 570     141.339  60.875 110.230  1.00105.57           O  
ATOM   2151  CB  THR A 570     143.477  59.560 108.176  1.00105.57           C  
ATOM   2152  CG2 THR A 570     144.730  60.228 108.764  1.00105.57           C  
ATOM   2153  OG1 THR A 570     143.094  58.462 108.990  1.00105.57           O  
ATOM   2154  N   LEU A 571     143.021  62.277 109.683  1.00 43.01           N  
ATOM   2155  CA  LEU A 571     143.026  62.987 110.934  1.00 43.01           C  
ATOM   2156  C   LEU A 571     141.698  63.657 111.138  1.00 43.01           C  
ATOM   2157  O   LEU A 571     141.158  63.654 112.243  1.00 43.01           O  
ATOM   2158  CB  LEU A 571     144.125  64.063 110.991  1.00 43.01           C  
ATOM   2159  CG  LEU A 571     144.176  64.840 112.320  1.00 43.01           C  
ATOM   2160  CD1 LEU A 571     144.531  63.913 113.493  1.00 43.01           C  
ATOM   2161  CD2 LEU A 571     145.117  66.052 112.217  1.00 43.01           C  
ATOM   2162  N   THR A 572     141.134  64.258 110.073  1.00101.15           N  
ATOM   2163  CA  THR A 572     139.860  64.921 110.179  1.00101.15           C  
ATOM   2164  C   THR A 572     138.799  63.901 110.493  1.00101.15           C  
ATOM   2165  O   THR A 572     137.876  64.166 111.261  1.00101.15           O  
ATOM   2166  CB  THR A 572     139.465  65.655 108.931  1.00101.15           C  
ATOM   2167  CG2 THR A 572     139.129  64.638 107.829  1.00101.15           C  
ATOM   2168  OG1 THR A 572     138.338  66.480 109.190  1.00101.15           O  
ATOM   2169  N   VAL A 573     138.905  62.706 109.887  1.00 48.55           N  
ATOM   2170  CA  VAL A 573     137.968  61.627 110.056  1.00 48.55           C  
ATOM   2171  C   VAL A 573     137.963  61.140 111.482  1.00 48.55           C  
ATOM   2172  O   VAL A 573     136.906  60.816 112.026  1.00 48.55           O  
ATOM   2173  CB  VAL A 573     138.311  60.481 109.149  1.00 48.55           C  
ATOM   2174  CG1 VAL A 573     137.484  59.260 109.544  1.00 48.55           C  
ATOM   2175  CG2 VAL A 573     138.040  60.926 107.702  1.00 48.55           C  
ATOM   2176  N   LEU A 574     139.147  61.060 112.123  1.00 48.03           N  
ATOM   2177  CA  LEU A 574     139.275  60.592 113.479  1.00 48.03           C  
ATOM   2178  C   LEU A 574     138.562  61.531 114.404  1.00 48.03           C  
ATOM   2179  O   LEU A 574     138.005  61.107 115.417  1.00 48.03           O  
ATOM   2180  CB  LEU A 574     140.737  60.528 113.957  1.00 48.03           C  
ATOM   2181  CG  LEU A 574     141.591  59.475 113.229  1.00 48.03           C  
ATOM   2182  CD1 LEU A 574     143.033  59.465 113.758  1.00 48.03           C  
ATOM   2183  CD2 LEU A 574     140.929  58.089 113.287  1.00 48.03           C  
ATOM   2184  N   ASN A 575     138.615  62.842 114.106  1.00 39.67           N  
ATOM   2185  CA  ASN A 575     137.961  63.837 114.910  1.00 39.67           C  
ATOM   2186  C   ASN A 575     136.478  63.656 114.808  1.00 39.67           C  
ATOM   2187  O   ASN A 575     135.757  63.828 115.787  1.00 39.67           O  
ATOM   2188  CB  ASN A 575     138.281  65.272 114.460  1.00 39.67           C  
ATOM   2189  CG  ASN A 575     139.760  65.528 114.710  1.00 39.67           C  
ATOM   2190  ND2 ASN A 575     140.259  66.701 114.237  1.00 39.67           N  
ATOM   2191  OD1 ASN A 575     140.454  64.710 115.312  1.00 39.67           O  
ATOM   2192  N   ILE A 576     135.977  63.333 113.602  1.00 99.70           N  
ATOM   2193  CA  ILE A 576     134.575  63.118 113.363  1.00 99.70           C  
ATOM   2194  C   ILE A 576     134.145  61.900 114.131  1.00 99.70           C  
ATOM   2195  O   ILE A 576     133.038  61.830 114.664  1.00 99.70           O  
ATOM   2196  CB  ILE A 576     134.273  62.868 111.909  1.00 99.70           C  
ATOM   2197  CG1 ILE A 576     134.714  64.067 111.047  1.00 99.70           C  
ATOM   2198  CG2 ILE A 576     132.777  62.532 111.781  1.00 99.70           C  
ATOM   2199  CD1 ILE A 576     134.001  65.376 111.381  1.00 99.70           C  
ATOM   2200  N   LEU A 577     135.034  60.893 114.172  1.00 77.08           N  
ATOM   2201  CA  LEU A 577     134.816  59.594 114.745  1.00 77.08           C  
ATOM   2202  C   LEU A 577     134.675  59.595 116.250  1.00 77.08           C  
ATOM   2203  O   LEU A 577     134.085  58.671 116.800  1.00 77.08           O  
ATOM   2204  CB  LEU A 577     135.912  58.586 114.365  1.00 77.08           C  
ATOM   2205  CG  LEU A 577     135.627  57.169 114.890  1.00 77.08           C  
ATOM   2206  CD1 LEU A 577     134.269  56.655 114.383  1.00 77.08           C  
ATOM   2207  CD2 LEU A 577     136.766  56.209 114.531  1.00 77.08           C  
ATOM   2208  N   ASN A 578     135.235  60.587 116.970  1.00 96.08           N  
ATOM   2209  CA  ASN A 578     135.285  60.525 118.414  1.00 96.08           C  
ATOM   2210  C   ASN A 578     133.934  60.483 119.085  1.00 96.08           C  
ATOM   2211  O   ASN A 578     133.765  59.747 120.057  1.00 96.08           O  
ATOM   2212  CB  ASN A 578     136.052  61.699 119.060  1.00 96.08           C  
ATOM   2213  CG  ASN A 578     135.245  62.986 118.924  1.00 96.08           C  
ATOM   2214  ND2 ASN A 578     135.322  63.856 119.966  1.00 96.08           N  
ATOM   2215  OD1 ASN A 578     134.561  63.215 117.929  1.00 96.08           O  
ATOM   2216  N   LYS A 579     132.951  61.277 118.614  1.00116.38           N  
ATOM   2217  CA  LYS A 579     131.666  61.428 119.251  1.00116.38           C  
ATOM   2218  C   LYS A 579     130.861  60.158 119.267  1.00116.38           C  
ATOM   2219  O   LYS A 579     130.229  59.834 120.271  1.00116.38           O  
ATOM   2220  CB  LYS A 579     130.799  62.490 118.556  1.00116.38           C  
ATOM   2221  CG  LYS A 579     129.422  62.681 119.194  1.00116.38           C  
ATOM   2222  CD  LYS A 579     129.461  63.282 120.598  1.00116.38           C  
ATOM   2223  CE  LYS A 579     128.072  63.488 121.202  1.00116.38           C  
ATOM   2224  NZ  LYS A 579     128.185  64.069 122.558  1.00116.38           N1+
ATOM   2225  N   ALA A 580     130.829  59.410 118.150  1.00 39.95           N  
ATOM   2226  CA  ALA A 580     130.028  58.219 118.094  1.00 39.95           C  
ATOM   2227  C   ALA A 580     130.524  57.208 119.087  1.00 39.95           C  
ATOM   2228  O   ALA A 580     129.720  56.520 119.714  1.00 39.95           O  
ATOM   2229  CB  ALA A 580     130.063  57.551 116.709  1.00 39.95           C  
ATOM   2230  N   GLN A 581     131.862  57.071 119.228  1.00128.11           N  
ATOM   2231  CA  GLN A 581     132.445  56.049 120.062  1.00128.11           C  
ATOM   2232  C   GLN A 581     132.205  56.251 121.537  1.00128.11           C  
ATOM   2233  O   GLN A 581     131.797  55.319 122.229  1.00128.11           O  
ATOM   2234  CB  GLN A 581     133.966  55.922 119.840  1.00128.11           C  
ATOM   2235  CG  GLN A 581     134.640  54.823 120.666  1.00128.11           C  
ATOM   2236  CD  GLN A 581     134.974  55.382 122.043  1.00128.11           C  
ATOM   2237  NE2 GLN A 581     135.150  56.728 122.123  1.00128.11           N  
ATOM   2238  OE1 GLN A 581     135.081  54.642 123.019  1.00128.11           O  
ATOM   2239  N   ALA A 582     132.484  57.459 122.065  1.00 59.52           N  
ATOM   2240  CA  ALA A 582     132.383  57.749 123.474  1.00 59.52           C  
ATOM   2241  C   ALA A 582     130.972  57.796 123.982  1.00 59.52           C  
ATOM   2242  O   ALA A 582     130.708  57.378 125.106  1.00 59.52           O  
ATOM   2243  CB  ALA A 582     133.036  59.092 123.848  1.00 59.52           C  
ATOM   2244  N   PHE A 583     130.045  58.374 123.195  1.00 98.43           N  
ATOM   2245  CA  PHE A 583     128.687  58.603 123.619  1.00 98.43           C  
ATOM   2246  C   PHE A 583     127.878  57.337 123.709  1.00 98.43           C  
ATOM   2247  O   PHE A 583     127.094  57.164 124.641  1.00 98.43           O  
ATOM   2248  CB  PHE A 583     127.943  59.591 122.710  1.00 98.43           C  
ATOM   2249  CG  PHE A 583     126.878  60.157 123.575  1.00 98.43           C  
ATOM   2250  CD1 PHE A 583     127.195  61.174 124.446  1.00 98.43           C  
ATOM   2251  CD2 PHE A 583     125.588  59.685 123.531  1.00 98.43           C  
ATOM   2252  CE1 PHE A 583     126.239  61.722 125.266  1.00 98.43           C  
ATOM   2253  CE2 PHE A 583     124.627  60.230 124.350  1.00 98.43           C  
ATOM   2254  CZ  PHE A 583     124.951  61.248 125.216  1.00 98.43           C  
ATOM   2255  N   LEU A 584     128.073  56.397 122.765  1.00 64.14           N  
ATOM   2256  CA  LEU A 584     127.216  55.249 122.635  1.00 64.14           C  
ATOM   2257  C   LEU A 584     127.166  54.465 123.918  1.00 64.14           C  
ATOM   2258  O   LEU A 584     126.076  54.054 124.312  1.00 64.14           O  
ATOM   2259  CB  LEU A 584     127.687  54.295 121.522  1.00 64.14           C  
ATOM   2260  CG  LEU A 584     126.806  53.043 121.336  1.00 64.14           C  
ATOM   2261  CD1 LEU A 584     125.386  53.423 120.884  1.00 64.14           C  
ATOM   2262  CD2 LEU A 584     127.474  52.029 120.393  1.00 64.14           C  
ATOM   2263  N   PRO A 585     128.265  54.209 124.580  1.00 68.99           N  
ATOM   2264  CA  PRO A 585     128.215  53.475 125.819  1.00 68.99           C  
ATOM   2265  C   PRO A 585     127.508  54.234 126.899  1.00 68.99           C  
ATOM   2266  O   PRO A 585     126.875  53.615 127.753  1.00 68.99           O  
ATOM   2267  CB  PRO A 585     129.665  53.141 126.163  1.00 68.99           C  
ATOM   2268  CG  PRO A 585     130.361  53.093 124.791  1.00 68.99           C  
ATOM   2269  CD  PRO A 585     129.547  54.058 123.908  1.00 68.99           C  
ATOM   2270  N   PHE A 586     127.625  55.571 126.887  1.00 44.58           N  
ATOM   2271  CA  PHE A 586     126.995  56.410 127.863  1.00 44.58           C  
ATOM   2272  C   PHE A 586     125.511  56.328 127.684  1.00 44.58           C  
ATOM   2273  O   PHE A 586     124.761  56.309 128.657  1.00 44.58           O  
ATOM   2274  CB  PHE A 586     127.387  57.890 127.711  1.00 44.58           C  
ATOM   2275  CG  PHE A 586     126.678  58.664 128.768  1.00 44.58           C  
ATOM   2276  CD1 PHE A 586     127.244  58.852 130.007  1.00 44.58           C  
ATOM   2277  CD2 PHE A 586     125.435  59.199 128.516  1.00 44.58           C  
ATOM   2278  CE1 PHE A 586     126.582  59.567 130.978  1.00 44.58           C  
ATOM   2279  CE2 PHE A 586     124.768  59.913 129.483  1.00 44.58           C  
ATOM   2280  CZ  PHE A 586     125.341  60.099 130.716  1.00 44.58           C  
ATOM   2281  N   SER A 587     125.050  56.321 126.419  1.00 78.09           N  
ATOM   2282  CA  SER A 587     123.648  56.270 126.110  1.00 78.09           C  
ATOM   2283  C   SER A 587     123.078  54.945 126.512  1.00 78.09           C  
ATOM   2284  O   SER A 587     121.987  54.868 127.073  1.00 78.09           O  
ATOM   2285  CB  SER A 587     123.363  56.460 124.609  1.00 78.09           C  
ATOM   2286  OG  SER A 587     123.894  55.372 123.868  1.00 78.09           O  
ATOM   2287  N   ILE A 588     123.833  53.858 126.287  1.00 94.22           N  
ATOM   2288  CA  ILE A 588     123.324  52.540 126.525  1.00 94.22           C  
ATOM   2289  C   ILE A 588     122.915  52.442 127.960  1.00 94.22           C  
ATOM   2290  O   ILE A 588     121.887  51.842 128.274  1.00 94.22           O  
ATOM   2291  CB  ILE A 588     124.349  51.470 126.284  1.00 94.22           C  
ATOM   2292  CG1 ILE A 588     124.859  51.527 124.833  1.00 94.22           C  
ATOM   2293  CG2 ILE A 588     123.714  50.123 126.660  1.00 94.22           C  
ATOM   2294  CD1 ILE A 588     123.760  51.354 123.786  1.00 94.22           C  
ATOM   2295  N   HIS A 589     123.719  53.013 128.875  1.00 96.69           N  
ATOM   2296  CA  HIS A 589     123.420  52.963 130.276  1.00 96.69           C  
ATOM   2297  C   HIS A 589     122.146  53.710 130.539  1.00 96.69           C  
ATOM   2298  O   HIS A 589     121.303  53.262 131.314  1.00 96.69           O  
ATOM   2299  CB  HIS A 589     124.516  53.603 131.143  1.00 96.69           C  
ATOM   2300  CG  HIS A 589     124.336  53.332 132.606  1.00 96.69           C  
ATOM   2301  CD2 HIS A 589     123.723  54.071 133.575  1.00 96.69           C  
ATOM   2302  ND1 HIS A 589     124.800  52.200 133.232  1.00 96.69           N  
ATOM   2303  CE1 HIS A 589     124.451  52.307 134.537  1.00 96.69           C  
ATOM   2304  NE2 HIS A 589     123.795  53.424 134.794  1.00 96.69           N  
ATOM   2305  N   SER A 590     121.954  54.872 129.889  1.00 78.16           N  
ATOM   2306  CA  SER A 590     120.783  55.658 130.159  1.00 78.16           C  
ATOM   2307  C   SER A 590     119.569  54.875 129.769  1.00 78.16           C  
ATOM   2308  O   SER A 590     118.503  55.050 130.358  1.00 78.16           O  
ATOM   2309  CB  SER A 590     120.751  57.008 129.410  1.00 78.16           C  
ATOM   2310  OG  SER A 590     120.588  56.815 128.013  1.00 78.16           O  
ATOM   2311  N   LEU A 591     119.691  54.010 128.744  1.00 87.48           N  
ATOM   2312  CA  LEU A 591     118.592  53.177 128.351  1.00 87.48           C  
ATOM   2313  C   LEU A 591     118.293  52.189 129.436  1.00 87.48           C  
ATOM   2314  O   LEU A 591     117.129  51.889 129.689  1.00 87.48           O  
ATOM   2315  CB  LEU A 591     118.830  52.389 127.048  1.00 87.48           C  
ATOM   2316  CG  LEU A 591     118.671  53.232 125.766  1.00 87.48           C  
ATOM   2317  CD1 LEU A 591     117.208  53.663 125.572  1.00 87.48           C  
ATOM   2318  CD2 LEU A 591     119.642  54.420 125.732  1.00 87.48           C  
ATOM   2319  N   VAL A 592     119.329  51.636 130.100  1.00 85.23           N  
ATOM   2320  CA  VAL A 592     119.066  50.643 131.105  1.00 85.23           C  
ATOM   2321  C   VAL A 592     118.326  51.266 132.249  1.00 85.23           C  
ATOM   2322  O   VAL A 592     117.383  50.674 132.772  1.00 85.23           O  
ATOM   2323  CB  VAL A 592     120.289  49.949 131.646  1.00 85.23           C  
ATOM   2324  CG1 VAL A 592     121.049  50.871 132.613  1.00 85.23           C  
ATOM   2325  CG2 VAL A 592     119.829  48.632 132.291  1.00 85.23           C  
ATOM   2326  N   GLN A 593     118.727  52.483 132.669  1.00 33.55           N  
ATOM   2327  CA  GLN A 593     118.065  53.126 133.768  1.00 33.55           C  
ATOM   2328  C   GLN A 593     116.650  53.424 133.371  1.00 33.55           C  
ATOM   2329  O   GLN A 593     115.732  53.286 134.178  1.00 33.55           O  
ATOM   2330  CB  GLN A 593     118.723  54.451 134.201  1.00 33.55           C  
ATOM   2331  CG  GLN A 593     120.108  54.268 134.825  1.00 33.55           C  
ATOM   2332  CD  GLN A 593     120.619  55.628 135.279  1.00 33.55           C  
ATOM   2333  NE2 GLN A 593     121.937  55.700 135.605  1.00 33.55           N  
ATOM   2334  OE1 GLN A 593     119.868  56.599 135.351  1.00 33.55           O  
ATOM   2335  N   ALA A 594     116.442  53.851 132.111  1.00 31.14           N  
ATOM   2336  CA  ALA A 594     115.141  54.184 131.598  1.00 31.14           C  
ATOM   2337  C   ALA A 594     114.279  52.961 131.588  1.00 31.14           C  
ATOM   2338  O   ALA A 594     113.083  53.033 131.861  1.00 31.14           O  
ATOM   2339  CB  ALA A 594     115.189  54.725 130.159  1.00 31.14           C  
ATOM   2340  N   ARG A 595     114.872  51.801 131.255  1.00170.00           N  
ATOM   2341  CA  ARG A 595     114.143  50.568 131.155  1.00170.00           C  
ATOM   2342  C   ARG A 595     113.581  50.214 132.498  1.00170.00           C  
ATOM   2343  O   ARG A 595     112.471  49.693 132.582  1.00170.00           O  
ATOM   2344  CB  ARG A 595     115.033  49.400 130.692  1.00170.00           C  
ATOM   2345  CG  ARG A 595     114.277  48.089 130.457  1.00170.00           C  
ATOM   2346  CD  ARG A 595     114.047  47.270 131.727  1.00170.00           C  
ATOM   2347  NE  ARG A 595     113.308  46.039 131.332  1.00170.00           N  
ATOM   2348  CZ  ARG A 595     113.997  44.946 130.894  1.00170.00           C  
ATOM   2349  NH1 ARG A 595     115.360  44.982 130.825  1.00170.00           N1+
ATOM   2350  NH2 ARG A 595     113.325  43.816 130.526  1.00170.00           N  
ATOM   2351  N   VAL A 596     114.347  50.458 133.580  1.00 32.55           N  
ATOM   2352  CA  VAL A 596     113.902  50.134 134.910  1.00 32.55           C  
ATOM   2353  C   VAL A 596     112.692  50.951 135.253  1.00 32.55           C  
ATOM   2354  O   VAL A 596     111.690  50.422 135.731  1.00 32.55           O  
ATOM   2355  CB  VAL A 596     114.933  50.450 135.956  1.00 32.55           C  
ATOM   2356  CG1 VAL A 596     114.316  50.216 137.345  1.00 32.55           C  
ATOM   2357  CG2 VAL A 596     116.192  49.608 135.680  1.00 32.55           C  
ATOM   2358  N   SER A 597     112.749  52.269 134.979  1.00 40.92           N  
ATOM   2359  CA  SER A 597     111.710  53.189 135.342  1.00 40.92           C  
ATOM   2360  C   SER A 597     110.438  52.812 134.652  1.00 40.92           C  
ATOM   2361  O   SER A 597     109.349  53.014 135.186  1.00 40.92           O  
ATOM   2362  CB  SER A 597     112.033  54.632 134.919  1.00 40.92           C  
ATOM   2363  OG  SER A 597     113.213  55.077 135.571  1.00 40.92           O  
ATOM   2364  N   PHE A 598     110.552  52.226 133.448  1.00 46.78           N  
ATOM   2365  CA  PHE A 598     109.408  51.873 132.657  1.00 46.78           C  
ATOM   2366  C   PHE A 598     108.583  50.878 133.413  1.00 46.78           C  
ATOM   2367  O   PHE A 598     107.357  50.898 133.328  1.00 46.78           O  
ATOM   2368  CB  PHE A 598     109.777  51.244 131.303  1.00 46.78           C  
ATOM   2369  CG  PHE A 598     108.500  50.941 130.596  1.00 46.78           C  
ATOM   2370  CD1 PHE A 598     107.836  51.925 129.900  1.00 46.78           C  
ATOM   2371  CD2 PHE A 598     107.965  49.674 130.627  1.00 46.78           C  
ATOM   2372  CE1 PHE A 598     106.658  51.650 129.247  1.00 46.78           C  
ATOM   2373  CE2 PHE A 598     106.789  49.393 129.975  1.00 46.78           C  
ATOM   2374  CZ  PHE A 598     106.132  50.381 129.282  1.00 46.78           C  
ATOM   2375  N   ASP A 599     109.241  49.951 134.138  1.00 74.19           N  
ATOM   2376  CA  ASP A 599     108.554  48.920 134.870  1.00 74.19           C  
ATOM   2377  C   ASP A 599     107.719  49.503 135.981  1.00 74.19           C  
ATOM   2378  O   ASP A 599     106.567  49.112 136.163  1.00 74.19           O  
ATOM   2379  CB  ASP A 599     109.519  47.911 135.517  1.00 74.19           C  
ATOM   2380  CG  ASP A 599     108.698  46.752 136.070  1.00 74.19           C  
ATOM   2381  OD1 ASP A 599     107.456  46.752 135.865  1.00 74.19           O  
ATOM   2382  OD2 ASP A 599     109.305  45.853 136.710  1.00 74.19           O1-
ATOM   2383  N   ARG A 600     108.264  50.480 136.734  1.00100.02           N  
ATOM   2384  CA  ARG A 600     107.575  51.011 137.881  1.00100.02           C  
ATOM   2385  C   ARG A 600     106.283  51.614 137.435  1.00100.02           C  
ATOM   2386  O   ARG A 600     105.275  51.514 138.130  1.00100.02           O  
ATOM   2387  CB  ARG A 600     108.339  52.138 138.601  1.00100.02           C  
ATOM   2388  CG  ARG A 600     109.681  51.735 139.217  1.00100.02           C  
ATOM   2389  CD  ARG A 600     110.182  52.759 140.239  1.00100.02           C  
ATOM   2390  NE  ARG A 600     111.613  52.473 140.534  1.00100.02           N  
ATOM   2391  CZ  ARG A 600     112.586  53.101 139.811  1.00100.02           C  
ATOM   2392  NH1 ARG A 600     112.240  53.968 138.814  1.00100.02           N1+
ATOM   2393  NH2 ARG A 600     113.903  52.876 140.088  1.00100.02           N  
ATOM   2394  N   LEU A 601     106.295  52.301 136.278  1.00 61.70           N  
ATOM   2395  CA  LEU A 601     105.096  52.895 135.764  1.00 61.70           C  
ATOM   2396  C   LEU A 601     104.128  51.823 135.368  1.00 61.70           C  
ATOM   2397  O   LEU A 601     102.921  51.976 135.553  1.00 61.70           O  
ATOM   2398  CB  LEU A 601     105.340  53.844 134.583  1.00 61.70           C  
ATOM   2399  CG  LEU A 601     106.126  55.100 135.012  1.00 61.70           C  
ATOM   2400  CD1 LEU A 601     106.284  56.085 133.842  1.00 61.70           C  
ATOM   2401  CD2 LEU A 601     105.514  55.750 136.268  1.00 61.70           C  
ATOM   2402  N   VAL A 602     104.630  50.709 134.800  1.00 30.54           N  
ATOM   2403  CA  VAL A 602     103.772  49.638 134.369  1.00 30.54           C  
ATOM   2404  C   VAL A 602     103.051  49.074 135.557  1.00 30.54           C  
ATOM   2405  O   VAL A 602     101.829  48.918 135.537  1.00 30.54           O  
ATOM   2406  CB  VAL A 602     104.544  48.509 133.752  1.00 30.54           C  
ATOM   2407  CG1 VAL A 602     103.572  47.364 133.426  1.00 30.54           C  
ATOM   2408  CG2 VAL A 602     105.316  49.051 132.537  1.00 30.54           C  
ATOM   2409  N   THR A 603     103.795  48.773 136.639  1.00 99.25           N  
ATOM   2410  CA  THR A 603     103.214  48.169 137.803  1.00 99.25           C  
ATOM   2411  C   THR A 603     102.229  49.116 138.417  1.00 99.25           C  
ATOM   2412  O   THR A 603     101.150  48.708 138.844  1.00 99.25           O  
ATOM   2413  CB  THR A 603     104.231  47.835 138.857  1.00 99.25           C  
ATOM   2414  CG2 THR A 603     105.274  46.880 138.251  1.00 99.25           C  
ATOM   2415  OG1 THR A 603     104.862  49.018 139.325  1.00 99.25           O  
ATOM   2416  N   PHE A 604     102.591  50.410 138.490  1.00 61.05           N  
ATOM   2417  CA  PHE A 604     101.767  51.414 139.104  1.00 61.05           C  
ATOM   2418  C   PHE A 604     100.496  51.606 138.322  1.00 61.05           C  
ATOM   2419  O   PHE A 604      99.401  51.608 138.880  1.00 61.05           O  
ATOM   2420  CB  PHE A 604     102.509  52.766 139.174  1.00 61.05           C  
ATOM   2421  CG  PHE A 604     101.654  53.803 139.822  1.00 61.05           C  
ATOM   2422  CD1 PHE A 604     101.591  53.905 141.193  1.00 61.05           C  
ATOM   2423  CD2 PHE A 604     100.927  54.687 139.058  1.00 61.05           C  
ATOM   2424  CE1 PHE A 604     100.808  54.865 141.790  1.00 61.05           C  
ATOM   2425  CE2 PHE A 604     100.141  55.649 139.650  1.00 61.05           C  
ATOM   2426  CZ  PHE A 604     100.080  55.739 141.019  1.00 61.05           C  
ATOM   2427  N   LEU A 605     100.627  51.755 136.994  1.00115.45           N  
ATOM   2428  CA  LEU A 605      99.545  52.042 136.093  1.00115.45           C  
ATOM   2429  C   LEU A 605      98.624  50.848 136.035  1.00115.45           C  
ATOM   2430  O   LEU A 605      97.413  50.984 135.873  1.00115.45           O  
ATOM   2431  CB  LEU A 605     100.112  52.354 134.694  1.00115.45           C  
ATOM   2432  CG  LEU A 605      99.201  53.162 133.753  1.00115.45           C  
ATOM   2433  CD1 LEU A 605      99.828  53.268 132.354  1.00115.45           C  
ATOM   2434  CD2 LEU A 605      97.755  52.658 133.736  1.00115.45           C  
ATOM   2435  N   CYS A 606      99.194  49.634 136.160  1.00 61.55           N  
ATOM   2436  CA  CYS A 606      98.527  48.360 136.065  1.00 61.55           C  
ATOM   2437  C   CYS A 606      97.576  48.102 137.203  1.00 61.55           C  
ATOM   2438  O   CYS A 606      96.672  47.283 137.060  1.00 61.55           O  
ATOM   2439  CB  CYS A 606      99.514  47.179 136.033  1.00 61.55           C  
ATOM   2440  SG  CYS A 606      98.672  45.572 135.909  1.00 61.55           S  
ATOM   2441  N   LEU A 607      97.748  48.771 138.362  1.00 61.92           N  
ATOM   2442  CA  LEU A 607      97.015  48.471 139.569  1.00 61.92           C  
ATOM   2443  C   LEU A 607      95.523  48.485 139.360  1.00 61.92           C  
ATOM   2444  O   LEU A 607      95.002  49.183 138.490  1.00 61.92           O  
ATOM   2445  CB  LEU A 607      97.319  49.449 140.718  1.00 61.92           C  
ATOM   2446  CG  LEU A 607      98.790  49.431 141.171  1.00 61.92           C  
ATOM   2447  CD1 LEU A 607      99.032  50.427 142.317  1.00 61.92           C  
ATOM   2448  CD2 LEU A 607      99.253  48.007 141.513  1.00 61.92           C  
ATOM   2449  N   GLU A 608      94.807  47.661 140.169  1.00113.47           N  
ATOM   2450  CA  GLU A 608      93.373  47.501 140.122  1.00113.47           C  
ATOM   2451  C   GLU A 608      92.693  48.702 140.724  1.00113.47           C  
ATOM   2452  O   GLU A 608      93.034  49.160 141.814  1.00113.47           O  
ATOM   2453  CB  GLU A 608      92.853  46.254 140.859  1.00113.47           C  
ATOM   2454  CG  GLU A 608      93.097  44.939 140.110  1.00113.47           C  
ATOM   2455  CD  GLU A 608      94.552  44.520 140.275  1.00113.47           C  
ATOM   2456  OE1 GLU A 608      95.303  45.226 140.999  1.00113.47           O  
ATOM   2457  OE2 GLU A 608      94.929  43.477 139.677  1.00113.47           O1-
ATOM   2458  N   GLU A 609      91.660  49.178 140.000  1.00229.85           N  
ATOM   2459  CA  GLU A 609      90.891  50.396 140.112  1.00229.85           C  
ATOM   2460  C   GLU A 609      89.908  50.603 141.238  1.00229.85           C  
ATOM   2461  O   GLU A 609      89.579  51.747 141.511  1.00229.85           O  
ATOM   2462  CB  GLU A 609      90.115  50.706 138.819  1.00229.85           C  
ATOM   2463  CG  GLU A 609      91.021  51.000 137.621  1.00229.85           C  
ATOM   2464  CD  GLU A 609      91.504  49.670 137.066  1.00229.85           C  
ATOM   2465  OE1 GLU A 609      90.966  48.617 137.503  1.00229.85           O  
ATOM   2466  OE2 GLU A 609      92.414  49.685 136.194  1.00229.85           O1-
ATOM   2467  N   VAL A 610      89.315  49.592 141.877  1.00202.81           N  
ATOM   2468  CA  VAL A 610      88.257  49.851 142.838  1.00202.81           C  
ATOM   2469  C   VAL A 610      87.048  50.307 142.058  1.00202.81           C  
ATOM   2470  O   VAL A 610      87.176  51.049 141.087  1.00202.81           O  
ATOM   2471  CB  VAL A 610      88.581  50.868 143.899  1.00202.81           C  
ATOM   2472  CG1 VAL A 610      87.326  51.099 144.756  1.00202.81           C  
ATOM   2473  CG2 VAL A 610      89.802  50.374 144.695  1.00202.81           C  
ATOM   2474  N   ASP A 611      85.829  49.870 142.457  1.00106.51           N  
ATOM   2475  CA  ASP A 611      84.665  50.212 141.678  1.00106.51           C  
ATOM   2476  C   ASP A 611      83.800  51.204 142.396  1.00106.51           C  
ATOM   2477  O   ASP A 611      83.536  51.104 143.593  1.00106.51           O  
ATOM   2478  CB  ASP A 611      83.769  49.015 141.307  1.00106.51           C  
ATOM   2479  CG  ASP A 611      83.146  48.461 142.577  1.00106.51           C  
ATOM   2480  OD1 ASP A 611      83.792  48.579 143.651  1.00106.51           O  
ATOM   2481  OD2 ASP A 611      82.011  47.917 142.494  1.00106.51           O1-
ATOM   2482  N   PRO A 612      83.385  52.195 141.646  1.00150.93           N  
ATOM   2483  CA  PRO A 612      82.498  53.218 142.135  1.00150.93           C  
ATOM   2484  C   PRO A 612      81.097  52.709 142.326  1.00150.93           C  
ATOM   2485  O   PRO A 612      80.311  53.368 143.003  1.00150.93           O  
ATOM   2486  CB  PRO A 612      82.600  54.378 141.139  1.00150.93           C  
ATOM   2487  CG  PRO A 612      83.336  53.790 139.920  1.00150.93           C  
ATOM   2488  CD  PRO A 612      84.173  52.651 140.516  1.00150.93           C  
ATOM   2489  N   GLY A 613      80.780  51.546 141.728  1.00 65.79           N  
ATOM   2490  CA  GLY A 613      79.507  50.875 141.692  1.00 65.79           C  
ATOM   2491  C   GLY A 613      79.077  50.414 143.049  1.00 65.79           C  
ATOM   2492  O   GLY A 613      77.912  50.074 143.242  1.00 65.79           O  
ATOM   2493  N   VAL A 614      80.014  50.319 144.005  1.00111.44           N  
ATOM   2494  CA  VAL A 614      79.742  49.761 145.304  1.00111.44           C  
ATOM   2495  C   VAL A 614      78.567  50.434 145.951  1.00111.44           C  
ATOM   2496  O   VAL A 614      77.783  49.764 146.622  1.00111.44           O  
ATOM   2497  CB  VAL A 614      80.890  49.905 146.260  1.00111.44           C  
ATOM   2498  CG1 VAL A 614      82.082  49.096 145.729  1.00111.44           C  
ATOM   2499  CG2 VAL A 614      81.183  51.402 146.449  1.00111.44           C  
ATOM   2500  N   VAL A 615      78.427  51.771 145.816  1.00 34.78           N  
ATOM   2501  CA  VAL A 615      77.302  52.439 146.416  1.00 34.78           C  
ATOM   2502  C   VAL A 615      76.561  53.180 145.336  1.00 34.78           C  
ATOM   2503  O   VAL A 615      77.173  53.728 144.420  1.00 34.78           O  
ATOM   2504  CB  VAL A 615      77.695  53.447 147.455  1.00 34.78           C  
ATOM   2505  CG1 VAL A 615      76.424  54.164 147.946  1.00 34.78           C  
ATOM   2506  CG2 VAL A 615      78.473  52.723 148.567  1.00 34.78           C  
ATOM   2507  N   ASP A 616      75.209  53.175 145.414  1.00 78.65           N  
ATOM   2508  CA  ASP A 616      74.338  53.813 144.460  1.00 78.65           C  
ATOM   2509  C   ASP A 616      74.453  55.312 144.538  1.00 78.65           C  
ATOM   2510  O   ASP A 616      74.570  55.983 143.514  1.00 78.65           O  
ATOM   2511  CB  ASP A 616      72.859  53.451 144.683  1.00 78.65           C  
ATOM   2512  CG  ASP A 616      72.050  53.951 143.494  1.00 78.65           C  
ATOM   2513  OD1 ASP A 616      72.648  54.599 142.595  1.00 78.65           O  
ATOM   2514  OD2 ASP A 616      70.818  53.683 143.465  1.00 78.65           O1-
ATOM   2515  N   SER A 617      74.465  55.870 145.766  1.00 51.48           N  
ATOM   2516  CA  SER A 617      74.556  57.290 145.981  1.00 51.48           C  
ATOM   2517  C   SER A 617      73.518  58.036 145.201  1.00 51.48           C  
ATOM   2518  O   SER A 617      73.837  58.787 144.281  1.00 51.48           O  
ATOM   2519  CB  SER A 617      75.935  57.868 145.617  1.00 51.48           C  
ATOM   2520  OG  SER A 617      76.935  57.311 146.457  1.00 51.48           O  
ATOM   2521  N   SER A 618      72.231  57.840 145.554  1.00 58.54           N  
ATOM   2522  CA  SER A 618      71.179  58.543 144.881  1.00 58.54           C  
ATOM   2523  C   SER A 618      71.370  60.033 145.137  1.00 58.54           C  
ATOM   2524  O   SER A 618      71.254  60.460 146.318  1.00 58.54           O  
ATOM   2525  CB  SER A 618      69.774  58.153 145.376  1.00 58.54           C  
ATOM   2526  OG  SER A 618      69.616  58.509 146.741  1.00 58.54           O  
ATOM   2527  OXT SER A 618      71.631  60.767 144.148  1.00 58.54           O1-
ATOM   2528  N   CYS A 628      67.823  57.769 154.701  1.00 34.54           N  
ATOM   2529  CA  CYS A 628      69.127  58.377 154.354  1.00 34.54           C  
ATOM   2530  C   CYS A 628      70.009  57.334 153.752  1.00 34.54           C  
ATOM   2531  O   CYS A 628      70.370  57.401 152.577  1.00 34.54           O  
ATOM   2532  CB  CYS A 628      69.824  58.859 155.635  1.00 34.54           C  
ATOM   2533  SG  CYS A 628      68.798  60.004 156.595  1.00 34.54           S  
ATOM   2534  N   ILE A 629      70.367  56.335 154.578  1.00191.52           N  
ATOM   2535  CA  ILE A 629      71.254  55.283 154.185  1.00191.52           C  
ATOM   2536  C   ILE A 629      70.584  53.966 154.428  1.00191.52           C  
ATOM   2537  O   ILE A 629      69.844  53.799 155.394  1.00191.52           O  
ATOM   2538  CB  ILE A 629      72.564  55.380 154.934  1.00191.52           C  
ATOM   2539  CG1 ILE A 629      73.562  54.280 154.560  1.00191.52           C  
ATOM   2540  CG2 ILE A 629      72.253  55.428 156.431  1.00191.52           C  
ATOM   2541  CD1 ILE A 629      73.229  52.914 155.163  1.00191.52           C  
ATOM   2542  N   THR A 630      70.803  53.005 153.503  1.00102.92           N  
ATOM   2543  CA  THR A 630      70.238  51.691 153.611  1.00102.92           C  
ATOM   2544  C   THR A 630      71.347  50.690 153.424  1.00102.92           C  
ATOM   2545  O   THR A 630      72.118  50.783 152.470  1.00102.92           O  
ATOM   2546  CB  THR A 630      69.203  51.447 152.550  1.00102.92           C  
ATOM   2547  CG2 THR A 630      69.857  51.643 151.173  1.00102.92           C  
ATOM   2548  OG1 THR A 630      68.654  50.145 152.671  1.00102.92           O  
ATOM   2549  N   ILE A 631      71.465  49.714 154.353  1.00139.13           N  
ATOM   2550  CA  ILE A 631      72.484  48.705 154.235  1.00139.13           C  
ATOM   2551  C   ILE A 631      71.844  47.370 154.496  1.00139.13           C  
ATOM   2552  O   ILE A 631      71.063  47.222 155.437  1.00139.13           O  
ATOM   2553  CB  ILE A 631      73.621  48.913 155.205  1.00139.13           C  
ATOM   2554  CG1 ILE A 631      74.876  48.122 154.789  1.00139.13           C  
ATOM   2555  CG2 ILE A 631      73.116  48.599 156.623  1.00139.13           C  
ATOM   2556  CD1 ILE A 631      74.703  46.607 154.784  1.00139.13           C  
ATOM   2557  N   HIS A 632      72.134  46.362 153.643  1.00 48.69           N  
ATOM   2558  CA  HIS A 632      71.575  45.054 153.842  1.00 48.69           C  
ATOM   2559  C   HIS A 632      72.518  44.023 153.293  1.00 48.69           C  
ATOM   2560  O   HIS A 632      72.965  44.125 152.151  1.00 48.69           O  
ATOM   2561  CB  HIS A 632      70.237  44.851 153.110  1.00 48.69           C  
ATOM   2562  CG  HIS A 632      69.648  43.486 153.316  1.00 48.69           C  
ATOM   2563  CD2 HIS A 632      69.798  42.352 152.578  1.00 48.69           C  
ATOM   2564  ND1 HIS A 632      68.807  43.151 154.352  1.00 48.69           N  
ATOM   2565  CE1 HIS A 632      68.493  41.840 154.193  1.00 48.69           C  
ATOM   2566  NE2 HIS A 632      69.071  41.312 153.129  1.00 48.69           N  
ATOM   2567  N   SER A 633      72.828  42.995 154.112  1.00 51.72           N  
ATOM   2568  CA  SER A 633      73.639  41.869 153.722  1.00 51.72           C  
ATOM   2569  C   SER A 633      74.895  42.329 153.041  1.00 51.72           C  
ATOM   2570  O   SER A 633      75.220  41.861 151.951  1.00 51.72           O  
ATOM   2571  CB  SER A 633      72.900  40.892 152.790  1.00 51.72           C  
ATOM   2572  OG  SER A 633      73.744  39.804 152.442  1.00 51.72           O  
ATOM   2573  N   ALA A 634      75.664  43.233 153.680  1.00 41.64           N  
ATOM   2574  CA  ALA A 634      76.840  43.739 153.026  1.00 41.64           C  
ATOM   2575  C   ALA A 634      78.075  43.131 153.627  1.00 41.64           C  
ATOM   2576  O   ALA A 634      78.145  42.903 154.835  1.00 41.64           O  
ATOM   2577  CB  ALA A 634      76.989  45.267 153.138  1.00 41.64           C  
ATOM   2578  N   THR A 635      79.076  42.827 152.766  1.00129.76           N  
ATOM   2579  CA  THR A 635      80.326  42.259 153.206  1.00129.76           C  
ATOM   2580  C   THR A 635      81.449  42.836 152.382  1.00129.76           C  
ATOM   2581  O   THR A 635      81.338  42.939 151.159  1.00129.76           O  
ATOM   2582  CB  THR A 635      80.353  40.765 153.053  1.00129.76           C  
ATOM   2583  CG2 THR A 635      80.095  40.407 151.577  1.00129.76           C  
ATOM   2584  OG1 THR A 635      81.598  40.242 153.495  1.00129.76           O  
ATOM   2585  N   PHE A 636      82.574  43.211 153.039  1.00 83.74           N  
ATOM   2586  CA  PHE A 636      83.696  43.825 152.371  1.00 83.74           C  
ATOM   2587  C   PHE A 636      84.950  43.709 153.203  1.00 83.74           C  
ATOM   2588  O   PHE A 636      84.898  43.334 154.374  1.00 83.74           O  
ATOM   2589  CB  PHE A 636      83.416  45.305 152.060  1.00 83.74           C  
ATOM   2590  CG  PHE A 636      82.768  45.878 153.277  1.00 83.74           C  
ATOM   2591  CD1 PHE A 636      83.490  46.277 154.378  1.00 83.74           C  
ATOM   2592  CD2 PHE A 636      81.397  46.010 153.303  1.00 83.74           C  
ATOM   2593  CE1 PHE A 636      82.853  46.798 155.481  1.00 83.74           C  
ATOM   2594  CE2 PHE A 636      80.754  46.528 154.400  1.00 83.74           C  
ATOM   2595  CZ  PHE A 636      81.484  46.924 155.495  1.00 83.74           C  
ATOM   2596  N   ALA A 637      86.125  44.010 152.591  1.00 46.63           N  
ATOM   2597  CA  ALA A 637      87.389  43.912 153.288  1.00 46.63           C  
ATOM   2598  C   ALA A 637      88.431  44.746 152.587  1.00 46.63           C  
ATOM   2599  O   ALA A 637      88.283  45.111 151.421  1.00 46.63           O  
ATOM   2600  CB  ALA A 637      87.935  42.476 153.360  1.00 46.63           C  
ATOM   2601  N   TRP A 638      89.525  45.077 153.315  1.00 60.87           N  
ATOM   2602  CA  TRP A 638      90.596  45.912 152.833  1.00 60.87           C  
ATOM   2603  C   TRP A 638      91.334  45.290 151.687  1.00 60.87           C  
ATOM   2604  O   TRP A 638      91.454  45.898 150.623  1.00 60.87           O  
ATOM   2605  CB  TRP A 638      91.620  46.232 153.936  1.00 60.87           C  
ATOM   2606  CG  TRP A 638      91.042  47.064 155.057  1.00 60.87           C  
ATOM   2607  CD1 TRP A 638      90.502  46.661 156.243  1.00 60.87           C  
ATOM   2608  CD2 TRP A 638      90.949  48.497 155.033  1.00 60.87           C  
ATOM   2609  CE2 TRP A 638      90.344  48.890 156.228  1.00 60.87           C  
ATOM   2610  CE3 TRP A 638      91.333  49.411 154.094  1.00 60.87           C  
ATOM   2611  NE1 TRP A 638      90.075  47.753 156.961  1.00 60.87           N  
ATOM   2612  CZ2 TRP A 638      90.113  50.207 156.502  1.00 60.87           C  
ATOM   2613  CZ3 TRP A 638      91.101  50.738 154.375  1.00 60.87           C  
ATOM   2614  CH2 TRP A 638      90.503  51.130 155.554  1.00 60.87           C  
ATOM   2615  N   SER A 639      91.843  44.054 151.871  1.00 80.50           N  
ATOM   2616  CA  SER A 639      92.620  43.398 150.855  1.00 80.50           C  
ATOM   2617  C   SER A 639      91.683  42.619 149.989  1.00 80.50           C  
ATOM   2618  O   SER A 639      90.477  42.607 150.225  1.00 80.50           O  
ATOM   2619  CB  SER A 639      93.658  42.416 151.428  1.00 80.50           C  
ATOM   2620  OG  SER A 639      94.389  41.801 150.377  1.00 80.50           O  
ATOM   2621  N   GLN A 640      92.197  42.034 148.887  1.00 69.68           N  
ATOM   2622  CA  GLN A 640      91.344  41.206 148.086  1.00 69.68           C  
ATOM   2623  C   GLN A 640      91.054  39.895 148.780  1.00 69.68           C  
ATOM   2624  O   GLN A 640      89.904  39.470 148.871  1.00 69.68           O  
ATOM   2625  CB  GLN A 640      91.958  40.860 146.719  1.00 69.68           C  
ATOM   2626  CG  GLN A 640      91.052  39.977 145.857  1.00 69.68           C  
ATOM   2627  CD  GLN A 640      91.766  39.706 144.539  1.00 69.68           C  
ATOM   2628  NE2 GLN A 640      92.993  40.269 144.388  1.00 69.68           N  
ATOM   2629  OE1 GLN A 640      91.243  39.011 143.670  1.00 69.68           O  
ATOM   2630  N   GLU A 641      92.126  39.219 149.250  1.00 78.97           N  
ATOM   2631  CA  GLU A 641      92.141  37.893 149.829  1.00 78.97           C  
ATOM   2632  C   GLU A 641      91.765  37.735 151.280  1.00 78.97           C  
ATOM   2633  O   GLU A 641      91.174  36.718 151.639  1.00 78.97           O  
ATOM   2634  CB  GLU A 641      93.514  37.220 149.661  1.00 78.97           C  
ATOM   2635  CG  GLU A 641      93.566  35.783 150.182  1.00 78.97           C  
ATOM   2636  CD  GLU A 641      94.975  35.254 149.951  1.00 78.97           C  
ATOM   2637  OE1 GLU A 641      95.801  36.009 149.372  1.00 78.97           O  
ATOM   2638  OE2 GLU A 641      95.244  34.090 150.349  1.00 78.97           O1-
ATOM   2639  N   SER A 642      92.108  38.708 152.149  1.00 92.62           N  
ATOM   2640  CA  SER A 642      92.048  38.533 153.584  1.00 92.62           C  
ATOM   2641  C   SER A 642      90.665  38.250 154.089  1.00 92.62           C  
ATOM   2642  O   SER A 642      89.671  38.353 153.374  1.00 92.62           O  
ATOM   2643  CB  SER A 642      92.585  39.746 154.363  1.00 92.62           C  
ATOM   2644  OG  SER A 642      91.761  40.879 154.136  1.00 92.62           O  
ATOM   2645  N   PRO A 643      90.621  37.816 155.335  1.00 85.28           N  
ATOM   2646  CA  PRO A 643      89.379  37.550 156.012  1.00 85.28           C  
ATOM   2647  C   PRO A 643      88.672  38.844 156.284  1.00 85.28           C  
ATOM   2648  O   PRO A 643      89.316  39.786 156.745  1.00 85.28           O  
ATOM   2649  CB  PRO A 643      89.734  36.737 157.260  1.00 85.28           C  
ATOM   2650  CG  PRO A 643      91.263  36.882 157.395  1.00 85.28           C  
ATOM   2651  CD  PRO A 643      91.739  37.129 155.955  1.00 85.28           C  
ATOM   2652  N   PRO A 644      87.390  38.905 156.029  1.00 80.69           N  
ATOM   2653  CA  PRO A 644      86.694  40.160 156.188  1.00 80.69           C  
ATOM   2654  C   PRO A 644      86.368  40.567 157.592  1.00 80.69           C  
ATOM   2655  O   PRO A 644      86.105  39.700 158.423  1.00 80.69           O  
ATOM   2656  CB  PRO A 644      85.448  40.066 155.309  1.00 80.69           C  
ATOM   2657  CG  PRO A 644      85.848  39.067 154.210  1.00 80.69           C  
ATOM   2658  CD  PRO A 644      86.875  38.151 154.895  1.00 80.69           C  
ATOM   2659  N   CYS A 645      86.454  41.885 157.887  1.00 63.04           N  
ATOM   2660  CA  CYS A 645      86.071  42.418 159.166  1.00 63.04           C  
ATOM   2661  C   CYS A 645      84.575  42.463 159.337  1.00 63.04           C  
ATOM   2662  O   CYS A 645      84.020  41.821 160.226  1.00 63.04           O  
ATOM   2663  CB  CYS A 645      86.587  43.850 159.377  1.00 63.04           C  
ATOM   2664  SG  CYS A 645      88.402  43.936 159.361  1.00 63.04           S  
ATOM   2665  N   LEU A 646      83.877  43.193 158.433  1.00106.74           N  
ATOM   2666  CA  LEU A 646      82.456  43.426 158.551  1.00106.74           C  
ATOM   2667  C   LEU A 646      81.766  42.595 157.520  1.00106.74           C  
ATOM   2668  O   LEU A 646      82.149  42.619 156.351  1.00106.74           O  
ATOM   2669  CB  LEU A 646      82.042  44.873 158.212  1.00106.74           C  
ATOM   2670  CG  LEU A 646      82.579  45.979 159.141  1.00106.74           C  
ATOM   2671  CD1 LEU A 646      81.890  45.955 160.511  1.00106.74           C  
ATOM   2672  CD2 LEU A 646      84.112  45.939 159.235  1.00106.74           C  
ATOM   2673  N   HIS A 647      80.718  41.844 157.923  1.00 50.86           N  
ATOM   2674  CA  HIS A 647      80.013  41.047 156.960  1.00 50.86           C  
ATOM   2675  C   HIS A 647      78.607  40.801 157.434  1.00 50.86           C  
ATOM   2676  O   HIS A 647      78.342  40.718 158.632  1.00 50.86           O  
ATOM   2677  CB  HIS A 647      80.668  39.676 156.712  1.00 50.86           C  
ATOM   2678  CG  HIS A 647      80.855  38.879 157.969  1.00 50.86           C  
ATOM   2679  CD2 HIS A 647      80.086  37.893 158.507  1.00 50.86           C  
ATOM   2680  ND1 HIS A 647      81.917  39.039 158.831  1.00 50.86           N  
ATOM   2681  CE1 HIS A 647      81.741  38.149 159.838  1.00 50.86           C  
ATOM   2682  NE2 HIS A 647      80.643  37.431 159.686  1.00 50.86           N  
ATOM   2683  N   ARG A 648      77.671  40.689 156.467  1.00 86.01           N  
ATOM   2684  CA  ARG A 648      76.284  40.363 156.681  1.00 86.01           C  
ATOM   2685  C   ARG A 648      75.620  41.330 157.621  1.00 86.01           C  
ATOM   2686  O   ARG A 648      74.719  40.951 158.367  1.00 86.01           O  
ATOM   2687  CB  ARG A 648      76.092  38.932 157.222  1.00 86.01           C  
ATOM   2688  CG  ARG A 648      74.637  38.456 157.237  1.00 86.01           C  
ATOM   2689  CD  ARG A 648      74.461  37.034 157.777  1.00 86.01           C  
ATOM   2690  NE  ARG A 648      73.007  36.713 157.730  1.00 86.01           N  
ATOM   2691  CZ  ARG A 648      72.208  37.012 158.796  1.00 86.01           C  
ATOM   2692  NH1 ARG A 648      72.742  37.602 159.905  1.00 86.01           N1+
ATOM   2693  NH2 ARG A 648      70.876  36.721 158.752  1.00 86.01           N  
ATOM   2694  N   ILE A 649      76.000  42.621 157.582  1.00 55.85           N  
ATOM   2695  CA  ILE A 649      75.404  43.571 158.484  1.00 55.85           C  
ATOM   2696  C   ILE A 649      74.231  44.231 157.814  1.00 55.85           C  
ATOM   2697  O   ILE A 649      74.320  44.639 156.657  1.00 55.85           O  
ATOM   2698  CB  ILE A 649      76.363  44.636 158.937  1.00 55.85           C  
ATOM   2699  CG1 ILE A 649      76.896  45.438 157.738  1.00 55.85           C  
ATOM   2700  CG2 ILE A 649      77.459  43.966 159.780  1.00 55.85           C  
ATOM   2701  CD1 ILE A 649      77.699  46.675 158.142  1.00 55.85           C  
ATOM   2702  N   ASN A 650      73.084  44.313 158.528  1.00 88.81           N  
ATOM   2703  CA  ASN A 650      71.893  44.921 157.990  1.00 88.81           C  
ATOM   2704  C   ASN A 650      71.364  45.929 158.975  1.00 88.81           C  
ATOM   2705  O   ASN A 650      71.034  45.584 160.108  1.00 88.81           O  
ATOM   2706  CB  ASN A 650      70.767  43.897 157.757  1.00 88.81           C  
ATOM   2707  CG  ASN A 650      69.541  44.604 157.189  1.00 88.81           C  
ATOM   2708  ND2 ASN A 650      68.429  43.839 157.024  1.00 88.81           N  
ATOM   2709  OD1 ASN A 650      69.563  45.801 156.910  1.00 88.81           O  
ATOM   2710  N   LEU A 651      71.259  47.211 158.560  1.00157.50           N  
ATOM   2711  CA  LEU A 651      70.725  48.229 159.428  1.00157.50           C  
ATOM   2712  C   LEU A 651      70.143  49.333 158.590  1.00157.50           C  
ATOM   2713  O   LEU A 651      70.476  49.467 157.414  1.00157.50           O  
ATOM   2714  CB  LEU A 651      71.777  48.827 160.388  1.00157.50           C  
ATOM   2715  CG  LEU A 651      73.066  49.332 159.704  1.00157.50           C  
ATOM   2716  CD1 LEU A 651      72.811  50.559 158.814  1.00157.50           C  
ATOM   2717  CD2 LEU A 651      74.178  49.573 160.738  1.00157.50           C  
ATOM   2718  N   THR A 652      69.232  50.147 159.176  1.00102.85           N  
ATOM   2719  CA  THR A 652      68.631  51.233 158.446  1.00102.85           C  
ATOM   2720  C   THR A 652      68.595  52.455 159.317  1.00102.85           C  
ATOM   2721  O   THR A 652      68.591  52.355 160.543  1.00102.85           O  
ATOM   2722  CB  THR A 652      67.218  50.954 158.022  1.00102.85           C  
ATOM   2723  CG2 THR A 652      66.333  50.877 159.277  1.00102.85           C  
ATOM   2724  OG1 THR A 652      66.756  51.979 157.155  1.00102.85           O  
ATOM   2725  N   VAL A 653      68.577  53.654 158.688  1.00113.60           N  
ATOM   2726  CA  VAL A 653      68.544  54.877 159.441  1.00113.60           C  
ATOM   2727  C   VAL A 653      67.454  55.753 158.878  1.00113.60           C  
ATOM   2728  O   VAL A 653      67.312  55.911 157.666  1.00113.60           O  
ATOM   2729  CB  VAL A 653      69.857  55.619 159.378  1.00113.60           C  
ATOM   2730  CG1 VAL A 653      69.979  56.371 158.044  1.00113.60           C  
ATOM   2731  CG2 VAL A 653      69.977  56.512 160.615  1.00113.60           C  
ATOM   2732  N   PRO A 654      66.660  56.322 159.747  1.00 61.87           N  
ATOM   2733  CA  PRO A 654      65.600  57.192 159.301  1.00 61.87           C  
ATOM   2734  C   PRO A 654      66.158  58.498 158.827  1.00 61.87           C  
ATOM   2735  O   PRO A 654      67.265  58.853 159.226  1.00 61.87           O  
ATOM   2736  CB  PRO A 654      64.645  57.327 160.484  1.00 61.87           C  
ATOM   2737  CG  PRO A 654      64.843  56.013 161.262  1.00 61.87           C  
ATOM   2738  CD  PRO A 654      66.296  55.610 160.962  1.00 61.87           C  
ATOM   2739  N   GLN A 655      65.405  59.226 157.977  1.00111.80           N  
ATOM   2740  CA  GLN A 655      65.880  60.466 157.428  1.00111.80           C  
ATOM   2741  C   GLN A 655      65.877  61.524 158.486  1.00111.80           C  
ATOM   2742  O   GLN A 655      64.949  61.615 159.289  1.00111.80           O  
ATOM   2743  CB  GLN A 655      65.019  60.998 156.268  1.00111.80           C  
ATOM   2744  CG  GLN A 655      65.079  60.144 155.002  1.00111.80           C  
ATOM   2745  CD  GLN A 655      66.366  60.477 154.262  1.00111.80           C  
ATOM   2746  NE2 GLN A 655      66.607  59.774 153.121  1.00111.80           N  
ATOM   2747  OE1 GLN A 655      67.134  61.342 154.680  1.00111.80           O  
ATOM   2748  N   GLY A 656      66.930  62.370 158.482  1.00 38.10           N  
ATOM   2749  CA  GLY A 656      67.026  63.472 159.401  1.00 38.10           C  
ATOM   2750  C   GLY A 656      67.177  62.968 160.806  1.00 38.10           C  
ATOM   2751  O   GLY A 656      66.254  63.100 161.609  1.00 38.10           O  
ATOM   2752  N   CYS A 657      68.338  62.357 161.138  1.00 56.88           N  
ATOM   2753  CA  CYS A 657      68.507  61.827 162.464  1.00 56.88           C  
ATOM   2754  C   CYS A 657      69.930  62.005 162.934  1.00 56.88           C  
ATOM   2755  O   CYS A 657      70.759  62.617 162.262  1.00 56.88           O  
ATOM   2756  CB  CYS A 657      68.200  60.321 162.541  1.00 56.88           C  
ATOM   2757  SG  CYS A 657      66.461  59.946 162.167  1.00 56.88           S  
ATOM   2758  N   LEU A 658      70.212  61.513 164.167  1.00188.48           N  
ATOM   2759  CA  LEU A 658      71.510  61.467 164.803  1.00188.48           C  
ATOM   2760  C   LEU A 658      71.765  60.062 165.265  1.00188.48           C  
ATOM   2761  O   LEU A 658      71.105  59.569 166.181  1.00188.48           O  
ATOM   2762  CB  LEU A 658      71.675  62.334 166.063  1.00188.48           C  
ATOM   2763  CG  LEU A 658      72.128  63.777 165.803  1.00188.48           C  
ATOM   2764  CD1 LEU A 658      73.579  63.799 165.298  1.00188.48           C  
ATOM   2765  CD2 LEU A 658      71.159  64.526 164.879  1.00188.48           C  
ATOM   2766  N   LEU A 659      72.790  59.412 164.674  1.00119.68           N  
ATOM   2767  CA  LEU A 659      73.088  58.031 164.946  1.00119.68           C  
ATOM   2768  C   LEU A 659      74.404  57.921 165.667  1.00119.68           C  
ATOM   2769  O   LEU A 659      75.258  58.801 165.562  1.00119.68           O  
ATOM   2770  CB  LEU A 659      73.142  57.198 163.644  1.00119.68           C  
ATOM   2771  CG  LEU A 659      73.454  55.694 163.792  1.00119.68           C  
ATOM   2772  CD1 LEU A 659      74.949  55.431 164.034  1.00119.68           C  
ATOM   2773  CD2 LEU A 659      72.550  55.043 164.852  1.00119.68           C  
ATOM   2774  N   ALA A 660      74.584  56.828 166.450  1.00 46.79           N  
ATOM   2775  CA  ALA A 660      75.797  56.617 167.201  1.00 46.79           C  
ATOM   2776  C   ALA A 660      76.293  55.209 167.001  1.00 46.79           C  
ATOM   2777  O   ALA A 660      75.516  54.289 166.740  1.00 46.79           O  
ATOM   2778  CB  ALA A 660      75.609  56.799 168.717  1.00 46.79           C  
ATOM   2779  N   VAL A 661      77.631  55.015 167.098  1.00118.59           N  
ATOM   2780  CA  VAL A 661      78.194  53.695 167.013  1.00118.59           C  
ATOM   2781  C   VAL A 661      79.163  53.545 168.158  1.00118.59           C  
ATOM   2782  O   VAL A 661      79.856  54.496 168.520  1.00118.59           O  
ATOM   2783  CB  VAL A 661      78.896  53.412 165.721  1.00118.59           C  
ATOM   2784  CG1 VAL A 661      80.232  54.147 165.720  1.00118.59           C  
ATOM   2785  CG2 VAL A 661      79.009  51.892 165.550  1.00118.59           C  
ATOM   2786  N   VAL A 662      79.236  52.334 168.760  1.00124.43           N  
ATOM   2787  CA  VAL A 662      80.024  52.143 169.951  1.00124.43           C  
ATOM   2788  C   VAL A 662      80.627  50.759 169.969  1.00124.43           C  
ATOM   2789  O   VAL A 662      80.137  49.851 169.300  1.00124.43           O  
ATOM   2790  CB  VAL A 662      79.146  52.306 171.161  1.00124.43           C  
ATOM   2791  CG1 VAL A 662      77.930  51.380 170.996  1.00124.43           C  
ATOM   2792  CG2 VAL A 662      79.949  52.024 172.431  1.00124.43           C  
ATOM   2793  N   GLY A 663      81.732  50.577 170.742  1.00 34.97           N  
ATOM   2794  CA  GLY A 663      82.365  49.286 170.868  1.00 34.97           C  
ATOM   2795  C   GLY A 663      83.776  49.447 171.369  1.00 34.97           C  
ATOM   2796  O   GLY A 663      84.308  50.549 171.491  1.00 34.97           O  
ATOM   2797  N   PRO A 664      84.375  48.319 171.673  1.00 75.63           N  
ATOM   2798  CA  PRO A 664      85.744  48.241 172.131  1.00 75.63           C  
ATOM   2799  C   PRO A 664      86.665  48.331 170.952  1.00 75.63           C  
ATOM   2800  O   PRO A 664      86.180  48.367 169.824  1.00 75.63           O  
ATOM   2801  CB  PRO A 664      85.863  46.917 172.891  1.00 75.63           C  
ATOM   2802  CG  PRO A 664      84.631  46.106 172.459  1.00 75.63           C  
ATOM   2803  CD  PRO A 664      83.589  47.184 172.126  1.00 75.63           C  
ATOM   2804  N   VAL A 665      87.992  48.379 171.183  1.00 39.87           N  
ATOM   2805  CA  VAL A 665      88.921  48.517 170.095  1.00 39.87           C  
ATOM   2806  C   VAL A 665      88.936  47.266 169.261  1.00 39.87           C  
ATOM   2807  O   VAL A 665      88.858  46.154 169.783  1.00 39.87           O  
ATOM   2808  CB  VAL A 665      90.329  48.775 170.547  1.00 39.87           C  
ATOM   2809  CG1 VAL A 665      91.244  48.800 169.312  1.00 39.87           C  
ATOM   2810  CG2 VAL A 665      90.351  50.079 171.360  1.00 39.87           C  
ATOM   2811  N   GLY A 666      89.035  47.442 167.920  1.00 40.96           N  
ATOM   2812  CA  GLY A 666      89.171  46.353 166.983  1.00 40.96           C  
ATOM   2813  C   GLY A 666      87.848  45.791 166.536  1.00 40.96           C  
ATOM   2814  O   GLY A 666      87.787  44.637 166.112  1.00 40.96           O  
ATOM   2815  N   ALA A 667      86.754  46.559 166.695  1.00 69.44           N  
ATOM   2816  CA  ALA A 667      85.403  46.220 166.305  1.00 69.44           C  
ATOM   2817  C   ALA A 667      85.136  46.271 164.820  1.00 69.44           C  
ATOM   2818  O   ALA A 667      84.339  45.473 164.318  1.00 69.44           O  
ATOM   2819  CB  ALA A 667      84.358  47.127 166.977  1.00 69.44           C  
ATOM   2820  N   GLY A 668      85.767  47.215 164.079  1.00 44.15           N  
ATOM   2821  CA  GLY A 668      85.447  47.403 162.686  1.00 44.15           C  
ATOM   2822  C   GLY A 668      84.769  48.739 162.481  1.00 44.15           C  
ATOM   2823  O   GLY A 668      84.277  49.029 161.391  1.00 44.15           O  
ATOM   2824  N   LYS A 669      84.738  49.597 163.524  1.00178.19           N  
ATOM   2825  CA  LYS A 669      84.094  50.884 163.432  1.00178.19           C  
ATOM   2826  C   LYS A 669      84.763  51.727 162.385  1.00178.19           C  
ATOM   2827  O   LYS A 669      84.095  52.476 161.671  1.00178.19           O  
ATOM   2828  CB  LYS A 669      84.101  51.684 164.748  1.00178.19           C  
ATOM   2829  CG  LYS A 669      85.495  52.002 165.290  1.00178.19           C  
ATOM   2830  CD  LYS A 669      86.265  50.766 165.754  1.00178.19           C  
ATOM   2831  CE  LYS A 669      85.685  50.145 167.024  1.00178.19           C  
ATOM   2832  NZ  LYS A 669      85.738  51.124 168.135  1.00178.19           N1+
ATOM   2833  N   SER A 670      86.103  51.654 162.279  1.00 33.96           N  
ATOM   2834  CA  SER A 670      86.807  52.445 161.309  1.00 33.96           C  
ATOM   2835  C   SER A 670      86.421  51.982 159.934  1.00 33.96           C  
ATOM   2836  O   SER A 670      86.270  52.789 159.019  1.00 33.96           O  
ATOM   2837  CB  SER A 670      88.335  52.326 161.435  1.00 33.96           C  
ATOM   2838  OG  SER A 670      88.969  53.128 160.449  1.00 33.96           O  
ATOM   2839  N   SER A 671      86.257  50.658 159.763  1.00 80.49           N  
ATOM   2840  CA  SER A 671      85.937  50.064 158.498  1.00 80.49           C  
ATOM   2841  C   SER A 671      84.537  50.423 158.089  1.00 80.49           C  
ATOM   2842  O   SER A 671      84.235  50.483 156.899  1.00 80.49           O  
ATOM   2843  CB  SER A 671      86.039  48.529 158.532  1.00 80.49           C  
ATOM   2844  OG  SER A 671      85.786  47.997 157.241  1.00 80.49           O  
ATOM   2845  N   LEU A 672      83.634  50.645 159.064  1.00 51.28           N  
ATOM   2846  CA  LEU A 672      82.259  50.956 158.774  1.00 51.28           C  
ATOM   2847  C   LEU A 672      82.161  52.287 158.087  1.00 51.28           C  
ATOM   2848  O   LEU A 672      81.418  52.443 157.119  1.00 51.28           O  
ATOM   2849  CB  LEU A 672      81.393  51.009 160.046  1.00 51.28           C  
ATOM   2850  CG  LEU A 672      79.913  51.338 159.780  1.00 51.28           C  
ATOM   2851  CD1 LEU A 672      79.238  50.237 158.946  1.00 51.28           C  
ATOM   2852  CD2 LEU A 672      79.166  51.639 161.090  1.00 51.28           C  
ATOM   2853  N   LEU A 673      82.906  53.294 158.586  1.00 58.03           N  
ATOM   2854  CA  LEU A 673      82.909  54.617 158.027  1.00 58.03           C  
ATOM   2855  C   LEU A 673      83.546  54.570 156.679  1.00 58.03           C  
ATOM   2856  O   LEU A 673      83.191  55.347 155.796  1.00 58.03           O  
ATOM   2857  CB  LEU A 673      83.693  55.636 158.878  1.00 58.03           C  
ATOM   2858  CG  LEU A 673      83.027  55.940 160.232  1.00 58.03           C  
ATOM   2859  CD1 LEU A 673      83.843  56.958 161.042  1.00 58.03           C  
ATOM   2860  CD2 LEU A 673      81.564  56.374 160.046  1.00 58.03           C  
ATOM   2861  N   SER A 674      84.556  53.696 156.516  1.00 41.00           N  
ATOM   2862  CA  SER A 674      85.248  53.542 155.269  1.00 41.00           C  
ATOM   2863  C   SER A 674      84.331  52.917 154.253  1.00 41.00           C  
ATOM   2864  O   SER A 674      84.402  53.246 153.070  1.00 41.00           O  
ATOM   2865  CB  SER A 674      86.485  52.635 155.389  1.00 41.00           C  
ATOM   2866  OG  SER A 674      87.445  53.233 156.247  1.00 41.00           O  
ATOM   2867  N   ALA A 675      83.464  51.978 154.682  1.00 47.56           N  
ATOM   2868  CA  ALA A 675      82.598  51.268 153.775  1.00 47.56           C  
ATOM   2869  C   ALA A 675      81.595  52.185 153.130  1.00 47.56           C  
ATOM   2870  O   ALA A 675      81.436  52.187 151.910  1.00 47.56           O  
ATOM   2871  CB  ALA A 675      81.810  50.145 154.470  1.00 47.56           C  
ATOM   2872  N   LEU A 676      80.916  53.021 153.937  1.00 75.00           N  
ATOM   2873  CA  LEU A 676      79.888  53.919 153.483  1.00 75.00           C  
ATOM   2874  C   LEU A 676      80.497  54.937 152.561  1.00 75.00           C  
ATOM   2875  O   LEU A 676      79.810  55.502 151.711  1.00 75.00           O  
ATOM   2876  CB  LEU A 676      79.206  54.681 154.635  1.00 75.00           C  
ATOM   2877  CG  LEU A 676      78.378  53.777 155.571  1.00 75.00           C  
ATOM   2878  CD1 LEU A 676      77.724  54.590 156.699  1.00 75.00           C  
ATOM   2879  CD2 LEU A 676      77.355  52.944 154.781  1.00 75.00           C  
ATOM   2880  N   LEU A 677      81.786  55.265 152.785  1.00138.80           N  
ATOM   2881  CA  LEU A 677      82.567  56.146 151.954  1.00138.80           C  
ATOM   2882  C   LEU A 677      82.834  55.530 150.610  1.00138.80           C  
ATOM   2883  O   LEU A 677      83.078  56.260 149.650  1.00138.80           O  
ATOM   2884  CB  LEU A 677      83.944  56.533 152.521  1.00138.80           C  
ATOM   2885  CG  LEU A 677      83.978  57.825 153.353  1.00138.80           C  
ATOM   2886  CD1 LEU A 677      83.035  57.783 154.560  1.00138.80           C  
ATOM   2887  CD2 LEU A 677      85.423  58.181 153.733  1.00138.80           C  
ATOM   2888  N   GLY A 678      82.863  54.181 150.514  1.00 62.70           N  
ATOM   2889  CA  GLY A 678      83.119  53.515 149.256  1.00 62.70           C  
ATOM   2890  C   GLY A 678      84.599  53.353 149.045  1.00 62.70           C  
ATOM   2891  O   GLY A 678      85.119  53.546 147.947  1.00 62.70           O  
ATOM   2892  N   GLU A 679      85.314  53.135 150.156  1.00200.20           N  
ATOM   2893  CA  GLU A 679      86.722  52.874 150.281  1.00200.20           C  
ATOM   2894  C   GLU A 679      87.069  51.406 150.304  1.00200.20           C  
ATOM   2895  O   GLU A 679      88.194  51.097 150.681  1.00200.20           O  
ATOM   2896  CB  GLU A 679      87.309  53.532 151.539  1.00200.20           C  
ATOM   2897  CG  GLU A 679      87.023  55.038 151.614  1.00200.20           C  
ATOM   2898  CD  GLU A 679      87.528  55.736 150.355  1.00200.20           C  
ATOM   2899  OE1 GLU A 679      88.173  55.065 149.506  1.00200.20           O  
ATOM   2900  OE2 GLU A 679      87.270  56.963 150.228  1.00200.20           O1-
ATOM   2901  N   LEU A 680      86.126  50.449 150.132  1.00 98.32           N  
ATOM   2902  CA  LEU A 680      86.535  49.079 150.335  1.00 98.32           C  
ATOM   2903  C   LEU A 680      85.882  48.177 149.316  1.00 98.32           C  
ATOM   2904  O   LEU A 680      84.799  48.477 148.818  1.00 98.32           O  
ATOM   2905  CB  LEU A 680      86.104  48.589 151.722  1.00 98.32           C  
ATOM   2906  CG  LEU A 680      86.850  47.333 152.162  1.00 98.32           C  
ATOM   2907  CD1 LEU A 680      88.328  47.695 152.334  1.00 98.32           C  
ATOM   2908  CD2 LEU A 680      86.248  46.707 153.429  1.00 98.32           C  
ATOM   2909  N   SER A 681      86.509  47.016 149.005  1.00 58.96           N  
ATOM   2910  CA  SER A 681      85.986  46.127 147.996  1.00 58.96           C  
ATOM   2911  C   SER A 681      84.913  45.264 148.590  1.00 58.96           C  
ATOM   2912  O   SER A 681      85.149  44.511 149.534  1.00 58.96           O  
ATOM   2913  CB  SER A 681      87.047  45.187 147.393  1.00 58.96           C  
ATOM   2914  OG  SER A 681      88.031  45.942 146.703  1.00 58.96           O  
ATOM   2915  N   LYS A 682      83.697  45.336 148.003  1.00 75.34           N  
ATOM   2916  CA  LYS A 682      82.557  44.627 148.524  1.00 75.34           C  
ATOM   2917  C   LYS A 682      82.303  43.382 147.725  1.00 75.34           C  
ATOM   2918  O   LYS A 682      82.419  43.376 146.501  1.00 75.34           O  
ATOM   2919  CB  LYS A 682      81.275  45.474 148.475  1.00 75.34           C  
ATOM   2920  CG  LYS A 682      80.055  44.797 149.096  1.00 75.34           C  
ATOM   2921  CD  LYS A 682      78.877  45.752 149.282  1.00 75.34           C  
ATOM   2922  CE  LYS A 682      77.646  45.091 149.901  1.00 75.34           C  
ATOM   2923  NZ  LYS A 682      76.561  46.084 150.042  1.00 75.34           N1+
ATOM   2924  N   VAL A 683      82.043  42.258 148.430  1.00 62.76           N  
ATOM   2925  CA  VAL A 683      81.698  41.012 147.799  1.00 62.76           C  
ATOM   2926  C   VAL A 683      80.271  41.017 147.325  1.00 62.76           C  
ATOM   2927  O   VAL A 683      79.996  40.724 146.163  1.00 62.76           O  
ATOM   2928  CB  VAL A 683      81.860  39.837 148.718  1.00 62.76           C  
ATOM   2929  CG1 VAL A 683      81.432  38.563 147.969  1.00 62.76           C  
ATOM   2930  CG2 VAL A 683      83.315  39.812 149.218  1.00 62.76           C  
ATOM   2931  N   GLU A 684      79.317  41.367 148.221  1.00106.31           N  
ATOM   2932  CA  GLU A 684      77.930  41.290 147.850  1.00106.31           C  
ATOM   2933  C   GLU A 684      77.114  42.055 148.854  1.00106.31           C  
ATOM   2934  O   GLU A 684      77.482  42.146 150.025  1.00106.31           O  
ATOM   2935  CB  GLU A 684      77.416  39.843 147.858  1.00106.31           C  
ATOM   2936  CG  GLU A 684      75.959  39.681 147.434  1.00106.31           C  
ATOM   2937  CD  GLU A 684      75.634  38.197 147.503  1.00106.31           C  
ATOM   2938  OE1 GLU A 684      76.522  37.421 147.951  1.00106.31           O  
ATOM   2939  OE2 GLU A 684      74.498  37.818 147.112  1.00106.31           O1-
ATOM   2940  N   GLY A 685      75.975  42.635 148.407  1.00 28.48           N  
ATOM   2941  CA  GLY A 685      75.092  43.340 149.298  1.00 28.48           C  
ATOM   2942  C   GLY A 685      74.552  44.552 148.603  1.00 28.48           C  
ATOM   2943  O   GLY A 685      75.010  44.927 147.525  1.00 28.48           O  
ATOM   2944  N   PHE A 686      73.536  45.196 149.219  1.00 87.95           N  
ATOM   2945  CA  PHE A 686      72.987  46.399 148.666  1.00 87.95           C  
ATOM   2946  C   PHE A 686      73.194  47.483 149.681  1.00 87.95           C  
ATOM   2947  O   PHE A 686      72.752  47.365 150.823  1.00 87.95           O  
ATOM   2948  CB  PHE A 686      71.477  46.319 148.387  1.00 87.95           C  
ATOM   2949  CG  PHE A 686      71.057  47.630 147.816  1.00 87.95           C  
ATOM   2950  CD1 PHE A 686      71.215  47.890 146.474  1.00 87.95           C  
ATOM   2951  CD2 PHE A 686      70.503  48.597 148.621  1.00 87.95           C  
ATOM   2952  CE1 PHE A 686      70.828  49.099 145.944  1.00 87.95           C  
ATOM   2953  CE2 PHE A 686      70.114  49.809 148.097  1.00 87.95           C  
ATOM   2954  CZ  PHE A 686      70.278  50.061 146.755  1.00 87.95           C  
ATOM   2955  N   VAL A 687      73.895  48.565 149.289  1.00 52.75           N  
ATOM   2956  CA  VAL A 687      74.125  49.663 150.190  1.00 52.75           C  
ATOM   2957  C   VAL A 687      73.862  50.934 149.437  1.00 52.75           C  
ATOM   2958  O   VAL A 687      74.465  51.174 148.389  1.00 52.75           O  
ATOM   2959  CB  VAL A 687      75.533  49.731 150.710  1.00 52.75           C  
ATOM   2960  CG1 VAL A 687      75.701  51.027 151.520  1.00 52.75           C  
ATOM   2961  CG2 VAL A 687      75.805  48.462 151.532  1.00 52.75           C  
ATOM   2962  N   SER A 688      72.978  51.795 149.981  1.00 85.02           N  
ATOM   2963  CA  SER A 688      72.586  53.005 149.304  1.00 85.02           C  
ATOM   2964  C   SER A 688      72.656  54.159 150.267  1.00 85.02           C  
ATOM   2965  O   SER A 688      72.497  53.983 151.476  1.00 85.02           O  
ATOM   2966  CB  SER A 688      71.137  52.916 148.795  1.00 85.02           C  
ATOM   2967  OG  SER A 688      70.758  54.109 148.128  1.00 85.02           O  
ATOM   2968  N   ILE A 689      72.922  55.380 149.742  1.00143.09           N  
ATOM   2969  CA  ILE A 689      73.012  56.581 150.534  1.00143.09           C  
ATOM   2970  C   ILE A 689      72.373  57.688 149.742  1.00143.09           C  
ATOM   2971  O   ILE A 689      72.408  57.675 148.512  1.00143.09           O  
ATOM   2972  CB  ILE A 689      74.448  56.938 150.838  1.00143.09           C  
ATOM   2973  CG1 ILE A 689      74.599  57.959 151.985  1.00143.09           C  
ATOM   2974  CG2 ILE A 689      75.091  57.388 149.516  1.00143.09           C  
ATOM   2975  CD1 ILE A 689      74.170  59.386 151.654  1.00143.09           C  
ATOM   2976  N   GLU A 690      71.744  58.676 150.419  1.00 38.92           N  
ATOM   2977  CA  GLU A 690      71.108  59.729 149.676  1.00 38.92           C  
ATOM   2978  C   GLU A 690      71.818  61.035 149.885  1.00 38.92           C  
ATOM   2979  O   GLU A 690      72.285  61.349 150.979  1.00 38.92           O  
ATOM   2980  CB  GLU A 690      69.631  59.947 150.051  1.00 38.92           C  
ATOM   2981  CG  GLU A 690      68.931  60.983 149.168  1.00 38.92           C  
ATOM   2982  CD  GLU A 690      67.488  61.109 149.632  1.00 38.92           C  
ATOM   2983  OE1 GLU A 690      67.102  60.365 150.572  1.00 38.92           O  
ATOM   2984  OE2 GLU A 690      66.752  61.953 149.054  1.00 38.92           O1-
ATOM   2985  N   GLY A 691      71.939  61.819 148.790  1.00 25.51           N  
ATOM   2986  CA  GLY A 691      72.476  63.153 148.840  1.00 25.51           C  
ATOM   2987  C   GLY A 691      73.973  63.145 148.948  1.00 25.51           C  
ATOM   2988  O   GLY A 691      74.631  62.126 148.751  1.00 25.51           O  
ATOM   2989  N   ALA A 692      74.535  64.335 149.267  1.00 32.75           N  
ATOM   2990  CA  ALA A 692      75.950  64.562 149.389  1.00 32.75           C  
ATOM   2991  C   ALA A 692      76.432  64.015 150.701  1.00 32.75           C  
ATOM   2992  O   ALA A 692      75.642  63.783 151.615  1.00 32.75           O  
ATOM   2993  CB  ALA A 692      76.340  66.049 149.333  1.00 32.75           C  
ATOM   2994  N   VAL A 693      77.761  63.786 150.812  1.00 46.58           N  
ATOM   2995  CA  VAL A 693      78.315  63.208 152.008  1.00 46.58           C  
ATOM   2996  C   VAL A 693      79.550  63.958 152.436  1.00 46.58           C  
ATOM   2997  O   VAL A 693      80.281  64.504 151.609  1.00 46.58           O  
ATOM   2998  CB  VAL A 693      78.719  61.773 151.823  1.00 46.58           C  
ATOM   2999  CG1 VAL A 693      79.345  61.255 153.128  1.00 46.58           C  
ATOM   3000  CG2 VAL A 693      77.489  60.973 151.360  1.00 46.58           C  
ATOM   3001  N   ALA A 694      79.808  63.987 153.767  1.00 48.37           N  
ATOM   3002  CA  ALA A 694      80.959  64.643 154.343  1.00 48.37           C  
ATOM   3003  C   ALA A 694      81.716  63.635 155.170  1.00 48.37           C  
ATOM   3004  O   ALA A 694      81.158  62.623 155.596  1.00 48.37           O  
ATOM   3005  CB  ALA A 694      80.599  65.818 155.268  1.00 48.37           C  
ATOM   3006  N   TYR A 695      83.037  63.858 155.374  1.00101.42           N  
ATOM   3007  CA  TYR A 695      83.849  62.915 156.104  1.00101.42           C  
ATOM   3008  C   TYR A 695      85.007  63.601 156.788  1.00101.42           C  
ATOM   3009  O   TYR A 695      85.560  64.571 156.269  1.00101.42           O  
ATOM   3010  CB  TYR A 695      84.344  61.811 155.147  1.00101.42           C  
ATOM   3011  CG  TYR A 695      85.439  60.973 155.709  1.00101.42           C  
ATOM   3012  CD1 TYR A 695      85.192  59.961 156.605  1.00101.42           C  
ATOM   3013  CD2 TYR A 695      86.734  61.206 155.320  1.00101.42           C  
ATOM   3014  CE1 TYR A 695      86.223  59.195 157.097  1.00101.42           C  
ATOM   3015  CE2 TYR A 695      87.768  60.443 155.807  1.00101.42           C  
ATOM   3016  CZ  TYR A 695      87.514  59.432 156.698  1.00101.42           C  
ATOM   3017  OH  TYR A 695      88.570  58.642 157.202  1.00101.42           O  
ATOM   3018  N   VAL A 696      85.393  63.108 157.994  1.00 65.05           N  
ATOM   3019  CA  VAL A 696      86.524  63.634 158.730  1.00 65.05           C  
ATOM   3020  C   VAL A 696      87.334  62.459 159.229  1.00 65.05           C  
ATOM   3021  O   VAL A 696      86.812  61.590 159.925  1.00 65.05           O  
ATOM   3022  CB  VAL A 696      86.110  64.431 159.935  1.00 65.05           C  
ATOM   3023  CG1 VAL A 696      87.375  64.895 160.673  1.00 65.05           C  
ATOM   3024  CG2 VAL A 696      85.194  65.579 159.483  1.00 65.05           C  
ATOM   3025  N   PRO A 697      88.601  62.412 158.886  1.00 92.93           N  
ATOM   3026  CA  PRO A 697      89.466  61.320 159.284  1.00 92.93           C  
ATOM   3027  C   PRO A 697      90.103  61.498 160.630  1.00 92.93           C  
ATOM   3028  O   PRO A 697      90.063  62.597 161.179  1.00 92.93           O  
ATOM   3029  CB  PRO A 697      90.502  61.168 158.168  1.00 92.93           C  
ATOM   3030  CG  PRO A 697      90.466  62.513 157.427  1.00 92.93           C  
ATOM   3031  CD  PRO A 697      89.020  62.991 157.620  1.00 92.93           C  
ATOM   3032  N   GLN A 698      90.689  60.409 161.174  1.00 78.99           N  
ATOM   3033  CA  GLN A 698      91.385  60.441 162.430  1.00 78.99           C  
ATOM   3034  C   GLN A 698      92.607  61.289 162.275  1.00 78.99           C  
ATOM   3035  O   GLN A 698      92.933  62.083 163.155  1.00 78.99           O  
ATOM   3036  CB  GLN A 698      91.834  59.050 162.918  1.00 78.99           C  
ATOM   3037  CG  GLN A 698      90.695  58.151 163.414  1.00 78.99           C  
ATOM   3038  CD  GLN A 698      90.076  57.388 162.249  1.00 78.99           C  
ATOM   3039  NE2 GLN A 698      89.844  56.065 162.454  1.00 78.99           N  
ATOM   3040  OE1 GLN A 698      89.803  57.946 161.187  1.00 78.99           O  
ATOM   3041  N   GLU A 699      93.329  61.142 161.146  1.00 81.93           N  
ATOM   3042  CA  GLU A 699      94.485  61.965 160.946  1.00 81.93           C  
ATOM   3043  C   GLU A 699      94.013  63.114 160.119  1.00 81.93           C  
ATOM   3044  O   GLU A 699      93.744  62.964 158.929  1.00 81.93           O  
ATOM   3045  CB  GLU A 699      95.609  61.258 160.170  1.00 81.93           C  
ATOM   3046  CG  GLU A 699      96.183  60.050 160.914  1.00 81.93           C  
ATOM   3047  CD  GLU A 699      96.803  60.547 162.211  1.00 81.93           C  
ATOM   3048  OE1 GLU A 699      97.743  61.382 162.138  1.00 81.93           O  
ATOM   3049  OE2 GLU A 699      96.339  60.100 163.294  1.00 81.93           O1-
ATOM   3050  N   ALA A 700      93.903  64.306 160.740  1.00 51.42           N  
ATOM   3051  CA  ALA A 700      93.362  65.429 160.029  1.00 51.42           C  
ATOM   3052  C   ALA A 700      94.309  65.842 158.948  1.00 51.42           C  
ATOM   3053  O   ALA A 700      95.472  66.152 159.205  1.00 51.42           O  
ATOM   3054  CB  ALA A 700      93.096  66.647 160.930  1.00 51.42           C  
ATOM   3055  N   TRP A 701      93.786  65.917 157.706  1.00 85.77           N  
ATOM   3056  CA  TRP A 701      94.569  66.253 156.552  1.00 85.77           C  
ATOM   3057  C   TRP A 701      94.580  67.738 156.382  1.00 85.77           C  
ATOM   3058  O   TRP A 701      93.582  68.334 155.985  1.00 85.77           O  
ATOM   3059  CB  TRP A 701      93.990  65.641 155.261  1.00 85.77           C  
ATOM   3060  CG  TRP A 701      94.608  66.151 153.981  1.00 85.77           C  
ATOM   3061  CD1 TRP A 701      95.903  66.105 153.565  1.00 85.77           C  
ATOM   3062  CD2 TRP A 701      93.861  66.769 152.918  1.00 85.77           C  
ATOM   3063  CE2 TRP A 701      94.766  67.070 151.900  1.00 85.77           C  
ATOM   3064  CE3 TRP A 701      92.532  67.057 152.798  1.00 85.77           C  
ATOM   3065  NE1 TRP A 701      96.017  66.658 152.312  1.00 85.77           N  
ATOM   3066  CZ2 TRP A 701      94.356  67.666 150.743  1.00 85.77           C  
ATOM   3067  CZ3 TRP A 701      92.123  67.664 151.631  1.00 85.77           C  
ATOM   3068  CH2 TRP A 701      93.015  67.963 150.624  1.00 85.77           C  
ATOM   3069  N   VAL A 702      95.739  68.367 156.679  1.00106.92           N  
ATOM   3070  CA  VAL A 702      95.893  69.789 156.526  1.00106.92           C  
ATOM   3071  C   VAL A 702      96.609  70.049 155.232  1.00106.92           C  
ATOM   3072  O   VAL A 702      97.523  69.314 154.858  1.00106.92           O  
ATOM   3073  CB  VAL A 702      96.698  70.431 157.620  1.00106.92           C  
ATOM   3074  CG1 VAL A 702      95.943  70.261 158.949  1.00106.92           C  
ATOM   3075  CG2 VAL A 702      98.106  69.812 157.618  1.00106.92           C  
ATOM   3076  N   GLN A 703      96.198  71.117 154.514  1.00 92.69           N  
ATOM   3077  CA  GLN A 703      96.759  71.464 153.233  1.00 92.69           C  
ATOM   3078  C   GLN A 703      97.741  72.585 153.420  1.00 92.69           C  
ATOM   3079  O   GLN A 703      98.069  72.921 154.549  1.00 92.69           O  
ATOM   3080  CB  GLN A 703      95.665  71.872 152.225  1.00 92.69           C  
ATOM   3081  CG  GLN A 703      96.096  71.832 150.758  1.00 92.69           C  
ATOM   3082  CD  GLN A 703      94.833  71.896 149.903  1.00 92.69           C  
ATOM   3083  NE2 GLN A 703      95.008  71.854 148.554  1.00 92.69           N  
ATOM   3084  OE1 GLN A 703      93.721  71.972 150.422  1.00 92.69           O  
ATOM   3085  N   ASN A 704      98.352  73.081 152.323  1.00 82.78           N  
ATOM   3086  CA  ASN A 704      99.279  74.192 152.315  1.00 82.78           C  
ATOM   3087  C   ASN A 704      98.583  75.532 152.300  1.00 82.78           C  
ATOM   3088  O   ASN A 704      99.139  76.524 152.766  1.00 82.78           O  
ATOM   3089  CB  ASN A 704     100.218  74.162 151.095  1.00 82.78           C  
ATOM   3090  CG  ASN A 704     101.380  75.111 151.349  1.00 82.78           C  
ATOM   3091  ND2 ASN A 704     102.254  75.289 150.322  1.00 82.78           N  
ATOM   3092  OD1 ASN A 704     101.510  75.682 152.431  1.00 82.78           O  
ATOM   3093  N   THR A 705      97.362  75.612 151.730  1.00120.72           N  
ATOM   3094  CA  THR A 705      96.707  76.875 151.483  1.00120.72           C  
ATOM   3095  C   THR A 705      96.228  77.523 152.748  1.00120.72           C  
ATOM   3096  O   THR A 705      96.005  76.871 153.761  1.00120.72           O  
ATOM   3097  CB  THR A 705      95.527  76.763 150.562  1.00120.72           C  
ATOM   3098  CG2 THR A 705      96.001  76.163 149.227  1.00120.72           C  
ATOM   3099  OG1 THR A 705      94.528  75.938 151.142  1.00120.72           O  
ATOM   3100  N   SER A 706      96.015  78.854 152.692  1.00 46.99           N  
ATOM   3101  CA  SER A 706      95.632  79.640 153.834  1.00 46.99           C  
ATOM   3102  C   SER A 706      94.407  79.053 154.468  1.00 46.99           C  
ATOM   3103  O   SER A 706      93.573  78.436 153.808  1.00 46.99           O  
ATOM   3104  CB  SER A 706      95.332  81.111 153.497  1.00 46.99           C  
ATOM   3105  OG  SER A 706      96.507  81.749 153.016  1.00 46.99           O  
ATOM   3106  N   VAL A 707      94.264  79.289 155.790  1.00107.96           N  
ATOM   3107  CA  VAL A 707      93.227  78.695 156.591  1.00107.96           C  
ATOM   3108  C   VAL A 707      91.874  79.030 156.041  1.00107.96           C  
ATOM   3109  O   VAL A 707      90.981  78.181 156.038  1.00107.96           O  
ATOM   3110  CB  VAL A 707      93.257  79.149 158.020  1.00107.96           C  
ATOM   3111  CG1 VAL A 707      94.607  78.745 158.638  1.00107.96           C  
ATOM   3112  CG2 VAL A 707      92.964  80.657 158.062  1.00107.96           C  
ATOM   3113  N   VAL A 708      91.668  80.277 155.579  1.00 29.64           N  
ATOM   3114  CA  VAL A 708      90.386  80.647 155.046  1.00 29.64           C  
ATOM   3115  C   VAL A 708      90.098  79.794 153.847  1.00 29.64           C  
ATOM   3116  O   VAL A 708      88.997  79.269 153.694  1.00 29.64           O  
ATOM   3117  CB  VAL A 708      90.339  82.078 154.600  1.00 29.64           C  
ATOM   3118  CG1 VAL A 708      88.969  82.342 153.951  1.00 29.64           C  
ATOM   3119  CG2 VAL A 708      90.644  82.979 155.807  1.00 29.64           C  
ATOM   3120  N   GLU A 709      91.095  79.626 152.962  1.00 67.58           N  
ATOM   3121  CA  GLU A 709      90.918  78.855 151.764  1.00 67.58           C  
ATOM   3122  C   GLU A 709      90.678  77.424 152.133  1.00 67.58           C  
ATOM   3123  O   GLU A 709      89.912  76.725 151.475  1.00 67.58           O  
ATOM   3124  CB  GLU A 709      92.150  78.889 150.845  1.00 67.58           C  
ATOM   3125  CG  GLU A 709      92.395  80.256 150.204  1.00 67.58           C  
ATOM   3126  CD  GLU A 709      91.324  80.471 149.146  1.00 67.58           C  
ATOM   3127  OE1 GLU A 709      91.116  79.543 148.319  1.00 67.58           O  
ATOM   3128  OE2 GLU A 709      90.692  81.561 149.154  1.00 67.58           O1-
ATOM   3129  N   ASN A 710      91.364  76.949 153.187  1.00 65.82           N  
ATOM   3130  CA  ASN A 710      91.275  75.586 153.623  1.00 65.82           C  
ATOM   3131  C   ASN A 710      89.889  75.315 154.145  1.00 65.82           C  
ATOM   3132  O   ASN A 710      89.327  74.243 153.907  1.00 65.82           O  
ATOM   3133  CB  ASN A 710      92.292  75.292 154.747  1.00 65.82           C  
ATOM   3134  CG  ASN A 710      92.597  73.802 154.787  1.00 65.82           C  
ATOM   3135  ND2 ASN A 710      93.013  73.299 155.981  1.00 65.82           N  
ATOM   3136  OD1 ASN A 710      92.483  73.102 153.781  1.00 65.82           O  
ATOM   3137  N   VAL A 711      89.311  76.264 154.912  1.00104.81           N  
ATOM   3138  CA  VAL A 711      87.985  76.079 155.436  1.00104.81           C  
ATOM   3139  C   VAL A 711      86.970  76.128 154.325  1.00104.81           C  
ATOM   3140  O   VAL A 711      86.023  75.340 154.320  1.00104.81           O  
ATOM   3141  CB  VAL A 711      87.586  77.093 156.475  1.00104.81           C  
ATOM   3142  CG1 VAL A 711      88.575  76.999 157.649  1.00104.81           C  
ATOM   3143  CG2 VAL A 711      87.483  78.482 155.834  1.00104.81           C  
ATOM   3144  N   CYS A 712      87.117  77.081 153.375  1.00 93.81           N  
ATOM   3145  CA  CYS A 712      86.192  77.205 152.274  1.00 93.81           C  
ATOM   3146  C   CYS A 712      86.301  76.014 151.365  1.00 93.81           C  
ATOM   3147  O   CYS A 712      85.294  75.473 150.915  1.00 93.81           O  
ATOM   3148  CB  CYS A 712      86.353  78.508 151.464  1.00 93.81           C  
ATOM   3149  SG  CYS A 712      88.006  78.747 150.760  1.00 93.81           S  
ATOM   3150  N   PHE A 713      87.541  75.570 151.091  1.00 93.38           N  
ATOM   3151  CA  PHE A 713      87.814  74.378 150.338  1.00 93.38           C  
ATOM   3152  C   PHE A 713      87.151  74.392 148.984  1.00 93.38           C  
ATOM   3153  O   PHE A 713      86.548  73.398 148.581  1.00 93.38           O  
ATOM   3154  CB  PHE A 713      87.377  73.122 151.120  1.00 93.38           C  
ATOM   3155  CG  PHE A 713      88.058  71.918 150.566  1.00 93.38           C  
ATOM   3156  CD1 PHE A 713      89.374  71.670 150.886  1.00 93.38           C  
ATOM   3157  CD2 PHE A 713      87.389  71.028 149.761  1.00 93.38           C  
ATOM   3158  CE1 PHE A 713      90.019  70.561 150.397  1.00 93.38           C  
ATOM   3159  CE2 PHE A 713      88.029  69.914 149.268  1.00 93.38           C  
ATOM   3160  CZ  PHE A 713      89.346  69.681 149.583  1.00 93.38           C  
ATOM   3161  N   GLY A 714      87.250  75.522 148.246  1.00 35.43           N  
ATOM   3162  CA  GLY A 714      86.763  75.596 146.892  1.00 35.43           C  
ATOM   3163  C   GLY A 714      85.502  76.407 146.804  1.00 35.43           C  
ATOM   3164  O   GLY A 714      85.196  76.955 145.746  1.00 35.43           O  
ATOM   3165  N   GLN A 715      84.742  76.532 147.906  1.00 83.90           N  
ATOM   3166  CA  GLN A 715      83.490  77.237 147.855  1.00 83.90           C  
ATOM   3167  C   GLN A 715      83.722  78.717 147.925  1.00 83.90           C  
ATOM   3168  O   GLN A 715      84.808  79.178 148.273  1.00 83.90           O  
ATOM   3169  CB  GLN A 715      82.535  76.864 149.001  1.00 83.90           C  
ATOM   3170  CG  GLN A 715      82.092  75.398 148.971  1.00 83.90           C  
ATOM   3171  CD  GLN A 715      81.177  75.205 147.770  1.00 83.90           C  
ATOM   3172  NE2 GLN A 715      80.846  76.325 147.073  1.00 83.90           N  
ATOM   3173  OE1 GLN A 715      80.767  74.089 147.460  1.00 83.90           O  
ATOM   3174  N   GLU A 716      82.677  79.496 147.563  1.00 65.79           N  
ATOM   3175  CA  GLU A 716      82.718  80.934 147.563  1.00 65.79           C  
ATOM   3176  C   GLU A 716      82.700  81.398 148.985  1.00 65.79           C  
ATOM   3177  O   GLU A 716      82.126  80.744 149.854  1.00 65.79           O  
ATOM   3178  CB  GLU A 716      81.522  81.578 146.839  1.00 65.79           C  
ATOM   3179  CG  GLU A 716      81.667  83.086 146.621  1.00 65.79           C  
ATOM   3180  CD  GLU A 716      82.615  83.305 145.450  1.00 65.79           C  
ATOM   3181  OE1 GLU A 716      83.126  82.290 144.905  1.00 65.79           O  
ATOM   3182  OE2 GLU A 716      82.840  84.489 145.084  1.00 65.79           O1-
ATOM   3183  N   LEU A 717      83.321  82.564 149.258  1.00118.58           N  
ATOM   3184  CA  LEU A 717      83.465  82.996 150.617  1.00118.58           C  
ATOM   3185  C   LEU A 717      82.300  83.849 151.013  1.00118.58           C  
ATOM   3186  O   LEU A 717      82.141  84.976 150.547  1.00118.58           O  
ATOM   3187  CB  LEU A 717      84.773  83.786 150.831  1.00118.58           C  
ATOM   3188  CG  LEU A 717      85.150  84.086 152.296  1.00118.58           C  
ATOM   3189  CD1 LEU A 717      84.158  85.044 152.964  1.00118.58           C  
ATOM   3190  CD2 LEU A 717      85.368  82.788 153.091  1.00118.58           C  
ATOM   3191  N   ASP A 718      81.442  83.299 151.898  1.00 97.92           N  
ATOM   3192  CA  ASP A 718      80.332  84.025 152.449  1.00 97.92           C  
ATOM   3193  C   ASP A 718      80.667  84.252 153.893  1.00 97.92           C  
ATOM   3194  O   ASP A 718      80.846  83.313 154.667  1.00 97.92           O  
ATOM   3195  CB  ASP A 718      78.986  83.280 152.341  1.00 97.92           C  
ATOM   3196  CG  ASP A 718      79.067  81.953 153.084  1.00 97.92           C  
ATOM   3197  OD1 ASP A 718      80.185  81.377 153.163  1.00 97.92           O  
ATOM   3198  OD2 ASP A 718      78.003  81.491 153.572  1.00 97.92           O1-
ATOM   3199  N   PRO A 719      80.821  85.499 154.242  1.00 77.54           N  
ATOM   3200  CA  PRO A 719      81.220  85.844 155.582  1.00 77.54           C  
ATOM   3201  C   PRO A 719      80.292  85.553 156.728  1.00 77.54           C  
ATOM   3202  O   PRO A 719      80.805  85.201 157.786  1.00 77.54           O  
ATOM   3203  CB  PRO A 719      81.657  87.307 155.518  1.00 77.54           C  
ATOM   3204  CG  PRO A 719      82.139  87.479 154.068  1.00 77.54           C  
ATOM   3205  CD  PRO A 719      81.308  86.464 153.268  1.00 77.54           C  
ATOM   3206  N   PRO A 720      79.002  85.689 156.641  1.00 95.93           N  
ATOM   3207  CA  PRO A 720      78.229  85.429 157.827  1.00 95.93           C  
ATOM   3208  C   PRO A 720      78.241  83.998 158.243  1.00 95.93           C  
ATOM   3209  O   PRO A 720      78.285  83.710 159.438  1.00 95.93           O  
ATOM   3210  CB  PRO A 720      76.845  86.006 157.549  1.00 95.93           C  
ATOM   3211  CG  PRO A 720      77.133  87.163 156.572  1.00 95.93           C  
ATOM   3212  CD  PRO A 720      78.404  86.729 155.820  1.00 95.93           C  
ATOM   3213  N   TRP A 721      78.181  83.085 157.262  1.00 92.71           N  
ATOM   3214  CA  TRP A 721      78.183  81.682 157.528  1.00 92.71           C  
ATOM   3215  C   TRP A 721      79.525  81.305 158.062  1.00 92.71           C  
ATOM   3216  O   TRP A 721      79.631  80.568 159.042  1.00 92.71           O  
ATOM   3217  CB  TRP A 721      77.996  80.857 156.244  1.00 92.71           C  
ATOM   3218  CG  TRP A 721      77.986  79.362 156.445  1.00 92.71           C  
ATOM   3219  CD1 TRP A 721      79.036  78.505 156.614  1.00 92.71           C  
ATOM   3220  CD2 TRP A 721      76.801  78.552 156.429  1.00 92.71           C  
ATOM   3221  CE2 TRP A 721      77.203  77.228 156.603  1.00 92.71           C  
ATOM   3222  CE3 TRP A 721      75.486  78.885 156.277  1.00 92.71           C  
ATOM   3223  NE1 TRP A 721      78.578  77.215 156.721  1.00 92.71           N  
ATOM   3224  CZ2 TRP A 721      76.292  76.214 156.628  1.00 92.71           C  
ATOM   3225  CZ3 TRP A 721      74.569  77.859 156.303  1.00 92.71           C  
ATOM   3226  CH2 TRP A 721      74.965  76.548 156.474  1.00 92.71           C  
ATOM   3227  N   LEU A 722      80.595  81.819 157.419  1.00 97.15           N  
ATOM   3228  CA  LEU A 722      81.903  81.383 157.798  1.00 97.15           C  
ATOM   3229  C   LEU A 722      82.185  81.821 159.195  1.00 97.15           C  
ATOM   3230  O   LEU A 722      82.847  81.106 159.943  1.00 97.15           O  
ATOM   3231  CB  LEU A 722      83.061  81.782 156.844  1.00 97.15           C  
ATOM   3232  CG  LEU A 722      84.037  82.902 157.269  1.00 97.15           C  
ATOM   3233  CD1 LEU A 722      85.100  83.119 156.179  1.00 97.15           C  
ATOM   3234  CD2 LEU A 722      83.344  84.218 157.625  1.00 97.15           C  
ATOM   3235  N   GLU A 723      81.710  83.018 159.582  1.00 75.20           N  
ATOM   3236  CA  GLU A 723      81.933  83.468 160.923  1.00 75.20           C  
ATOM   3237  C   GLU A 723      81.154  82.604 161.869  1.00 75.20           C  
ATOM   3238  O   GLU A 723      81.667  82.192 162.909  1.00 75.20           O  
ATOM   3239  CB  GLU A 723      81.516  84.933 161.152  1.00 75.20           C  
ATOM   3240  CG  GLU A 723      80.023  85.197 160.950  1.00 75.20           C  
ATOM   3241  CD  GLU A 723      79.766  86.674 161.209  1.00 75.20           C  
ATOM   3242  OE1 GLU A 723      80.745  87.400 161.524  1.00 75.20           O  
ATOM   3243  OE2 GLU A 723      78.585  87.097 161.094  1.00 75.20           O1-
ATOM   3244  N   ARG A 724      79.895  82.267 161.514  1.00123.21           N  
ATOM   3245  CA  ARG A 724      79.068  81.539 162.436  1.00123.21           C  
ATOM   3246  C   ARG A 724      79.682  80.200 162.717  1.00123.21           C  
ATOM   3247  O   ARG A 724      79.652  79.734 163.854  1.00123.21           O  
ATOM   3248  CB  ARG A 724      77.624  81.313 161.954  1.00123.21           C  
ATOM   3249  CG  ARG A 724      77.457  80.398 160.742  1.00123.21           C  
ATOM   3250  CD  ARG A 724      75.986  80.246 160.353  1.00123.21           C  
ATOM   3251  NE  ARG A 724      75.827  78.961 159.620  1.00123.21           N  
ATOM   3252  CZ  ARG A 724      74.731  78.191 159.882  1.00123.21           C  
ATOM   3253  NH1 ARG A 724      73.787  78.632 160.763  1.00123.21           N1+
ATOM   3254  NH2 ARG A 724      74.580  76.977 159.279  1.00123.21           N  
ATOM   3255  N   VAL A 725      80.231  79.528 161.685  1.00 41.01           N  
ATOM   3256  CA  VAL A 725      80.877  78.255 161.879  1.00 41.01           C  
ATOM   3257  C   VAL A 725      82.133  78.462 162.673  1.00 41.01           C  
ATOM   3258  O   VAL A 725      82.526  77.614 163.472  1.00 41.01           O  
ATOM   3259  CB  VAL A 725      81.231  77.558 160.594  1.00 41.01           C  
ATOM   3260  CG1 VAL A 725      79.923  77.231 159.853  1.00 41.01           C  
ATOM   3261  CG2 VAL A 725      82.208  78.430 159.788  1.00 41.01           C  
ATOM   3262  N   LEU A 726      82.807  79.602 162.443  1.00 63.84           N  
ATOM   3263  CA  LEU A 726      84.026  79.971 163.107  1.00 63.84           C  
ATOM   3264  C   LEU A 726      83.711  80.071 164.574  1.00 63.84           C  
ATOM   3265  O   LEU A 726      84.469  79.605 165.424  1.00 63.84           O  
ATOM   3266  CB  LEU A 726      84.461  81.371 162.622  1.00 63.84           C  
ATOM   3267  CG  LEU A 726      85.870  81.839 163.018  1.00 63.84           C  
ATOM   3268  CD1 LEU A 726      86.943  81.076 162.223  1.00 63.84           C  
ATOM   3269  CD2 LEU A 726      86.010  83.364 162.891  1.00 63.84           C  
ATOM   3270  N   GLU A 727      82.577  80.712 164.914  1.00 74.82           N  
ATOM   3271  CA  GLU A 727      82.178  80.861 166.287  1.00 74.82           C  
ATOM   3272  C   GLU A 727      81.747  79.538 166.855  1.00 74.82           C  
ATOM   3273  O   GLU A 727      82.148  79.157 167.952  1.00 74.82           O  
ATOM   3274  CB  GLU A 727      81.010  81.851 166.452  1.00 74.82           C  
ATOM   3275  CG  GLU A 727      80.726  82.253 167.902  1.00 74.82           C  
ATOM   3276  CD  GLU A 727      79.938  81.138 168.575  1.00 74.82           C  
ATOM   3277  OE1 GLU A 727      78.735  80.977 168.237  1.00 74.82           O  
ATOM   3278  OE2 GLU A 727      80.527  80.432 169.436  1.00 74.82           O1-
ATOM   3279  N   ALA A 728      80.943  78.784 166.079  1.00 45.29           N  
ATOM   3280  CA  ALA A 728      80.341  77.548 166.497  1.00 45.29           C  
ATOM   3281  C   ALA A 728      81.401  76.537 166.838  1.00 45.29           C  
ATOM   3282  O   ALA A 728      81.259  75.780 167.798  1.00 45.29           O  
ATOM   3283  CB  ALA A 728      79.473  76.967 165.377  1.00 45.29           C  
ATOM   3284  N   CYS A 729      82.474  76.483 166.028  1.00108.83           N  
ATOM   3285  CA  CYS A 729      83.583  75.584 166.220  1.00108.83           C  
ATOM   3286  C   CYS A 729      84.397  75.984 167.423  1.00108.83           C  
ATOM   3287  O   CYS A 729      85.096  75.150 168.001  1.00108.83           O  
ATOM   3288  CB  CYS A 729      84.509  75.467 164.991  1.00108.83           C  
ATOM   3289  SG  CYS A 729      85.289  77.024 164.488  1.00108.83           S  
ATOM   3290  N   ALA A 730      84.318  77.267 167.837  1.00 74.16           N  
ATOM   3291  CA  ALA A 730      85.049  77.809 168.960  1.00 74.16           C  
ATOM   3292  C   ALA A 730      86.541  77.833 168.740  1.00 74.16           C  
ATOM   3293  O   ALA A 730      87.310  77.436 169.612  1.00 74.16           O  
ATOM   3294  CB  ALA A 730      84.783  77.051 170.272  1.00 74.16           C  
ATOM   3295  N   LEU A 731      86.973  78.236 167.527  1.00201.34           N  
ATOM   3296  CA  LEU A 731      88.356  78.429 167.161  1.00201.34           C  
ATOM   3297  C   LEU A 731      88.903  79.776 167.566  1.00201.34           C  
ATOM   3298  O   LEU A 731      90.111  79.987 167.492  1.00201.34           O  
ATOM   3299  CB  LEU A 731      88.686  78.197 165.674  1.00201.34           C  
ATOM   3300  CG  LEU A 731      88.512  79.431 164.787  1.00201.34           C  
ATOM   3301  CD1 LEU A 731      88.859  79.124 163.323  1.00201.34           C  
ATOM   3302  CD2 LEU A 731      87.126  80.037 164.975  1.00201.34           C  
ATOM   3303  N   GLN A 732      88.046  80.743 167.951  1.00106.91           N  
ATOM   3304  CA  GLN A 732      88.470  82.112 168.121  1.00106.91           C  
ATOM   3305  C   GLN A 732      89.647  82.247 169.044  1.00106.91           C  
ATOM   3306  O   GLN A 732      90.566  82.997 168.718  1.00106.91           O  
ATOM   3307  CB  GLN A 732      87.362  83.023 168.683  1.00106.91           C  
ATOM   3308  CG  GLN A 732      86.169  83.228 167.745  1.00106.91           C  
ATOM   3309  CD  GLN A 732      85.245  82.024 167.852  1.00106.91           C  
ATOM   3310  NE2 GLN A 732      84.109  82.196 168.581  1.00106.91           N  
ATOM   3311  OE1 GLN A 732      85.518  80.958 167.301  1.00106.91           O  
ATOM   3312  N   PRO A 733      89.702  81.608 170.176  1.00 69.85           N  
ATOM   3313  CA  PRO A 733      90.862  81.791 171.005  1.00 69.85           C  
ATOM   3314  C   PRO A 733      92.108  81.263 170.368  1.00 69.85           C  
ATOM   3315  O   PRO A 733      93.178  81.837 170.575  1.00 69.85           O  
ATOM   3316  CB  PRO A 733      90.505  81.159 172.349  1.00 69.85           C  
ATOM   3317  CG  PRO A 733      88.974  81.327 172.423  1.00 69.85           C  
ATOM   3318  CD  PRO A 733      88.510  81.324 170.955  1.00 69.85           C  
ATOM   3319  N   ASP A 734      91.994  80.162 169.604  1.00 61.41           N  
ATOM   3320  CA  ASP A 734      93.104  79.546 168.938  1.00 61.41           C  
ATOM   3321  C   ASP A 734      93.574  80.451 167.844  1.00 61.41           C  
ATOM   3322  O   ASP A 734      94.771  80.540 167.584  1.00 61.41           O  
ATOM   3323  CB  ASP A 734      92.716  78.220 168.258  1.00 61.41           C  
ATOM   3324  CG  ASP A 734      92.293  77.209 169.314  1.00 61.41           C  
ATOM   3325  OD1 ASP A 734      93.128  76.855 170.188  1.00 61.41           O  
ATOM   3326  OD2 ASP A 734      91.118  76.763 169.252  1.00 61.41           O1-
ATOM   3327  N   VAL A 735      92.621  81.106 167.147  1.00 36.51           N  
ATOM   3328  CA  VAL A 735      92.899  81.963 166.028  1.00 36.51           C  
ATOM   3329  C   VAL A 735      93.646  83.189 166.456  1.00 36.51           C  
ATOM   3330  O   VAL A 735      94.612  83.590 165.807  1.00 36.51           O  
ATOM   3331  CB  VAL A 735      91.650  82.426 165.336  1.00 36.51           C  
ATOM   3332  CG1 VAL A 735      92.045  83.410 164.220  1.00 36.51           C  
ATOM   3333  CG2 VAL A 735      90.879  81.193 164.839  1.00 36.51           C  
ATOM   3334  N   ASP A 736      93.220  83.809 167.569  1.00 71.60           N  
ATOM   3335  CA  ASP A 736      93.772  85.054 168.029  1.00 71.60           C  
ATOM   3336  C   ASP A 736      95.214  84.885 168.406  1.00 71.60           C  
ATOM   3337  O   ASP A 736      96.032  85.772 168.170  1.00 71.60           O  
ATOM   3338  CB  ASP A 736      93.034  85.602 169.263  1.00 71.60           C  
ATOM   3339  CG  ASP A 736      93.475  87.039 169.506  1.00 71.60           C  
ATOM   3340  OD1 ASP A 736      94.304  87.553 168.708  1.00 71.60           O  
ATOM   3341  OD2 ASP A 736      92.980  87.648 170.493  1.00 71.60           O1-
ATOM   3342  N   SER A 737      95.564  83.731 169.000  1.00 81.36           N  
ATOM   3343  CA  SER A 737      96.888  83.501 169.501  1.00 81.36           C  
ATOM   3344  C   SER A 737      97.900  83.502 168.392  1.00 81.36           C  
ATOM   3345  O   SER A 737      99.063  83.821 168.629  1.00 81.36           O  
ATOM   3346  CB  SER A 737      97.020  82.158 170.241  1.00 81.36           C  
ATOM   3347  OG  SER A 737      96.204  82.161 171.404  1.00 81.36           O  
ATOM   3348  N   PHE A 738      97.495  83.157 167.151  1.00 62.56           N  
ATOM   3349  CA  PHE A 738      98.426  83.074 166.053  1.00 62.56           C  
ATOM   3350  C   PHE A 738      99.081  84.404 165.834  1.00 62.56           C  
ATOM   3351  O   PHE A 738      98.488  85.459 166.059  1.00 62.56           O  
ATOM   3352  CB  PHE A 738      97.785  82.691 164.706  1.00 62.56           C  
ATOM   3353  CG  PHE A 738      97.402  81.254 164.739  1.00 62.56           C  
ATOM   3354  CD1 PHE A 738      96.189  80.856 165.253  1.00 62.56           C  
ATOM   3355  CD2 PHE A 738      98.262  80.305 164.242  1.00 62.56           C  
ATOM   3356  CE1 PHE A 738      95.845  79.525 165.273  1.00 62.56           C  
ATOM   3357  CE2 PHE A 738      97.922  78.974 164.262  1.00 62.56           C  
ATOM   3358  CZ  PHE A 738      96.711  78.582 164.779  1.00 62.56           C  
ATOM   3359  N   PRO A 739     100.332  84.363 165.452  1.00 86.37           N  
ATOM   3360  CA  PRO A 739     101.051  85.582 165.197  1.00 86.37           C  
ATOM   3361  C   PRO A 739     100.536  86.420 164.063  1.00 86.37           C  
ATOM   3362  O   PRO A 739     100.335  87.618 164.256  1.00 86.37           O  
ATOM   3363  CB  PRO A 739     102.518  85.179 165.059  1.00 86.37           C  
ATOM   3364  CG  PRO A 739     102.624  83.910 165.925  1.00 86.37           C  
ATOM   3365  CD  PRO A 739     101.216  83.288 165.872  1.00 86.37           C  
ATOM   3366  N   GLU A 740     100.343  85.809 162.875  1.00128.14           N  
ATOM   3367  CA  GLU A 740      99.898  86.477 161.679  1.00128.14           C  
ATOM   3368  C   GLU A 740      98.414  86.697 161.639  1.00128.14           C  
ATOM   3369  O   GLU A 740      97.930  87.474 160.818  1.00128.14           O  
ATOM   3370  CB  GLU A 740     100.384  85.843 160.363  1.00128.14           C  
ATOM   3371  CG  GLU A 740      99.958  84.405 160.110  1.00128.14           C  
ATOM   3372  CD  GLU A 740     100.559  84.020 158.763  1.00128.14           C  
ATOM   3373  OE1 GLU A 740     100.172  84.647 157.742  1.00128.14           O  
ATOM   3374  OE2 GLU A 740     101.413  83.095 158.740  1.00128.14           O1-
ATOM   3375  N   GLY A 741      97.622  85.975 162.454  1.00 38.63           N  
ATOM   3376  CA  GLY A 741      96.204  86.213 162.390  1.00 38.63           C  
ATOM   3377  C   GLY A 741      95.564  85.121 161.592  1.00 38.63           C  
ATOM   3378  O   GLY A 741      96.078  84.007 161.536  1.00 38.63           O  
ATOM   3379  N   ILE A 742      94.373  85.407 161.021  1.00100.42           N  
ATOM   3380  CA  ILE A 742      93.604  84.453 160.271  1.00100.42           C  
ATOM   3381  C   ILE A 742      94.279  84.073 158.983  1.00100.42           C  
ATOM   3382  O   ILE A 742      94.428  82.887 158.694  1.00100.42           O  
ATOM   3383  CB  ILE A 742      92.221  84.952 159.953  1.00100.42           C  
ATOM   3384  CG1 ILE A 742      91.373  83.827 159.335  1.00100.42           C  
ATOM   3385  CG2 ILE A 742      92.332  86.216 159.083  1.00100.42           C  
ATOM   3386  CD1 ILE A 742      89.884  84.159 159.261  1.00100.42           C  
ATOM   3387  N   HIS A 743      94.739  85.053 158.177  1.00122.40           N  
ATOM   3388  CA  HIS A 743      95.322  84.686 156.918  1.00122.40           C  
ATOM   3389  C   HIS A 743      96.713  84.250 157.211  1.00122.40           C  
ATOM   3390  O   HIS A 743      97.640  85.059 157.246  1.00122.40           O  
ATOM   3391  CB  HIS A 743      95.398  85.843 155.908  1.00122.40           C  
ATOM   3392  CG  HIS A 743      95.912  85.408 154.568  1.00122.40           C  
ATOM   3393  CD2 HIS A 743      97.176  85.433 154.064  1.00122.40           C  
ATOM   3394  ND1 HIS A 743      95.122  84.871 153.575  1.00122.40           N  
ATOM   3395  CE1 HIS A 743      95.941  84.600 152.528  1.00122.40           C  
ATOM   3396  NE2 HIS A 743      97.197  84.924 152.777  1.00122.40           N  
ATOM   3397  N   THR A 744      96.882  82.933 157.424  1.00126.68           N  
ATOM   3398  CA  THR A 744      98.145  82.401 157.815  1.00126.68           C  
ATOM   3399  C   THR A 744      98.302  81.057 157.178  1.00126.68           C  
ATOM   3400  O   THR A 744      97.320  80.420 156.802  1.00126.68           O  
ATOM   3401  CB  THR A 744      98.174  82.208 159.303  1.00126.68           C  
ATOM   3402  CG2 THR A 744      97.024  81.271 159.700  1.00126.68           C  
ATOM   3403  OG1 THR A 744      99.416  81.681 159.732  1.00126.68           O  
ATOM   3404  N   SER A 745      99.564  80.607 157.020  1.00 53.30           N  
ATOM   3405  CA  SER A 745      99.820  79.301 156.484  1.00 53.30           C  
ATOM   3406  C   SER A 745      99.525  78.318 157.572  1.00 53.30           C  
ATOM   3407  O   SER A 745      99.834  78.559 158.738  1.00 53.30           O  
ATOM   3408  CB  SER A 745     101.279  79.090 156.041  1.00 53.30           C  
ATOM   3409  OG  SER A 745     102.145  79.166 157.164  1.00 53.30           O  
ATOM   3410  N   ILE A 746      98.879  77.188 157.222  1.00217.12           N  
ATOM   3411  CA  ILE A 746      98.558  76.194 158.205  1.00217.12           C  
ATOM   3412  C   ILE A 746      99.744  75.428 158.704  1.00217.12           C  
ATOM   3413  O   ILE A 746      99.744  75.040 159.870  1.00217.12           O  
ATOM   3414  CB  ILE A 746      97.388  75.293 157.954  1.00217.12           C  
ATOM   3415  CG1 ILE A 746      97.550  74.518 156.672  1.00217.12           C  
ATOM   3416  CG2 ILE A 746      96.120  76.151 157.988  1.00217.12           C  
ATOM   3417  CD1 ILE A 746      97.560  75.433 155.460  1.00217.12           C  
ATOM   3418  N   GLY A 747     100.788  75.185 157.880  1.00 65.37           N  
ATOM   3419  CA  GLY A 747     101.873  74.427 158.449  1.00 65.37           C  
ATOM   3420  C   GLY A 747     102.387  73.351 157.538  1.00 65.37           C  
ATOM   3421  O   GLY A 747     103.227  72.555 157.959  1.00 65.37           O  
ATOM   3422  N   GLU A 748     101.879  73.240 156.296  1.00 96.90           N  
ATOM   3423  CA  GLU A 748     102.512  72.340 155.365  1.00 96.90           C  
ATOM   3424  C   GLU A 748     103.870  72.944 155.186  1.00 96.90           C  
ATOM   3425  O   GLU A 748     104.889  72.256 155.145  1.00 96.90           O  
ATOM   3426  CB  GLU A 748     101.815  72.308 153.992  1.00 96.90           C  
ATOM   3427  CG  GLU A 748     102.322  71.198 153.064  1.00 96.90           C  
ATOM   3428  CD  GLU A 748     103.718  71.566 152.583  1.00 96.90           C  
ATOM   3429  OE1 GLU A 748     103.949  72.774 152.301  1.00 96.90           O  
ATOM   3430  OE2 GLU A 748     104.573  70.646 152.492  1.00 96.90           O1-
ATOM   3431  N   GLN A 749     103.880  74.294 155.116  1.00165.34           N  
ATOM   3432  CA  GLN A 749     105.048  75.126 155.135  1.00165.34           C  
ATOM   3433  C   GLN A 749     105.224  75.243 156.617  1.00165.34           C  
ATOM   3434  O   GLN A 749     104.980  74.257 157.295  1.00165.34           O  
ATOM   3435  CB  GLN A 749     104.806  76.524 154.528  1.00165.34           C  
ATOM   3436  CG  GLN A 749     106.068  77.236 154.015  1.00165.34           C  
ATOM   3437  CD  GLN A 749     106.888  77.771 155.178  1.00165.34           C  
ATOM   3438  NE2 GLN A 749     106.303  78.732 155.943  1.00165.34           N  
ATOM   3439  OE1 GLN A 749     108.018  77.344 155.405  1.00165.34           O  
ATOM   3440  N   GLY A 750     105.580  76.378 157.246  1.00103.32           N  
ATOM   3441  CA  GLY A 750     105.845  76.072 158.624  1.00103.32           C  
ATOM   3442  C   GLY A 750     105.276  76.968 159.671  1.00103.32           C  
ATOM   3443  O   GLY A 750     105.159  78.177 159.532  1.00103.32           O  
ATOM   3444  N   MET A 751     104.973  76.319 160.809  1.00213.51           N  
ATOM   3445  CA  MET A 751     104.423  76.822 162.028  1.00213.51           C  
ATOM   3446  C   MET A 751     103.316  75.846 162.258  1.00213.51           C  
ATOM   3447  O   MET A 751     102.269  75.933 161.619  1.00213.51           O  
ATOM   3448  CB  MET A 751     103.796  78.222 161.915  1.00213.51           C  
ATOM   3449  CG  MET A 751     103.213  78.741 163.232  1.00213.51           C  
ATOM   3450  SD  MET A 751     104.456  79.174 164.487  1.00213.51           S  
ATOM   3451  CE  MET A 751     103.245  79.689 165.739  1.00213.51           C  
ATOM   3452  N   ASN A 752     103.518  74.894 163.183  1.00 66.59           N  
ATOM   3453  CA  ASN A 752     102.580  73.814 163.323  1.00 66.59           C  
ATOM   3454  C   ASN A 752     101.498  74.138 164.297  1.00 66.59           C  
ATOM   3455  O   ASN A 752     101.591  75.083 165.079  1.00 66.59           O  
ATOM   3456  CB  ASN A 752     103.232  72.499 163.784  1.00 66.59           C  
ATOM   3457  CG  ASN A 752     103.786  72.703 165.187  1.00 66.59           C  
ATOM   3458  ND2 ASN A 752     103.630  71.669 166.058  1.00 66.59           N  
ATOM   3459  OD1 ASN A 752     104.340  73.755 165.503  1.00 66.59           O  
ATOM   3460  N   LEU A 753     100.417  73.332 164.227  1.00 74.18           N  
ATOM   3461  CA  LEU A 753      99.275  73.423 165.090  1.00 74.18           C  
ATOM   3462  C   LEU A 753      99.221  72.157 165.886  1.00 74.18           C  
ATOM   3463  O   LEU A 753      99.949  71.204 165.613  1.00 74.18           O  
ATOM   3464  CB  LEU A 753      97.942  73.508 164.330  1.00 74.18           C  
ATOM   3465  CG  LEU A 753      97.813  74.763 163.450  1.00 74.18           C  
ATOM   3466  CD1 LEU A 753      96.458  74.805 162.725  1.00 74.18           C  
ATOM   3467  CD2 LEU A 753      98.101  76.033 164.262  1.00 74.18           C  
ATOM   3468  N   SER A 754      98.356  72.149 166.920  1.00 85.25           N  
ATOM   3469  CA  SER A 754      98.146  71.023 167.789  1.00 85.25           C  
ATOM   3470  C   SER A 754      97.213  70.066 167.103  1.00 85.25           C  
ATOM   3471  O   SER A 754      96.571  70.411 166.111  1.00 85.25           O  
ATOM   3472  CB  SER A 754      97.500  71.440 169.121  1.00 85.25           C  
ATOM   3473  OG  SER A 754      97.306  70.310 169.952  1.00 85.25           O  
ATOM   3474  N   GLY A 755      97.129  68.819 167.618  1.00 26.43           N  
ATOM   3475  CA  GLY A 755      96.317  67.794 167.020  1.00 26.43           C  
ATOM   3476  C   GLY A 755      94.864  68.158 167.081  1.00 26.43           C  
ATOM   3477  O   GLY A 755      94.140  67.999 166.099  1.00 26.43           O  
ATOM   3478  N   GLY A 756      94.400  68.655 168.244  1.00 27.61           N  
ATOM   3479  CA  GLY A 756      93.019  69.001 168.440  1.00 27.61           C  
ATOM   3480  C   GLY A 756      92.646  70.122 167.522  1.00 27.61           C  
ATOM   3481  O   GLY A 756      91.521  70.192 167.030  1.00 27.61           O  
ATOM   3482  N   GLN A 757      93.584  71.060 167.307  1.00 51.06           N  
ATOM   3483  CA  GLN A 757      93.346  72.202 166.471  1.00 51.06           C  
ATOM   3484  C   GLN A 757      93.131  71.753 165.054  1.00 51.06           C  
ATOM   3485  O   GLN A 757      92.284  72.295 164.344  1.00 51.06           O  
ATOM   3486  CB  GLN A 757      94.527  73.187 166.502  1.00 51.06           C  
ATOM   3487  CG  GLN A 757      94.748  73.777 167.897  1.00 51.06           C  
ATOM   3488  CD  GLN A 757      95.929  74.733 167.838  1.00 51.06           C  
ATOM   3489  NE2 GLN A 757      95.746  75.954 168.408  1.00 51.06           N  
ATOM   3490  OE1 GLN A 757      96.985  74.404 167.301  1.00 51.06           O  
ATOM   3491  N   LYS A 758      93.905  70.748 164.602  1.00 37.01           N  
ATOM   3492  CA  LYS A 758      93.794  70.262 163.253  1.00 37.01           C  
ATOM   3493  C   LYS A 758      92.438  69.661 163.052  1.00 37.01           C  
ATOM   3494  O   LYS A 758      91.837  69.805 161.985  1.00 37.01           O  
ATOM   3495  CB  LYS A 758      94.838  69.181 162.921  1.00 37.01           C  
ATOM   3496  CG  LYS A 758      96.275  69.709 162.913  1.00 37.01           C  
ATOM   3497  CD  LYS A 758      97.334  68.606 162.901  1.00 37.01           C  
ATOM   3498  CE  LYS A 758      98.770  69.137 162.891  1.00 37.01           C  
ATOM   3499  NZ  LYS A 758      99.727  68.008 162.880  1.00 37.01           N1+
ATOM   3500  N   GLN A 759      91.929  68.947 164.074  1.00113.82           N  
ATOM   3501  CA  GLN A 759      90.647  68.311 163.978  1.00113.82           C  
ATOM   3502  C   GLN A 759      89.591  69.373 163.873  1.00113.82           C  
ATOM   3503  O   GLN A 759      88.624  69.229 163.124  1.00113.82           O  
ATOM   3504  CB  GLN A 759      90.338  67.441 165.204  1.00113.82           C  
ATOM   3505  CG  GLN A 759      89.276  66.389 164.914  1.00113.82           C  
ATOM   3506  CD  GLN A 759      89.925  65.380 163.977  1.00113.82           C  
ATOM   3507  NE2 GLN A 759      89.236  65.065 162.849  1.00113.82           N  
ATOM   3508  OE1 GLN A 759      91.025  64.895 164.233  1.00113.82           O  
ATOM   3509  N   ARG A 760      89.750  70.466 164.646  1.00 94.52           N  
ATOM   3510  CA  ARG A 760      88.830  71.573 164.643  1.00 94.52           C  
ATOM   3511  C   ARG A 760      88.880  72.232 163.294  1.00 94.52           C  
ATOM   3512  O   ARG A 760      87.857  72.668 162.764  1.00 94.52           O  
ATOM   3513  CB  ARG A 760      89.196  72.630 165.702  1.00 94.52           C  
ATOM   3514  CG  ARG A 760      88.187  73.775 165.825  1.00 94.52           C  
ATOM   3515  CD  ARG A 760      88.636  74.902 166.763  1.00 94.52           C  
ATOM   3516  NE  ARG A 760      88.722  74.353 168.148  1.00 94.52           N  
ATOM   3517  CZ  ARG A 760      89.886  73.795 168.597  1.00 94.52           C  
ATOM   3518  NH1 ARG A 760      90.972  73.722 167.773  1.00 94.52           N1+
ATOM   3519  NH2 ARG A 760      89.965  73.318 169.874  1.00 94.52           N  
ATOM   3520  N   LEU A 761      90.094  72.340 162.717  1.00101.38           N  
ATOM   3521  CA  LEU A 761      90.280  72.951 161.429  1.00101.38           C  
ATOM   3522  C   LEU A 761      89.572  72.127 160.393  1.00101.38           C  
ATOM   3523  O   LEU A 761      88.925  72.672 159.499  1.00101.38           O  
ATOM   3524  CB  LEU A 761      91.772  73.060 161.045  1.00101.38           C  
ATOM   3525  CG  LEU A 761      92.070  73.741 159.691  1.00101.38           C  
ATOM   3526  CD1 LEU A 761      91.684  72.865 158.486  1.00101.38           C  
ATOM   3527  CD2 LEU A 761      91.444  75.143 159.633  1.00101.38           C  
ATOM   3528  N   SER A 762      89.693  70.785 160.470  1.00 93.80           N  
ATOM   3529  CA  SER A 762      89.060  69.925 159.504  1.00 93.80           C  
ATOM   3530  C   SER A 762      87.568  69.972 159.674  1.00 93.80           C  
ATOM   3531  O   SER A 762      86.822  69.963 158.695  1.00 93.80           O  
ATOM   3532  CB  SER A 762      89.509  68.455 159.585  1.00 93.80           C  
ATOM   3533  OG  SER A 762      89.028  67.841 160.770  1.00 93.80           O  
ATOM   3534  N   LEU A 763      87.095  70.046 160.933  1.00 57.43           N  
ATOM   3535  CA  LEU A 763      85.691  70.049 161.252  1.00 57.43           C  
ATOM   3536  C   LEU A 763      85.046  71.274 160.676  1.00 57.43           C  
ATOM   3537  O   LEU A 763      83.885  71.230 160.269  1.00 57.43           O  
ATOM   3538  CB  LEU A 763      85.439  70.062 162.771  1.00 57.43           C  
ATOM   3539  CG  LEU A 763      83.948  70.065 163.155  1.00 57.43           C  
ATOM   3540  CD1 LEU A 763      83.237  68.796 162.656  1.00 57.43           C  
ATOM   3541  CD2 LEU A 763      83.762  70.290 164.665  1.00 57.43           C  
ATOM   3542  N   ALA A 764      85.763  72.414 160.662  1.00 32.56           N  
ATOM   3543  CA  ALA A 764      85.202  73.622 160.124  1.00 32.56           C  
ATOM   3544  C   ALA A 764      84.915  73.416 158.665  1.00 32.56           C  
ATOM   3545  O   ALA A 764      83.857  73.805 158.171  1.00 32.56           O  
ATOM   3546  CB  ALA A 764      86.147  74.829 160.256  1.00 32.56           C  
ATOM   3547  N   ARG A 765      85.861  72.790 157.940  1.00119.03           N  
ATOM   3548  CA  ARG A 765      85.730  72.507 156.538  1.00119.03           C  
ATOM   3549  C   ARG A 765      84.590  71.553 156.345  1.00119.03           C  
ATOM   3550  O   ARG A 765      83.798  71.692 155.413  1.00119.03           O  
ATOM   3551  CB  ARG A 765      86.997  71.839 155.980  1.00119.03           C  
ATOM   3552  CG  ARG A 765      86.921  71.429 154.508  1.00119.03           C  
ATOM   3553  CD  ARG A 765      88.178  70.687 154.050  1.00119.03           C  
ATOM   3554  NE  ARG A 765      88.439  69.616 155.055  1.00119.03           N  
ATOM   3555  CZ  ARG A 765      89.693  69.095 155.200  1.00119.03           C  
ATOM   3556  NH1 ARG A 765      90.711  69.548 154.414  1.00119.03           N1+
ATOM   3557  NH2 ARG A 765      89.925  68.125 156.133  1.00119.03           N  
ATOM   3558  N   ALA A 766      84.486  70.543 157.230  1.00 38.13           N  
ATOM   3559  CA  ALA A 766      83.460  69.542 157.117  1.00 38.13           C  
ATOM   3560  C   ALA A 766      82.100  70.167 157.269  1.00 38.13           C  
ATOM   3561  O   ALA A 766      81.188  69.854 156.506  1.00 38.13           O  
ATOM   3562  CB  ALA A 766      83.582  68.445 158.188  1.00 38.13           C  
ATOM   3563  N   VAL A 767      81.928  71.053 158.273  1.00 48.86           N  
ATOM   3564  CA  VAL A 767      80.664  71.697 158.534  1.00 48.86           C  
ATOM   3565  C   VAL A 767      80.301  72.666 157.441  1.00 48.86           C  
ATOM   3566  O   VAL A 767      79.161  72.700 156.978  1.00 48.86           O  
ATOM   3567  CB  VAL A 767      80.663  72.467 159.823  1.00 48.86           C  
ATOM   3568  CG1 VAL A 767      79.323  73.210 159.954  1.00 48.86           C  
ATOM   3569  CG2 VAL A 767      80.947  71.486 160.974  1.00 48.86           C  
ATOM   3570  N   TYR A 768      81.286  73.450 156.972  1.00 71.87           N  
ATOM   3571  CA  TYR A 768      81.121  74.540 156.043  1.00 71.87           C  
ATOM   3572  C   TYR A 768      80.517  74.077 154.742  1.00 71.87           C  
ATOM   3573  O   TYR A 768      79.703  74.787 154.152  1.00 71.87           O  
ATOM   3574  CB  TYR A 768      82.480  75.208 155.754  1.00 71.87           C  
ATOM   3575  CG  TYR A 768      82.335  76.341 154.798  1.00 71.87           C  
ATOM   3576  CD1 TYR A 768      81.900  77.572 155.233  1.00 71.87           C  
ATOM   3577  CD2 TYR A 768      82.661  76.180 153.471  1.00 71.87           C  
ATOM   3578  CE1 TYR A 768      81.779  78.621 154.353  1.00 71.87           C  
ATOM   3579  CE2 TYR A 768      82.541  77.226 152.587  1.00 71.87           C  
ATOM   3580  CZ  TYR A 768      82.099  78.448 153.029  1.00 71.87           C  
ATOM   3581  OH  TYR A 768      81.975  79.526 152.125  1.00 71.87           O  
ATOM   3582  N   ARG A 769      80.890  72.876 154.257  1.00234.77           N  
ATOM   3583  CA  ARG A 769      80.451  72.363 152.981  1.00234.77           C  
ATOM   3584  C   ARG A 769      78.949  72.229 152.907  1.00234.77           C  
ATOM   3585  O   ARG A 769      78.372  72.452 151.843  1.00234.77           O  
ATOM   3586  CB  ARG A 769      81.032  70.978 152.643  1.00234.77           C  
ATOM   3587  CG  ARG A 769      82.455  71.012 152.084  1.00234.77           C  
ATOM   3588  CD  ARG A 769      82.522  71.651 150.695  1.00234.77           C  
ATOM   3589  NE  ARG A 769      83.814  71.256 150.068  1.00234.77           N  
ATOM   3590  CZ  ARG A 769      83.879  70.098 149.345  1.00234.77           C  
ATOM   3591  NH1 ARG A 769      82.772  69.312 149.220  1.00234.77           N1+
ATOM   3592  NH2 ARG A 769      85.046  69.731 148.740  1.00234.77           N  
ATOM   3593  N   LYS A 770      78.270  71.876 154.019  1.00 95.08           N  
ATOM   3594  CA  LYS A 770      76.831  71.745 154.028  1.00 95.08           C  
ATOM   3595  C   LYS A 770      76.311  70.627 153.158  1.00 95.08           C  
ATOM   3596  O   LYS A 770      75.534  70.869 152.233  1.00 95.08           O  
ATOM   3597  CB  LYS A 770      76.114  73.022 153.556  1.00 95.08           C  
ATOM   3598  CG  LYS A 770      76.366  74.243 154.436  1.00 95.08           C  
ATOM   3599  CD  LYS A 770      75.944  75.557 153.775  1.00 95.08           C  
ATOM   3600  CE  LYS A 770      74.429  75.707 153.622  1.00 95.08           C  
ATOM   3601  NZ  LYS A 770      74.111  77.000 152.978  1.00 95.08           N1+
ATOM   3602  N   ALA A 771      76.745  69.376 153.425  1.00 51.68           N  
ATOM   3603  CA  ALA A 771      76.274  68.199 152.734  1.00 51.68           C  
ATOM   3604  C   ALA A 771      75.094  67.609 153.465  1.00 51.68           C  
ATOM   3605  O   ALA A 771      74.737  68.050 154.558  1.00 51.68           O  
ATOM   3606  CB  ALA A 771      77.338  67.092 152.621  1.00 51.68           C  
ATOM   3607  N   ALA A 772      74.396  66.649 152.814  1.00 50.60           N  
ATOM   3608  CA  ALA A 772      73.279  65.945 153.391  1.00 50.60           C  
ATOM   3609  C   ALA A 772      73.702  65.000 154.491  1.00 50.60           C  
ATOM   3610  O   ALA A 772      73.130  65.023 155.581  1.00 50.60           O  
ATOM   3611  CB  ALA A 772      72.510  65.108 152.354  1.00 50.60           C  
ATOM   3612  N   VAL A 773      74.735  64.160 154.256  1.00 51.91           N  
ATOM   3613  CA  VAL A 773      75.100  63.174 155.243  1.00 51.91           C  
ATOM   3614  C   VAL A 773      76.423  63.553 155.850  1.00 51.91           C  
ATOM   3615  O   VAL A 773      77.331  64.005 155.151  1.00 51.91           O  
ATOM   3616  CB  VAL A 773      75.244  61.792 154.670  1.00 51.91           C  
ATOM   3617  CG1 VAL A 773      75.641  60.820 155.795  1.00 51.91           C  
ATOM   3618  CG2 VAL A 773      73.935  61.417 153.957  1.00 51.91           C  
ATOM   3619  N   TYR A 774      76.556  63.390 157.188  1.00 87.50           N  
ATOM   3620  CA  TYR A 774      77.771  63.731 157.888  1.00 87.50           C  
ATOM   3621  C   TYR A 774      78.334  62.538 158.611  1.00 87.50           C  
ATOM   3622  O   TYR A 774      77.691  61.949 159.480  1.00 87.50           O  
ATOM   3623  CB  TYR A 774      77.600  64.835 158.952  1.00 87.50           C  
ATOM   3624  CG  TYR A 774      77.592  66.176 158.300  1.00 87.50           C  
ATOM   3625  CD1 TYR A 774      76.507  66.632 157.586  1.00 87.50           C  
ATOM   3626  CD2 TYR A 774      78.691  66.994 158.431  1.00 87.50           C  
ATOM   3627  CE1 TYR A 774      76.532  67.878 157.004  1.00 87.50           C  
ATOM   3628  CE2 TYR A 774      78.721  68.241 157.851  1.00 87.50           C  
ATOM   3629  CZ  TYR A 774      77.638  68.684 157.133  1.00 87.50           C  
ATOM   3630  OH  TYR A 774      77.663  69.961 156.535  1.00 87.50           O  
ATOM   3631  N   LEU A 775      79.592  62.177 158.275  1.00113.63           N  
ATOM   3632  CA  LEU A 775      80.299  61.084 158.889  1.00113.63           C  
ATOM   3633  C   LEU A 775      81.412  61.675 159.709  1.00113.63           C  
ATOM   3634  O   LEU A 775      82.183  62.487 159.201  1.00113.63           O  
ATOM   3635  CB  LEU A 775      81.035  60.185 157.875  1.00113.63           C  
ATOM   3636  CG  LEU A 775      80.150  59.400 156.892  1.00113.63           C  
ATOM   3637  CD1 LEU A 775      79.400  58.263 157.592  1.00113.63           C  
ATOM   3638  CD2 LEU A 775      79.219  60.332 156.107  1.00113.63           C  
ATOM   3639  N   LEU A 776      81.523  61.295 161.004  1.00120.48           N  
ATOM   3640  CA  LEU A 776      82.636  61.790 161.775  1.00120.48           C  
ATOM   3641  C   LEU A 776      83.256  60.660 162.549  1.00120.48           C  
ATOM   3642  O   LEU A 776      82.559  59.841 163.151  1.00120.48           O  
ATOM   3643  CB  LEU A 776      82.322  62.921 162.771  1.00120.48           C  
ATOM   3644  CG  LEU A 776      81.692  64.176 162.137  1.00120.48           C  
ATOM   3645  CD1 LEU A 776      80.160  64.087 162.095  1.00120.48           C  
ATOM   3646  CD2 LEU A 776      82.228  65.462 162.774  1.00120.48           C  
ATOM   3647  N   ASP A 777      84.607  60.600 162.553  1.00 74.79           N  
ATOM   3648  CA  ASP A 777      85.310  59.527 163.202  1.00 74.79           C  
ATOM   3649  C   ASP A 777      86.264  60.084 164.224  1.00 74.79           C  
ATOM   3650  O   ASP A 777      87.385  60.467 163.893  1.00 74.79           O  
ATOM   3651  CB  ASP A 777      86.137  58.688 162.208  1.00 74.79           C  
ATOM   3652  CG  ASP A 777      86.597  57.404 162.882  1.00 74.79           C  
ATOM   3653  OD1 ASP A 777      87.160  57.479 164.004  1.00 74.79           O  
ATOM   3654  OD2 ASP A 777      86.400  56.321 162.271  1.00 74.79           O1-
ATOM   3655  N   ASP A 778      85.842  60.089 165.505  1.00 79.56           N  
ATOM   3656  CA  ASP A 778      86.629  60.528 166.632  1.00 79.56           C  
ATOM   3657  C   ASP A 778      87.280  61.877 166.443  1.00 79.56           C  
ATOM   3658  O   ASP A 778      88.508  61.950 166.416  1.00 79.56           O  
ATOM   3659  CB  ASP A 778      87.728  59.513 167.002  1.00 79.56           C  
ATOM   3660  CG  ASP A 778      88.288  59.856 168.374  1.00 79.56           C  
ATOM   3661  OD1 ASP A 778      87.726  60.768 169.039  1.00 79.56           O  
ATOM   3662  OD2 ASP A 778      89.290  59.207 168.779  1.00 79.56           O1-
ATOM   3663  N   PRO A 779      86.543  62.954 166.271  1.00125.88           N  
ATOM   3664  CA  PRO A 779      87.171  64.253 166.216  1.00125.88           C  
ATOM   3665  C   PRO A 779      87.628  64.753 167.561  1.00125.88           C  
ATOM   3666  O   PRO A 779      88.470  65.649 167.588  1.00125.88           O  
ATOM   3667  CB  PRO A 779      86.147  65.197 165.588  1.00125.88           C  
ATOM   3668  CG  PRO A 779      85.246  64.272 164.760  1.00125.88           C  
ATOM   3669  CD  PRO A 779      85.306  62.929 165.506  1.00125.88           C  
ATOM   3670  N   LEU A 780      87.107  64.200 168.682  1.00136.82           N  
ATOM   3671  CA  LEU A 780      87.356  64.793 169.976  1.00136.82           C  
ATOM   3672  C   LEU A 780      88.676  64.395 170.574  1.00136.82           C  
ATOM   3673  O   LEU A 780      88.755  63.508 171.425  1.00136.82           O  
ATOM   3674  CB  LEU A 780      86.271  64.464 171.021  1.00136.82           C  
ATOM   3675  CG  LEU A 780      84.894  65.095 170.727  1.00136.82           C  
ATOM   3676  CD1 LEU A 780      84.264  64.529 169.445  1.00136.82           C  
ATOM   3677  CD2 LEU A 780      83.964  64.981 171.946  1.00136.82           C  
ATOM   3678  N   ALA A 781      89.745  64.992 170.019  1.00117.46           N  
ATOM   3679  CA  ALA A 781      91.134  65.084 170.398  1.00117.46           C  
ATOM   3680  C   ALA A 781      91.395  66.212 171.365  1.00117.46           C  
ATOM   3681  O   ALA A 781      92.502  66.330 171.884  1.00117.46           O  
ATOM   3682  CB  ALA A 781      92.061  65.309 169.191  1.00117.46           C  
ATOM   3683  N   ALA A 782      90.436  67.153 171.485  1.00 72.98           N  
ATOM   3684  CA  ALA A 782      90.550  68.449 172.111  1.00 72.98           C  
ATOM   3685  C   ALA A 782      90.963  68.450 173.547  1.00 72.98           C  
ATOM   3686  O   ALA A 782      90.937  67.445 174.255  1.00 72.98           O  
ATOM   3687  CB  ALA A 782      89.260  69.280 172.003  1.00 72.98           C  
ATOM   3688  N   LEU A 783      91.430  69.647 173.966  1.00128.19           N  
ATOM   3689  CA  LEU A 783      91.915  69.930 175.282  1.00128.19           C  
ATOM   3690  C   LEU A 783      90.830  69.866 176.319  1.00128.19           C  
ATOM   3691  O   LEU A 783      91.055  69.326 177.401  1.00128.19           O  
ATOM   3692  CB  LEU A 783      92.653  71.285 175.368  1.00128.19           C  
ATOM   3693  CG  LEU A 783      91.943  72.487 174.706  1.00128.19           C  
ATOM   3694  CD1 LEU A 783      90.703  72.945 175.488  1.00128.19           C  
ATOM   3695  CD2 LEU A 783      92.934  73.633 174.449  1.00128.19           C  
ATOM   3696  N   ASP A 784      89.623  70.399 176.031  1.00 54.53           N  
ATOM   3697  CA  ASP A 784      88.616  70.439 177.056  1.00 54.53           C  
ATOM   3698  C   ASP A 784      87.367  69.758 176.590  1.00 54.53           C  
ATOM   3699  O   ASP A 784      86.986  69.840 175.423  1.00 54.53           O  
ATOM   3700  CB  ASP A 784      88.208  71.872 177.437  1.00 54.53           C  
ATOM   3701  CG  ASP A 784      89.397  72.544 178.102  1.00 54.53           C  
ATOM   3702  OD1 ASP A 784      90.169  71.833 178.802  1.00 54.53           O  
ATOM   3703  OD2 ASP A 784      89.556  73.779 177.913  1.00 54.53           O1-
ATOM   3704  N   ALA A 785      86.691  69.065 177.522  1.00 34.57           N  
ATOM   3705  CA  ALA A 785      85.442  68.411 177.259  1.00 34.57           C  
ATOM   3706  C   ALA A 785      84.466  69.488 176.918  1.00 34.57           C  
ATOM   3707  O   ALA A 785      83.542  69.285 176.133  1.00 34.57           O  
ATOM   3708  CB  ALA A 785      84.893  67.655 178.481  1.00 34.57           C  
ATOM   3709  N   HIS A 786      84.649  70.664 177.546  1.00 52.02           N  
ATOM   3710  CA  HIS A 786      83.800  71.801 177.358  1.00 52.02           C  
ATOM   3711  C   HIS A 786      83.898  72.229 175.925  1.00 52.02           C  
ATOM   3712  O   HIS A 786      82.920  72.681 175.337  1.00 52.02           O  
ATOM   3713  CB  HIS A 786      84.203  72.979 178.262  1.00 52.02           C  
ATOM   3714  CG  HIS A 786      83.156  74.049 178.356  1.00 52.02           C  
ATOM   3715  CD2 HIS A 786      82.091  74.150 179.198  1.00 52.02           C  
ATOM   3716  ND1 HIS A 786      83.109  75.167 177.555  1.00 52.02           N  
ATOM   3717  CE1 HIS A 786      82.026  75.886 177.951  1.00 52.02           C  
ATOM   3718  NE2 HIS A 786      81.378  75.307 178.945  1.00 52.02           N  
ATOM   3719  N   VAL A 787      85.091  72.128 175.312  1.00100.36           N  
ATOM   3720  CA  VAL A 787      85.173  72.486 173.924  1.00100.36           C  
ATOM   3721  C   VAL A 787      84.318  71.498 173.197  1.00100.36           C  
ATOM   3722  O   VAL A 787      83.696  71.812 172.183  1.00100.36           O  
ATOM   3723  CB  VAL A 787      86.566  72.457 173.351  1.00100.36           C  
ATOM   3724  CG1 VAL A 787      86.951  71.023 172.954  1.00100.36           C  
ATOM   3725  CG2 VAL A 787      86.623  73.462 172.195  1.00100.36           C  
ATOM   3726  N   GLY A 788      84.281  70.253 173.713  1.00 24.97           N  
ATOM   3727  CA  GLY A 788      83.470  69.219 173.144  1.00 24.97           C  
ATOM   3728  C   GLY A 788      82.039  69.649 173.230  1.00 24.97           C  
ATOM   3729  O   GLY A 788      81.276  69.434 172.291  1.00 24.97           O  
ATOM   3730  N   GLN A 789      81.623  70.248 174.365  1.00 90.77           N  
ATOM   3731  CA  GLN A 789      80.253  70.666 174.476  1.00 90.77           C  
ATOM   3732  C   GLN A 789      80.009  71.788 173.513  1.00 90.77           C  
ATOM   3733  O   GLN A 789      78.942  71.860 172.905  1.00 90.77           O  
ATOM   3734  CB  GLN A 789      79.809  71.121 175.883  1.00 90.77           C  
ATOM   3735  CG  GLN A 789      80.408  72.436 176.380  1.00 90.77           C  
ATOM   3736  CD  GLN A 789      79.852  72.709 177.770  1.00 90.77           C  
ATOM   3737  NE2 GLN A 789      79.884  71.673 178.651  1.00 90.77           N  
ATOM   3738  OE1 GLN A 789      79.407  73.816 178.068  1.00 90.77           O  
ATOM   3739  N   HIS A 790      80.989  72.699 173.338  1.00 43.39           N  
ATOM   3740  CA  HIS A 790      80.779  73.798 172.435  1.00 43.39           C  
ATOM   3741  C   HIS A 790      80.527  73.250 171.070  1.00 43.39           C  
ATOM   3742  O   HIS A 790      79.608  73.687 170.379  1.00 43.39           O  
ATOM   3743  CB  HIS A 790      81.987  74.742 172.297  1.00 43.39           C  
ATOM   3744  CG  HIS A 790      82.177  75.671 173.456  1.00 43.39           C  
ATOM   3745  CD2 HIS A 790      83.084  75.643 174.471  1.00 43.39           C  
ATOM   3746  ND1 HIS A 790      81.415  76.799 173.663  1.00 43.39           N  
ATOM   3747  CE1 HIS A 790      81.895  77.395 174.783  1.00 43.39           C  
ATOM   3748  NE2 HIS A 790      82.909  76.731 175.308  1.00 43.39           N  
ATOM   3749  N   VAL A 791      81.356  72.285 170.637  1.00 36.96           N  
ATOM   3750  CA  VAL A 791      81.199  71.687 169.342  1.00 36.96           C  
ATOM   3751  C   VAL A 791      79.925  70.896 169.301  1.00 36.96           C  
ATOM   3752  O   VAL A 791      79.205  70.905 168.304  1.00 36.96           O  
ATOM   3753  CB  VAL A 791      82.309  70.735 169.005  1.00 36.96           C  
ATOM   3754  CG1 VAL A 791      81.996  70.080 167.649  1.00 36.96           C  
ATOM   3755  CG2 VAL A 791      83.639  71.504 169.037  1.00 36.96           C  
ATOM   3756  N   PHE A 792      79.638  70.176 170.397  1.00148.17           N  
ATOM   3757  CA  PHE A 792      78.539  69.260 170.522  1.00148.17           C  
ATOM   3758  C   PHE A 792      77.237  69.993 170.429  1.00148.17           C  
ATOM   3759  O   PHE A 792      76.354  69.622 169.655  1.00148.17           O  
ATOM   3760  CB  PHE A 792      78.589  68.587 171.906  1.00148.17           C  
ATOM   3761  CG  PHE A 792      77.839  67.313 171.829  1.00148.17           C  
ATOM   3762  CD1 PHE A 792      76.483  67.266 172.060  1.00148.17           C  
ATOM   3763  CD2 PHE A 792      78.521  66.161 171.514  1.00148.17           C  
ATOM   3764  CE1 PHE A 792      75.809  66.072 171.973  1.00148.17           C  
ATOM   3765  CE2 PHE A 792      77.854  64.965 171.425  1.00148.17           C  
ATOM   3766  CZ  PHE A 792      76.497  64.926 171.654  1.00148.17           C  
ATOM   3767  N   ASN A 793      77.090  71.060 171.230  1.00 46.83           N  
ATOM   3768  CA  ASN A 793      75.857  71.787 171.290  1.00 46.83           C  
ATOM   3769  C   ASN A 793      75.595  72.508 170.005  1.00 46.83           C  
ATOM   3770  O   ASN A 793      74.470  72.515 169.510  1.00 46.83           O  
ATOM   3771  CB  ASN A 793      75.850  72.841 172.410  1.00 46.83           C  
ATOM   3772  CG  ASN A 793      75.874  72.108 173.745  1.00 46.83           C  
ATOM   3773  ND2 ASN A 793      76.846  72.476 174.622  1.00 46.83           N  
ATOM   3774  OD1 ASN A 793      75.054  71.226 173.997  1.00 46.83           O  
ATOM   3775  N   GLN A 794      76.626  73.171 169.452  1.00168.26           N  
ATOM   3776  CA  GLN A 794      76.442  73.998 168.296  1.00168.26           C  
ATOM   3777  C   GLN A 794      76.196  73.255 167.004  1.00168.26           C  
ATOM   3778  O   GLN A 794      75.376  73.711 166.213  1.00168.26           O  
ATOM   3779  CB  GLN A 794      77.615  74.975 168.105  1.00168.26           C  
ATOM   3780  CG  GLN A 794      78.947  74.301 167.785  1.00168.26           C  
ATOM   3781  CD  GLN A 794      79.018  74.196 166.277  1.00168.26           C  
ATOM   3782  NE2 GLN A 794      80.139  73.633 165.752  1.00168.26           N  
ATOM   3783  OE1 GLN A 794      78.095  74.622 165.583  1.00168.26           O  
ATOM   3784  N   VAL A 795      77.010  72.240 166.630  1.00128.76           N  
ATOM   3785  CA  VAL A 795      76.732  71.478 165.432  1.00128.76           C  
ATOM   3786  C   VAL A 795      76.104  70.120 165.580  1.00128.76           C  
ATOM   3787  O   VAL A 795      75.134  69.789 164.897  1.00128.76           O  
ATOM   3788  CB  VAL A 795      77.930  71.244 164.551  1.00128.76           C  
ATOM   3789  CG1 VAL A 795      78.311  72.543 163.831  1.00128.76           C  
ATOM   3790  CG2 VAL A 795      79.059  70.658 165.417  1.00128.76           C  
ATOM   3791  N   ILE A 796      76.712  69.261 166.431  1.00230.30           N  
ATOM   3792  CA  ILE A 796      76.336  67.871 166.431  1.00230.30           C  
ATOM   3793  C   ILE A 796      75.013  67.559 167.076  1.00230.30           C  
ATOM   3794  O   ILE A 796      74.261  66.732 166.562  1.00230.30           O  
ATOM   3795  CB  ILE A 796      77.416  66.916 166.872  1.00230.30           C  
ATOM   3796  CG1 ILE A 796      77.807  67.119 168.318  1.00230.30           C  
ATOM   3797  CG2 ILE A 796      78.594  67.048 165.906  1.00230.30           C  
ATOM   3798  CD1 ILE A 796      76.736  66.539 169.212  1.00230.30           C  
ATOM   3799  N   GLY A 797      74.689  68.202 168.216  1.00 46.06           N  
ATOM   3800  CA  GLY A 797      73.517  67.875 168.987  1.00 46.06           C  
ATOM   3801  C   GLY A 797      72.279  68.386 168.312  1.00 46.06           C  
ATOM   3802  O   GLY A 797      72.319  68.909 167.201  1.00 46.06           O  
ATOM   3803  N   PRO A 798      71.156  68.165 168.960  1.00 89.88           N  
ATOM   3804  CA  PRO A 798      69.873  68.596 168.460  1.00 89.88           C  
ATOM   3805  C   PRO A 798      69.671  70.082 168.420  1.00 89.88           C  
ATOM   3806  O   PRO A 798      68.962  70.563 167.536  1.00 89.88           O  
ATOM   3807  CB  PRO A 798      68.828  67.851 169.300  1.00 89.88           C  
ATOM   3808  CG  PRO A 798      69.611  67.301 170.508  1.00 89.88           C  
ATOM   3809  CD  PRO A 798      71.039  67.129 169.969  1.00 89.88           C  
ATOM   3810  N   GLY A 799      70.254  70.818 169.382  1.00 42.24           N  
ATOM   3811  CA  GLY A 799      70.137  72.246 169.517  1.00 42.24           C  
ATOM   3812  C   GLY A 799      70.860  72.976 168.421  1.00 42.24           C  
ATOM   3813  O   GLY A 799      70.491  74.093 168.062  1.00 42.24           O  
ATOM   3814  N   GLY A 800      71.928  72.367 167.875  1.00 46.12           N  
ATOM   3815  CA  GLY A 800      72.848  73.040 166.993  1.00 46.12           C  
ATOM   3816  C   GLY A 800      72.311  73.280 165.610  1.00 46.12           C  
ATOM   3817  O   GLY A 800      71.106  73.246 165.371  1.00 46.12           O  
ATOM   3818  N   LEU A 801      73.243  73.586 164.673  1.00107.35           N  
ATOM   3819  CA  LEU A 801      72.930  73.950 163.316  1.00107.35           C  
ATOM   3820  C   LEU A 801      72.231  72.854 162.562  1.00107.35           C  
ATOM   3821  O   LEU A 801      71.169  73.090 161.991  1.00107.35           O  
ATOM   3822  CB  LEU A 801      74.165  74.303 162.462  1.00107.35           C  
ATOM   3823  CG  LEU A 801      74.884  75.615 162.829  1.00107.35           C  
ATOM   3824  CD1 LEU A 801      75.602  75.530 164.180  1.00107.35           C  
ATOM   3825  CD2 LEU A 801      75.821  76.056 161.696  1.00107.35           C  
ATOM   3826  N   LEU A 802      72.772  71.619 162.553  1.00119.53           N  
ATOM   3827  CA  LEU A 802      72.167  70.611 161.721  1.00119.53           C  
ATOM   3828  C   LEU A 802      71.058  69.930 162.460  1.00119.53           C  
ATOM   3829  O   LEU A 802      71.262  68.873 163.056  1.00119.53           O  
ATOM   3830  CB  LEU A 802      73.147  69.500 161.298  1.00119.53           C  
ATOM   3831  CG  LEU A 802      74.298  69.980 160.397  1.00119.53           C  
ATOM   3832  CD1 LEU A 802      75.226  70.957 161.136  1.00119.53           C  
ATOM   3833  CD2 LEU A 802      75.053  68.790 159.784  1.00119.53           C  
ATOM   3834  N   GLN A 803      69.863  70.555 162.492  1.00 64.56           N  
ATOM   3835  CA  GLN A 803      68.726  69.902 163.072  1.00 64.56           C  
ATOM   3836  C   GLN A 803      68.166  68.895 162.105  1.00 64.56           C  
ATOM   3837  O   GLN A 803      67.923  67.741 162.455  1.00 64.56           O  
ATOM   3838  CB  GLN A 803      67.589  70.881 163.414  1.00 64.56           C  
ATOM   3839  CG  GLN A 803      67.953  71.887 164.507  1.00 64.56           C  
ATOM   3840  CD  GLN A 803      66.745  72.783 164.738  1.00 64.56           C  
ATOM   3841  NE2 GLN A 803      65.648  72.532 163.974  1.00 64.56           N  
ATOM   3842  OE1 GLN A 803      66.775  73.684 165.576  1.00 64.56           O  
ATOM   3843  N   GLY A 804      67.924  69.348 160.856  1.00 44.81           N  
ATOM   3844  CA  GLY A 804      67.328  68.597 159.780  1.00 44.81           C  
ATOM   3845  C   GLY A 804      68.242  67.580 159.163  1.00 44.81           C  
ATOM   3846  O   GLY A 804      67.803  66.501 158.770  1.00 44.81           O  
ATOM   3847  N   THR A 805      69.536  67.924 159.038  1.00 43.91           N  
ATOM   3848  CA  THR A 805      70.505  67.158 158.300  1.00 43.91           C  
ATOM   3849  C   THR A 805      70.798  65.841 158.955  1.00 43.91           C  
ATOM   3850  O   THR A 805      70.658  65.680 160.166  1.00 43.91           O  
ATOM   3851  CB  THR A 805      71.801  67.905 158.167  1.00 43.91           C  
ATOM   3852  CG2 THR A 805      72.812  67.056 157.385  1.00 43.91           C  
ATOM   3853  OG1 THR A 805      71.582  69.141 157.504  1.00 43.91           O  
ATOM   3854  N   THR A 806      71.209  64.852 158.128  1.00 41.73           N  
ATOM   3855  CA  THR A 806      71.546  63.534 158.595  1.00 41.73           C  
ATOM   3856  C   THR A 806      72.954  63.572 159.118  1.00 41.73           C  
ATOM   3857  O   THR A 806      73.832  64.186 158.511  1.00 41.73           O  
ATOM   3858  CB  THR A 806      71.502  62.512 157.500  1.00 41.73           C  
ATOM   3859  CG2 THR A 806      71.801  61.126 158.097  1.00 41.73           C  
ATOM   3860  OG1 THR A 806      70.219  62.516 156.894  1.00 41.73           O  
ATOM   3861  N   ARG A 807      73.202  62.908 160.271  1.00127.08           N  
ATOM   3862  CA  ARG A 807      74.517  62.898 160.855  1.00127.08           C  
ATOM   3863  C   ARG A 807      74.735  61.612 161.607  1.00127.08           C  
ATOM   3864  O   ARG A 807      73.814  61.077 162.224  1.00127.08           O  
ATOM   3865  CB  ARG A 807      74.745  64.070 161.825  1.00127.08           C  
ATOM   3866  CG  ARG A 807      75.985  63.910 162.704  1.00127.08           C  
ATOM   3867  CD  ARG A 807      76.367  65.173 163.480  1.00127.08           C  
ATOM   3868  NE  ARG A 807      77.300  65.958 162.623  1.00127.08           N  
ATOM   3869  CZ  ARG A 807      77.297  67.321 162.662  1.00127.08           C  
ATOM   3870  NH1 ARG A 807      76.325  67.984 163.350  1.00127.08           N1+
ATOM   3871  NH2 ARG A 807      78.275  68.019 162.015  1.00127.08           N  
ATOM   3872  N   ILE A 808      75.972  61.059 161.536  1.00150.87           N  
ATOM   3873  CA  ILE A 808      76.325  59.880 162.286  1.00150.87           C  
ATOM   3874  C   ILE A 808      77.747  60.034 162.768  1.00150.87           C  
ATOM   3875  O   ILE A 808      78.629  60.458 162.020  1.00150.87           O  
ATOM   3876  CB  ILE A 808      76.177  58.595 161.504  1.00150.87           C  
ATOM   3877  CG1 ILE A 808      77.122  58.517 160.290  1.00150.87           C  
ATOM   3878  CG2 ILE A 808      74.692  58.477 161.124  1.00150.87           C  
ATOM   3879  CD1 ILE A 808      78.556  58.105 160.628  1.00150.87           C  
ATOM   3880  N   LEU A 809      78.006  59.688 164.050  1.00 97.28           N  
ATOM   3881  CA  LEU A 809      79.304  59.902 164.639  1.00 97.28           C  
ATOM   3882  C   LEU A 809      79.720  58.694 165.436  1.00 97.28           C  
ATOM   3883  O   LEU A 809      79.002  58.258 166.334  1.00 97.28           O  
ATOM   3884  CB  LEU A 809      79.265  61.026 165.691  1.00 97.28           C  
ATOM   3885  CG  LEU A 809      80.618  61.352 166.351  1.00 97.28           C  
ATOM   3886  CD1 LEU A 809      81.419  62.362 165.519  1.00 97.28           C  
ATOM   3887  CD2 LEU A 809      80.459  61.742 167.827  1.00 97.28           C  
ATOM   3888  N   VAL A 810      80.911  58.131 165.133  1.00130.34           N  
ATOM   3889  CA  VAL A 810      81.502  57.069 165.910  1.00130.34           C  
ATOM   3890  C   VAL A 810      82.463  57.719 166.860  1.00130.34           C  
ATOM   3891  O   VAL A 810      83.152  58.666 166.481  1.00130.34           O  
ATOM   3892  CB  VAL A 810      82.328  56.119 165.086  1.00130.34           C  
ATOM   3893  CG1 VAL A 810      83.359  56.941 164.295  1.00130.34           C  
ATOM   3894  CG2 VAL A 810      83.000  55.095 166.024  1.00130.34           C  
ATOM   3895  N   THR A 811      82.530  57.250 168.127  1.00131.60           N  
ATOM   3896  CA  THR A 811      83.458  57.848 169.049  1.00131.60           C  
ATOM   3897  C   THR A 811      83.736  56.924 170.202  1.00131.60           C  
ATOM   3898  O   THR A 811      82.972  56.002 170.488  1.00131.60           O  
ATOM   3899  CB  THR A 811      82.962  59.148 169.612  1.00131.60           C  
ATOM   3900  CG2 THR A 811      81.645  58.893 170.366  1.00131.60           C  
ATOM   3901  OG1 THR A 811      83.934  59.716 170.478  1.00131.60           O  
ATOM   3902  N   HIS A 812      84.910  57.124 170.841  1.00 57.14           N  
ATOM   3903  CA  HIS A 812      85.343  56.418 172.017  1.00 57.14           C  
ATOM   3904  C   HIS A 812      84.650  56.937 173.251  1.00 57.14           C  
ATOM   3905  O   HIS A 812      84.349  56.175 174.169  1.00 57.14           O  
ATOM   3906  CB  HIS A 812      86.859  56.544 172.254  1.00 57.14           C  
ATOM   3907  CG  HIS A 812      87.358  55.665 173.362  1.00 57.14           C  
ATOM   3908  CD2 HIS A 812      87.650  55.961 174.657  1.00 57.14           C  
ATOM   3909  ND1 HIS A 812      87.618  54.320 173.217  1.00 57.14           N  
ATOM   3910  CE1 HIS A 812      88.052  53.873 174.423  1.00 57.14           C  
ATOM   3911  NE2 HIS A 812      88.088  54.833 175.328  1.00 57.14           N  
ATOM   3912  N   ALA A 813      84.395  58.265 173.299  1.00 55.92           N  
ATOM   3913  CA  ALA A 813      83.888  58.948 174.465  1.00 55.92           C  
ATOM   3914  C   ALA A 813      82.499  58.520 174.841  1.00 55.92           C  
ATOM   3915  O   ALA A 813      81.651  58.224 174.003  1.00 55.92           O  
ATOM   3916  CB  ALA A 813      83.873  60.478 174.311  1.00 55.92           C  
ATOM   3917  N   LEU A 814      82.305  58.421 176.171  1.00181.72           N  
ATOM   3918  CA  LEU A 814      81.142  58.078 176.947  1.00181.72           C  
ATOM   3919  C   LEU A 814      80.160  59.193 177.162  1.00181.72           C  
ATOM   3920  O   LEU A 814      79.017  58.923 177.516  1.00181.72           O  
ATOM   3921  CB  LEU A 814      81.548  57.485 178.315  1.00181.72           C  
ATOM   3922  CG  LEU A 814      80.400  57.147 179.288  1.00181.72           C  
ATOM   3923  CD1 LEU A 814      79.899  58.388 180.046  1.00181.72           C  
ATOM   3924  CD2 LEU A 814      79.273  56.397 178.562  1.00181.72           C  
ATOM   3925  N   HIS A 815      80.565  60.466 176.984  1.00142.49           N  
ATOM   3926  CA  HIS A 815      79.839  61.611 177.482  1.00142.49           C  
ATOM   3927  C   HIS A 815      78.374  61.698 177.132  1.00142.49           C  
ATOM   3928  O   HIS A 815      77.548  61.742 178.043  1.00142.49           O  
ATOM   3929  CB  HIS A 815      80.480  62.934 177.027  1.00142.49           C  
ATOM   3930  CG  HIS A 815      79.815  64.145 177.612  1.00142.49           C  
ATOM   3931  CD2 HIS A 815      78.833  64.937 177.102  1.00142.49           C  
ATOM   3932  ND1 HIS A 815      80.126  64.676 178.844  1.00142.49           N  
ATOM   3933  CE1 HIS A 815      79.323  65.756 179.017  1.00142.49           C  
ATOM   3934  NE2 HIS A 815      78.521  65.955 177.987  1.00142.49           N  
ATOM   3935  N   ILE A 816      77.985  61.729 175.844  1.00206.62           N  
ATOM   3936  CA  ILE A 816      76.601  62.011 175.562  1.00206.62           C  
ATOM   3937  C   ILE A 816      75.997  60.910 174.721  1.00206.62           C  
ATOM   3938  O   ILE A 816      75.785  61.050 173.519  1.00206.62           O  
ATOM   3939  CB  ILE A 816      76.633  63.344 174.869  1.00206.62           C  
ATOM   3940  CG1 ILE A 816      75.288  64.009 174.540  1.00206.62           C  
ATOM   3941  CG2 ILE A 816      77.584  63.114 173.690  1.00206.62           C  
ATOM   3942  CD1 ILE A 816      74.572  63.458 173.318  1.00206.62           C  
ATOM   3943  N   LEU A 817      75.732  59.744 175.333  1.00 86.83           N  
ATOM   3944  CA  LEU A 817      75.071  58.657 174.665  1.00 86.83           C  
ATOM   3945  C   LEU A 817      73.587  58.909 174.529  1.00 86.83           C  
ATOM   3946  O   LEU A 817      73.017  58.651 173.471  1.00 86.83           O  
ATOM   3947  CB  LEU A 817      75.248  57.301 175.385  1.00 86.83           C  
ATOM   3948  CG  LEU A 817      76.676  56.725 175.331  1.00 86.83           C  
ATOM   3949  CD1 LEU A 817      76.769  55.391 176.094  1.00 86.83           C  
ATOM   3950  CD2 LEU A 817      77.165  56.588 173.878  1.00 86.83           C  
ATOM   3951  N   PRO A 818      72.930  59.388 175.564  1.00178.31           N  
ATOM   3952  CA  PRO A 818      71.495  59.528 175.524  1.00178.31           C  
ATOM   3953  C   PRO A 818      70.906  60.567 174.618  1.00178.31           C  
ATOM   3954  O   PRO A 818      69.745  60.411 174.246  1.00178.31           O  
ATOM   3955  CB  PRO A 818      71.044  59.705 176.972  1.00178.31           C  
ATOM   3956  CG  PRO A 818      72.135  58.999 177.785  1.00178.31           C  
ATOM   3957  CD  PRO A 818      73.395  59.132 176.922  1.00178.31           C  
ATOM   3958  N   GLN A 819      71.631  61.649 174.282  1.00128.61           N  
ATOM   3959  CA  GLN A 819      71.021  62.679 173.488  1.00128.61           C  
ATOM   3960  C   GLN A 819      70.763  62.250 172.077  1.00128.61           C  
ATOM   3961  O   GLN A 819      69.805  62.725 171.469  1.00128.61           O  
ATOM   3962  CB  GLN A 819      71.725  64.046 173.473  1.00128.61           C  
ATOM   3963  CG  GLN A 819      71.408  64.939 174.678  1.00128.61           C  
ATOM   3964  CD  GLN A 819      71.759  64.219 175.970  1.00128.61           C  
ATOM   3965  NE2 GLN A 819      72.868  63.436 175.952  1.00128.61           N  
ATOM   3966  OE1 GLN A 819      71.067  64.356 176.976  1.00128.61           O  
ATOM   3967  N   ALA A 820      71.611  61.376 171.499  1.00 41.97           N  
ATOM   3968  CA  ALA A 820      71.413  60.985 170.129  1.00 41.97           C  
ATOM   3969  C   ALA A 820      70.178  60.142 170.017  1.00 41.97           C  
ATOM   3970  O   ALA A 820      69.730  59.531 170.985  1.00 41.97           O  
ATOM   3971  CB  ALA A 820      72.588  60.200 169.522  1.00 41.97           C  
ATOM   3972  N   ASP A 821      69.550  60.154 168.823  1.00127.62           N  
ATOM   3973  CA  ASP A 821      68.347  59.405 168.578  1.00127.62           C  
ATOM   3974  C   ASP A 821      68.525  57.912 168.480  1.00127.62           C  
ATOM   3975  O   ASP A 821      67.671  57.180 168.979  1.00127.62           O  
ATOM   3976  CB  ASP A 821      67.483  59.952 167.426  1.00127.62           C  
ATOM   3977  CG  ASP A 821      68.401  60.342 166.294  1.00127.62           C  
ATOM   3978  OD1 ASP A 821      69.146  61.331 166.525  1.00127.62           O  
ATOM   3979  OD2 ASP A 821      68.379  59.697 165.213  1.00127.62           O1-
ATOM   3980  N   TRP A 822      69.604  57.392 167.854  1.00112.02           N  
ATOM   3981  CA  TRP A 822      69.705  55.957 167.735  1.00112.02           C  
ATOM   3982  C   TRP A 822      71.149  55.556 167.901  1.00112.02           C  
ATOM   3983  O   TRP A 822      72.044  56.347 167.605  1.00112.02           O  
ATOM   3984  CB  TRP A 822      69.243  55.487 166.346  1.00112.02           C  
ATOM   3985  CG  TRP A 822      69.180  53.997 166.140  1.00112.02           C  
ATOM   3986  CD1 TRP A 822      70.130  53.138 165.674  1.00112.02           C  
ATOM   3987  CD2 TRP A 822      68.005  53.213 166.393  1.00112.02           C  
ATOM   3988  CE2 TRP A 822      68.309  51.896 166.057  1.00112.02           C  
ATOM   3989  CE3 TRP A 822      66.772  53.564 166.860  1.00112.02           C  
ATOM   3990  NE1 TRP A 822      69.617  51.864 165.616  1.00112.02           N  
ATOM   3991  CZ2 TRP A 822      67.379  50.904 166.184  1.00112.02           C  
ATOM   3992  CZ3 TRP A 822      65.837  52.562 166.993  1.00112.02           C  
ATOM   3993  CH2 TRP A 822      66.136  51.257 166.661  1.00112.02           C  
ATOM   3994  N   ILE A 823      71.423  54.323 168.408  1.00165.95           N  
ATOM   3995  CA  ILE A 823      72.799  53.903 168.532  1.00165.95           C  
ATOM   3996  C   ILE A 823      72.901  52.448 168.167  1.00165.95           C  
ATOM   3997  O   ILE A 823      71.955  51.682 168.356  1.00165.95           O  
ATOM   3998  CB  ILE A 823      73.412  54.087 169.904  1.00165.95           C  
ATOM   3999  CG1 ILE A 823      72.901  53.092 170.954  1.00165.95           C  
ATOM   4000  CG2 ILE A 823      73.155  55.539 170.320  1.00165.95           C  
ATOM   4001  CD1 ILE A 823      73.653  51.765 170.949  1.00165.95           C  
ATOM   4002  N   ILE A 824      74.060  52.029 167.607  1.00 62.07           N  
ATOM   4003  CA  ILE A 824      74.247  50.647 167.241  1.00 62.07           C  
ATOM   4004  C   ILE A 824      75.562  50.173 167.798  1.00 62.07           C  
ATOM   4005  O   ILE A 824      76.522  50.938 167.891  1.00 62.07           O  
ATOM   4006  CB  ILE A 824      74.240  50.410 165.756  1.00 62.07           C  
ATOM   4007  CG1 ILE A 824      74.096  48.908 165.451  1.00 62.07           C  
ATOM   4008  CG2 ILE A 824      75.496  51.064 165.155  1.00 62.07           C  
ATOM   4009  CD1 ILE A 824      73.719  48.606 164.001  1.00 62.07           C  
ATOM   4010  N   VAL A 825      75.631  48.884 168.203  1.00 47.86           N  
ATOM   4011  CA  VAL A 825      76.835  48.354 168.786  1.00 47.86           C  
ATOM   4012  C   VAL A 825      77.408  47.313 167.870  1.00 47.86           C  
ATOM   4013  O   VAL A 825      76.677  46.565 167.219  1.00 47.86           O  
ATOM   4014  CB  VAL A 825      76.614  47.720 170.132  1.00 47.86           C  
ATOM   4015  CG1 VAL A 825      77.952  47.162 170.646  1.00 47.86           C  
ATOM   4016  CG2 VAL A 825      75.986  48.768 171.066  1.00 47.86           C  
ATOM   4017  N   LEU A 826      78.755  47.266 167.779  1.00132.50           N  
ATOM   4018  CA  LEU A 826      79.413  46.310 166.929  1.00132.50           C  
ATOM   4019  C   LEU A 826      80.432  45.570 167.742  1.00132.50           C  
ATOM   4020  O   LEU A 826      81.210  46.176 168.479  1.00132.50           O  
ATOM   4021  CB  LEU A 826      80.163  46.970 165.759  1.00132.50           C  
ATOM   4022  CG  LEU A 826      80.872  45.970 164.829  1.00132.50           C  
ATOM   4023  CD1 LEU A 826      79.857  45.090 164.087  1.00132.50           C  
ATOM   4024  CD2 LEU A 826      81.852  46.682 163.881  1.00132.50           C  
ATOM   4025  N   ALA A 827      80.432  44.223 167.643  1.00 45.19           N  
ATOM   4026  CA  ALA A 827      81.419  43.437 168.327  1.00 45.19           C  
ATOM   4027  C   ALA A 827      81.835  42.351 167.387  1.00 45.19           C  
ATOM   4028  O   ALA A 827      80.997  41.629 166.852  1.00 45.19           O  
ATOM   4029  CB  ALA A 827      80.887  42.754 169.599  1.00 45.19           C  
ATOM   4030  N   ASN A 828      83.161  42.213 167.186  1.00102.38           N  
ATOM   4031  CA  ASN A 828      83.771  41.241 166.322  1.00102.38           C  
ATOM   4032  C   ASN A 828      83.180  41.294 164.944  1.00102.38           C  
ATOM   4033  O   ASN A 828      83.033  40.265 164.287  1.00102.38           O  
ATOM   4034  CB  ASN A 828      83.764  39.786 166.848  1.00102.38           C  
ATOM   4035  CG  ASN A 828      82.346  39.249 166.980  1.00102.38           C  
ATOM   4036  ND2 ASN A 828      81.873  38.522 165.933  1.00102.38           N  
ATOM   4037  OD1 ASN A 828      81.679  39.466 167.990  1.00102.38           O  
ATOM   4038  N   GLY A 829      82.853  42.509 164.458  1.00 32.14           N  
ATOM   4039  CA  GLY A 829      82.383  42.667 163.110  1.00 32.14           C  
ATOM   4040  C   GLY A 829      80.964  42.200 162.953  1.00 32.14           C  
ATOM   4041  O   GLY A 829      80.594  41.742 161.873  1.00 32.14           O  
ATOM   4042  N   ALA A 830      80.134  42.280 164.016  1.00 36.66           N  
ATOM   4043  CA  ALA A 830      78.747  41.904 163.890  1.00 36.66           C  
ATOM   4044  C   ALA A 830      77.934  42.874 164.700  1.00 36.66           C  
ATOM   4045  O   ALA A 830      78.399  43.368 165.725  1.00 36.66           O  
ATOM   4046  CB  ALA A 830      78.442  40.496 164.426  1.00 36.66           C  
ATOM   4047  N   ILE A 831      76.682  43.169 164.271  1.00106.13           N  
ATOM   4048  CA  ILE A 831      75.874  44.122 164.992  1.00106.13           C  
ATOM   4049  C   ILE A 831      74.864  43.395 165.839  1.00106.13           C  
ATOM   4050  O   ILE A 831      74.076  42.595 165.336  1.00106.13           O  
ATOM   4051  CB  ILE A 831      75.117  45.085 164.117  1.00106.13           C  
ATOM   4052  CG1 ILE A 831      74.104  44.349 163.222  1.00106.13           C  
ATOM   4053  CG2 ILE A 831      76.144  45.918 163.333  1.00106.13           C  
ATOM   4054  CD1 ILE A 831      74.749  43.397 162.219  1.00106.13           C  
ATOM   4055  N   ALA A 832      74.941  43.607 167.176  1.00 60.35           N  
ATOM   4056  CA  ALA A 832      74.067  42.994 168.144  1.00 60.35           C  
ATOM   4057  C   ALA A 832      72.661  43.536 168.178  1.00 60.35           C  
ATOM   4058  O   ALA A 832      71.703  42.769 168.084  1.00 60.35           O  
ATOM   4059  CB  ALA A 832      74.618  43.106 169.575  1.00 60.35           C  
ATOM   4060  N   GLU A 833      72.486  44.875 168.294  1.00 97.04           N  
ATOM   4061  CA  GLU A 833      71.152  45.396 168.473  1.00 97.04           C  
ATOM   4062  C   GLU A 833      71.138  46.868 168.195  1.00 97.04           C  
ATOM   4063  O   GLU A 833      72.161  47.547 168.282  1.00 97.04           O  
ATOM   4064  CB  GLU A 833      70.625  45.217 169.909  1.00 97.04           C  
ATOM   4065  CG  GLU A 833      69.239  45.821 170.151  1.00 97.04           C  
ATOM   4066  CD  GLU A 833      68.197  44.939 169.483  1.00 97.04           C  
ATOM   4067  OE1 GLU A 833      68.496  43.739 169.243  1.00 97.04           O  
ATOM   4068  OE2 GLU A 833      67.082  45.458 169.205  1.00 97.04           O1-
ATOM   4069  N   MET A 834      69.948  47.400 167.845  1.00136.64           N  
ATOM   4070  CA  MET A 834      69.819  48.804 167.596  1.00136.64           C  
ATOM   4071  C   MET A 834      68.625  49.314 168.354  1.00136.64           C  
ATOM   4072  O   MET A 834      67.668  48.576 168.587  1.00136.64           O  
ATOM   4073  CB  MET A 834      69.731  49.128 166.094  1.00136.64           C  
ATOM   4074  CG  MET A 834      68.669  48.342 165.331  1.00136.64           C  
ATOM   4075  SD  MET A 834      68.815  48.474 163.524  1.00136.64           S  
ATOM   4076  CE  MET A 834      68.500  50.260 163.457  1.00136.64           C  
ATOM   4077  N   GLY A 835      68.677  50.588 168.807  1.00 21.74           N  
ATOM   4078  CA  GLY A 835      67.584  51.150 169.554  1.00 21.74           C  
ATOM   4079  C   GLY A 835      68.070  52.361 170.296  1.00 21.74           C  
ATOM   4080  O   GLY A 835      69.239  52.734 170.213  1.00 21.74           O  
ATOM   4081  N   SER A 836      67.156  53.004 171.055  1.00 80.49           N  
ATOM   4082  CA  SER A 836      67.445  54.190 171.813  1.00 80.49           C  
ATOM   4083  C   SER A 836      68.148  53.798 173.081  1.00 80.49           C  
ATOM   4084  O   SER A 836      68.020  52.672 173.554  1.00 80.49           O  
ATOM   4085  CB  SER A 836      66.176  54.974 172.190  1.00 80.49           C  
ATOM   4086  OG  SER A 836      66.512  56.134 172.933  1.00 80.49           O  
ATOM   4087  N   TYR A 837      68.867  54.760 173.695  1.00 57.29           N  
ATOM   4088  CA  TYR A 837      69.695  54.512 174.844  1.00 57.29           C  
ATOM   4089  C   TYR A 837      68.859  53.959 175.958  1.00 57.29           C  
ATOM   4090  O   TYR A 837      69.240  52.981 176.601  1.00 57.29           O  
ATOM   4091  CB  TYR A 837      70.367  55.797 175.358  1.00 57.29           C  
ATOM   4092  CG  TYR A 837      71.225  55.452 176.527  1.00 57.29           C  
ATOM   4093  CD1 TYR A 837      72.506  54.991 176.331  1.00 57.29           C  
ATOM   4094  CD2 TYR A 837      70.755  55.592 177.813  1.00 57.29           C  
ATOM   4095  CE1 TYR A 837      73.308  54.672 177.402  1.00 57.29           C  
ATOM   4096  CE2 TYR A 837      71.553  55.275 178.888  1.00 57.29           C  
ATOM   4097  CZ  TYR A 837      72.831  54.813 178.682  1.00 57.29           C  
ATOM   4098  OH  TYR A 837      73.653  54.487 179.783  1.00 57.29           O  
ATOM   4099  N   GLN A 838      67.688  54.570 176.214  1.00 80.08           N  
ATOM   4100  CA  GLN A 838      66.836  54.133 177.283  1.00 80.08           C  
ATOM   4101  C   GLN A 838      66.336  52.758 176.973  1.00 80.08           C  
ATOM   4102  O   GLN A 838      66.286  51.896 177.848  1.00 80.08           O  
ATOM   4103  CB  GLN A 838      65.598  55.029 177.449  1.00 80.08           C  
ATOM   4104  CG  GLN A 838      65.930  56.473 177.827  1.00 80.08           C  
ATOM   4105  CD  GLN A 838      64.618  57.234 177.956  1.00 80.08           C  
ATOM   4106  NE2 GLN A 838      63.736  56.774 178.883  1.00 80.08           N  
ATOM   4107  OE1 GLN A 838      64.383  58.211 177.248  1.00 80.08           O  
ATOM   4108  N   GLU A 839      65.961  52.522 175.703  1.00 73.74           N  
ATOM   4109  CA  GLU A 839      65.377  51.274 175.305  1.00 73.74           C  
ATOM   4110  C   GLU A 839      66.364  50.162 175.507  1.00 73.74           C  
ATOM   4111  O   GLU A 839      66.011  49.104 176.026  1.00 73.74           O  
ATOM   4112  CB  GLU A 839      64.976  51.273 173.819  1.00 73.74           C  
ATOM   4113  CG  GLU A 839      64.188  50.034 173.391  1.00 73.74           C  
ATOM   4114  CD  GLU A 839      62.757  50.189 173.887  1.00 73.74           C  
ATOM   4115  OE1 GLU A 839      62.443  51.264 174.464  1.00 73.74           O  
ATOM   4116  OE2 GLU A 839      61.957  49.235 173.690  1.00 73.74           O1-
ATOM   4117  N   LEU A 840      67.622  50.376 175.080  1.00105.66           N  
ATOM   4118  CA  LEU A 840      68.688  49.411 175.166  1.00105.66           C  
ATOM   4119  C   LEU A 840      69.102  49.156 176.586  1.00105.66           C  
ATOM   4120  O   LEU A 840      69.313  48.011 176.982  1.00105.66           O  
ATOM   4121  CB  LEU A 840      69.949  49.885 174.413  1.00105.66           C  
ATOM   4122  CG  LEU A 840      69.886  49.788 172.874  1.00105.66           C  
ATOM   4123  CD1 LEU A 840      70.194  48.365 172.392  1.00105.66           C  
ATOM   4124  CD2 LEU A 840      68.537  50.272 172.326  1.00105.66           C  
ATOM   4125  N   LEU A 841      69.200  50.219 177.404  1.00115.16           N  
ATOM   4126  CA  LEU A 841      69.752  50.113 178.728  1.00115.16           C  
ATOM   4127  C   LEU A 841      68.933  49.138 179.527  1.00115.16           C  
ATOM   4128  O   LEU A 841      69.466  48.372 180.328  1.00115.16           O  
ATOM   4129  CB  LEU A 841      69.750  51.472 179.454  1.00115.16           C  
ATOM   4130  CG  LEU A 841      70.616  51.537 180.729  1.00115.16           C  
ATOM   4131  CD1 LEU A 841      70.126  50.581 181.820  1.00115.16           C  
ATOM   4132  CD2 LEU A 841      72.104  51.356 180.390  1.00115.16           C  
ATOM   4133  N   GLN A 842      67.601  49.164 179.344  1.00101.25           N  
ATOM   4134  CA  GLN A 842      66.671  48.311 180.035  1.00101.25           C  
ATOM   4135  C   GLN A 842      66.800  46.879 179.588  1.00101.25           C  
ATOM   4136  O   GLN A 842      66.535  45.961 180.360  1.00101.25           O  
ATOM   4137  CB  GLN A 842      65.210  48.730 179.797  1.00101.25           C  
ATOM   4138  CG  GLN A 842      64.880  50.122 180.336  1.00101.25           C  
ATOM   4139  CD  GLN A 842      63.416  50.412 180.036  1.00101.25           C  
ATOM   4140  NE2 GLN A 842      62.728  49.441 179.379  1.00101.25           N  
ATOM   4141  OE1 GLN A 842      62.898  51.475 180.375  1.00101.25           O  
ATOM   4142  N   ARG A 843      67.183  46.669 178.313  1.00 72.05           N  
ATOM   4143  CA  ARG A 843      67.207  45.408 177.614  1.00 72.05           C  
ATOM   4144  C   ARG A 843      68.156  44.408 178.214  1.00 72.05           C  
ATOM   4145  O   ARG A 843      67.851  43.217 178.242  1.00 72.05           O  
ATOM   4146  CB  ARG A 843      67.594  45.624 176.139  1.00 72.05           C  
ATOM   4147  CG  ARG A 843      67.339  44.447 175.197  1.00 72.05           C  
ATOM   4148  CD  ARG A 843      67.573  44.831 173.734  1.00 72.05           C  
ATOM   4149  NE  ARG A 843      67.307  43.636 172.883  1.00 72.05           N  
ATOM   4150  CZ  ARG A 843      68.331  42.808 172.527  1.00 72.05           C  
ATOM   4151  NH1 ARG A 843      69.596  43.048 172.985  1.00 72.05           N1+
ATOM   4152  NH2 ARG A 843      68.092  41.743 171.704  1.00 72.05           N  
ATOM   4153  N   LYS A 844      69.329  44.858 178.696  1.00127.84           N  
ATOM   4154  CA  LYS A 844      70.364  43.996 179.200  1.00127.84           C  
ATOM   4155  C   LYS A 844      71.084  43.496 177.994  1.00127.84           C  
ATOM   4156  O   LYS A 844      70.661  42.537 177.348  1.00127.84           O  
ATOM   4157  CB  LYS A 844      69.875  42.795 180.032  1.00127.84           C  
ATOM   4158  CG  LYS A 844      71.016  41.923 180.560  1.00127.84           C  
ATOM   4159  CD  LYS A 844      70.586  40.941 181.651  1.00127.84           C  
ATOM   4160  CE  LYS A 844      71.729  40.070 182.175  1.00127.84           C  
ATOM   4161  NZ  LYS A 844      71.230  39.152 183.222  1.00127.84           N1+
ATOM   4162  N   GLY A 845      72.218  44.149 177.674  1.00 29.16           N  
ATOM   4163  CA  GLY A 845      72.961  43.829 176.495  1.00 29.16           C  
ATOM   4164  C   GLY A 845      74.403  44.105 176.780  1.00 29.16           C  
ATOM   4165  O   GLY A 845      74.759  44.579 177.856  1.00 29.16           O  
ATOM   4166  N   ALA A 846      75.263  43.827 175.780  1.00 34.27           N  
ATOM   4167  CA  ALA A 846      76.692  43.927 175.880  1.00 34.27           C  
ATOM   4168  C   ALA A 846      77.128  45.336 176.158  1.00 34.27           C  
ATOM   4169  O   ALA A 846      78.054  45.558 176.936  1.00 34.27           O  
ATOM   4170  CB  ALA A 846      77.408  43.475 174.597  1.00 34.27           C  
ATOM   4171  N   LEU A 847      76.455  46.327 175.549  1.00 59.17           N  
ATOM   4172  CA  LEU A 847      76.862  47.702 175.655  1.00 59.17           C  
ATOM   4173  C   LEU A 847      76.865  48.078 177.104  1.00 59.17           C  
ATOM   4174  O   LEU A 847      77.729  48.834 177.547  1.00 59.17           O  
ATOM   4175  CB  LEU A 847      75.912  48.634 174.867  1.00 59.17           C  
ATOM   4176  CG  LEU A 847      76.320  50.122 174.734  1.00 59.17           C  
ATOM   4177  CD1 LEU A 847      75.292  50.880 173.880  1.00 59.17           C  
ATOM   4178  CD2 LEU A 847      76.534  50.819 176.086  1.00 59.17           C  
ATOM   4179  N   MET A 848      75.913  47.554 177.893  1.00 63.61           N  
ATOM   4180  CA  MET A 848      75.874  47.908 179.282  1.00 63.61           C  
ATOM   4181  C   MET A 848      77.182  47.505 179.887  1.00 63.61           C  
ATOM   4182  O   MET A 848      77.781  48.266 180.643  1.00 63.61           O  
ATOM   4183  CB  MET A 848      74.777  47.154 180.054  1.00 63.61           C  
ATOM   4184  CG  MET A 848      74.716  47.517 181.540  1.00 63.61           C  
ATOM   4185  SD  MET A 848      74.007  49.149 181.892  1.00 63.61           S  
ATOM   4186  CE  MET A 848      72.315  48.629 181.495  1.00 63.61           C  
ATOM   4187  N   CYS A 849      77.659  46.293 179.554  1.00 59.48           N  
ATOM   4188  CA  CYS A 849      78.893  45.785 180.085  1.00 59.48           C  
ATOM   4189  C   CYS A 849      80.031  46.624 179.583  1.00 59.48           C  
ATOM   4190  O   CYS A 849      80.969  46.916 180.320  1.00 59.48           O  
ATOM   4191  CB  CYS A 849      79.173  44.333 179.662  1.00 59.48           C  
ATOM   4192  SG  CYS A 849      80.735  43.699 180.340  1.00 59.48           S  
ATOM   4193  N   LEU A 850      79.956  47.050 178.311  1.00 33.67           N  
ATOM   4194  CA  LEU A 850      81.026  47.784 177.695  1.00 33.67           C  
ATOM   4195  C   LEU A 850      81.239  49.051 178.454  1.00 33.67           C  
ATOM   4196  O   LEU A 850      82.375  49.479 178.655  1.00 33.67           O  
ATOM   4197  CB  LEU A 850      80.724  48.164 176.234  1.00 33.67           C  
ATOM   4198  CG  LEU A 850      81.859  48.952 175.557  1.00 33.67           C  
ATOM   4199  CD1 LEU A 850      83.140  48.106 175.455  1.00 33.67           C  
ATOM   4200  CD2 LEU A 850      81.412  49.521 174.201  1.00 33.67           C  
ATOM   4201  N   LEU A 851      80.138  49.688 178.894  1.00116.63           N  
ATOM   4202  CA  LEU A 851      80.211  50.913 179.630  1.00116.63           C  
ATOM   4203  C   LEU A 851      81.174  50.716 180.793  1.00116.63           C  
ATOM   4204  O   LEU A 851      82.130  51.528 180.913  1.00116.63           O  
ATOM   4205  CB  LEU A 851      78.840  51.317 180.205  1.00116.63           C  
ATOM   4206  CG  LEU A 851      78.829  52.662 180.948  1.00116.63           C  
ATOM   4207  CD1 LEU A 851      79.120  53.822 179.988  1.00116.63           C  
ATOM   4208  CD2 LEU A 851      77.516  52.867 181.718  1.00116.63           C  
ATOM   4209  OXT LEU A 851      80.963  49.753 181.578  1.00116.63           O1-
TER   
ATOM   4210  N   VAL B 934     134.311  86.495 143.927  1.00 19.49           N  
ATOM   4211  CA  VAL B 934     133.619  85.187 144.005  1.00 19.49           C  
ATOM   4212  C   VAL B 934     134.495  84.114 143.445  1.00 19.49           C  
ATOM   4213  O   VAL B 934     134.716  83.084 144.079  1.00 19.49           O  
ATOM   4214  CB  VAL B 934     132.344  85.231 143.216  1.00 19.49           C  
ATOM   4215  CG1 VAL B 934     131.696  83.837 143.262  1.00 19.49           C  
ATOM   4216  CG2 VAL B 934     131.452  86.347 143.787  1.00 19.49           C  
ATOM   4217  N   HIS B 935     135.015  84.340 142.225  1.00 55.86           N  
ATOM   4218  CA  HIS B 935     135.888  83.398 141.589  1.00 55.86           C  
ATOM   4219  C   HIS B 935     137.142  83.306 142.399  1.00 55.86           C  
ATOM   4220  O   HIS B 935     137.699  82.224 142.583  1.00 55.86           O  
ATOM   4221  CB  HIS B 935     136.285  83.817 140.163  1.00 55.86           C  
ATOM   4222  CG  HIS B 935     135.129  83.800 139.206  1.00 55.86           C  
ATOM   4223  CD2 HIS B 935     134.733  82.836 138.333  1.00 55.86           C  
ATOM   4224  ND1 HIS B 935     134.229  84.833 139.061  1.00 55.86           N  
ATOM   4225  CE1 HIS B 935     133.340  84.445 138.112  1.00 55.86           C  
ATOM   4226  NE2 HIS B 935     133.604  83.239 137.640  1.00 55.86           N  
ATOM   4227  N   LEU B 936     137.613  84.459 142.909  1.00112.98           N  
ATOM   4228  CA  LEU B 936     138.824  84.520 143.678  1.00112.98           C  
ATOM   4229  C   LEU B 936     138.611  83.716 144.919  1.00112.98           C  
ATOM   4230  O   LEU B 936     139.520  83.032 145.387  1.00112.98           O  
ATOM   4231  CB  LEU B 936     139.179  85.971 144.079  1.00112.98           C  
ATOM   4232  CG  LEU B 936     140.477  86.158 144.900  1.00112.98           C  
ATOM   4233  CD1 LEU B 936     140.364  85.606 146.332  1.00112.98           C  
ATOM   4234  CD2 LEU B 936     141.696  85.613 144.141  1.00112.98           C  
ATOM   4235  N   ALA B 937     137.393  83.778 145.486  1.00 27.08           N  
ATOM   4236  CA  ALA B 937     137.124  83.084 146.712  1.00 27.08           C  
ATOM   4237  C   ALA B 937     137.341  81.620 146.499  1.00 27.08           C  
ATOM   4238  O   ALA B 937     137.931  80.946 147.340  1.00 27.08           O  
ATOM   4239  CB  ALA B 937     135.672  83.264 147.187  1.00 27.08           C  
ATOM   4240  N   TYR B 938     136.843  81.084 145.369  1.00 62.13           N  
ATOM   4241  CA  TYR B 938     136.986  79.687 145.073  1.00 62.13           C  
ATOM   4242  C   TYR B 938     138.428  79.392 144.767  1.00 62.13           C  
ATOM   4243  O   TYR B 938     138.986  78.402 145.237  1.00 62.13           O  
ATOM   4244  CB  TYR B 938     136.138  79.264 143.860  1.00 62.13           C  
ATOM   4245  CG  TYR B 938     136.036  77.778 143.867  1.00 62.13           C  
ATOM   4246  CD1 TYR B 938     135.097  77.169 144.668  1.00 62.13           C  
ATOM   4247  CD2 TYR B 938     136.854  76.994 143.086  1.00 62.13           C  
ATOM   4248  CE1 TYR B 938     134.972  75.801 144.698  1.00 62.13           C  
ATOM   4249  CE2 TYR B 938     136.733  75.623 143.112  1.00 62.13           C  
ATOM   4250  CZ  TYR B 938     135.792  75.025 143.916  1.00 62.13           C  
ATOM   4251  OH  TYR B 938     135.668  73.620 143.941  1.00 62.13           O  
ATOM   4252  N   LEU B 939     139.081  80.280 143.991  1.00140.53           N  
ATOM   4253  CA  LEU B 939     140.432  80.051 143.556  1.00140.53           C  
ATOM   4254  C   LEU B 939     141.313  79.912 144.755  1.00140.53           C  
ATOM   4255  O   LEU B 939     142.214  79.074 144.774  1.00140.53           O  
ATOM   4256  CB  LEU B 939     141.010  81.202 142.714  1.00140.53           C  
ATOM   4257  CG  LEU B 939     140.336  81.380 141.343  1.00140.53           C  
ATOM   4258  CD1 LEU B 939     140.963  82.546 140.561  1.00140.53           C  
ATOM   4259  CD2 LEU B 939     140.337  80.064 140.548  1.00140.53           C  
ATOM   4260  N   ARG B 940     141.100  80.762 145.775  1.00 94.70           N  
ATOM   4261  CA  ARG B 940     141.886  80.687 146.972  1.00 94.70           C  
ATOM   4262  C   ARG B 940     141.577  79.417 147.710  1.00 94.70           C  
ATOM   4263  O   ARG B 940     142.476  78.754 148.225  1.00 94.70           O  
ATOM   4264  CB  ARG B 940     141.632  81.852 147.941  1.00 94.70           C  
ATOM   4265  CG  ARG B 940     142.475  81.764 149.215  1.00 94.70           C  
ATOM   4266  CD  ARG B 940     142.255  82.929 150.182  1.00 94.70           C  
ATOM   4267  NE  ARG B 940     142.779  84.155 149.518  1.00 94.70           N  
ATOM   4268  CZ  ARG B 940     142.374  85.388 149.938  1.00 94.70           C  
ATOM   4269  NH1 ARG B 940     141.480  85.500 150.964  1.00 94.70           N1+
ATOM   4270  NH2 ARG B 940     142.860  86.509 149.329  1.00 94.70           N  
ATOM   4271  N   ALA B 941     140.289  79.020 147.733  1.00 39.73           N  
ATOM   4272  CA  ALA B 941     139.841  77.911 148.533  1.00 39.73           C  
ATOM   4273  C   ALA B 941     140.565  76.653 148.157  1.00 39.73           C  
ATOM   4274  O   ALA B 941     140.883  75.839 149.027  1.00 39.73           O  
ATOM   4275  CB  ALA B 941     138.335  77.640 148.378  1.00 39.73           C  
ATOM   4276  N   VAL B 942     140.798  76.429 146.850  1.00 93.42           N  
ATOM   4277  CA  VAL B 942     141.510  75.262 146.404  1.00 93.42           C  
ATOM   4278  C   VAL B 942     142.940  75.336 146.851  1.00 93.42           C  
ATOM   4279  O   VAL B 942     143.494  74.350 147.339  1.00 93.42           O  
ATOM   4280  CB  VAL B 942     141.500  75.114 144.908  1.00 93.42           C  
ATOM   4281  CG1 VAL B 942     140.045  74.911 144.454  1.00 93.42           C  
ATOM   4282  CG2 VAL B 942     142.178  76.342 144.279  1.00 93.42           C  
ATOM   4283  N   GLY B 943     143.564  76.524 146.733  1.00 25.26           N  
ATOM   4284  CA  GLY B 943     144.955  76.684 147.051  1.00 25.26           C  
ATOM   4285  C   GLY B 943     145.657  77.058 145.782  1.00 25.26           C  
ATOM   4286  O   GLY B 943     145.420  76.483 144.721  1.00 25.26           O  
ATOM   4287  N   THR B 944     146.572  78.041 145.891  1.00 40.56           N  
ATOM   4288  CA  THR B 944     147.277  78.623 144.785  1.00 40.56           C  
ATOM   4289  C   THR B 944     148.178  77.636 144.109  1.00 40.56           C  
ATOM   4290  O   THR B 944     148.301  77.666 142.886  1.00 40.56           O  
ATOM   4291  CB  THR B 944     148.130  79.785 145.208  1.00 40.56           C  
ATOM   4292  CG2 THR B 944     148.834  80.361 143.968  1.00 40.56           C  
ATOM   4293  OG1 THR B 944     147.326  80.782 145.820  1.00 40.56           O  
ATOM   4294  N   PRO B 945     148.854  76.785 144.827  1.00 77.67           N  
ATOM   4295  CA  PRO B 945     149.752  75.875 144.171  1.00 77.67           C  
ATOM   4296  C   PRO B 945     149.122  74.889 143.234  1.00 77.67           C  
ATOM   4297  O   PRO B 945     149.695  74.637 142.174  1.00 77.67           O  
ATOM   4298  CB  PRO B 945     150.613  75.255 145.278  1.00 77.67           C  
ATOM   4299  CG  PRO B 945     150.030  75.811 146.596  1.00 77.67           C  
ATOM   4300  CD  PRO B 945     149.308  77.097 146.168  1.00 77.67           C  
ATOM   4301  N   LEU B 946     147.961  74.312 143.595  1.00 85.86           N  
ATOM   4302  CA  LEU B 946     147.328  73.321 142.771  1.00 85.86           C  
ATOM   4303  C   LEU B 946     146.810  73.975 141.529  1.00 85.86           C  
ATOM   4304  O   LEU B 946     146.908  73.416 140.436  1.00 85.86           O  
ATOM   4305  CB  LEU B 946     146.166  72.624 143.509  1.00 85.86           C  
ATOM   4306  CG  LEU B 946     145.580  71.364 142.830  1.00 85.86           C  
ATOM   4307  CD1 LEU B 946     144.491  70.748 143.717  1.00 85.86           C  
ATOM   4308  CD2 LEU B 946     145.068  71.617 141.403  1.00 85.86           C  
ATOM   4309  N   CYS B 947     146.222  75.178 141.674  1.00 64.20           N  
ATOM   4310  CA  CYS B 947     145.657  75.880 140.559  1.00 64.20           C  
ATOM   4311  C   CYS B 947     146.737  76.211 139.586  1.00 64.20           C  
ATOM   4312  O   CYS B 947     146.573  76.044 138.380  1.00 64.20           O  
ATOM   4313  CB  CYS B 947     144.970  77.196 140.959  1.00 64.20           C  
ATOM   4314  SG  CYS B 947     144.279  78.073 139.523  1.00 64.20           S  
ATOM   4315  N   LEU B 948     147.889  76.686 140.087  1.00 29.53           N  
ATOM   4316  CA  LEU B 948     148.960  77.050 139.212  1.00 29.53           C  
ATOM   4317  C   LEU B 948     149.435  75.809 138.524  1.00 29.53           C  
ATOM   4318  O   LEU B 948     149.765  75.830 137.340  1.00 29.53           O  
ATOM   4319  CB  LEU B 948     150.150  77.666 139.967  1.00 29.53           C  
ATOM   4320  CG  LEU B 948     151.310  78.092 139.051  1.00 29.53           C  
ATOM   4321  CD1 LEU B 948     150.870  79.202 138.084  1.00 29.53           C  
ATOM   4322  CD2 LEU B 948     152.548  78.480 139.874  1.00 29.53           C  
ATOM   4323  N   TYR B 949     149.467  74.690 139.269  1.00 45.88           N  
ATOM   4324  CA  TYR B 949     149.959  73.432 138.784  1.00 45.88           C  
ATOM   4325  C   TYR B 949     149.101  72.951 137.648  1.00 45.88           C  
ATOM   4326  O   TYR B 949     149.618  72.513 136.623  1.00 45.88           O  
ATOM   4327  CB  TYR B 949     149.940  72.373 139.905  1.00 45.88           C  
ATOM   4328  CG  TYR B 949     150.515  71.082 139.430  1.00 45.88           C  
ATOM   4329  CD1 TYR B 949     151.878  70.919 139.336  1.00 45.88           C  
ATOM   4330  CD2 TYR B 949     149.695  70.025 139.106  1.00 45.88           C  
ATOM   4331  CE1 TYR B 949     152.415  69.727 138.910  1.00 45.88           C  
ATOM   4332  CE2 TYR B 949     150.228  68.829 138.680  1.00 45.88           C  
ATOM   4333  CZ  TYR B 949     151.590  68.680 138.581  1.00 45.88           C  
ATOM   4334  OH  TYR B 949     152.140  67.455 138.144  1.00 45.88           O  
ATOM   4335  N   ALA B 950     147.762  73.016 137.792  1.00 33.99           N  
ATOM   4336  CA  ALA B 950     146.883  72.510 136.769  1.00 33.99           C  
ATOM   4337  C   ALA B 950     147.018  73.301 135.503  1.00 33.99           C  
ATOM   4338  O   ALA B 950     147.123  72.733 134.416  1.00 33.99           O  
ATOM   4339  CB  ALA B 950     145.397  72.569 137.170  1.00 33.99           C  
ATOM   4340  N   LEU B 951     147.052  74.642 135.611  1.00 85.85           N  
ATOM   4341  CA  LEU B 951     147.110  75.485 134.449  1.00 85.85           C  
ATOM   4342  C   LEU B 951     148.371  75.206 133.701  1.00 85.85           C  
ATOM   4343  O   LEU B 951     148.395  75.282 132.473  1.00 85.85           O  
ATOM   4344  CB  LEU B 951     147.035  76.990 134.769  1.00 85.85           C  
ATOM   4345  CG  LEU B 951     145.611  77.481 135.098  1.00 85.85           C  
ATOM   4346  CD1 LEU B 951     144.722  77.475 133.843  1.00 85.85           C  
ATOM   4347  CD2 LEU B 951     144.979  76.683 136.247  1.00 85.85           C  
ATOM   4348  N   PHE B 952     149.463  74.896 134.420  1.00 32.17           N  
ATOM   4349  CA  PHE B 952     150.703  74.594 133.767  1.00 32.17           C  
ATOM   4350  C   PHE B 952     150.491  73.363 132.932  1.00 32.17           C  
ATOM   4351  O   PHE B 952     150.925  73.303 131.782  1.00 32.17           O  
ATOM   4352  CB  PHE B 952     151.834  74.307 134.772  1.00 32.17           C  
ATOM   4353  CG  PHE B 952     153.114  74.146 134.026  1.00 32.17           C  
ATOM   4354  CD1 PHE B 952     153.861  75.248 133.680  1.00 32.17           C  
ATOM   4355  CD2 PHE B 952     153.572  72.896 133.680  1.00 32.17           C  
ATOM   4356  CE1 PHE B 952     155.046  75.108 132.997  1.00 32.17           C  
ATOM   4357  CE2 PHE B 952     154.756  72.750 132.996  1.00 32.17           C  
ATOM   4358  CZ  PHE B 952     155.495  73.857 132.653  1.00 32.17           C  
ATOM   4359  N   LEU B 953     149.803  72.347 133.491  1.00 90.98           N  
ATOM   4360  CA  LEU B 953     149.562  71.119 132.782  1.00 90.98           C  
ATOM   4361  C   LEU B 953     148.695  71.333 131.579  1.00 90.98           C  
ATOM   4362  O   LEU B 953     148.909  70.679 130.560  1.00 90.98           O  
ATOM   4363  CB  LEU B 953     148.916  70.005 133.629  1.00 90.98           C  
ATOM   4364  CG  LEU B 953     149.908  69.257 134.539  1.00 90.98           C  
ATOM   4365  CD1 LEU B 953     150.933  68.476 133.703  1.00 90.98           C  
ATOM   4366  CD2 LEU B 953     150.581  70.189 135.550  1.00 90.98           C  
ATOM   4367  N   PHE B 954     147.678  72.220 131.654  1.00 60.91           N  
ATOM   4368  CA  PHE B 954     146.823  72.427 130.513  1.00 60.91           C  
ATOM   4369  C   PHE B 954     147.606  72.986 129.366  1.00 60.91           C  
ATOM   4370  O   PHE B 954     147.431  72.557 128.225  1.00 60.91           O  
ATOM   4371  CB  PHE B 954     145.637  73.380 130.751  1.00 60.91           C  
ATOM   4372  CG  PHE B 954     144.586  72.665 131.528  1.00 60.91           C  
ATOM   4373  CD1 PHE B 954     143.619  71.928 130.885  1.00 60.91           C  
ATOM   4374  CD2 PHE B 954     144.565  72.727 132.898  1.00 60.91           C  
ATOM   4375  CE1 PHE B 954     142.645  71.265 131.594  1.00 60.91           C  
ATOM   4376  CE2 PHE B 954     143.591  72.068 133.616  1.00 60.91           C  
ATOM   4377  CZ  PHE B 954     142.629  71.336 132.966  1.00 60.91           C  
ATOM   4378  N   LEU B 955     148.469  73.981 129.637  1.00127.96           N  
ATOM   4379  CA  LEU B 955     149.257  74.621 128.623  1.00127.96           C  
ATOM   4380  C   LEU B 955     150.243  73.622 128.083  1.00127.96           C  
ATOM   4381  O   LEU B 955     150.418  73.491 126.873  1.00127.96           O  
ATOM   4382  CB  LEU B 955     150.029  75.814 129.222  1.00127.96           C  
ATOM   4383  CG  LEU B 955     150.675  76.776 128.209  1.00127.96           C  
ATOM   4384  CD1 LEU B 955     151.731  76.077 127.343  1.00127.96           C  
ATOM   4385  CD2 LEU B 955     149.607  77.530 127.398  1.00127.96           C  
ATOM   4386  N   CYS B 956     150.886  72.859 128.988  1.00 36.66           N  
ATOM   4387  CA  CYS B 956     151.909  71.919 128.623  1.00 36.66           C  
ATOM   4388  C   CYS B 956     151.316  70.858 127.757  1.00 36.66           C  
ATOM   4389  O   CYS B 956     151.955  70.359 126.833  1.00 36.66           O  
ATOM   4390  CB  CYS B 956     152.533  71.209 129.839  1.00 36.66           C  
ATOM   4391  SG  CYS B 956     153.830  70.018 129.375  1.00 36.66           S  
ATOM   4392  N   GLN B 957     150.077  70.451 128.064  1.00111.33           N  
ATOM   4393  CA  GLN B 957     149.454  69.399 127.321  1.00111.33           C  
ATOM   4394  C   GLN B 957     149.198  69.824 125.901  1.00111.33           C  
ATOM   4395  O   GLN B 957     149.551  69.111 124.962  1.00111.33           O  
ATOM   4396  CB  GLN B 957     148.119  68.994 127.971  1.00111.33           C  
ATOM   4397  CG  GLN B 957     147.370  67.840 127.304  1.00111.33           C  
ATOM   4398  CD  GLN B 957     146.155  67.566 128.181  1.00111.33           C  
ATOM   4399  NE2 GLN B 957     144.992  67.258 127.550  1.00111.33           N  
ATOM   4400  OE1 GLN B 957     146.237  67.638 129.406  1.00111.33           O  
ATOM   4401  N   GLN B 958     148.603  71.015 125.692  1.00137.28           N  
ATOM   4402  CA  GLN B 958     148.239  71.355 124.347  1.00137.28           C  
ATOM   4403  C   GLN B 958     149.439  71.679 123.521  1.00137.28           C  
ATOM   4404  O   GLN B 958     149.440  71.430 122.316  1.00137.28           O  
ATOM   4405  CB  GLN B 958     147.146  72.420 124.213  1.00137.28           C  
ATOM   4406  CG  GLN B 958     146.359  72.217 122.910  1.00137.28           C  
ATOM   4407  CD  GLN B 958     145.604  70.879 122.995  1.00137.28           C  
ATOM   4408  NE2 GLN B 958     144.536  70.732 122.168  1.00137.28           N  
ATOM   4409  OE1 GLN B 958     145.948  69.983 123.768  1.00137.28           O  
ATOM   4410  N   VAL B 959     150.497  72.234 124.144  1.00 36.54           N  
ATOM   4411  CA  VAL B 959     151.666  72.596 123.394  1.00 36.54           C  
ATOM   4412  C   VAL B 959     152.146  71.367 122.690  1.00 36.54           C  
ATOM   4413  O   VAL B 959     152.514  71.424 121.518  1.00 36.54           O  
ATOM   4414  CB  VAL B 959     152.799  73.096 124.239  1.00 36.54           C  
ATOM   4415  CG1 VAL B 959     153.995  73.392 123.318  1.00 36.54           C  
ATOM   4416  CG2 VAL B 959     152.322  74.318 125.040  1.00 36.54           C  
ATOM   4417  N   ALA B 960     152.140  70.218 123.387  1.00 28.23           N  
ATOM   4418  CA  ALA B 960     152.570  68.984 122.793  1.00 28.23           C  
ATOM   4419  C   ALA B 960     151.648  68.623 121.662  1.00 28.23           C  
ATOM   4420  O   ALA B 960     152.085  68.158 120.609  1.00 28.23           O  
ATOM   4421  CB  ALA B 960     152.574  67.808 123.784  1.00 28.23           C  
ATOM   4422  N   SER B 961     150.329  68.829 121.852  1.00 36.02           N  
ATOM   4423  CA  SER B 961     149.358  68.458 120.858  1.00 36.02           C  
ATOM   4424  C   SER B 961     149.586  69.240 119.594  1.00 36.02           C  
ATOM   4425  O   SER B 961     149.633  68.673 118.504  1.00 36.02           O  
ATOM   4426  CB  SER B 961     147.915  68.713 121.329  1.00 36.02           C  
ATOM   4427  OG  SER B 961     146.990  68.344 120.314  1.00 36.02           O  
ATOM   4428  N   PHE B 962     149.744  70.573 119.719  1.00 97.50           N  
ATOM   4429  CA  PHE B 962     149.951  71.449 118.594  1.00 97.50           C  
ATOM   4430  C   PHE B 962     151.238  71.126 117.905  1.00 97.50           C  
ATOM   4431  O   PHE B 962     151.284  71.084 116.675  1.00 97.50           O  
ATOM   4432  CB  PHE B 962     150.004  72.931 119.004  1.00 97.50           C  
ATOM   4433  CG  PHE B 962     150.620  73.695 117.881  1.00 97.50           C  
ATOM   4434  CD1 PHE B 962     149.932  73.960 116.718  1.00 97.50           C  
ATOM   4435  CD2 PHE B 962     151.909  74.164 118.009  1.00 97.50           C  
ATOM   4436  CE1 PHE B 962     150.531  74.673 115.703  1.00 97.50           C  
ATOM   4437  CE2 PHE B 962     152.510  74.877 117.000  1.00 97.50           C  
ATOM   4438  CZ  PHE B 962     151.820  75.132 115.840  1.00 97.50           C  
ATOM   4439  N   CYS B 963     152.322  70.911 118.675  1.00 76.08           N  
ATOM   4440  CA  CYS B 963     153.603  70.636 118.087  1.00 76.08           C  
ATOM   4441  C   CYS B 963     153.582  69.320 117.372  1.00 76.08           C  
ATOM   4442  O   CYS B 963     154.212  69.174 116.326  1.00 76.08           O  
ATOM   4443  CB  CYS B 963     154.773  70.671 119.092  1.00 76.08           C  
ATOM   4444  SG  CYS B 963     154.555  69.601 120.538  1.00 76.08           S  
ATOM   4445  N   ARG B 964     152.853  68.325 117.908  1.00125.07           N  
ATOM   4446  CA  ARG B 964     152.803  67.020 117.311  1.00125.07           C  
ATOM   4447  C   ARG B 964     152.232  67.132 115.926  1.00125.07           C  
ATOM   4448  O   ARG B 964     152.728  66.498 114.994  1.00125.07           O  
ATOM   4449  CB  ARG B 964     151.895  66.076 118.116  1.00125.07           C  
ATOM   4450  CG  ARG B 964     151.782  64.658 117.554  1.00125.07           C  
ATOM   4451  CD  ARG B 964     150.604  63.874 118.141  1.00125.07           C  
ATOM   4452  NE  ARG B 964     149.360  64.424 117.526  1.00125.07           N  
ATOM   4453  CZ  ARG B 964     148.168  64.356 118.189  1.00125.07           C  
ATOM   4454  NH1 ARG B 964     148.106  63.803 119.435  1.00125.07           N1+
ATOM   4455  NH2 ARG B 964     147.034  64.843 117.605  1.00125.07           N  
ATOM   4456  N   GLY B 965     151.152  67.923 115.764  1.00 29.24           N  
ATOM   4457  CA  GLY B 965     150.494  68.102 114.493  1.00 29.24           C  
ATOM   4458  C   GLY B 965     151.383  68.826 113.525  1.00 29.24           C  
ATOM   4459  O   GLY B 965     151.429  68.491 112.341  1.00 29.24           O  
ATOM   4460  N   TYR B 966     152.086  69.867 114.007  1.00 49.88           N  
ATOM   4461  CA  TYR B 966     152.944  70.674 113.185  1.00 49.88           C  
ATOM   4462  C   TYR B 966     154.077  69.822 112.709  1.00 49.88           C  
ATOM   4463  O   TYR B 966     154.495  69.927 111.558  1.00 49.88           O  
ATOM   4464  CB  TYR B 966     153.531  71.872 113.957  1.00 49.88           C  
ATOM   4465  CG  TYR B 966     154.329  72.712 113.017  1.00 49.88           C  
ATOM   4466  CD1 TYR B 966     153.698  73.580 112.154  1.00 49.88           C  
ATOM   4467  CD2 TYR B 966     155.704  72.651 113.007  1.00 49.88           C  
ATOM   4468  CE1 TYR B 966     154.422  74.364 111.288  1.00 49.88           C  
ATOM   4469  CE2 TYR B 966     156.434  73.434 112.145  1.00 49.88           C  
ATOM   4470  CZ  TYR B 966     155.795  74.290 111.282  1.00 49.88           C  
ATOM   4471  OH  TYR B 966     156.542  75.094 110.395  1.00 49.88           O  
ATOM   4472  N   TRP B 967     154.619  68.954 113.589  1.00 80.15           N  
ATOM   4473  CA  TRP B 967     155.723  68.136 113.184  1.00 80.15           C  
ATOM   4474  C   TRP B 967     155.266  67.222 112.089  1.00 80.15           C  
ATOM   4475  O   TRP B 967     156.019  66.932 111.162  1.00 80.15           O  
ATOM   4476  CB  TRP B 967     156.350  67.259 114.274  1.00 80.15           C  
ATOM   4477  CG  TRP B 967     157.531  66.510 113.708  1.00 80.15           C  
ATOM   4478  CD1 TRP B 967     157.622  65.225 113.258  1.00 80.15           C  
ATOM   4479  CD2 TRP B 967     158.815  67.114 113.478  1.00 80.15           C  
ATOM   4480  CE2 TRP B 967     159.629  66.144 112.893  1.00 80.15           C  
ATOM   4481  CE3 TRP B 967     159.276  68.372 113.734  1.00 80.15           C  
ATOM   4482  NE1 TRP B 967     158.886  64.988 112.768  1.00 80.15           N  
ATOM   4483  CZ2 TRP B 967     160.923  66.420 112.559  1.00 80.15           C  
ATOM   4484  CZ3 TRP B 967     160.580  68.650 113.391  1.00 80.15           C  
ATOM   4485  CH2 TRP B 967     161.387  67.692 112.814  1.00 80.15           C  
ATOM   4486  N   LEU B 968     154.022  66.725 112.195  1.00 62.23           N  
ATOM   4487  CA  LEU B 968     153.416  65.867 111.213  1.00 62.23           C  
ATOM   4488  C   LEU B 968     153.276  66.631 109.921  1.00 62.23           C  
ATOM   4489  O   LEU B 968     153.466  66.077 108.839  1.00 62.23           O  
ATOM   4490  CB  LEU B 968     151.989  65.455 111.612  1.00 62.23           C  
ATOM   4491  CG  LEU B 968     151.284  64.536 110.597  1.00 62.23           C  
ATOM   4492  CD1 LEU B 968     151.804  63.089 110.671  1.00 62.23           C  
ATOM   4493  CD2 LEU B 968     149.756  64.657 110.711  1.00 62.23           C  
ATOM   4494  N   SER B 969     152.925  67.931 110.007  1.00 89.94           N  
ATOM   4495  CA  SER B 969     152.704  68.755 108.848  1.00 89.94           C  
ATOM   4496  C   SER B 969     153.959  68.823 108.034  1.00 89.94           C  
ATOM   4497  O   SER B 969     153.901  68.883 106.808  1.00 89.94           O  
ATOM   4498  CB  SER B 969     152.333  70.208 109.199  1.00 89.94           C  
ATOM   4499  OG  SER B 969     151.074  70.262 109.852  1.00 89.94           O  
ATOM   4500  N   LEU B 970     155.128  68.863 108.701  1.00 51.25           N  
ATOM   4501  CA  LEU B 970     156.397  68.912 108.026  1.00 51.25           C  
ATOM   4502  C   LEU B 970     156.657  67.605 107.328  1.00 51.25           C  
ATOM   4503  O   LEU B 970     157.201  67.576 106.224  1.00 51.25           O  
ATOM   4504  CB  LEU B 970     157.571  69.186 108.981  1.00 51.25           C  
ATOM   4505  CG  LEU B 970     157.519  70.585 109.622  1.00 51.25           C  
ATOM   4506  CD1 LEU B 970     158.709  70.814 110.566  1.00 51.25           C  
ATOM   4507  CD2 LEU B 970     157.392  71.684 108.555  1.00 51.25           C  
ATOM   4508  N   TRP B 971     156.254  66.490 107.966  1.00 67.65           N  
ATOM   4509  CA  TRP B 971     156.488  65.146 107.512  1.00 67.65           C  
ATOM   4510  C   TRP B 971     155.810  64.902 106.193  1.00 67.65           C  
ATOM   4511  O   TRP B 971     156.328  64.176 105.348  1.00 67.65           O  
ATOM   4512  CB  TRP B 971     155.958  64.095 108.506  1.00 67.65           C  
ATOM   4513  CG  TRP B 971     156.275  62.662 108.143  1.00 67.65           C  
ATOM   4514  CD1 TRP B 971     157.048  62.172 107.132  1.00 67.65           C  
ATOM   4515  CD2 TRP B 971     155.779  61.524 108.865  1.00 67.65           C  
ATOM   4516  CE2 TRP B 971     156.291  60.385 108.243  1.00 67.65           C  
ATOM   4517  CE3 TRP B 971     154.966  61.434 109.959  1.00 67.65           C  
ATOM   4518  NE1 TRP B 971     157.069  60.798 107.180  1.00 67.65           N  
ATOM   4519  CZ2 TRP B 971     155.997  59.136 108.706  1.00 67.65           C  
ATOM   4520  CZ3 TRP B 971     154.670  60.172 110.423  1.00 67.65           C  
ATOM   4521  CH2 TRP B 971     155.175  59.045 109.809  1.00 67.65           C  
ATOM   4522  N   ALA B 972     154.634  65.514 105.973  1.00 47.43           N  
ATOM   4523  CA  ALA B 972     153.831  65.260 104.806  1.00 47.43           C  
ATOM   4524  C   ALA B 972     154.591  65.553 103.545  1.00 47.43           C  
ATOM   4525  O   ALA B 972     154.458  64.814 102.572  1.00 47.43           O  
ATOM   4526  CB  ALA B 972     152.548  66.111 104.773  1.00 47.43           C  
ATOM   4527  N   ASP B 973     155.388  66.641 103.500  1.00 54.45           N  
ATOM   4528  CA  ASP B 973     156.096  66.933 102.283  1.00 54.45           C  
ATOM   4529  C   ASP B 973     157.581  66.811 102.496  1.00 54.45           C  
ATOM   4530  O   ASP B 973     158.211  67.672 103.105  1.00 54.45           O  
ATOM   4531  CB  ASP B 973     155.777  68.330 101.705  1.00 54.45           C  
ATOM   4532  CG  ASP B 973     156.132  69.410 102.722  1.00 54.45           C  
ATOM   4533  OD1 ASP B 973     156.260  69.076 103.930  1.00 54.45           O  
ATOM   4534  OD2 ASP B 973     156.277  70.588 102.298  1.00 54.45           O1-
ATOM   4535  N   ASP B 974     158.175  65.701 101.998  1.00 63.01           N  
ATOM   4536  CA  ASP B 974     159.594  65.486 102.083  1.00 63.01           C  
ATOM   4537  C   ASP B 974     160.038  64.981 100.740  1.00 63.01           C  
ATOM   4538  O   ASP B 974     159.242  64.419  99.992  1.00 63.01           O  
ATOM   4539  CB  ASP B 974     159.992  64.440 103.137  1.00 63.01           C  
ATOM   4540  CG  ASP B 974     159.738  65.046 104.511  1.00 63.01           C  
ATOM   4541  OD1 ASP B 974     160.211  66.189 104.755  1.00 63.01           O  
ATOM   4542  OD2 ASP B 974     159.054  64.379 105.332  1.00 63.01           O1-
ATOM   4543  N   PRO B 975     161.279  65.198 100.388  1.00 82.62           N  
ATOM   4544  CA  PRO B 975     161.811  64.795  99.113  1.00 82.62           C  
ATOM   4545  C   PRO B 975     161.744  63.317  98.888  1.00 82.62           C  
ATOM   4546  O   PRO B 975     162.348  62.562  99.649  1.00 82.62           O  
ATOM   4547  CB  PRO B 975     163.244  65.330  99.086  1.00 82.62           C  
ATOM   4548  CG  PRO B 975     163.625  65.426 100.575  1.00 82.62           C  
ATOM   4549  CD  PRO B 975     162.292  65.725 101.284  1.00 82.62           C  
ATOM   4550  N   ALA B 976     161.045  62.891  97.818  1.00 41.78           N  
ATOM   4551  CA  ALA B 976     160.953  61.507  97.463  1.00 41.78           C  
ATOM   4552  C   ALA B 976     162.135  61.193  96.608  1.00 41.78           C  
ATOM   4553  O   ALA B 976     162.751  62.082  96.021  1.00 41.78           O  
ATOM   4554  CB  ALA B 976     159.690  61.162  96.655  1.00 41.78           C  
ATOM   4555  N   VAL B 977     162.489  59.898  96.536  1.00132.56           N  
ATOM   4556  CA  VAL B 977     163.587  59.450  95.738  1.00132.56           C  
ATOM   4557  C   VAL B 977     163.208  58.071  95.299  1.00132.56           C  
ATOM   4558  O   VAL B 977     162.043  57.693  95.393  1.00132.56           O  
ATOM   4559  CB  VAL B 977     164.884  59.397  96.502  1.00132.56           C  
ATOM   4560  CG1 VAL B 977     164.790  58.292  97.568  1.00132.56           C  
ATOM   4561  CG2 VAL B 977     166.055  59.246  95.516  1.00132.56           C  
ATOM   4562  N   GLY B 978     164.166  57.290  94.765  1.00 29.66           N  
ATOM   4563  CA  GLY B 978     163.827  55.948  94.399  1.00 29.66           C  
ATOM   4564  C   GLY B 978     163.380  55.313  95.672  1.00 29.66           C  
ATOM   4565  O   GLY B 978     162.442  54.518  95.703  1.00 29.66           O  
ATOM   4566  N   GLY B 979     164.065  55.677  96.770  1.00 38.00           N  
ATOM   4567  CA  GLY B 979     163.708  55.182  98.060  1.00 38.00           C  
ATOM   4568  C   GLY B 979     162.486  55.928  98.481  1.00 38.00           C  
ATOM   4569  O   GLY B 979     161.973  56.783  97.762  1.00 38.00           O  
ATOM   4570  N   GLN B 980     162.003  55.631  99.697  1.00178.33           N  
ATOM   4571  CA  GLN B 980     160.772  56.179 100.170  1.00178.33           C  
ATOM   4572  C   GLN B 980     161.009  57.545 100.744  1.00178.33           C  
ATOM   4573  O   GLN B 980     161.053  58.528 100.014  1.00178.33           O  
ATOM   4574  CB  GLN B 980     160.131  55.320 101.277  1.00178.33           C  
ATOM   4575  CG  GLN B 980     158.786  55.846 101.786  1.00178.33           C  
ATOM   4576  CD  GLN B 980     158.308  54.914 102.891  1.00178.33           C  
ATOM   4577  NE2 GLN B 980     158.174  55.461 104.129  1.00178.33           N  
ATOM   4578  OE1 GLN B 980     158.067  53.730 102.663  1.00178.33           O  
ATOM   4579  N   GLN B 981     160.918  57.669 102.083  1.00124.50           N  
ATOM   4580  CA  GLN B 981     161.144  58.917 102.766  1.00124.50           C  
ATOM   4581  C   GLN B 981     162.562  59.183 103.206  1.00124.50           C  
ATOM   4582  O   GLN B 981     163.102  60.255 102.936  1.00124.50           O  
ATOM   4583  CB  GLN B 981     160.243  59.057 104.000  1.00124.50           C  
ATOM   4584  CG  GLN B 981     158.754  58.973 103.654  1.00124.50           C  
ATOM   4585  CD  GLN B 981     158.417  60.102 102.687  1.00124.50           C  
ATOM   4586  NE2 GLN B 981     157.424  60.948 103.068  1.00124.50           N  
ATOM   4587  OE1 GLN B 981     159.021  60.227 101.622  1.00124.50           O  
ATOM   4588  N   THR B 982     163.189  58.173 103.861  1.00 98.36           N  
ATOM   4589  CA  THR B 982     164.484  58.177 104.508  1.00 98.36           C  
ATOM   4590  C   THR B 982     164.416  58.770 105.911  1.00 98.36           C  
ATOM   4591  O   THR B 982     165.349  58.601 106.691  1.00 98.36           O  
ATOM   4592  CB  THR B 982     165.499  58.959 103.718  1.00 98.36           C  
ATOM   4593  CG2 THR B 982     166.863  58.878 104.423  1.00 98.36           C  
ATOM   4594  OG1 THR B 982     165.608  58.425 102.407  1.00 98.36           O  
ATOM   4595  N   GLN B 983     163.331  59.497 106.257  1.00108.95           N  
ATOM   4596  CA  GLN B 983     163.026  60.138 107.526  1.00108.95           C  
ATOM   4597  C   GLN B 983     162.237  59.321 108.533  1.00108.95           C  
ATOM   4598  O   GLN B 983     162.164  59.699 109.703  1.00108.95           O  
ATOM   4599  CB  GLN B 983     162.303  61.478 107.318  1.00108.95           C  
ATOM   4600  CG  GLN B 983     163.199  62.503 106.619  1.00108.95           C  
ATOM   4601  CD  GLN B 983     162.411  63.788 106.424  1.00108.95           C  
ATOM   4602  NE2 GLN B 983     163.122  64.891 106.067  1.00108.95           N  
ATOM   4603  OE1 GLN B 983     161.192  63.808 106.574  1.00108.95           O  
ATOM   4604  N   ALA B 984     161.582  58.217 108.115  1.00 68.93           N  
ATOM   4605  CA  ALA B 984     160.517  57.601 108.875  1.00 68.93           C  
ATOM   4606  C   ALA B 984     160.839  57.218 110.289  1.00 68.93           C  
ATOM   4607  O   ALA B 984     160.062  57.539 111.190  1.00 68.93           O  
ATOM   4608  CB  ALA B 984     159.973  56.336 108.188  1.00 68.93           C  
ATOM   4609  N   ALA B 985     161.966  56.542 110.559  1.00 35.68           N  
ATOM   4610  CA  ALA B 985     162.187  56.117 111.912  1.00 35.68           C  
ATOM   4611  C   ALA B 985     162.298  57.309 112.809  1.00 35.68           C  
ATOM   4612  O   ALA B 985     161.715  57.335 113.891  1.00 35.68           O  
ATOM   4613  CB  ALA B 985     163.483  55.302 112.071  1.00 35.68           C  
ATOM   4614  N   LEU B 986     163.050  58.337 112.377  1.00 95.15           N  
ATOM   4615  CA  LEU B 986     163.287  59.485 113.203  1.00 95.15           C  
ATOM   4616  C   LEU B 986     162.003  60.230 113.424  1.00 95.15           C  
ATOM   4617  O   LEU B 986     161.676  60.580 114.556  1.00 95.15           O  
ATOM   4618  CB  LEU B 986     164.323  60.444 112.568  1.00 95.15           C  
ATOM   4619  CG  LEU B 986     164.859  61.605 113.444  1.00 95.15           C  
ATOM   4620  CD1 LEU B 986     165.873  62.443 112.650  1.00 95.15           C  
ATOM   4621  CD2 LEU B 986     163.758  62.496 114.044  1.00 95.15           C  
ATOM   4622  N   ARG B 987     161.240  60.493 112.345  1.00 67.74           N  
ATOM   4623  CA  ARG B 987     160.044  61.285 112.449  1.00 67.74           C  
ATOM   4624  C   ARG B 987     158.976  60.596 113.237  1.00 67.74           C  
ATOM   4625  O   ARG B 987     158.268  61.238 114.011  1.00 67.74           O  
ATOM   4626  CB  ARG B 987     159.462  61.684 111.083  1.00 67.74           C  
ATOM   4627  CG  ARG B 987     160.220  62.858 110.462  1.00 67.74           C  
ATOM   4628  CD  ARG B 987     159.646  63.362 109.139  1.00 67.74           C  
ATOM   4629  NE  ARG B 987     160.254  64.700 108.898  1.00 67.74           N  
ATOM   4630  CZ  ARG B 987     159.585  65.824 109.288  1.00 67.74           C  
ATOM   4631  NH1 ARG B 987     158.320  65.722 109.793  1.00 67.74           N1+
ATOM   4632  NH2 ARG B 987     160.180  67.046 109.186  1.00 67.74           N  
ATOM   4633  N   GLY B 988     158.816  59.275 113.048  1.00 24.02           N  
ATOM   4634  CA  GLY B 988     157.791  58.544 113.737  1.00 24.02           C  
ATOM   4635  C   GLY B 988     158.056  58.575 115.206  1.00 24.02           C  
ATOM   4636  O   GLY B 988     157.125  58.626 116.009  1.00 24.02           O  
ATOM   4637  N   GLY B 989     159.342  58.514 115.599  1.00 22.09           N  
ATOM   4638  CA  GLY B 989     159.676  58.453 116.991  1.00 22.09           C  
ATOM   4639  C   GLY B 989     159.218  59.687 117.708  1.00 22.09           C  
ATOM   4640  O   GLY B 989     158.654  59.591 118.797  1.00 22.09           O  
ATOM   4641  N   ILE B 990     159.455  60.882 117.132  1.00117.02           N  
ATOM   4642  CA  ILE B 990     159.096  62.077 117.842  1.00117.02           C  
ATOM   4643  C   ILE B 990     157.607  62.202 117.945  1.00117.02           C  
ATOM   4644  O   ILE B 990     157.085  62.652 118.962  1.00117.02           O  
ATOM   4645  CB  ILE B 990     159.658  63.356 117.297  1.00117.02           C  
ATOM   4646  CG1 ILE B 990     159.079  63.723 115.937  1.00117.02           C  
ATOM   4647  CG2 ILE B 990     161.189  63.213 117.299  1.00117.02           C  
ATOM   4648  CD1 ILE B 990     159.338  65.196 115.654  1.00117.02           C  
ATOM   4649  N   PHE B 991     156.870  61.804 116.895  1.00 53.90           N  
ATOM   4650  CA  PHE B 991     155.441  61.944 116.890  1.00 53.90           C  
ATOM   4651  C   PHE B 991     154.891  61.211 118.081  1.00 53.90           C  
ATOM   4652  O   PHE B 991     154.022  61.723 118.788  1.00 53.90           O  
ATOM   4653  CB  PHE B 991     154.844  61.332 115.611  1.00 53.90           C  
ATOM   4654  CG  PHE B 991     153.375  61.573 115.562  1.00 53.90           C  
ATOM   4655  CD1 PHE B 991     152.882  62.795 115.172  1.00 53.90           C  
ATOM   4656  CD2 PHE B 991     152.492  60.569 115.883  1.00 53.90           C  
ATOM   4657  CE1 PHE B 991     151.526  63.016 115.116  1.00 53.90           C  
ATOM   4658  CE2 PHE B 991     151.134  60.785 115.831  1.00 53.90           C  
ATOM   4659  CZ  PHE B 991     150.648  62.011 115.447  1.00 53.90           C  
ATOM   4660  N   GLY B 992     155.370  59.977 118.321  1.00 26.53           N  
ATOM   4661  CA  GLY B 992     154.922  59.188 119.435  1.00 26.53           C  
ATOM   4662  C   GLY B 992     155.348  59.799 120.739  1.00 26.53           C  
ATOM   4663  O   GLY B 992     154.593  59.787 121.710  1.00 26.53           O  
ATOM   4664  N   LEU B 993     156.581  60.341 120.797  1.00122.41           N  
ATOM   4665  CA  LEU B 993     157.119  60.836 122.033  1.00122.41           C  
ATOM   4666  C   LEU B 993     156.274  61.959 122.547  1.00122.41           C  
ATOM   4667  O   LEU B 993     155.907  61.970 123.720  1.00122.41           O  
ATOM   4668  CB  LEU B 993     158.555  61.369 121.880  1.00122.41           C  
ATOM   4669  CG  LEU B 993     159.168  61.912 123.185  1.00122.41           C  
ATOM   4670  CD1 LEU B 993     159.319  60.800 124.238  1.00122.41           C  
ATOM   4671  CD2 LEU B 993     160.487  62.655 122.916  1.00122.41           C  
ATOM   4672  N   LEU B 994     155.916  62.922 121.678  1.00 91.99           N  
ATOM   4673  CA  LEU B 994     155.134  64.063 122.079  1.00 91.99           C  
ATOM   4674  C   LEU B 994     153.784  63.611 122.541  1.00 91.99           C  
ATOM   4675  O   LEU B 994     153.222  64.161 123.488  1.00 91.99           O  
ATOM   4676  CB  LEU B 994     154.882  65.063 120.935  1.00 91.99           C  
ATOM   4677  CG  LEU B 994     156.083  65.947 120.543  1.00 91.99           C  
ATOM   4678  CD1 LEU B 994     157.304  65.126 120.109  1.00 91.99           C  
ATOM   4679  CD2 LEU B 994     155.671  66.962 119.472  1.00 91.99           C  
ATOM   4680  N   GLY B 995     153.200  62.625 121.843  1.00 29.68           N  
ATOM   4681  CA  GLY B 995     151.890  62.151 122.177  1.00 29.68           C  
ATOM   4682  C   GLY B 995     151.877  61.461 123.504  1.00 29.68           C  
ATOM   4683  O   GLY B 995     150.940  61.630 124.286  1.00 29.68           O  
ATOM   4684  N   CYS B 996     152.916  60.658 123.804  1.00 83.94           N  
ATOM   4685  CA  CYS B 996     152.880  59.895 125.019  1.00 83.94           C  
ATOM   4686  C   CYS B 996     152.808  60.841 126.171  1.00 83.94           C  
ATOM   4687  O   CYS B 996     152.140  60.551 127.163  1.00 83.94           O  
ATOM   4688  CB  CYS B 996     154.083  58.948 125.218  1.00 83.94           C  
ATOM   4689  SG  CYS B 996     155.653  59.795 125.562  1.00 83.94           S  
ATOM   4690  N   LEU B 997     153.520  61.984 126.101  1.00175.26           N  
ATOM   4691  CA  LEU B 997     153.401  62.910 127.190  1.00175.26           C  
ATOM   4692  C   LEU B 997     152.040  63.543 127.196  1.00175.26           C  
ATOM   4693  O   LEU B 997     151.511  63.874 128.254  1.00175.26           O  
ATOM   4694  CB  LEU B 997     154.496  64.000 127.328  1.00175.26           C  
ATOM   4695  CG  LEU B 997     154.728  64.993 126.173  1.00175.26           C  
ATOM   4696  CD1 LEU B 997     155.484  64.343 125.012  1.00175.26           C  
ATOM   4697  CD2 LEU B 997     153.432  65.703 125.751  1.00175.26           C  
ATOM   4698  N   GLN B 998     151.422  63.734 126.015  1.00 38.39           N  
ATOM   4699  CA  GLN B 998     150.153  64.404 125.976  1.00 38.39           C  
ATOM   4700  C   GLN B 998     149.150  63.639 126.789  1.00 38.39           C  
ATOM   4701  O   GLN B 998     148.353  64.233 127.514  1.00 38.39           O  
ATOM   4702  CB  GLN B 998     149.590  64.557 124.553  1.00 38.39           C  
ATOM   4703  CG  GLN B 998     148.286  65.355 124.510  1.00 38.39           C  
ATOM   4704  CD  GLN B 998     147.831  65.441 123.062  1.00 38.39           C  
ATOM   4705  NE2 GLN B 998     146.630  66.038 122.842  1.00 38.39           N  
ATOM   4706  OE1 GLN B 998     148.525  64.990 122.151  1.00 38.39           O  
ATOM   4707  N   ALA B 999     149.148  62.297 126.684  1.00 36.30           N  
ATOM   4708  CA  ALA B 999     148.233  61.472 127.422  1.00 36.30           C  
ATOM   4709  C   ALA B 999     148.507  61.594 128.888  1.00 36.30           C  
ATOM   4710  O   ALA B 999     147.578  61.623 129.695  1.00 36.30           O  
ATOM   4711  CB  ALA B 999     148.355  59.985 127.059  1.00 36.30           C  
ATOM   4712  N   ILE B1000     149.795  61.637 129.279  1.00 89.51           N  
ATOM   4713  CA  ILE B1000     150.104  61.697 130.678  1.00 89.51           C  
ATOM   4714  C   ILE B1000     149.640  63.000 131.253  1.00 89.51           C  
ATOM   4715  O   ILE B1000     149.117  63.032 132.364  1.00 89.51           O  
ATOM   4716  CB  ILE B1000     151.555  61.492 131.011  1.00 89.51           C  
ATOM   4717  CG1 ILE B1000     151.674  61.158 132.507  1.00 89.51           C  
ATOM   4718  CG2 ILE B1000     152.362  62.730 130.592  1.00 89.51           C  
ATOM   4719  CD1 ILE B1000     153.024  60.561 132.897  1.00 89.51           C  
ATOM   4720  N   GLY B1001     149.828  64.118 130.519  1.00 27.60           N  
ATOM   4721  CA  GLY B1001     149.452  65.415 131.017  1.00 27.60           C  
ATOM   4722  C   GLY B1001     147.963  65.508 131.224  1.00 27.60           C  
ATOM   4723  O   GLY B1001     147.508  66.028 132.243  1.00 27.60           O  
ATOM   4724  N   LEU B1002     147.162  64.988 130.275  1.00 99.35           N  
ATOM   4725  CA  LEU B1002     145.726  65.111 130.345  1.00 99.35           C  
ATOM   4726  C   LEU B1002     145.248  64.443 131.594  1.00 99.35           C  
ATOM   4727  O   LEU B1002     144.359  64.945 132.281  1.00 99.35           O  
ATOM   4728  CB  LEU B1002     145.017  64.469 129.133  1.00 99.35           C  
ATOM   4729  CG  LEU B1002     143.476  64.563 129.145  1.00 99.35           C  
ATOM   4730  CD1 LEU B1002     142.835  63.590 130.148  1.00 99.35           C  
ATOM   4731  CD2 LEU B1002     143.014  66.014 129.362  1.00 99.35           C  
ATOM   4732  N   PHE B1003     145.832  63.282 131.915  1.00107.14           N  
ATOM   4733  CA  PHE B1003     145.466  62.536 133.080  1.00107.14           C  
ATOM   4734  C   PHE B1003     145.824  63.363 134.284  1.00107.14           C  
ATOM   4735  O   PHE B1003     145.090  63.377 135.269  1.00107.14           O  
ATOM   4736  CB  PHE B1003     146.229  61.200 133.143  1.00107.14           C  
ATOM   4737  CG  PHE B1003     145.603  60.304 134.154  1.00107.14           C  
ATOM   4738  CD1 PHE B1003     145.997  60.345 135.471  1.00107.14           C  
ATOM   4739  CD2 PHE B1003     144.622  59.415 133.775  1.00107.14           C  
ATOM   4740  CE1 PHE B1003     145.417  59.511 136.397  1.00107.14           C  
ATOM   4741  CE2 PHE B1003     144.039  58.580 134.697  1.00107.14           C  
ATOM   4742  CZ  PHE B1003     144.438  58.628 136.011  1.00107.14           C  
ATOM   4743  N   ALA B1004     146.975  64.066 134.234  1.00 42.18           N  
ATOM   4744  CA  ALA B1004     147.469  64.808 135.367  1.00 42.18           C  
ATOM   4745  C   ALA B1004     146.566  65.936 135.794  1.00 42.18           C  
ATOM   4746  O   ALA B1004     146.241  66.050 136.974  1.00 42.18           O  
ATOM   4747  CB  ALA B1004     148.852  65.428 135.099  1.00 42.18           C  
ATOM   4748  N   SER B1005     146.121  66.796 134.854  1.00 43.83           N  
ATOM   4749  CA  SER B1005     145.330  67.948 135.204  1.00 43.83           C  
ATOM   4750  C   SER B1005     143.978  67.525 135.690  1.00 43.83           C  
ATOM   4751  O   SER B1005     143.399  68.168 136.568  1.00 43.83           O  
ATOM   4752  CB  SER B1005     145.124  68.889 134.009  1.00 43.83           C  
ATOM   4753  OG  SER B1005     144.401  68.218 132.988  1.00 43.83           O  
ATOM   4754  N   MET B1006     143.423  66.438 135.122  1.00 96.31           N  
ATOM   4755  CA  MET B1006     142.122  66.006 135.547  1.00 96.31           C  
ATOM   4756  C   MET B1006     142.203  65.601 136.982  1.00 96.31           C  
ATOM   4757  O   MET B1006     141.269  65.835 137.746  1.00 96.31           O  
ATOM   4758  CB  MET B1006     141.548  64.800 134.787  1.00 96.31           C  
ATOM   4759  CG  MET B1006     140.132  64.451 135.266  1.00 96.31           C  
ATOM   4760  SD  MET B1006     140.043  63.443 136.780  1.00 96.31           S  
ATOM   4761  CE  MET B1006     138.550  64.237 137.439  1.00 96.31           C  
ATOM   4762  N   ALA B1007     143.292  64.911 137.367  1.00 32.88           N  
ATOM   4763  CA  ALA B1007     143.479  64.515 138.734  1.00 32.88           C  
ATOM   4764  C   ALA B1007     143.696  65.733 139.583  1.00 32.88           C  
ATOM   4765  O   ALA B1007     143.167  65.834 140.689  1.00 32.88           O  
ATOM   4766  CB  ALA B1007     144.698  63.597 138.927  1.00 32.88           C  
ATOM   4767  N   ALA B1008     144.487  66.702 139.077  1.00 34.14           N  
ATOM   4768  CA  ALA B1008     144.843  67.866 139.843  1.00 34.14           C  
ATOM   4769  C   ALA B1008     143.617  68.655 140.191  1.00 34.14           C  
ATOM   4770  O   ALA B1008     143.481  69.129 141.319  1.00 34.14           O  
ATOM   4771  CB  ALA B1008     145.795  68.806 139.083  1.00 34.14           C  
ATOM   4772  N   VAL B1009     142.710  68.850 139.218  1.00 41.62           N  
ATOM   4773  CA  VAL B1009     141.509  69.600 139.457  1.00 41.62           C  
ATOM   4774  C   VAL B1009     140.582  68.847 140.368  1.00 41.62           C  
ATOM   4775  O   VAL B1009     140.038  69.413 141.316  1.00 41.62           O  
ATOM   4776  CB  VAL B1009     140.754  69.888 138.191  1.00 41.62           C  
ATOM   4777  CG1 VAL B1009     139.463  70.643 138.551  1.00 41.62           C  
ATOM   4778  CG2 VAL B1009     141.681  70.654 137.228  1.00 41.62           C  
ATOM   4779  N   LEU B1010     140.374  67.540 140.106  1.00140.60           N  
ATOM   4780  CA  LEU B1010     139.403  66.808 140.869  1.00140.60           C  
ATOM   4781  C   LEU B1010     139.853  66.648 142.291  1.00140.60           C  
ATOM   4782  O   LEU B1010     139.035  66.688 143.207  1.00140.60           O  
ATOM   4783  CB  LEU B1010     138.965  65.483 140.220  1.00140.60           C  
ATOM   4784  CG  LEU B1010     137.696  64.895 140.873  1.00140.60           C  
ATOM   4785  CD1 LEU B1010     137.042  63.845 139.965  1.00140.60           C  
ATOM   4786  CD2 LEU B1010     137.983  64.338 142.275  1.00140.60           C  
ATOM   4787  N   LEU B1011     141.164  66.445 142.523  1.00 39.11           N  
ATOM   4788  CA  LEU B1011     141.672  66.366 143.868  1.00 39.11           C  
ATOM   4789  C   LEU B1011     141.515  67.714 144.510  1.00 39.11           C  
ATOM   4790  O   LEU B1011     141.200  67.815 145.696  1.00 39.11           O  
ATOM   4791  CB  LEU B1011     143.159  65.978 143.941  1.00 39.11           C  
ATOM   4792  CG  LEU B1011     143.433  64.531 143.488  1.00 39.11           C  
ATOM   4793  CD1 LEU B1011     144.928  64.185 143.586  1.00 39.11           C  
ATOM   4794  CD2 LEU B1011     142.542  63.538 144.250  1.00 39.11           C  
ATOM   4795  N   GLY B1012     141.730  68.793 143.734  1.00 25.67           N  
ATOM   4796  CA  GLY B1012     141.661  70.133 144.248  1.00 25.67           C  
ATOM   4797  C   GLY B1012     140.283  70.414 144.768  1.00 25.67           C  
ATOM   4798  O   GLY B1012     140.122  71.012 145.829  1.00 25.67           O  
ATOM   4799  N   GLY B1013     139.249  69.955 144.043  1.00 37.13           N  
ATOM   4800  CA  GLY B1013     137.880  70.211 144.394  1.00 37.13           C  
ATOM   4801  C   GLY B1013     137.604  69.659 145.759  1.00 37.13           C  
ATOM   4802  O   GLY B1013     136.750  70.180 146.477  1.00 37.13           O  
ATOM   4803  N   ALA B1014     138.258  68.539 146.119  1.00 34.29           N  
ATOM   4804  CA  ALA B1014     138.092  67.934 147.411  1.00 34.29           C  
ATOM   4805  C   ALA B1014     138.602  68.855 148.482  1.00 34.29           C  
ATOM   4806  O   ALA B1014     138.001  68.959 149.552  1.00 34.29           O  
ATOM   4807  CB  ALA B1014     138.860  66.607 147.546  1.00 34.29           C  
ATOM   4808  N   ARG B1015     139.744  69.530 148.237  1.00 53.09           N  
ATOM   4809  CA  ARG B1015     140.324  70.393 149.233  1.00 53.09           C  
ATOM   4810  C   ARG B1015     139.396  71.535 149.511  1.00 53.09           C  
ATOM   4811  O   ARG B1015     139.181  71.902 150.664  1.00 53.09           O  
ATOM   4812  CB  ARG B1015     141.675  70.988 148.801  1.00 53.09           C  
ATOM   4813  CG  ARG B1015     142.784  69.940 148.680  1.00 53.09           C  
ATOM   4814  CD  ARG B1015     144.141  70.521 148.276  1.00 53.09           C  
ATOM   4815  NE  ARG B1015     145.104  69.388 148.205  1.00 53.09           N  
ATOM   4816  CZ  ARG B1015     146.345  69.578 147.669  1.00 53.09           C  
ATOM   4817  NH1 ARG B1015     146.707  70.809 147.203  1.00 53.09           N1+
ATOM   4818  NH2 ARG B1015     147.225  68.536 147.599  1.00 53.09           N  
ATOM   4819  N   ALA B1016     138.826  72.135 148.447  1.00 29.21           N  
ATOM   4820  CA  ALA B1016     137.926  73.239 148.601  1.00 29.21           C  
ATOM   4821  C   ALA B1016     136.707  72.777 149.338  1.00 29.21           C  
ATOM   4822  O   ALA B1016     136.218  73.465 150.233  1.00 29.21           O  
ATOM   4823  CB  ALA B1016     137.460  73.819 147.254  1.00 29.21           C  
ATOM   4824  N   SER B1017     136.189  71.581 148.994  1.00 48.09           N  
ATOM   4825  CA  SER B1017     134.987  71.095 149.616  1.00 48.09           C  
ATOM   4826  C   SER B1017     135.206  70.967 151.093  1.00 48.09           C  
ATOM   4827  O   SER B1017     134.378  71.410 151.888  1.00 48.09           O  
ATOM   4828  CB  SER B1017     134.535  69.720 149.080  1.00 48.09           C  
ATOM   4829  OG  SER B1017     133.343  69.297 149.731  1.00 48.09           O  
ATOM   4830  N   ARG B1018     136.344  70.370 151.503  1.00114.63           N  
ATOM   4831  CA  ARG B1018     136.605  70.132 152.896  1.00114.63           C  
ATOM   4832  C   ARG B1018     136.668  71.430 153.644  1.00114.63           C  
ATOM   4833  O   ARG B1018     136.033  71.583 154.687  1.00114.63           O  
ATOM   4834  CB  ARG B1018     137.962  69.447 153.134  1.00114.63           C  
ATOM   4835  CG  ARG B1018     138.088  68.048 152.529  1.00114.63           C  
ATOM   4836  CD  ARG B1018     139.479  67.437 152.721  1.00114.63           C  
ATOM   4837  NE  ARG B1018     139.476  66.084 152.096  1.00114.63           N  
ATOM   4838  CZ  ARG B1018     139.220  64.977 152.850  1.00114.63           C  
ATOM   4839  NH1 ARG B1018     138.965  65.103 154.185  1.00114.63           N1+
ATOM   4840  NH2 ARG B1018     139.224  63.740 152.271  1.00114.63           N  
ATOM   4841  N   LEU B1019     137.443  72.399 153.124  1.00 82.51           N  
ATOM   4842  CA  LEU B1019     137.653  73.652 153.795  1.00 82.51           C  
ATOM   4843  C   LEU B1019     136.369  74.426 153.857  1.00 82.51           C  
ATOM   4844  O   LEU B1019     136.003  74.944 154.912  1.00 82.51           O  
ATOM   4845  CB  LEU B1019     138.711  74.513 153.070  1.00 82.51           C  
ATOM   4846  CG  LEU B1019     139.085  75.852 153.746  1.00 82.51           C  
ATOM   4847  CD1 LEU B1019     137.956  76.894 153.675  1.00 82.51           C  
ATOM   4848  CD2 LEU B1019     139.599  75.621 155.176  1.00 82.51           C  
ATOM   4849  N   LEU B1020     135.648  74.512 152.722  1.00161.59           N  
ATOM   4850  CA  LEU B1020     134.433  75.281 152.634  1.00161.59           C  
ATOM   4851  C   LEU B1020     133.365  74.712 153.511  1.00161.59           C  
ATOM   4852  O   LEU B1020     132.592  75.458 154.109  1.00161.59           O  
ATOM   4853  CB  LEU B1020     133.834  75.344 151.215  1.00161.59           C  
ATOM   4854  CG  LEU B1020     134.499  76.360 150.268  1.00161.59           C  
ATOM   4855  CD1 LEU B1020     134.072  77.801 150.591  1.00161.59           C  
ATOM   4856  CD2 LEU B1020     136.021  76.199 150.269  1.00161.59           C  
ATOM   4857  N   PHE B1021     133.249  73.376 153.571  1.00 47.27           N  
ATOM   4858  CA  PHE B1021     132.220  72.762 154.364  1.00 47.27           C  
ATOM   4859  C   PHE B1021     132.422  73.035 155.825  1.00 47.27           C  
ATOM   4860  O   PHE B1021     131.487  73.417 156.527  1.00 47.27           O  
ATOM   4861  CB  PHE B1021     132.178  71.234 154.197  1.00 47.27           C  
ATOM   4862  CG  PHE B1021     131.114  70.727 155.107  1.00 47.27           C  
ATOM   4863  CD1 PHE B1021     129.798  70.707 154.709  1.00 47.27           C  
ATOM   4864  CD2 PHE B1021     131.438  70.274 156.365  1.00 47.27           C  
ATOM   4865  CE1 PHE B1021     128.820  70.238 155.554  1.00 47.27           C  
ATOM   4866  CE2 PHE B1021     130.464  69.804 157.214  1.00 47.27           C  
ATOM   4867  CZ  PHE B1021     129.152  69.785 156.809  1.00 47.27           C  
ATOM   4868  N   GLN B1022     133.661  72.858 156.314  1.00 88.72           N  
ATOM   4869  CA  GLN B1022     133.961  72.978 157.716  1.00 88.72           C  
ATOM   4870  C   GLN B1022     133.695  74.374 158.187  1.00 88.72           C  
ATOM   4871  O   GLN B1022     133.182  74.570 159.288  1.00 88.72           O  
ATOM   4872  CB  GLN B1022     135.429  72.652 158.038  1.00 88.72           C  
ATOM   4873  CG  GLN B1022     135.801  71.193 157.757  1.00 88.72           C  
ATOM   4874  CD  GLN B1022     137.267  71.000 158.114  1.00 88.72           C  
ATOM   4875  NE2 GLN B1022     137.757  69.738 157.998  1.00 88.72           N  
ATOM   4876  OE1 GLN B1022     137.961  71.946 158.484  1.00 88.72           O  
ATOM   4877  N   ARG B1023     134.030  75.384 157.362  1.00118.43           N  
ATOM   4878  CA  ARG B1023     133.892  76.759 157.753  1.00118.43           C  
ATOM   4879  C   ARG B1023     132.448  77.084 158.003  1.00118.43           C  
ATOM   4880  O   ARG B1023     132.137  77.842 158.919  1.00118.43           O  
ATOM   4881  CB  ARG B1023     134.386  77.755 156.690  1.00118.43           C  
ATOM   4882  CG  ARG B1023     133.619  77.662 155.371  1.00118.43           C  
ATOM   4883  CD  ARG B1023     133.951  78.766 154.364  1.00118.43           C  
ATOM   4884  NE  ARG B1023     135.423  78.752 154.140  1.00118.43           N  
ATOM   4885  CZ  ARG B1023     136.225  79.590 154.858  1.00118.43           C  
ATOM   4886  NH1 ARG B1023     135.671  80.450 155.763  1.00118.43           N1+
ATOM   4887  NH2 ARG B1023     137.576  79.576 154.667  1.00118.43           N  
ATOM   4888  N   LEU B1024     131.529  76.547 157.177  1.00117.60           N  
ATOM   4889  CA  LEU B1024     130.126  76.838 157.307  1.00117.60           C  
ATOM   4890  C   LEU B1024     129.645  76.336 158.633  1.00117.60           C  
ATOM   4891  O   LEU B1024     129.000  77.061 159.390  1.00117.60           O  
ATOM   4892  CB  LEU B1024     129.287  76.102 156.237  1.00117.60           C  
ATOM   4893  CG  LEU B1024     127.783  76.471 156.118  1.00117.60           C  
ATOM   4894  CD1 LEU B1024     126.980  76.258 157.411  1.00117.60           C  
ATOM   4895  CD2 LEU B1024     127.587  77.867 155.529  1.00117.60           C  
ATOM   4896  N   LEU B1025     129.962  75.068 158.949  1.00 49.59           N  
ATOM   4897  CA  LEU B1025     129.480  74.437 160.145  1.00 49.59           C  
ATOM   4898  C   LEU B1025     130.071  75.134 161.326  1.00 49.59           C  
ATOM   4899  O   LEU B1025     129.401  75.356 162.332  1.00 49.59           O  
ATOM   4900  CB  LEU B1025     129.850  72.946 160.205  1.00 49.59           C  
ATOM   4901  CG  LEU B1025     129.252  72.205 161.411  1.00 49.59           C  
ATOM   4902  CD1 LEU B1025     127.714  72.218 161.374  1.00 49.59           C  
ATOM   4903  CD2 LEU B1025     129.820  70.783 161.515  1.00 49.59           C  
ATOM   4904  N   TRP B1026     131.357  75.509 161.217  1.00 86.67           N  
ATOM   4905  CA  TRP B1026     132.046  76.142 162.299  1.00 86.67           C  
ATOM   4906  C   TRP B1026     131.389  77.454 162.613  1.00 86.67           C  
ATOM   4907  O   TRP B1026     131.195  77.787 163.779  1.00 86.67           O  
ATOM   4908  CB  TRP B1026     133.524  76.425 161.978  1.00 86.67           C  
ATOM   4909  CG  TRP B1026     134.290  77.089 163.096  1.00 86.67           C  
ATOM   4910  CD1 TRP B1026     134.488  78.418 163.344  1.00 86.67           C  
ATOM   4911  CD2 TRP B1026     134.973  76.376 164.137  1.00 86.67           C  
ATOM   4912  CE2 TRP B1026     135.559  77.326 164.974  1.00 86.67           C  
ATOM   4913  CE3 TRP B1026     135.104  75.038 164.377  1.00 86.67           C  
ATOM   4914  NE1 TRP B1026     135.253  78.575 164.474  1.00 86.67           N  
ATOM   4915  CZ2 TRP B1026     136.288  76.950 166.066  1.00 86.67           C  
ATOM   4916  CZ3 TRP B1026     135.838  74.662 165.479  1.00 86.67           C  
ATOM   4917  CH2 TRP B1026     136.419  75.600 166.308  1.00 86.67           C  
ATOM   4918  N   ASP B1027     131.055  78.254 161.580  1.00 49.28           N  
ATOM   4919  CA  ASP B1027     130.473  79.549 161.802  1.00 49.28           C  
ATOM   4920  C   ASP B1027     129.096  79.451 162.400  1.00 49.28           C  
ATOM   4921  O   ASP B1027     128.820  80.067 163.428  1.00 49.28           O  
ATOM   4922  CB  ASP B1027     130.343  80.366 160.505  1.00 49.28           C  
ATOM   4923  CG  ASP B1027     131.740  80.761 160.046  1.00 49.28           C  
ATOM   4924  OD1 ASP B1027     132.678  80.723 160.886  1.00 49.28           O  
ATOM   4925  OD2 ASP B1027     131.887  81.112 158.844  1.00 49.28           O1-
ATOM   4926  N   VAL B1028     128.208  78.625 161.805  1.00123.28           N  
ATOM   4927  CA  VAL B1028     126.833  78.581 162.229  1.00123.28           C  
ATOM   4928  C   VAL B1028     126.720  78.159 163.658  1.00123.28           C  
ATOM   4929  O   VAL B1028     125.845  78.638 164.378  1.00123.28           O  
ATOM   4930  CB  VAL B1028     125.941  77.715 161.381  1.00123.28           C  
ATOM   4931  CG1 VAL B1028     125.709  78.426 160.042  1.00123.28           C  
ATOM   4932  CG2 VAL B1028     126.585  76.334 161.208  1.00123.28           C  
ATOM   4933  N   VAL B1029     127.587  77.243 164.115  1.00102.32           N  
ATOM   4934  CA  VAL B1029     127.506  76.799 165.475  1.00102.32           C  
ATOM   4935  C   VAL B1029     127.775  77.957 166.398  1.00102.32           C  
ATOM   4936  O   VAL B1029     127.152  78.070 167.452  1.00102.32           O  
ATOM   4937  CB  VAL B1029     128.491  75.715 165.804  1.00102.32           C  
ATOM   4938  CG1 VAL B1029     128.202  74.503 164.902  1.00102.32           C
[truncated: 286,266 more chars]
