# Supplementary material for: Mutagenic Analysis of the Putative ABCC6 Substrate-Binding Cavity Using a New Homology Model
Source: Int J Mol Sci. 2021 Jun 27;22(13):6910. doi: 10.3390/ijms22136910 (PMC8267652; doi:10.3390/ijms22136910)
Supplement: Supplementary file 1 [file ijms-22-06910-s001.zip › hABCC6_outward-facing.pdb]

ATOM      1  N   LEU A 300     109.121  49.742 133.409  1.00155.54           N  
ATOM      2  CA  LEU A 300     109.127  51.175 133.279  1.00155.54           C  
ATOM      3  C   LEU A 300     109.652  51.594 131.925  1.00155.54           C  
ATOM      4  O   LEU A 300     109.209  52.586 131.356  1.00155.54           O  
ATOM      5  CB  LEU A 300     110.004  51.857 134.360  1.00155.54           C  
ATOM      6  CG  LEU A 300     109.690  53.343 134.708  1.00155.54           C  
ATOM      7  CD1 LEU A 300     110.858  54.004 135.457  1.00155.54           C  
ATOM      8  CD2 LEU A 300     109.187  54.199 133.542  1.00155.54           C  
ATOM      9  N   LYS A 301     110.634  50.857 131.365  1.00 75.14           N  
ATOM     10  CA  LYS A 301     111.301  51.268 130.151  1.00 75.14           C  
ATOM     11  C   LYS A 301     110.319  51.373 129.020  1.00 75.14           C  
ATOM     12  O   LYS A 301     110.403  52.286 128.199  1.00 75.14           O  
ATOM     13  CB  LYS A 301     112.394  50.280 129.715  1.00 75.14           C  
ATOM     14  CG  LYS A 301     113.124  50.707 128.443  1.00 75.14           C  
ATOM     15  CD  LYS A 301     114.409  49.922 128.186  1.00 75.14           C  
ATOM     16  CE  LYS A 301     115.143  50.345 126.912  1.00 75.14           C  
ATOM     17  NZ  LYS A 301     115.792  51.659 127.117  1.00 75.14           N1+
ATOM     18  N   ALA A 302     109.356  50.440 128.962  1.00 48.91           N  
ATOM     19  CA  ALA A 302     108.360  50.343 127.930  1.00 48.91           C  
ATOM     20  C   ALA A 302     107.511  51.584 127.922  1.00 48.91           C  
ATOM     21  O   ALA A 302     107.015  51.995 126.875  1.00 48.91           O  
ATOM     22  CB  ALA A 302     107.423  49.139 128.130  1.00 48.91           C  
ATOM     23  N   ILE A 303     107.316  52.201 129.102  1.00107.21           N  
ATOM     24  CA  ILE A 303     106.483  53.354 129.313  1.00107.21           C  
ATOM     25  C   ILE A 303     106.951  54.508 128.470  1.00107.21           C  
ATOM     26  O   ILE A 303     106.143  55.335 128.047  1.00107.21           O  
ATOM     27  CB  ILE A 303     106.492  53.822 130.738  1.00107.21           C  
ATOM     28  CG1 ILE A 303     105.947  52.721 131.663  1.00107.21           C  
ATOM     29  CG2 ILE A 303     105.697  55.137 130.807  1.00107.21           C  
ATOM     30  CD1 ILE A 303     104.513  52.308 131.335  1.00107.21           C  
ATOM     31  N   TRP A 304     108.267  54.585 128.208  1.00156.71           N  
ATOM     32  CA  TRP A 304     108.923  55.648 127.488  1.00156.71           C  
ATOM     33  C   TRP A 304     108.438  55.794 126.088  1.00156.71           C  
ATOM     34  O   TRP A 304     108.914  56.677 125.388  1.00156.71           O  
ATOM     35  CB  TRP A 304     110.460  55.578 127.457  1.00156.71           C  
ATOM     36  CG  TRP A 304     111.107  56.254 128.640  1.00156.71           C  
ATOM     37  CD1 TRP A 304     111.545  57.542 128.736  1.00156.71           C  
ATOM     38  CD2 TRP A 304     111.352  55.647 129.918  1.00156.71           C  
ATOM     39  CE2 TRP A 304     111.928  56.624 130.731  1.00156.71           C  
ATOM     40  CE3 TRP A 304     111.112  54.384 130.375  1.00156.71           C  
ATOM     41  NE1 TRP A 304     112.040  57.781 129.993  1.00156.71           N  
ATOM     42  CZ2 TRP A 304     112.273  56.352 132.022  1.00156.71           C  
ATOM     43  CZ3 TRP A 304     111.467  54.114 131.676  1.00156.71           C  
ATOM     44  CH2 TRP A 304     112.032  55.079 132.482  1.00156.71           C  
ATOM     45  N   GLN A 305     107.583  54.888 125.600  1.00100.96           N  
ATOM     46  CA  GLN A 305     107.013  55.005 124.285  1.00100.96           C  
ATOM     47  C   GLN A 305     106.192  56.270 124.209  1.00100.96           C  
ATOM     48  O   GLN A 305     105.952  56.777 123.117  1.00100.96           O  
ATOM     49  CB  GLN A 305     106.083  53.831 123.934  1.00100.96           C  
ATOM     50  CG  GLN A 305     105.466  53.936 122.538  1.00100.96           C  
ATOM     51  CD  GLN A 305     104.579  52.718 122.321  1.00100.96           C  
ATOM     52  NE2 GLN A 305     103.943  52.638 121.121  1.00100.96           N  
ATOM     53  OE1 GLN A 305     104.453  51.861 123.193  1.00100.96           O  
ATOM     54  N   VAL A 306     105.685  56.783 125.349  1.00105.96           N  
ATOM     55  CA  VAL A 306     104.832  57.947 125.369  1.00105.96           C  
ATOM     56  C   VAL A 306     105.499  59.159 124.761  1.00105.96           C  
ATOM     57  O   VAL A 306     104.895  59.855 123.948  1.00105.96           O  
ATOM     58  CB  VAL A 306     104.408  58.322 126.764  1.00105.96           C  
ATOM     59  CG1 VAL A 306     103.557  57.177 127.333  1.00105.96           C  
ATOM     60  CG2 VAL A 306     105.652  58.620 127.617  1.00105.96           C  
ATOM     61  N   PHE A 307     106.750  59.455 125.159  1.00 71.76           N  
ATOM     62  CA  PHE A 307     107.557  60.572 124.740  1.00 71.76           C  
ATOM     63  C   PHE A 307     108.065  60.402 123.332  1.00 71.76           C  
ATOM     64  O   PHE A 307     108.369  61.380 122.649  1.00 71.76           O  
ATOM     65  CB  PHE A 307     108.772  60.782 125.663  1.00 71.76           C  
ATOM     66  CG  PHE A 307     108.244  61.143 127.013  1.00 71.76           C  
ATOM     67  CD1 PHE A 307     107.866  62.436 127.296  1.00 71.76           C  
ATOM     68  CD2 PHE A 307     108.127  60.191 127.999  1.00 71.76           C  
ATOM     69  CE1 PHE A 307     107.379  62.770 128.539  1.00 71.76           C  
ATOM     70  CE2 PHE A 307     107.638  60.517 129.245  1.00 71.76           C  
ATOM     71  CZ  PHE A 307     107.264  61.811 129.517  1.00 71.76           C  
ATOM     72  N   HIS A 308     108.182  59.140 122.884  1.00119.71           N  
ATOM     73  CA  HIS A 308     108.829  58.701 121.676  1.00119.71           C  
ATOM     74  C   HIS A 308     108.299  59.375 120.438  1.00119.71           C  
ATOM     75  O   HIS A 308     109.091  59.792 119.592  1.00119.71           O  
ATOM     76  CB  HIS A 308     108.670  57.177 121.508  1.00119.71           C  
ATOM     77  CG  HIS A 308     109.606  56.536 120.526  1.00119.71           C  
ATOM     78  CD2 HIS A 308     109.357  55.953 119.321  1.00119.71           C  
ATOM     79  ND1 HIS A 308     110.957  56.388 120.743  1.00119.71           N  
ATOM     80  CE1 HIS A 308     111.457  55.723 119.669  1.00119.71           C  
ATOM     81  NE2 HIS A 308     110.522  55.438 118.782  1.00119.71           N  
ATOM     82  N   SER A 309     106.968  59.537 120.298  1.00 78.07           N  
ATOM     83  CA  SER A 309     106.409  60.056 119.078  1.00 78.07           C  
ATOM     84  C   SER A 309     107.025  61.382 118.744  1.00 78.07           C  
ATOM     85  O   SER A 309     107.398  61.620 117.595  1.00 78.07           O  
ATOM     86  CB  SER A 309     104.886  60.265 119.168  1.00 78.07           C  
ATOM     87  OG  SER A 309     104.232  59.021 119.356  1.00 78.07           O  
ATOM     88  N   THR A 310     107.134  62.290 119.731  1.00108.48           N  
ATOM     89  CA  THR A 310     107.709  63.590 119.525  1.00108.48           C  
ATOM     90  C   THR A 310     109.184  63.470 119.251  1.00108.48           C  
ATOM     91  O   THR A 310     109.732  64.186 118.417  1.00108.48           O  
ATOM     92  CB  THR A 310     107.555  64.484 120.721  1.00108.48           C  
ATOM     93  CG2 THR A 310     106.057  64.629 121.039  1.00108.48           C  
ATOM     94  OG1 THR A 310     108.243  63.932 121.835  1.00108.48           O  
ATOM     95  N   PHE A 311     109.846  62.534 119.952  1.00 75.46           N  
ATOM     96  CA  PHE A 311     111.268  62.298 119.976  1.00 75.46           C  
ATOM     97  C   PHE A 311     111.787  61.796 118.653  1.00 75.46           C  
ATOM     98  O   PHE A 311     112.966  61.965 118.349  1.00 75.46           O  
ATOM     99  CB  PHE A 311     111.679  61.281 121.054  1.00 75.46           C  
ATOM    100  CG  PHE A 311     113.162  61.333 121.195  1.00 75.46           C  
ATOM    101  CD1 PHE A 311     113.746  62.310 121.968  1.00 75.46           C  
ATOM    102  CD2 PHE A 311     113.967  60.412 120.566  1.00 75.46           C  
ATOM    103  CE1 PHE A 311     115.112  62.371 122.110  1.00 75.46           C  
ATOM    104  CE2 PHE A 311     115.334  60.468 120.703  1.00 75.46           C  
ATOM    105  CZ  PHE A 311     115.909  61.449 121.475  1.00 75.46           C  
ATOM    106  N   LEU A 312     110.926  61.155 117.844  1.00 69.53           N  
ATOM    107  CA  LEU A 312     111.279  60.452 116.633  1.00 69.53           C  
ATOM    108  C   LEU A 312     112.003  61.301 115.624  1.00 69.53           C  
ATOM    109  O   LEU A 312     112.843  60.770 114.896  1.00 69.53           O  
ATOM    110  CB  LEU A 312     110.048  59.887 115.902  1.00 69.53           C  
ATOM    111  CG  LEU A 312     109.330  58.767 116.671  1.00 69.53           C  
ATOM    112  CD1 LEU A 312     108.112  58.241 115.894  1.00 69.53           C  
ATOM    113  CD2 LEU A 312     110.316  57.651 117.047  1.00 69.53           C  
ATOM    114  N   LEU A 313     111.716  62.614 115.521  1.00 72.38           N  
ATOM    115  CA  LEU A 313     112.320  63.396 114.470  1.00 72.38           C  
ATOM    116  C   LEU A 313     113.819  63.312 114.558  1.00 72.38           C  
ATOM    117  O   LEU A 313     114.483  63.253 113.526  1.00 72.38           O  
ATOM    118  CB  LEU A 313     111.937  64.887 114.534  1.00 72.38           C  
ATOM    119  CG  LEU A 313     110.435  65.142 114.302  1.00 72.38           C  
ATOM    120  CD1 LEU A 313     110.112  66.643 114.340  1.00 72.38           C  
ATOM    121  CD2 LEU A 313     109.944  64.456 113.020  1.00 72.38           C  
ATOM    122  N   GLY A 314     114.374  63.445 115.780  1.00109.46           N  
ATOM    123  CA  GLY A 314     115.738  63.169 116.176  1.00109.46           C  
ATOM    124  C   GLY A 314     116.593  62.568 115.095  1.00109.46           C  
ATOM    125  O   GLY A 314     117.613  63.117 114.690  1.00109.46           O  
ATOM    126  N   THR A 315     116.210  61.355 114.653  1.00103.51           N  
ATOM    127  CA  THR A 315     116.988  60.582 113.726  1.00103.51           C  
ATOM    128  C   THR A 315     117.172  61.301 112.427  1.00103.51           C  
ATOM    129  O   THR A 315     118.276  61.323 111.884  1.00103.51           O  
ATOM    130  CB  THR A 315     116.379  59.239 113.434  1.00103.51           C  
ATOM    131  CG2 THR A 315     115.040  59.434 112.700  1.00103.51           C  
ATOM    132  OG1 THR A 315     117.267  58.460 112.647  1.00103.51           O  
ATOM    133  N   LEU A 316     116.108  61.920 111.890  1.00122.60           N  
ATOM    134  CA  LEU A 316     116.214  62.552 110.608  1.00122.60           C  
ATOM    135  C   LEU A 316     117.195  63.683 110.681  1.00122.60           C  
ATOM    136  O   LEU A 316     118.030  63.845 109.793  1.00122.60           O  
ATOM    137  CB  LEU A 316     114.871  63.120 110.118  1.00122.60           C  
ATOM    138  CG  LEU A 316     114.971  63.789 108.738  1.00122.60           C  
ATOM    139  CD1 LEU A 316     115.421  62.770 107.680  1.00122.60           C  
ATOM    140  CD2 LEU A 316     113.662  64.501 108.360  1.00122.60           C  
ATOM    141  N   SER A 317     117.121  64.498 111.750  1.00 75.41           N  
ATOM    142  CA  SER A 317     117.983  65.639 111.883  1.00 75.41           C  
ATOM    143  C   SER A 317     119.411  65.210 112.023  1.00 75.41           C  
ATOM    144  O   SER A 317     120.294  65.744 111.355  1.00 75.41           O  
ATOM    145  CB  SER A 317     117.636  66.491 113.115  1.00 75.41           C  
ATOM    146  OG  SER A 317     117.828  65.729 114.298  1.00 75.41           O  
ATOM    147  N   LEU A 318     119.680  64.230 112.904  1.00 84.40           N  
ATOM    148  CA  LEU A 318     121.029  63.797 113.129  1.00 84.40           C  
ATOM    149  C   LEU A 318     121.593  63.139 111.909  1.00 84.40           C  
ATOM    150  O   LEU A 318     122.767  63.327 111.589  1.00 84.40           O  
ATOM    151  CB  LEU A 318     121.176  62.845 114.327  1.00 84.40           C  
ATOM    152  CG  LEU A 318     121.093  63.571 115.685  1.00 84.40           C  
ATOM    153  CD1 LEU A 318     122.320  64.474 115.901  1.00 84.40           C  
ATOM    154  CD2 LEU A 318     119.774  64.340 115.847  1.00 84.40           C  
ATOM    155  N   ILE A 319     120.780  62.342 111.188  1.00 73.87           N  
ATOM    156  CA  ILE A 319     121.289  61.651 110.037  1.00 73.87           C  
ATOM    157  C   ILE A 319     121.730  62.646 109.007  1.00 73.87           C  
ATOM    158  O   ILE A 319     122.784  62.481 108.397  1.00 73.87           O  
ATOM    159  CB  ILE A 319     120.296  60.713 109.408  1.00 73.87           C  
ATOM    160  CG1 ILE A 319     120.999  59.811 108.380  1.00 73.87           C  
ATOM    161  CG2 ILE A 319     119.133  61.529 108.824  1.00 73.87           C  
ATOM    162  CD1 ILE A 319     120.142  58.635 107.913  1.00 73.87           C  
ATOM    163  N   ILE A 320     120.932  63.707 108.778  1.00 76.75           N  
ATOM    164  CA  ILE A 320     121.294  64.692 107.799  1.00 76.75           C  
ATOM    165  C   ILE A 320     122.541  65.386 108.255  1.00 76.75           C  
ATOM    166  O   ILE A 320     123.420  65.693 107.455  1.00 76.75           O  
ATOM    167  CB  ILE A 320     120.237  65.728 107.541  1.00 76.75           C  
ATOM    168  CG1 ILE A 320     120.554  66.497 106.247  1.00 76.75           C  
ATOM    169  CG2 ILE A 320     120.125  66.637 108.772  1.00 76.75           C  
ATOM    170  CD1 ILE A 320     119.393  67.358 105.752  1.00 76.75           C  
ATOM    171  N   SER A 321     122.658  65.667 109.565  1.00 63.91           N  
ATOM    172  CA  SER A 321     123.821  66.349 110.050  1.00 63.91           C  
ATOM    173  C   SER A 321     125.028  65.496 109.789  1.00 63.91           C  
ATOM    174  O   SER A 321     126.086  66.008 109.428  1.00 63.91           O  
ATOM    175  CB  SER A 321     123.764  66.620 111.564  1.00 63.91           C  
ATOM    176  OG  SER A 321     124.941  67.295 111.984  1.00 63.91           O  
ATOM    177  N   ASP A 322     124.896  64.164 109.957  1.00 35.74           N  
ATOM    178  CA  ASP A 322     126.009  63.277 109.758  1.00 35.74           C  
ATOM    179  C   ASP A 322     126.465  63.343 108.330  1.00 35.74           C  
ATOM    180  O   ASP A 322     127.665  63.388 108.064  1.00 35.74           O  
ATOM    181  CB  ASP A 322     125.660  61.808 110.055  1.00 35.74           C  
ATOM    182  CG  ASP A 322     125.483  61.643 111.560  1.00 35.74           C  
ATOM    183  OD1 ASP A 322     126.054  62.468 112.322  1.00 35.74           O  
ATOM    184  OD2 ASP A 322     124.777  60.683 111.966  1.00 35.74           O1-
ATOM    185  N   VAL A 323     125.522  63.357 107.364  1.00 92.78           N  
ATOM    186  CA  VAL A 323     125.911  63.359 105.979  1.00 92.78           C  
ATOM    187  C   VAL A 323     126.644  64.625 105.677  1.00 92.78           C  
ATOM    188  O   VAL A 323     127.626  64.618 104.938  1.00 92.78           O  
ATOM    189  CB  VAL A 323     124.769  63.238 105.005  1.00 92.78           C  
ATOM    190  CG1 VAL A 323     124.012  61.934 105.303  1.00 92.78           C  
ATOM    191  CG2 VAL A 323     123.911  64.509 105.038  1.00 92.78           C  
ATOM    192  N   PHE A 324     126.178  65.759 106.234  1.00 43.08           N  
ATOM    193  CA  PHE A 324     126.828  67.019 106.009  1.00 43.08           C  
ATOM    194  C   PHE A 324     128.198  66.993 106.619  1.00 43.08           C  
ATOM    195  O   PHE A 324     129.155  67.508 106.041  1.00 43.08           O  
ATOM    196  CB  PHE A 324     126.049  68.213 106.576  1.00 43.08           C  
ATOM    197  CG  PHE A 324     124.913  68.501 105.654  1.00 43.08           C  
ATOM    198  CD1 PHE A 324     123.722  67.825 105.758  1.00 43.08           C  
ATOM    199  CD2 PHE A 324     125.045  69.461 104.677  1.00 43.08           C  
ATOM    200  CE1 PHE A 324     122.679  68.096 104.905  1.00 43.08           C  
ATOM    201  CE2 PHE A 324     124.007  69.738 103.819  1.00 43.08           C  
ATOM    202  CZ  PHE A 324     122.822  69.056 103.931  1.00 43.08           C  
ATOM    203  N   ARG A 325     128.345  66.371 107.800  1.00 61.11           N  
ATOM    204  CA  ARG A 325     129.624  66.370 108.454  1.00 61.11           C  
ATOM    205  C   ARG A 325     130.626  65.737 107.536  1.00 61.11           C  
ATOM    206  O   ARG A 325     131.773  66.179 107.461  1.00 61.11           O  
ATOM    207  CB  ARG A 325     129.618  65.587 109.778  1.00 61.11           C  
ATOM    208  CG  ARG A 325     130.936  65.691 110.549  1.00 61.11           C  
ATOM    209  CD  ARG A 325     130.912  64.973 111.900  1.00 61.11           C  
ATOM    210  NE  ARG A 325     132.251  65.159 112.527  1.00 61.11           N  
ATOM    211  CZ  ARG A 325     132.450  64.799 113.828  1.00 61.11           C  
ATOM    212  NH1 ARG A 325     131.423  64.261 114.549  1.00 61.11           N1+
ATOM    213  NH2 ARG A 325     133.674  64.975 114.408  1.00 61.11           N  
ATOM    214  N   PHE A 326     130.233  64.658 106.835  1.00 49.16           N  
ATOM    215  CA  PHE A 326     131.110  64.021 105.895  1.00 49.16           C  
ATOM    216  C   PHE A 326     131.369  64.924 104.721  1.00 49.16           C  
ATOM    217  O   PHE A 326     132.502  65.027 104.255  1.00 49.16           O  
ATOM    218  CB  PHE A 326     130.553  62.699 105.336  1.00 49.16           C  
ATOM    219  CG  PHE A 326     130.599  61.673 106.418  1.00 49.16           C  
ATOM    220  CD1 PHE A 326     131.771  61.004 106.688  1.00 49.16           C  
ATOM    221  CD2 PHE A 326     129.476  61.371 107.151  1.00 49.16           C  
ATOM    222  CE1 PHE A 326     131.826  60.055 107.680  1.00 49.16           C  
ATOM    223  CE2 PHE A 326     129.524  60.420 108.144  1.00 49.16           C  
ATOM    224  CZ  PHE A 326     130.701  59.760 108.412  1.00 49.16           C  
ATOM    225  N   THR A 327     130.324  65.621 104.228  1.00114.22           N  
ATOM    226  CA  THR A 327     130.385  66.384 103.007  1.00114.22           C  
ATOM    227  C   THR A 327     131.351  67.533 103.089  1.00114.22           C  
ATOM    228  O   THR A 327     131.923  67.922 102.072  1.00114.22           O  
ATOM    229  CB  THR A 327     129.059  66.934 102.557  1.00114.22           C  
ATOM    230  CG2 THR A 327     128.687  68.146 103.424  1.00114.22           C  
ATOM    231  OG1 THR A 327     129.144  67.338 101.198  1.00114.22           O  
ATOM    232  N   VAL A 328     131.536  68.142 104.273  1.00105.14           N  
ATOM    233  CA  VAL A 328     132.379  69.305 104.352  1.00105.14           C  
ATOM    234  C   VAL A 328     133.791  69.039 103.899  1.00105.14           C  
ATOM    235  O   VAL A 328     134.237  69.670 102.942  1.00105.14           O  
ATOM    236  CB  VAL A 328     132.472  69.854 105.744  1.00105.14           C  
ATOM    237  CG1 VAL A 328     133.475  71.020 105.746  1.00105.14           C  
ATOM    238  CG2 VAL A 328     131.061  70.245 106.210  1.00105.14           C  
ATOM    239  N   PRO A 329     134.525  68.134 104.501  1.00147.23           N  
ATOM    240  CA  PRO A 329     135.902  67.897 104.162  1.00147.23           C  
ATOM    241  C   PRO A 329     136.093  67.519 102.726  1.00147.23           C  
ATOM    242  O   PRO A 329     137.125  67.873 102.158  1.00147.23           O  
ATOM    243  CB  PRO A 329     136.375  66.798 105.114  1.00147.23           C  
ATOM    244  CG  PRO A 329     135.081  66.053 105.490  1.00147.23           C  
ATOM    245  CD  PRO A 329     134.001  67.145 105.431  1.00147.23           C  
ATOM    246  N   LYS A 330     135.137  66.788 102.123  1.00111.37           N  
ATOM    247  CA  LYS A 330     135.311  66.379 100.761  1.00111.37           C  
ATOM    248  C   LYS A 330     135.343  67.584  99.880  1.00111.37           C  
ATOM    249  O   LYS A 330     136.150  67.651  98.955  1.00111.37           O  
ATOM    250  CB  LYS A 330     134.197  65.462 100.222  1.00111.37           C  
ATOM    251  CG  LYS A 330     134.279  64.013 100.707  1.00111.37           C  
ATOM    252  CD  LYS A 330     133.799  63.791 102.141  1.00111.37           C  
ATOM    253  CE  LYS A 330     132.385  63.207 102.208  1.00111.37           C  
ATOM    254  NZ  LYS A 330     132.391  61.809 101.722  1.00111.37           N1+
ATOM    255  N   LEU A 331     134.457  68.567 100.130  1.00124.85           N  
ATOM    256  CA  LEU A 331     134.413  69.716  99.274  1.00124.85           C  
ATOM    257  C   LEU A 331     135.680  70.509  99.416  1.00124.85           C  
ATOM    258  O   LEU A 331     136.251  70.955  98.421  1.00124.85           O  
ATOM    259  CB  LEU A 331     133.204  70.631  99.533  1.00124.85           C  
ATOM    260  CG  LEU A 331     133.087  71.770  98.503  1.00124.85           C  
ATOM    261  CD1 LEU A 331     133.009  71.213  97.073  1.00124.85           C  
ATOM    262  CD2 LEU A 331     131.894  72.682  98.818  1.00124.85           C  
ATOM    263  N   LEU A 332     136.169  70.683 100.660  1.00145.68           N  
ATOM    264  CA  LEU A 332     137.363  71.447 100.921  1.00145.68           C  
ATOM    265  C   LEU A 332     138.534  70.783 100.269  1.00145.68           C  
ATOM    266  O   LEU A 332     139.449  71.454  99.796  1.00145.68           O  
ATOM    267  CB  LEU A 332     137.692  71.587 102.419  1.00145.68           C  
ATOM    268  CG  LEU A 332     136.786  72.577 103.174  1.00145.68           C  
ATOM    269  CD1 LEU A 332     137.065  74.025 102.735  1.00145.68           C  
ATOM    270  CD2 LEU A 332     135.303  72.197 103.052  1.00145.68           C  
ATOM    271  N   SER A 333     138.546  69.438 100.251  1.00 62.22           N  
ATOM    272  CA  SER A 333     139.639  68.713  99.670  1.00 62.22           C  
ATOM    273  C   SER A 333     139.735  69.065  98.219  1.00 62.22           C  
ATOM    274  O   SER A 333     140.828  69.275  97.697  1.00 62.22           O  
ATOM    275  CB  SER A 333     139.460  67.188  99.765  1.00 62.22           C  
ATOM    276  OG  SER A 333     140.571  66.529  99.177  1.00 62.22           O  
ATOM    277  N   LEU A 334     138.582  69.137  97.525  1.00 34.83           N  
ATOM    278  CA  LEU A 334     138.569  69.442  96.122  1.00 34.83           C  
ATOM    279  C   LEU A 334     139.064  70.844  95.918  1.00 34.83           C  
ATOM    280  O   LEU A 334     139.801  71.116  94.974  1.00 34.83           O  
ATOM    281  CB  LEU A 334     137.159  69.360  95.510  1.00 34.83           C  
ATOM    282  CG  LEU A 334     136.543  67.948  95.550  1.00 34.83           C  
ATOM    283  CD1 LEU A 334     135.142  67.931  94.920  1.00 34.83           C  
ATOM    284  CD2 LEU A 334     137.484  66.905  94.925  1.00 34.83           C  
ATOM    285  N   PHE A 335     138.650  71.774  96.799  1.00 37.43           N  
ATOM    286  CA  PHE A 335     139.019  73.158  96.671  1.00 37.43           C  
ATOM    287  C   PHE A 335     140.497  73.326  96.853  1.00 37.43           C  
ATOM    288  O   PHE A 335     141.150  74.020  96.075  1.00 37.43           O  
ATOM    289  CB  PHE A 335     138.327  74.059  97.709  1.00 37.43           C  
ATOM    290  CG  PHE A 335     138.796  75.452  97.464  1.00 37.43           C  
ATOM    291  CD1 PHE A 335     138.200  76.221  96.490  1.00 37.43           C  
ATOM    292  CD2 PHE A 335     139.823  75.991  98.202  1.00 37.43           C  
ATOM    293  CE1 PHE A 335     138.624  77.508  96.256  1.00 37.43           C  
ATOM    294  CE2 PHE A 335     140.252  77.277  97.971  1.00 37.43           C  
ATOM    295  CZ  PHE A 335     139.652  78.038  96.996  1.00 37.43           C  
ATOM    296  N   LEU A 336     141.068  72.687  97.891  1.00 39.40           N  
ATOM    297  CA  LEU A 336     142.468  72.827  98.180  1.00 39.40           C  
ATOM    298  C   LEU A 336     143.248  72.277  97.028  1.00 39.40           C  
ATOM    299  O   LEU A 336     144.289  72.820  96.663  1.00 39.40           O  
ATOM    300  CB  LEU A 336     142.898  72.053  99.438  1.00 39.40           C  
ATOM    301  CG  LEU A 336     144.397  72.196  99.758  1.00 39.40           C  
ATOM    302  CD1 LEU A 336     144.762  73.650 100.094  1.00 39.40           C  
ATOM    303  CD2 LEU A 336     144.832  71.205 100.849  1.00 39.40           C  
ATOM    304  N   GLU A 337     142.783  71.158  96.445  1.00 24.37           N  
ATOM    305  CA  GLU A 337     143.456  70.560  95.327  1.00 24.37           C  
ATOM    306  C   GLU A 337     143.359  71.487  94.154  1.00 24.37           C  
ATOM    307  O   GLU A 337     144.316  71.662  93.402  1.00 24.37           O  
ATOM    308  CB  GLU A 337     142.836  69.217  94.906  1.00 24.37           C  
ATOM    309  CG  GLU A 337     143.554  68.559  93.725  1.00 24.37           C  
ATOM    310  CD  GLU A 337     142.848  67.248  93.411  1.00 24.37           C  
ATOM    311  OE1 GLU A 337     141.849  66.933  94.110  1.00 24.37           O  
ATOM    312  OE2 GLU A 337     143.300  66.543  92.468  1.00 24.37           O1-
ATOM    313  N   PHE A 338     142.181  72.116  93.985  1.00 48.77           N  
ATOM    314  CA  PHE A 338     141.880  72.998  92.892  1.00 48.77           C  
ATOM    315  C   PHE A 338     142.782  74.200  92.931  1.00 48.77           C  
ATOM    316  O   PHE A 338     143.230  74.675  91.889  1.00 48.77           O  
ATOM    317  CB  PHE A 338     140.430  73.507  92.953  1.00 48.77           C  
ATOM    318  CG  PHE A 338     140.191  74.424  91.804  1.00 48.77           C  
ATOM    319  CD1 PHE A 338     139.862  73.933  90.563  1.00 48.77           C  
ATOM    320  CD2 PHE A 338     140.289  75.787  91.975  1.00 48.77           C  
ATOM    321  CE1 PHE A 338     139.640  74.788  89.510  1.00 48.77           C  
ATOM    322  CE2 PHE A 338     140.068  76.647  90.925  1.00 48.77           C  
ATOM    323  CZ  PHE A 338     139.743  76.148  89.688  1.00 48.77           C  
ATOM    324  N   ILE A 339     143.060  74.730  94.135  1.00135.22           N  
ATOM    325  CA  ILE A 339     143.835  75.934  94.280  1.00135.22           C  
ATOM    326  C   ILE A 339     145.228  75.733  93.748  1.00135.22           C  
ATOM    327  O   ILE A 339     145.793  76.627  93.119  1.00135.22           O  
ATOM    328  CB  ILE A 339     143.911  76.411  95.713  1.00135.22           C  
ATOM    329  CG1 ILE A 339     144.312  77.897  95.804  1.00135.22           C  
ATOM    330  CG2 ILE A 339     144.868  75.489  96.481  1.00135.22           C  
ATOM    331  CD1 ILE A 339     145.742  78.199  95.359  1.00135.22           C  
ATOM    332  N   GLY A 340     145.834  74.558  93.993  1.00 27.99           N  
ATOM    333  CA  GLY A 340     147.185  74.319  93.570  1.00 27.99           C  
ATOM    334  C   GLY A 340     147.320  74.342  92.070  1.00 27.99           C  
ATOM    335  O   GLY A 340     148.278  74.912  91.549  1.00 27.99           O  
ATOM    336  N   ASP A 341     146.372  73.729  91.330  1.00 45.18           N  
ATOM    337  CA  ASP A 341     146.521  73.603  89.900  1.00 45.18           C  
ATOM    338  C   ASP A 341     145.909  74.773  89.182  1.00 45.18           C  
ATOM    339  O   ASP A 341     144.743  75.115  89.368  1.00 45.18           O  
ATOM    340  CB  ASP A 341     145.866  72.334  89.330  1.00 45.18           C  
ATOM    341  CG  ASP A 341     146.664  71.124  89.795  1.00 45.18           C  
ATOM    342  OD1 ASP A 341     147.780  71.324  90.346  1.00 45.18           O  
ATOM    343  OD2 ASP A 341     146.171  69.981  89.602  1.00 45.18           O1-
ATOM    344  N   PRO A 342     146.740  75.416  88.399  1.00 83.89           N  
ATOM    345  CA  PRO A 342     146.341  76.520  87.553  1.00 83.89           C  
ATOM    346  C   PRO A 342     145.627  76.121  86.293  1.00 83.89           C  
ATOM    347  O   PRO A 342     145.096  76.995  85.612  1.00 83.89           O  
ATOM    348  CB  PRO A 342     147.617  77.322  87.274  1.00 83.89           C  
ATOM    349  CG  PRO A 342     148.769  76.384  87.672  1.00 83.89           C  
ATOM    350  CD  PRO A 342     148.147  75.490  88.753  1.00 83.89           C  
ATOM    351  N   LYS A 343     145.630  74.826  85.935  1.00106.20           N  
ATOM    352  CA  LYS A 343     145.049  74.360  84.706  1.00106.20           C  
ATOM    353  C   LYS A 343     143.558  74.565  84.661  1.00106.20           C  
ATOM    354  O   LYS A 343     143.030  74.909  83.605  1.00106.20           O  
ATOM    355  CB  LYS A 343     145.325  72.871  84.481  1.00106.20           C  
ATOM    356  CG  LYS A 343     146.816  72.573  84.344  1.00106.20           C  
ATOM    357  CD  LYS A 343     147.148  71.091  84.488  1.00106.20           C  
ATOM    358  CE  LYS A 343     146.596  70.237  83.347  1.00106.20           C  
ATOM    359  NZ  LYS A 343     145.120  70.172  83.427  1.00106.20           N1+
ATOM    360  N   PRO A 344     142.854  74.368  85.746  1.00133.62           N  
ATOM    361  CA  PRO A 344     141.411  74.471  85.699  1.00133.62           C  
ATOM    362  C   PRO A 344     140.836  75.845  85.512  1.00133.62           C  
ATOM    363  O   PRO A 344     141.559  76.838  85.590  1.00133.62           O  
ATOM    364  CB  PRO A 344     140.899  73.763  86.949  1.00133.62           C  
ATOM    365  CG  PRO A 344     141.977  72.709  87.237  1.00133.62           C  
ATOM    366  CD  PRO A 344     143.268  73.331  86.684  1.00133.62           C  
ATOM    367  N   PRO A 345     139.553  75.871  85.226  1.00 96.87           N  
ATOM    368  CA  PRO A 345     138.830  77.102  85.007  1.00 96.87           C  
ATOM    369  C   PRO A 345     138.639  77.891  86.269  1.00 96.87           C  
ATOM    370  O   PRO A 345     138.680  77.309  87.352  1.00 96.87           O  
ATOM    371  CB  PRO A 345     137.508  76.702  84.355  1.00 96.87           C  
ATOM    372  CG  PRO A 345     137.832  75.375  83.647  1.00 96.87           C  
ATOM    373  CD  PRO A 345     138.961  74.763  84.492  1.00 96.87           C  
ATOM    374  N   ALA A 346     138.452  79.220  86.134  1.00 39.98           N  
ATOM    375  CA  ALA A 346     138.315  80.145  87.229  1.00 39.98           C  
ATOM    376  C   ALA A 346     137.057  79.941  88.030  1.00 39.98           C  
ATOM    377  O   ALA A 346     137.090  79.968  89.259  1.00 39.98           O  
ATOM    378  CB  ALA A 346     138.311  81.610  86.759  1.00 39.98           C  
ATOM    379  N   TRP A 347     135.914  79.715  87.353  1.00 72.25           N  
ATOM    380  CA  TRP A 347     134.611  79.660  87.964  1.00 72.25           C  
ATOM    381  C   TRP A 347     134.464  78.523  88.931  1.00 72.25           C  
ATOM    382  O   TRP A 347     133.804  78.669  89.960  1.00 72.25           O  
ATOM    383  CB  TRP A 347     133.481  79.594  86.921  1.00 72.25           C  
ATOM    384  CG  TRP A 347     133.642  78.505  85.888  1.00 72.25           C  
ATOM    385  CD1 TRP A 347     134.286  78.555  84.688  1.00 72.25           C  
ATOM    386  CD2 TRP A 347     133.096  77.182  86.002  1.00 72.25           C  
ATOM    387  CE2 TRP A 347     133.450  76.490  84.843  1.00 72.25           C  
ATOM    388  CE3 TRP A 347     132.357  76.595  86.988  1.00 72.25           C  
ATOM    389  NE1 TRP A 347     134.183  77.344  84.046  1.00 72.25           N  
ATOM    390  CZ2 TRP A 347     133.071  75.193  84.654  1.00 72.25           C  
ATOM    391  CZ3 TRP A 347     131.977  75.286  86.793  1.00 72.25           C  
ATOM    392  CH2 TRP A 347     132.327  74.600  85.648  1.00 72.25           C  
ATOM    393  N   LYS A 348     135.110  77.376  88.659  1.00152.38           N  
ATOM    394  CA  LYS A 348     134.928  76.186  89.447  1.00152.38           C  
ATOM    395  C   LYS A 348     135.187  76.492  90.891  1.00152.38           C  
ATOM    396  O   LYS A 348     134.542  75.921  91.768  1.00152.38           O  
ATOM    397  CB  LYS A 348     135.906  75.062  89.060  1.00152.38           C  
ATOM    398  CG  LYS A 348     135.626  74.417  87.700  1.00152.38           C  
ATOM    399  CD  LYS A 348     134.293  73.673  87.645  1.00152.38           C  
ATOM    400  CE  LYS A 348     134.278  72.374  88.452  1.00152.38           C  
ATOM    401  NZ  LYS A 348     132.953  71.725  88.341  1.00152.38           N1+
ATOM    402  N   GLY A 349     136.148  77.380  91.189  1.00 22.44           N  
ATOM    403  CA  GLY A 349     136.444  77.701  92.557  1.00 22.44           C  
ATOM    404  C   GLY A 349     135.239  78.315  93.203  1.00 22.44           C  
ATOM    405  O   GLY A 349     134.942  78.050  94.368  1.00 22.44           O  
ATOM    406  N   TYR A 350     134.517  79.174  92.461  1.00 49.32           N  
ATOM    407  CA  TYR A 350     133.371  79.847  92.996  1.00 49.32           C  
ATOM    408  C   TYR A 350     132.328  78.831  93.337  1.00 49.32           C  
ATOM    409  O   TYR A 350     131.627  78.965  94.340  1.00 49.32           O  
ATOM    410  CB  TYR A 350     132.778  80.877  92.019  1.00 49.32           C  
ATOM    411  CG  TYR A 350     133.864  81.874  91.804  1.00 49.32           C  
ATOM    412  CD1 TYR A 350     134.204  82.759  92.801  1.00 49.32           C  
ATOM    413  CD2 TYR A 350     134.538  81.928  90.605  1.00 49.32           C  
ATOM    414  CE1 TYR A 350     135.206  83.681  92.610  1.00 49.32           C  
ATOM    415  CE2 TYR A 350     135.540  82.848  90.407  1.00 49.32           C  
ATOM    416  CZ  TYR A 350     135.876  83.726  91.410  1.00 49.32           C  
ATOM    417  OH  TYR A 350     136.904  84.669  91.209  1.00 49.32           O  
ATOM    418  N   LEU A 351     132.182  77.790  92.496  1.00133.18           N  
ATOM    419  CA  LEU A 351     131.199  76.777  92.754  1.00133.18           C  
ATOM    420  C   LEU A 351     131.520  76.078  94.043  1.00133.18           C  
ATOM    421  O   LEU A 351     130.624  75.811  94.840  1.00133.18           O  
ATOM    422  CB  LEU A 351     131.121  75.706  91.652  1.00133.18           C  
ATOM    423  CG  LEU A 351     130.548  76.222  90.318  1.00133.18           C  
ATOM    424  CD1 LEU A 351     129.077  76.641  90.467  1.00133.18           C  
ATOM    425  CD2 LEU A 351     131.424  77.331  89.717  1.00133.18           C  
ATOM    426  N   LEU A 352     132.808  75.761  94.286  1.00 84.84           N  
ATOM    427  CA  LEU A 352     133.183  75.063  95.488  1.00 84.84           C  
ATOM    428  C   LEU A 352     132.919  75.897  96.707  1.00 84.84           C  
ATOM    429  O   LEU A 352     132.502  75.369  97.736  1.00 84.84           O  
ATOM    430  CB  LEU A 352     134.661  74.627  95.530  1.00 84.84           C  
ATOM    431  CG  LEU A 352     134.978  73.376  94.684  1.00 84.84           C  
ATOM    432  CD1 LEU A 352     134.677  73.588  93.194  1.00 84.84           C  
ATOM    433  CD2 LEU A 352     136.415  72.890  94.935  1.00 84.84           C  
ATOM    434  N   ALA A 353     133.182  77.215  96.639  1.00 28.40           N  
ATOM    435  CA  ALA A 353     132.979  78.082  97.769  1.00 28.40           C  
ATOM    436  C   ALA A 353     131.525  78.130  98.124  1.00 28.40           C  
ATOM    437  O   ALA A 353     131.164  78.116  99.302  1.00 28.40           O  
ATOM    438  CB  ALA A 353     133.432  79.528  97.499  1.00 28.40           C  
ATOM    439  N   VAL A 354     130.651  78.210  97.104  1.00 27.42           N  
ATOM    440  CA  VAL A 354     129.234  78.291  97.313  1.00 27.42           C  
ATOM    441  C   VAL A 354     128.747  77.020  97.938  1.00 27.42           C  
ATOM    442  O   VAL A 354     127.943  77.048  98.867  1.00 27.42           O  
ATOM    443  CB  VAL A 354     128.473  78.475  96.034  1.00 27.42           C  
ATOM    444  CG1 VAL A 354     126.967  78.439  96.350  1.00 27.42           C  
ATOM    445  CG2 VAL A 354     128.941  79.780  95.371  1.00 27.42           C  
ATOM    446  N   LEU A 355     129.232  75.867  97.445  1.00 94.59           N  
ATOM    447  CA  LEU A 355     128.778  74.592  97.925  1.00 94.59           C  
ATOM    448  C   LEU A 355     129.164  74.450  99.368  1.00 94.59           C  
ATOM    449  O   LEU A 355     128.391  73.935 100.173  1.00 94.59           O  
ATOM    450  CB  LEU A 355     129.393  73.415  97.141  1.00 94.59           C  
ATOM    451  CG  LEU A 355     128.812  72.020  97.477  1.00 94.59           C  
ATOM    452  CD1 LEU A 355     129.174  71.544  98.892  1.00 94.59           C  
ATOM    453  CD2 LEU A 355     127.302  71.978  97.203  1.00 94.59           C  
ATOM    454  N   MET A 356     130.383  74.893  99.730  1.00101.82           N  
ATOM    455  CA  MET A 356     130.864  74.759 101.077  1.00101.82           C  
ATOM    456  C   MET A 356     129.995  75.554 102.008  1.00101.82           C  
ATOM    457  O   MET A 356     129.609  75.072 103.071  1.00101.82           O  
ATOM    458  CB  MET A 356     132.285  75.320 101.272  1.00101.82           C  
ATOM    459  CG  MET A 356     133.383  74.567 100.520  1.00101.82           C  
ATOM    460  SD  MET A 356     135.055  75.241 100.753  1.00101.82           S  
ATOM    461  CE  MET A 356     134.787  76.695  99.697  1.00101.82           C  
ATOM    462  N   PHE A 357     129.660  76.797 101.616  1.00 43.61           N  
ATOM    463  CA  PHE A 357     128.909  77.694 102.450  1.00 43.61           C  
ATOM    464  C   PHE A 357     127.543  77.142 102.718  1.00 43.61           C  
ATOM    465  O   PHE A 357     127.083  77.153 103.860  1.00 43.61           O  
ATOM    466  CB  PHE A 357     128.724  79.084 101.818  1.00 43.61           C  
ATOM    467  CG  PHE A 357     127.928  79.908 102.775  1.00 43.61           C  
ATOM    468  CD1 PHE A 357     128.525  80.492 103.867  1.00 43.61           C  
ATOM    469  CD2 PHE A 357     126.581  80.096 102.571  1.00 43.61           C  
ATOM    470  CE1 PHE A 357     127.786  81.250 104.744  1.00 43.61           C  
ATOM    471  CE2 PHE A 357     125.836  80.854 103.445  1.00 43.61           C  
ATOM    472  CZ  PHE A 357     126.440  81.431 104.535  1.00 43.61           C  
ATOM    473  N   LEU A 358     126.856  76.648 101.673  1.00 81.01           N  
ATOM    474  CA  LEU A 358     125.522  76.137 101.828  1.00 81.01           C  
ATOM    475  C   LEU A 358     125.517  74.917 102.697  1.00 81.01           C  
ATOM    476  O   LEU A 358     124.607  74.731 103.502  1.00 81.01           O  
ATOM    477  CB  LEU A 358     124.835  75.788 100.496  1.00 81.01           C  
ATOM    478  CG  LEU A 358     124.323  77.019  99.719  1.00 81.01           C  
ATOM    479  CD1 LEU A 358     123.141  77.673 100.451  1.00 81.01           C  
ATOM    480  CD2 LEU A 358     125.446  78.022  99.423  1.00 81.01           C  
ATOM    481  N   SER A 359     126.525  74.039 102.556  1.00 71.82           N  
ATOM    482  CA  SER A 359     126.539  72.826 103.325  1.00 71.82           C  
ATOM    483  C   SER A 359     126.652  73.138 104.789  1.00 71.82           C  
ATOM    484  O   SER A 359     125.983  72.517 105.613  1.00 71.82           O  
ATOM    485  CB  SER A 359     127.708  71.897 102.945  1.00 71.82           C  
ATOM    486  OG  SER A 359     128.950  72.528 103.218  1.00 71.82           O  
ATOM    487  N   ALA A 360     127.524  74.102 105.147  1.00 35.78           N  
ATOM    488  CA  ALA A 360     127.761  74.478 106.513  1.00 35.78           C  
ATOM    489  C   ALA A 360     126.539  75.099 107.121  1.00 35.78           C  
ATOM    490  O   ALA A 360     126.221  74.847 108.282  1.00 35.78           O  
ATOM    491  CB  ALA A 360     128.907  75.495 106.658  1.00 35.78           C  
ATOM    492  N   CYS A 361     125.838  75.960 106.362  1.00 84.46           N  
ATOM    493  CA  CYS A 361     124.679  76.615 106.898  1.00 84.46           C  
ATOM    494  C   CYS A 361     123.581  75.625 107.157  1.00 84.46           C  
ATOM    495  O   CYS A 361     122.850  75.759 108.137  1.00 84.46           O  
ATOM    496  CB  CYS A 361     124.173  77.794 106.040  1.00 84.46           C  
ATOM    497  SG  CYS A 361     124.059  77.435 104.265  1.00 84.46           S  
ATOM    498  N   LEU A 362     123.426  74.609 106.286  1.00 37.48           N  
ATOM    499  CA  LEU A 362     122.393  73.621 106.448  1.00 37.48           C  
ATOM    500  C   LEU A 362     122.643  72.821 107.694  1.00 37.48           C  
ATOM    501  O   LEU A 362     121.713  72.510 108.438  1.00 37.48           O  
ATOM    502  CB  LEU A 362     122.325  72.626 105.274  1.00 37.48           C  
ATOM    503  CG  LEU A 362     121.945  73.274 103.929  1.00 37.48           C  
ATOM    504  CD1 LEU A 362     121.893  72.232 102.801  1.00 37.48           C  
ATOM    505  CD2 LEU A 362     120.646  74.091 104.046  1.00 37.48           C  
ATOM    506  N   GLN A 363     123.917  72.470 107.951  1.00120.83           N  
ATOM    507  CA  GLN A 363     124.287  71.655 109.076  1.00120.83           C  
ATOM    508  C   GLN A 363     123.954  72.386 110.332  1.00120.83           C  
ATOM    509  O   GLN A 363     123.493  71.784 111.299  1.00120.83           O  
ATOM    510  CB  GLN A 363     125.802  71.432 109.169  1.00120.83           C  
ATOM    511  CG  GLN A 363     126.421  70.803 107.927  1.00120.83           C  
ATOM    512  CD  GLN A 363     127.911  70.651 108.182  1.00120.83           C  
ATOM    513  NE2 GLN A 363     128.409  71.278 109.281  1.00120.83           N  
ATOM    514  OE1 GLN A 363     128.615  69.985 107.426  1.00120.83           O  
ATOM    515  N   THR A 364     124.211  73.708 110.361  1.00123.70           N  
ATOM    516  CA  THR A 364     123.997  74.461 111.563  1.00123.70           C  
ATOM    517  C   THR A 364     122.547  74.443 111.928  1.00123.70           C  
ATOM    518  O   THR A 364     122.194  74.172 113.075  1.00123.70           O  
ATOM    519  CB  THR A 364     124.426  75.899 111.451  1.00123.70           C  
ATOM    520  CG2 THR A 364     125.914  75.943 111.080  1.00123.70           C  
ATOM    521  OG1 THR A 364     123.664  76.581 110.467  1.00123.70           O  
ATOM    522  N   LEU A 365     121.661  74.720 110.956  1.00138.82           N  
ATOM    523  CA  LEU A 365     120.263  74.798 111.257  1.00138.82           C  
ATOM    524  C   LEU A 365     119.726  73.450 111.639  1.00138.82           C  
ATOM    525  O   LEU A 365     118.953  73.332 112.588  1.00138.82           O  
ATOM    526  CB  LEU A 365     119.439  75.350 110.083  1.00138.82           C  
ATOM    527  CG  LEU A 365     117.974  75.613 110.461  1.00138.82           C  
ATOM    528  CD1 LEU A 365     117.888  76.605 111.630  1.00138.82           C  
ATOM    529  CD2 LEU A 365     117.159  76.091 109.251  1.00138.82           C  
ATOM    530  N   PHE A 366     120.137  72.393 110.915  1.00128.71           N  
ATOM    531  CA  PHE A 366     119.596  71.082 111.122  1.00128.71           C  
ATOM    532  C   PHE A 366     120.013  70.580 112.475  1.00128.71           C  
ATOM    533  O   PHE A 366     119.244  69.902 113.155  1.00128.71           O  
ATOM    534  CB  PHE A 366     120.060  70.065 110.068  1.00128.71           C  
ATOM    535  CG  PHE A 366     118.825  69.346 109.641  1.00128.71           C  
ATOM    536  CD1 PHE A 366     118.293  68.304 110.365  1.00128.71           C  
ATOM    537  CD2 PHE A 366     118.174  69.758 108.501  1.00128.71           C  
ATOM    538  CE1 PHE A 366     117.144  67.679 109.935  1.00128.71           C  
ATOM    539  CE2 PHE A 366     117.027  69.136 108.069  1.00128.71           C  
ATOM    540  CZ  PHE A 366     116.510  68.088 108.788  1.00128.71           C  
ATOM    541  N   GLU A 367     121.263  70.872 112.888  1.00 39.72           N  
ATOM    542  CA  GLU A 367     121.790  70.403 114.144  1.00 39.72           C  
ATOM    543  C   GLU A 367     121.060  71.016 115.308  1.00 39.72           C  
ATOM    544  O   GLU A 367     120.721  70.333 116.271  1.00 39.72           O  
ATOM    545  CB  GLU A 367     123.281  70.732 114.318  1.00 39.72           C  
ATOM    546  CG  GLU A 367     123.879  70.195 115.620  1.00 39.72           C  
ATOM    547  CD  GLU A 367     125.349  70.591 115.658  1.00 39.72           C  
ATOM    548  OE1 GLU A 367     125.814  71.239 114.683  1.00 39.72           O  
ATOM    549  OE2 GLU A 367     126.028  70.248 116.664  1.00 39.72           O1-
ATOM    550  N   GLN A 368     120.787  72.325 115.250  1.00 70.67           N  
ATOM    551  CA  GLN A 368     120.176  73.068 116.319  1.00 70.67           C  
ATOM    552  C   GLN A 368     118.776  72.615 116.529  1.00 70.67           C  
ATOM    553  O   GLN A 368     118.241  72.744 117.629  1.00 70.67           O  
ATOM    554  CB  GLN A 368     120.131  74.573 116.020  1.00 70.67           C  
ATOM    555  CG  GLN A 368     121.520  75.194 115.870  1.00 70.67           C  
ATOM    556  CD  GLN A 368     121.338  76.657 115.501  1.00 70.67           C  
ATOM    557  NE2 GLN A 368     120.595  77.409 116.355  1.00 70.67           N  
ATOM    558  OE1 GLN A 368     121.845  77.117 114.480  1.00 70.67           O  
ATOM    559  N   GLN A 369     118.119  72.170 115.446  1.00113.90           N  
ATOM    560  CA  GLN A 369     116.784  71.673 115.558  1.00113.90           C  
ATOM    561  C   GLN A 369     116.821  70.412 116.371  1.00113.90           C  
ATOM    562  O   GLN A 369     115.923  70.168 117.175  1.00113.90           O  
ATOM    563  CB  GLN A 369     116.147  71.348 114.200  1.00113.90           C  
ATOM    564  CG  GLN A 369     114.658  71.034 114.316  1.00113.90           C  
ATOM    565  CD  GLN A 369     113.941  72.325 114.690  1.00113.90           C  
ATOM    566  NE2 GLN A 369     112.658  72.200 115.127  1.00113.90           N  
ATOM    567  OE1 GLN A 369     114.503  73.414 114.597  1.00113.90           O  
ATOM    568  N   ASN A 370     117.850  69.559 116.173  1.00 95.99           N  
ATOM    569  CA  ASN A 370     117.897  68.329 116.913  1.00 95.99           C  
ATOM    570  C   ASN A 370     118.169  68.591 118.370  1.00 95.99           C  
ATOM    571  O   ASN A 370     117.625  67.903 119.230  1.00 95.99           O  
ATOM    572  CB  ASN A 370     118.874  67.252 116.384  1.00 95.99           C  
ATOM    573  CG  ASN A 370     120.332  67.638 116.553  1.00 95.99           C  
ATOM    574  ND2 ASN A 370     120.816  67.637 117.825  1.00 95.99           N  
ATOM    575  OD1 ASN A 370     121.030  67.913 115.579  1.00 95.99           O  
ATOM    576  N   MET A 371     119.041  69.569 118.693  1.00106.84           N  
ATOM    577  CA  MET A 371     119.327  69.886 120.072  1.00106.84           C  
ATOM    578  C   MET A 371     118.105  70.434 120.746  1.00106.84           C  
ATOM    579  O   MET A 371     117.842  70.132 121.908  1.00106.84           O  
ATOM    580  CB  MET A 371     120.440  70.936 120.274  1.00106.84           C  
ATOM    581  CG  MET A 371     121.876  70.404 120.176  1.00106.84           C  
ATOM    582  SD  MET A 371     122.480  70.023 118.508  1.00106.84           S  
ATOM    583  CE  MET A 371     124.122  69.476 119.059  1.00106.84           C  
ATOM    584  N   TYR A 372     117.330  71.274 120.034  1.00 38.68           N  
ATOM    585  CA  TYR A 372     116.173  71.911 120.600  1.00 38.68           C  
ATOM    586  C   TYR A 372     115.146  70.883 120.964  1.00 38.68           C  
ATOM    587  O   TYR A 372     114.556  70.942 122.042  1.00 38.68           O  
ATOM    588  CB  TYR A 372     115.512  72.901 119.625  1.00 38.68           C  
ATOM    589  CG  TYR A 372     114.335  73.494 120.319  1.00 38.68           C  
ATOM    590  CD1 TYR A 372     114.498  74.536 121.202  1.00 38.68           C  
ATOM    591  CD2 TYR A 372     113.068  73.009 120.086  1.00 38.68           C  
ATOM    592  CE1 TYR A 372     113.414  75.087 121.846  1.00 38.68           C  
ATOM    593  CE2 TYR A 372     111.980  73.557 120.726  1.00 38.68           C  
ATOM    594  CZ  TYR A 372     112.153  74.596 121.607  1.00 38.68           C  
ATOM    595  OH  TYR A 372     111.039  75.160 122.267  1.00 38.68           O  
ATOM    596  N   ARG A 373     114.909  69.909 120.068  1.00 45.36           N  
ATOM    597  CA  ARG A 373     113.917  68.894 120.279  1.00 45.36           C  
ATOM    598  C   ARG A 373     114.308  68.030 121.440  1.00 45.36           C  
ATOM    599  O   ARG A 373     113.446  67.524 122.156  1.00 45.36           O  
ATOM    600  CB  ARG A 373     113.713  67.985 119.053  1.00 45.36           C  
ATOM    601  CG  ARG A 373     112.648  66.908 119.273  1.00 45.36           C  
ATOM    602  CD  ARG A 373     112.217  66.200 117.987  1.00 45.36           C  
ATOM    603  NE  ARG A 373     111.559  67.223 117.126  1.00 45.36           N  
ATOM    604  CZ  ARG A 373     110.232  67.501 117.287  1.00 45.36           C  
ATOM    605  NH1 ARG A 373     109.502  66.832 118.228  1.00 45.36           N1+
ATOM    606  NH2 ARG A 373     109.635  68.454 116.514  1.00 45.36           N  
ATOM    607  N   LEU A 374     115.620  67.786 121.621  1.00 44.15           N  
ATOM    608  CA  LEU A 374     116.085  66.964 122.705  1.00 44.15           C  
ATOM    609  C   LEU A 374     115.800  67.609 124.032  1.00 44.15           C  
ATOM    610  O   LEU A 374     115.291  66.960 124.947  1.00 44.15           O  
ATOM    611  CB  LEU A 374     117.599  66.698 122.641  1.00 44.15           C  
ATOM    612  CG  LEU A 374     118.029  65.897 121.396  1.00 44.15           C  
ATOM    613  CD1 LEU A 374     119.549  65.658 121.381  1.00 44.15           C  
ATOM    614  CD2 LEU A 374     117.218  64.600 121.260  1.00 44.15           C  
ATOM    615  N   LYS A 375     116.125  68.910 124.176  1.00 43.98           N  
ATOM    616  CA  LYS A 375     115.948  69.621 125.416  1.00 43.98           C  
ATOM    617  C   LYS A 375     114.492  69.774 125.745  1.00 43.98           C  
ATOM    618  O   LYS A 375     114.093  69.684 126.904  1.00 43.98           O  
ATOM    619  CB  LYS A 375     116.573  71.027 125.407  1.00 43.98           C  
ATOM    620  CG  LYS A 375     118.102  71.010 125.405  1.00 43.98           C  
ATOM    621  CD  LYS A 375     118.736  72.382 125.157  1.00 43.98           C  
ATOM    622  CE  LYS A 375     120.266  72.361 125.192  1.00 43.98           C  
ATOM    623  NZ  LYS A 375     120.798  73.720 124.947  1.00 43.98           N1+
ATOM    624  N   VAL A 376     113.644  70.043 124.742  1.00 96.62           N  
ATOM    625  CA  VAL A 376     112.253  70.212 125.044  1.00 96.62           C  
ATOM    626  C   VAL A 376     111.711  68.906 125.547  1.00 96.62           C  
ATOM    627  O   VAL A 376     110.849  68.881 126.424  1.00 96.62           O  
ATOM    628  CB  VAL A 376     111.411  70.655 123.879  1.00 96.62           C  
ATOM    629  CG1 VAL A 376     111.146  69.459 122.950  1.00 96.62           C  
ATOM    630  CG2 VAL A 376     110.134  71.308 124.434  1.00 96.62           C  
ATOM    631  N   LEU A 377     112.192  67.778 124.983  1.00142.19           N  
ATOM    632  CA  LEU A 377     111.741  66.469 125.376  1.00142.19           C  
ATOM    633  C   LEU A 377     112.134  66.232 126.805  1.00142.19           C  
ATOM    634  O   LEU A 377     111.358  65.682 127.585  1.00142.19           O  
ATOM    635  CB  LEU A 377     112.356  65.356 124.498  1.00142.19           C  
ATOM    636  CG  LEU A 377     111.930  63.911 124.842  1.00142.19           C  
ATOM    637  CD1 LEU A 377     112.558  63.398 126.149  1.00142.19           C  
ATOM    638  CD2 LEU A 377     110.400  63.772 124.824  1.00142.19           C  
ATOM    639  N   GLN A 378     113.362  66.635 127.185  1.00 93.81           N  
ATOM    640  CA  GLN A 378     113.849  66.426 128.518  1.00 93.81           C  
ATOM    641  C   GLN A 378     113.043  67.237 129.493  1.00 93.81           C  
ATOM    642  O   GLN A 378     112.802  66.790 130.614  1.00 93.81           O  
ATOM    643  CB  GLN A 378     115.364  66.704 128.654  1.00 93.81           C  
ATOM    644  CG  GLN A 378     115.798  68.139 128.360  1.00 93.81           C  
ATOM    645  CD  GLN A 378     117.300  68.152 128.111  1.00 93.81           C  
ATOM    646  NE2 GLN A 378     118.010  69.140 128.718  1.00 93.81           N  
ATOM    647  OE1 GLN A 378     117.830  67.299 127.400  1.00 93.81           O  
ATOM    648  N   MET A 379     112.593  68.446 129.096  1.00119.60           N  
ATOM    649  CA  MET A 379     111.810  69.271 129.982  1.00119.60           C  
ATOM    650  C   MET A 379     110.529  68.575 130.323  1.00119.60           C  
ATOM    651  O   MET A 379     110.066  68.642 131.461  1.00119.60           O  
ATOM    652  CB  MET A 379     111.348  70.615 129.405  1.00119.60           C  
ATOM    653  CG  MET A 379     112.417  71.694 129.310  1.00119.60           C  
ATOM    654  SD  MET A 379     111.729  73.316 128.866  1.00119.60           S  
ATOM    655  CE  MET A 379     110.741  72.665 127.488  1.00119.60           C  
ATOM    656  N   ARG A 380     109.898  67.921 129.329  1.00110.60           N  
ATOM    657  CA  ARG A 380     108.650  67.245 129.536  1.00110.60           C  
ATOM    658  C   ARG A 380     108.834  66.078 130.460  1.00110.60           C  
ATOM    659  O   ARG A 380     107.927  65.739 131.218  1.00110.60           O  
ATOM    660  CB  ARG A 380     107.980  66.790 128.224  1.00110.60           C  
ATOM    661  CG  ARG A 380     107.288  67.961 127.511  1.00110.60           C  
ATOM    662  CD  ARG A 380     106.389  67.575 126.330  1.00110.60           C  
ATOM    663  NE  ARG A 380     107.210  67.557 125.086  1.00110.60           N  
ATOM    664  CZ  ARG A 380     106.946  68.449 124.085  1.00110.60           C  
ATOM    665  NH1 ARG A 380     105.942  69.363 124.225  1.00110.60           N1+
ATOM    666  NH2 ARG A 380     107.677  68.420 122.933  1.00110.60           N  
ATOM    667  N   LEU A 381     110.004  65.414 130.405  1.00 42.02           N  
ATOM    668  CA  LEU A 381     110.273  64.285 131.256  1.00 42.02           C  
ATOM    669  C   LEU A 381     110.292  64.733 132.689  1.00 42.02           C  
ATOM    670  O   LEU A 381     109.806  64.028 133.572  1.00 42.02           O  
ATOM    671  CB  LEU A 381     111.633  63.628 130.964  1.00 42.02           C  
ATOM    672  CG  LEU A 381     111.734  63.031 129.549  1.00 42.02           C  
ATOM    673  CD1 LEU A 381     113.107  62.379 129.314  1.00 42.02           C  
ATOM    674  CD2 LEU A 381     110.563  62.080 129.258  1.00 42.02           C  
ATOM    675  N   ARG A 382     110.883  65.913 132.964  1.00 79.57           N  
ATOM    676  CA  ARG A 382     110.985  66.427 134.305  1.00 79.57           C  
ATOM    677  C   ARG A 382     109.625  66.706 134.874  1.00 79.57           C  
ATOM    678  O   ARG A 382     109.339  66.353 136.017  1.00 79.57           O  
ATOM    679  CB  ARG A 382     111.772  67.750 134.362  1.00 79.57           C  
ATOM    680  CG  ARG A 382     111.877  68.351 135.764  1.00 79.57           C  
ATOM    681  CD  ARG A 382     112.661  69.664 135.813  1.00 79.57           C  
ATOM    682  NE  ARG A 382     112.677  70.119 137.231  1.00 79.57           N  
ATOM    683  CZ  ARG A 382     113.633  69.654 138.088  1.00 79.57           C  
ATOM    684  NH1 ARG A 382     114.579  68.776 137.641  1.00 79.57           N1+
ATOM    685  NH2 ARG A 382     113.644  70.065 139.389  1.00 79.57           N  
ATOM    686  N   SER A 383     108.745  67.356 134.090  1.00 86.19           N  
ATOM    687  CA  SER A 383     107.448  67.717 134.586  1.00 86.19           C  
ATOM    688  C   SER A 383     106.634  66.488 134.865  1.00 86.19           C  
ATOM    689  O   SER A 383     105.833  66.474 135.800  1.00 86.19           O  
ATOM    690  CB  SER A 383     106.691  68.678 133.648  1.00 86.19           C  
ATOM    691  OG  SER A 383     106.732  68.212 132.308  1.00 86.19           O  
ATOM    692  N   ALA A 384     106.802  65.428 134.051  1.00 39.83           N  
ATOM    693  CA  ALA A 384     106.076  64.203 134.245  1.00 39.83           C  
ATOM    694  C   ALA A 384     106.502  63.525 135.519  1.00 39.83           C  
ATOM    695  O   ALA A 384     105.665  63.017 136.262  1.00 39.83           O  
ATOM    696  CB  ALA A 384     106.292  63.199 133.099  1.00 39.83           C  
ATOM    697  N   ILE A 385     107.823  63.485 135.792  1.00142.98           N  
ATOM    698  CA  ILE A 385     108.349  62.789 136.937  1.00142.98           C  
ATOM    699  C   ILE A 385     107.921  63.442 138.227  1.00142.98           C  
ATOM    700  O   ILE A 385     107.453  62.774 139.147  1.00142.98           O  
ATOM    701  CB  ILE A 385     109.854  62.667 136.892  1.00142.98           C  
ATOM    702  CG1 ILE A 385     110.389  61.631 137.903  1.00142.98           C  
ATOM    703  CG2 ILE A 385     110.457  64.070 137.048  1.00142.98           C  
ATOM    704  CD1 ILE A 385     110.218  62.009 139.374  1.00142.98           C  
ATOM    705  N   THR A 386     108.044  64.776 138.335  1.00 98.98           N  
ATOM    706  CA  THR A 386     107.714  65.436 139.568  1.00 98.98           C  
ATOM    707  C   THR A 386     106.256  65.262 139.857  1.00 98.98           C  
ATOM    708  O   THR A 386     105.862  65.012 140.997  1.00 98.98           O  
ATOM    709  CB  THR A 386     108.020  66.909 139.546  1.00 98.98           C  
ATOM    710  CG2 THR A 386     107.142  67.602 138.490  1.00 98.98           C  
ATOM    711  OG1 THR A 386     107.793  67.473 140.829  1.00 98.98           O  
ATOM    712  N   GLY A 387     105.410  65.399 138.824  1.00 34.54           N  
ATOM    713  CA  GLY A 387     103.991  65.283 138.980  1.00 34.54           C  
ATOM    714  C   GLY A 387     103.621  63.893 139.400  1.00 34.54           C  
ATOM    715  O   GLY A 387     102.696  63.730 140.192  1.00 34.54           O  
ATOM    716  N   LEU A 388     104.270  62.844 138.840  1.00129.84           N  
ATOM    717  CA  LEU A 388     103.837  61.530 139.233  1.00129.84           C  
ATOM    718  C   LEU A 388     104.250  61.194 140.635  1.00129.84           C  
ATOM    719  O   LEU A 388     103.492  60.551 141.359  1.00129.84           O  
ATOM    720  CB  LEU A 388     104.135  60.335 138.290  1.00129.84           C  
ATOM    721  CG  LEU A 388     105.518  59.663 138.339  1.00129.84           C  
ATOM    722  CD1 LEU A 388     105.499  58.338 137.558  1.00129.84           C  
ATOM    723  CD2 LEU A 388     106.608  60.572 137.777  1.00129.84           C  
ATOM    724  N   VAL A 389     105.462  61.608 141.062  1.00104.44           N  
ATOM    725  CA  VAL A 389     105.915  61.280 142.385  1.00104.44           C  
ATOM    726  C   VAL A 389     105.015  61.937 143.394  1.00104.44           C  
ATOM    727  O   VAL A 389     104.712  61.354 144.434  1.00104.44           O  
ATOM    728  CB  VAL A 389     107.342  61.673 142.658  1.00104.44           C  
ATOM    729  CG1 VAL A 389     107.450  63.195 142.812  1.00104.44           C  
ATOM    730  CG2 VAL A 389     107.828  60.889 143.884  1.00104.44           C  
ATOM    731  N   TYR A 390     104.574  63.181 143.119  1.00 48.89           N  
ATOM    732  CA  TYR A 390     103.704  63.918 143.998  1.00 48.89           C  
ATOM    733  C   TYR A 390     102.371  63.231 144.082  1.00 48.89           C  
ATOM    734  O   TYR A 390     101.797  63.114 145.165  1.00 48.89           O  
ATOM    735  CB  TYR A 390     103.465  65.355 143.497  1.00 48.89           C  
ATOM    736  CG  TYR A 390     102.666  66.093 144.517  1.00 48.89           C  
ATOM    737  CD1 TYR A 390     103.286  66.624 145.625  1.00 48.89           C  
ATOM    738  CD2 TYR A 390     101.311  66.265 144.367  1.00 48.89           C  
ATOM    739  CE1 TYR A 390     102.565  67.311 146.572  1.00 48.89           C  
ATOM    740  CE2 TYR A 390     100.584  66.952 145.311  1.00 48.89           C  
ATOM    741  CZ  TYR A 390     101.210  67.475 146.416  1.00 48.89           C  
ATOM    742  OH  TYR A 390     100.466  68.181 147.385  1.00 48.89           O  
ATOM    743  N   ARG A 391     101.836  62.773 142.931  1.00145.56           N  
ATOM    744  CA  ARG A 391     100.555  62.117 142.879  1.00145.56           C  
ATOM    745  C   ARG A 391     100.637  60.852 143.679  1.00145.56           C  
ATOM    746  O   ARG A 391      99.722  60.513 144.427  1.00145.56           O  
ATOM    747  CB  ARG A 391     100.165  61.639 141.466  1.00145.56           C  
ATOM    748  CG  ARG A 391     100.161  62.692 140.354  1.00145.56           C  
ATOM    749  CD  ARG A 391      98.887  63.529 140.256  1.00145.56           C  
ATOM    750  NE  ARG A 391      99.254  64.927 140.608  1.00145.56           N  
ATOM    751  CZ  ARG A 391      99.722  65.763 139.633  1.00145.56           C  
ATOM    752  NH1 ARG A 391      99.809  65.327 138.344  1.00145.56           N1+
ATOM    753  NH2 ARG A 391     100.102  67.035 139.948  1.00145.56           N  
ATOM    754  N   LYS A 392     101.751  60.114 143.519  1.00 83.42           N  
ATOM    755  CA  LYS A 392     101.952  58.835 144.144  1.00 83.42           C  
ATOM    756  C   LYS A 392     102.040  58.970 145.639  1.00 83.42           C  
ATOM    757  O   LYS A 392     101.578  58.095 146.370  1.00 83.42           O  
ATOM    758  CB  LYS A 392     103.230  58.132 143.659  1.00 83.42           C  
ATOM    759  CG  LYS A 392     103.426  56.742 144.266  1.00 83.42           C  
ATOM    760  CD  LYS A 392     102.364  55.727 143.834  1.00 83.42           C  
ATOM    761  CE  LYS A 392     102.563  54.337 144.443  1.00 83.42           C  
ATOM    762  NZ  LYS A 392     101.377  53.490 144.183  1.00 83.42           N1+
ATOM    763  N   VAL A 393     102.637  60.073 146.129  1.00 52.10           N  
ATOM    764  CA  VAL A 393     102.884  60.281 147.533  1.00 52.10           C  
ATOM    765  C   VAL A 393     101.612  60.317 148.335  1.00 52.10           C  
ATOM    766  O   VAL A 393     101.610  59.923 149.499  1.00 52.10           O  
ATOM    767  CB  VAL A 393     103.613  61.562 147.812  1.00 52.10           C  
ATOM    768  CG1 VAL A 393     103.659  61.767 149.334  1.00 52.10           C  
ATOM    769  CG2 VAL A 393     105.004  61.496 147.158  1.00 52.10           C  
ATOM    770  N   LEU A 394     100.517  60.859 147.772  1.00 67.62           N  
ATOM    771  CA  LEU A 394      99.268  60.965 148.481  1.00 67.62           C  
ATOM    772  C   LEU A 394      98.641  59.618 148.750  1.00 67.62           C  
ATOM    773  O   LEU A 394      97.980  59.445 149.773  1.00 67.62           O  
ATOM    774  CB  LEU A 394      98.235  61.814 147.721  1.00 67.62           C  
ATOM    775  CG  LEU A 394      98.665  63.283 147.541  1.00 67.62           C  
ATOM    776  CD1 LEU A 394      97.601  64.088 146.779  1.00 67.62           C  
ATOM    777  CD2 LEU A 394      99.052  63.922 148.886  1.00 67.62           C  
ATOM    778  N   ALA A 395      98.727  58.680 147.781  1.00 63.30           N  
ATOM    779  CA  ALA A 395      98.179  57.337 147.803  1.00 63.30           C  
ATOM    780  C   ALA A 395      98.891  56.325 148.676  1.00 63.30           C  
ATOM    781  O   ALA A 395      98.255  55.458 149.274  1.00 63.30           O  
ATOM    782  CB  ALA A 395      98.104  56.719 146.396  1.00 63.30           C  
ATOM    783  N   LEU A 396     100.232  56.400 148.762  1.00128.07           N  
ATOM    784  CA  LEU A 396     101.110  55.377 149.289  1.00128.07           C  
ATOM    785  C   LEU A 396     100.768  55.011 150.722  1.00128.07           C  
ATOM    786  O   LEU A 396     100.330  55.847 151.509  1.00128.07           O  
ATOM    787  CB  LEU A 396     102.570  55.873 149.152  1.00128.07           C  
ATOM    788  CG  LEU A 396     103.713  54.840 149.193  1.00128.07           C  
ATOM    789  CD1 LEU A 396     105.072  55.541 149.042  1.00128.07           C  
ATOM    790  CD2 LEU A 396     103.668  53.945 150.424  1.00128.07           C  
ATOM    791  N   SER A 397     100.937  53.705 151.068  1.00 88.88           N  
ATOM    792  CA  SER A 397     100.637  53.130 152.361  1.00 88.88           C  
ATOM    793  C   SER A 397     101.697  53.499 153.359  1.00 88.88           C  
ATOM    794  O   SER A 397     102.811  53.873 153.011  1.00 88.88           O  
ATOM    795  CB  SER A 397     100.607  51.593 152.358  1.00 88.88           C  
ATOM    796  OG  SER A 397      99.594  51.119 151.488  1.00 88.88           O  
ATOM    797  N   SER A 398     101.360  53.386 154.658  1.00 37.83           N  
ATOM    798  CA  SER A 398     102.265  53.739 155.712  1.00 37.83           C  
ATOM    799  C   SER A 398     103.393  52.757 155.791  1.00 37.83           C  
ATOM    800  O   SER A 398     104.517  53.129 156.128  1.00 37.83           O  
ATOM    801  CB  SER A 398     101.585  53.763 157.094  1.00 37.83           C  
ATOM    802  OG  SER A 398     102.525  54.118 158.097  1.00 37.83           O  
ATOM    803  N   GLY A 399     103.124  51.468 155.504  1.00 28.07           N  
ATOM    804  CA  GLY A 399     104.153  50.474 155.603  1.00 28.07           C  
ATOM    805  C   GLY A 399     105.231  50.782 154.614  1.00 28.07           C  
ATOM    806  O   GLY A 399     106.415  50.668 154.929  1.00 28.07           O  
ATOM    807  N   SER A 400     104.842  51.145 153.378  1.00 77.27           N  
ATOM    808  CA  SER A 400     105.797  51.462 152.351  1.00 77.27           C  
ATOM    809  C   SER A 400     106.410  52.805 152.620  1.00 77.27           C  
ATOM    810  O   SER A 400     107.564  53.051 152.272  1.00 77.27           O  
ATOM    811  CB  SER A 400     105.176  51.473 150.945  1.00 77.27           C  
ATOM    812  OG  SER A 400     104.749  50.166 150.589  1.00 77.27           O  
ATOM    813  N   ARG A 401     105.647  53.710 153.258  1.00 50.90           N  
ATOM    814  CA  ARG A 401     106.097  55.050 153.514  1.00 50.90           C  
ATOM    815  C   ARG A 401     107.290  55.009 154.419  1.00 50.90           C  
ATOM    816  O   ARG A 401     108.208  55.819 154.285  1.00 50.90           O  
ATOM    817  CB  ARG A 401     105.020  55.910 154.197  1.00 50.90           C  
ATOM    818  CG  ARG A 401     105.337  57.408 154.197  1.00 50.90           C  
ATOM    819  CD  ARG A 401     104.274  58.259 154.899  1.00 50.90           C  
ATOM    820  NE  ARG A 401     104.588  59.691 154.620  1.00 50.90           N  
ATOM    821  CZ  ARG A 401     105.502  60.358 155.382  1.00 50.90           C  
ATOM    822  NH1 ARG A 401     106.159  59.705 156.384  1.00 50.90           N1+
ATOM    823  NH2 ARG A 401     105.767  61.676 155.139  1.00 50.90           N  
ATOM    824  N   LYS A 402     107.297  54.091 155.402  1.00128.79           N  
ATOM    825  CA  LYS A 402     108.422  54.031 156.290  1.00128.79           C  
ATOM    826  C   LYS A 402     109.652  53.596 155.547  1.00128.79           C  
ATOM    827  O   LYS A 402     110.733  54.130 155.790  1.00128.79           O  
ATOM    828  CB  LYS A 402     108.192  53.130 157.519  1.00128.79           C  
ATOM    829  CG  LYS A 402     107.933  51.656 157.222  1.00128.79           C  
ATOM    830  CD  LYS A 402     107.884  50.811 158.496  1.00128.79           C  
ATOM    831  CE  LYS A 402     106.655  51.107 159.360  1.00128.79           C  
ATOM    832  NZ  LYS A 402     106.671  50.267 160.577  1.00128.79           N1+
ATOM    833  N   ALA A 403     109.535  52.595 154.646  1.00 37.10           N  
ATOM    834  CA  ALA A 403     110.669  52.122 153.894  1.00 37.10           C  
ATOM    835  C   ALA A 403     111.156  53.174 152.939  1.00 37.10           C  
ATOM    836  O   ALA A 403     112.348  53.477 152.895  1.00 37.10           O  
ATOM    837  CB  ALA A 403     110.350  50.865 153.068  1.00 37.10           C  
ATOM    838  N   SER A 404     110.235  53.785 152.159  1.00 53.17           N  
ATOM    839  CA  SER A 404     110.643  54.793 151.224  1.00 53.17           C  
ATOM    840  C   SER A 404     110.547  56.083 151.969  1.00 53.17           C  
ATOM    841  O   SER A 404     109.464  56.640 152.146  1.00 53.17           O  
ATOM    842  CB  SER A 404     109.729  54.889 149.988  1.00 53.17           C  
ATOM    843  OG  SER A 404     110.187  55.902 149.107  1.00 53.17           O  
ATOM    844  N   ALA A 405     111.712  56.601 152.394  1.00 47.54           N  
ATOM    845  CA  ALA A 405     111.787  57.748 153.250  1.00 47.54           C  
ATOM    846  C   ALA A 405     111.588  59.014 152.479  1.00 47.54           C  
ATOM    847  O   ALA A 405     111.496  59.023 151.254  1.00 47.54           O  
ATOM    848  CB  ALA A 405     113.126  57.865 153.998  1.00 47.54           C  
ATOM    849  N   VAL A 406     111.496  60.126 153.236  1.00 53.29           N  
ATOM    850  CA  VAL A 406     111.302  61.454 152.730  1.00 53.29           C  
ATOM    851  C   VAL A 406     112.446  61.817 151.834  1.00 53.29           C  
ATOM    852  O   VAL A 406     112.260  62.510 150.835  1.00 53.29           O  
ATOM    853  CB  VAL A 406     111.272  62.482 153.820  1.00 53.29           C  
ATOM    854  CG1 VAL A 406     111.272  63.871 153.169  1.00 53.29           C  
ATOM    855  CG2 VAL A 406     110.059  62.216 154.721  1.00 53.29           C  
ATOM    856  N   GLY A 407     113.669  61.372 152.173  1.00 25.30           N  
ATOM    857  CA  GLY A 407     114.834  61.726 151.409  1.00 25.30           C  
ATOM    858  C   GLY A 407     114.718  61.226 150.003  1.00 25.30           C  
ATOM    859  O   GLY A 407     115.117  61.911 149.061  1.00 25.30           O  
ATOM    860  N   ASP A 408     114.185  60.005 149.824  1.00 79.41           N  
ATOM    861  CA  ASP A 408     114.073  59.411 148.522  1.00 79.41           C  
ATOM    862  C   ASP A 408     113.168  60.251 147.666  1.00 79.41           C  
ATOM    863  O   ASP A 408     113.467  60.485 146.497  1.00 79.41           O  
ATOM    864  CB  ASP A 408     113.482  57.991 148.584  1.00 79.41           C  
ATOM    865  CG  ASP A 408     113.616  57.346 147.213  1.00 79.41           C  
ATOM    866  OD1 ASP A 408     114.108  58.034 146.281  1.00 79.41           O  
ATOM    867  OD2 ASP A 408     113.236  56.152 147.082  1.00 79.41           O1-
ATOM    868  N   VAL A 409     112.036  60.734 148.222  1.00 88.77           N  
ATOM    869  CA  VAL A 409     111.111  61.503 147.430  1.00 88.77           C  
ATOM    870  C   VAL A 409     111.748  62.791 146.998  1.00 88.77           C  
ATOM    871  O   VAL A 409     111.573  63.219 145.858  1.00 88.77           O  
ATOM    872  CB  VAL A 409     109.817  61.828 148.125  1.00 88.77           C  
ATOM    873  CG1 VAL A 409     110.071  62.857 149.234  1.00 88.77           C  
ATOM    874  CG2 VAL A 409     108.812  62.310 147.065  1.00 88.77           C  
ATOM    875  N   VAL A 410     112.496  63.451 147.906  1.00 35.14           N  
ATOM    876  CA  VAL A 410     113.154  64.698 147.610  1.00 35.14           C  
ATOM    877  C   VAL A 410     114.184  64.455 146.549  1.00 35.14           C  
ATOM    878  O   VAL A 410     114.386  65.283 145.660  1.00 35.14           O  
ATOM    879  CB  VAL A 410     113.872  65.262 148.802  1.00 35.14           C  
ATOM    880  CG1 VAL A 410     114.618  66.537 148.371  1.00 35.14           C  
ATOM    881  CG2 VAL A 410     112.852  65.476 149.935  1.00 35.14           C  
ATOM    882  N   ASN A 411     114.892  63.316 146.652  1.00 62.81           N  
ATOM    883  CA  ASN A 411     115.929  62.948 145.730  1.00 62.81           C  
ATOM    884  C   ASN A 411     115.339  62.649 144.374  1.00 62.81           C  
ATOM    885  O   ASN A 411     115.925  63.016 143.355  1.00 62.81           O  
ATOM    886  CB  ASN A 411     116.715  61.713 146.210  1.00 62.81           C  
ATOM    887  CG  ASN A 411     118.048  61.679 145.478  1.00 62.81           C  
ATOM    888  ND2 ASN A 411     119.157  61.451 146.234  1.00 62.81           N  
ATOM    889  OD1 ASN A 411     118.104  61.861 144.265  1.00 62.81           O  
ATOM    890  N   LEU A 412     114.163  61.980 144.313  1.00113.24           N  
ATOM    891  CA  LEU A 412     113.613  61.647 143.021  1.00113.24           C  
ATOM    892  C   LEU A 412     113.296  62.885 142.238  1.00113.24           C  
ATOM    893  O   LEU A 412     113.509  62.920 141.029  1.00113.24           O  
ATOM    894  CB  LEU A 412     112.291  60.841 142.955  1.00113.24           C  
ATOM    895  CG  LEU A 412     112.344  59.326 143.252  1.00113.24           C  
ATOM    896  CD1 LEU A 412     112.060  58.980 144.716  1.00113.24           C  
ATOM    897  CD2 LEU A 412     111.458  58.551 142.271  1.00113.24           C  
ATOM    898  N   VAL A 413     112.710  63.907 142.888  1.00104.62           N  
ATOM    899  CA  VAL A 413     112.346  65.102 142.179  1.00104.62           C  
ATOM    900  C   VAL A 413     113.567  65.862 141.752  1.00104.62           C  
ATOM    901  O   VAL A 413     113.629  66.378 140.637  1.00104.62           O  
ATOM    902  CB  VAL A 413     111.489  66.029 142.997  1.00104.62           C  
ATOM    903  CG1 VAL A 413     110.161  65.317 143.301  1.00104.62           C  
ATOM    904  CG2 VAL A 413     112.267  66.456 144.253  1.00104.62           C  
ATOM    905  N   SER A 414     114.553  65.992 142.658  1.00116.92           N  
ATOM    906  CA  SER A 414     115.749  66.757 142.441  1.00116.92           C  
ATOM    907  C   SER A 414     116.701  66.193 141.420  1.00116.92           C  
ATOM    908  O   SER A 414     116.784  66.681 140.294  1.00116.92           O  
ATOM    909  CB  SER A 414     116.544  66.899 143.744  1.00116.92           C  
ATOM    910  OG  SER A 414     117.835  67.410 143.465  1.00116.92           O  
ATOM    911  N   VAL A 415     117.501  65.180 141.834  1.00130.39           N  
ATOM    912  CA  VAL A 415     118.578  64.682 141.014  1.00130.39           C  
ATOM    913  C   VAL A 415     118.155  63.777 139.889  1.00130.39           C  
ATOM    914  O   VAL A 415     118.655  63.904 138.772  1.00130.39           O  
ATOM    915  CB  VAL A 415     119.669  63.994 141.790  1.00130.39           C  
ATOM    916  CG1 VAL A 415     119.372  62.499 141.925  1.00130.39           C  
ATOM    917  CG2 VAL A 415     120.996  64.281 141.090  1.00130.39           C  
ATOM    918  N   ASP A 416     117.209  62.851 140.145  1.00 54.65           N  
ATOM    919  CA  ASP A 416     116.846  61.819 139.202  1.00 54.65           C  
ATOM    920  C   ASP A 416     116.309  62.414 137.940  1.00 54.65           C  
ATOM    921  O   ASP A 416     116.591  61.915 136.852  1.00 54.65           O  
ATOM    922  CB  ASP A 416     115.753  60.877 139.733  1.00 54.65           C  
ATOM    923  CG  ASP A 416     116.347  60.018 140.838  1.00 54.65           C  
ATOM    924  OD1 ASP A 416     117.595  60.034 140.998  1.00 54.65           O  
ATOM    925  OD2 ASP A 416     115.555  59.328 141.534  1.00 54.65           O1-
ATOM    926  N   VAL A 417     115.502  63.482 138.051  1.00 36.93           N  
ATOM    927  CA  VAL A 417     114.908  64.112 136.905  1.00 36.93           C  
ATOM    928  C   VAL A 417     116.001  64.643 136.028  1.00 36.93           C  
ATOM    929  O   VAL A 417     115.917  64.569 134.802  1.00 36.93           O  
ATOM    930  CB  VAL A 417     114.059  65.286 137.280  1.00 36.93           C  
ATOM    931  CG1 VAL A 417     113.477  65.887 135.992  1.00 36.93           C  
ATOM    932  CG2 VAL A 417     113.011  64.834 138.308  1.00 36.93           C  
ATOM    933  N   GLN A 418     117.051  65.212 136.651  1.00 50.89           N  
ATOM    934  CA  GLN A 418     118.173  65.791 135.967  1.00 50.89           C  
ATOM    935  C   GLN A 418     118.909  64.710 135.229  1.00 50.89           C  
ATOM    936  O   GLN A 418     119.453  64.942 134.151  1.00 50.89           O  
ATOM    937  CB  GLN A 418     119.176  66.445 136.936  1.00 50.89           C  
ATOM    938  CG  GLN A 418     120.392  67.077 136.251  1.00 50.89           C  
ATOM    939  CD  GLN A 418     119.961  68.408 135.650  1.00 50.89           C  
ATOM    940  NE2 GLN A 418     118.871  68.383 134.838  1.00 50.89           N  
ATOM    941  OE1 GLN A 418     120.578  69.443 135.896  1.00 50.89           O  
ATOM    942  N   ARG A 419     118.973  63.499 135.806  1.00153.24           N  
ATOM    943  CA  ARG A 419     119.669  62.395 135.204  1.00153.24           C  
ATOM    944  C   ARG A 419     119.015  62.035 133.903  1.00153.24           C  
ATOM    945  O   ARG A 419     119.694  61.659 132.949  1.00153.24           O  
ATOM    946  CB  ARG A 419     119.628  61.126 136.076  1.00153.24           C  
ATOM    947  CG  ARG A 419     120.296  61.269 137.449  1.00153.24           C  
ATOM    948  CD  ARG A 419     121.812  61.071 137.423  1.00153.24           C  
ATOM    949  NE  ARG A 419     122.432  62.423 137.380  1.00153.24           N  
ATOM    950  CZ  ARG A 419     122.789  63.054 138.536  1.00153.24           C  
ATOM    951  NH1 ARG A 419     122.687  62.408 139.733  1.00153.24           N1+
ATOM    952  NH2 ARG A 419     123.254  64.336 138.491  1.00153.24           N  
ATOM    953  N   LEU A 420     117.668  62.077 133.849  1.00 87.51           N  
ATOM    954  CA  LEU A 420     116.947  61.775 132.639  1.00 87.51           C  
ATOM    955  C   LEU A 420     117.196  62.827 131.597  1.00 87.51           C  
ATOM    956  O   LEU A 420     117.378  62.509 130.421  1.00 87.51           O  
ATOM    957  CB  LEU A 420     115.423  61.666 132.836  1.00 87.51           C  
ATOM    958  CG  LEU A 420     114.969  60.369 133.534  1.00 87.51           C  
ATOM    959  CD1 LEU A 420     115.551  60.243 134.948  1.00 87.51           C  
ATOM    960  CD2 LEU A 420     113.438  60.235 133.509  1.00 87.51           C  
ATOM    961  N   THR A 421     117.229  64.111 132.003  1.00 99.92           N  
ATOM    962  CA  THR A 421     117.363  65.201 131.076  1.00 99.92           C  
ATOM    963  C   THR A 421     118.673  65.076 130.357  1.00 99.92           C  
ATOM    964  O   THR A 421     118.756  65.358 129.162  1.00 99.92           O  
ATOM    965  CB  THR A 421     117.289  66.549 131.753  1.00 99.92           C  
ATOM    966  CG2 THR A 421     118.634  66.881 132.409  1.00 99.92           C  
ATOM    967  OG1 THR A 421     116.988  67.557 130.805  1.00 99.92           O  
ATOM    968  N   GLU A 422     119.739  64.659 131.070  1.00 85.07           N  
ATOM    969  CA  GLU A 422     121.041  64.513 130.478  1.00 85.07           C  
ATOM    970  C   GLU A 422     121.035  63.389 129.481  1.00 85.07           C  
ATOM    971  O   GLU A 422     121.733  63.448 128.472  1.00 85.07           O  
ATOM    972  CB  GLU A 422     122.170  64.259 131.496  1.00 85.07           C  
ATOM    973  CG  GLU A 422     122.006  62.994 132.336  1.00 85.07           C  
ATOM    974  CD  GLU A 422     123.198  62.897 133.278  1.00 85.07           C  
ATOM    975  OE1 GLU A 422     124.089  63.786 133.198  1.00 85.07           O  
ATOM    976  OE2 GLU A 422     123.236  61.934 134.090  1.00 85.07           O1-
ATOM    977  N   SER A 423     120.261  62.317 129.751  1.00 72.46           N  
ATOM    978  CA  SER A 423     120.219  61.170 128.883  1.00 72.46           C  
ATOM    979  C   SER A 423     119.604  61.526 127.557  1.00 72.46           C  
ATOM    980  O   SER A 423     119.988  60.978 126.523  1.00 72.46           O  
ATOM    981  CB  SER A 423     119.399  60.009 129.472  1.00 72.46           C  
ATOM    982  OG  SER A 423     119.393  58.911 128.573  1.00 72.46           O  
ATOM    983  N   VAL A 424     118.650  62.473 127.543  1.00 46.60           N  
ATOM    984  CA  VAL A 424     117.919  62.830 126.353  1.00 46.60           C  
ATOM    985  C   VAL A 424     118.854  63.348 125.301  1.00 46.60           C  
ATOM    986  O   VAL A 424     118.591  63.192 124.108  1.00 46.60           O  
ATOM    987  CB  VAL A 424     116.895  63.897 126.599  1.00 46.60           C  
ATOM    988  CG1 VAL A 424     116.243  64.270 125.256  1.00 46.60           C  
ATOM    989  CG2 VAL A 424     115.903  63.390 127.658  1.00 46.60           C  
ATOM    990  N   LEU A 425     119.916  64.059 125.714  1.00157.37           N  
ATOM    991  CA  LEU A 425     120.880  64.607 124.798  1.00157.37           C  
ATOM    992  C   LEU A 425     121.705  63.517 124.158  1.00157.37           C  
ATOM    993  O   LEU A 425     121.884  63.529 122.939  1.00157.37           O  
ATOM    994  CB  LEU A 425     121.831  65.601 125.506  1.00157.37           C  
ATOM    995  CG  LEU A 425     122.746  66.479 124.612  1.00157.37           C  
ATOM    996  CD1 LEU A 425     123.615  67.397 125.489  1.00157.37           C  
ATOM    997  CD2 LEU A 425     123.606  65.681 123.618  1.00157.37           C  
ATOM    998  N   TYR A 426     122.207  62.528 124.938  1.00119.53           N  
ATOM    999  CA  TYR A 426     123.175  61.623 124.359  1.00119.53           C  
ATOM   1000  C   TYR A 426     122.599  60.272 124.037  1.00119.53           C  
ATOM   1001  O   TYR A 426     123.332  59.376 123.618  1.00119.53           O  
ATOM   1002  CB  TYR A 426     124.364  61.341 125.298  1.00119.53           C  
ATOM   1003  CG  TYR A 426     125.144  62.595 125.501  1.00119.53           C  
ATOM   1004  CD1 TYR A 426     126.044  63.020 124.550  1.00119.53           C  
ATOM   1005  CD2 TYR A 426     124.986  63.340 126.648  1.00119.53           C  
ATOM   1006  CE1 TYR A 426     126.769  64.174 124.737  1.00119.53           C  
ATOM   1007  CE2 TYR A 426     125.709  64.494 126.839  1.00119.53           C  
ATOM   1008  CZ  TYR A 426     126.600  64.913 125.882  1.00119.53           C  
ATOM   1009  OH  TYR A 426     127.343  66.098 126.076  1.00119.53           O  
ATOM   1010  N   LEU A 427     121.275  60.085 124.161  1.00 55.28           N  
ATOM   1011  CA  LEU A 427     120.689  58.802 123.873  1.00 55.28           C  
ATOM   1012  C   LEU A 427     120.802  58.510 122.402  1.00 55.28           C  
ATOM   1013  O   LEU A 427     121.022  57.369 121.998  1.00 55.28           O  
ATOM   1014  CB  LEU A 427     119.195  58.736 124.239  1.00 55.28           C  
ATOM   1015  CG  LEU A 427     118.544  57.373 123.939  1.00 55.28           C  
ATOM   1016  CD1 LEU A 427     119.169  56.257 124.791  1.00 55.28           C  
ATOM   1017  CD2 LEU A 427     117.016  57.442 124.078  1.00 55.28           C  
ATOM   1018  N   ASN A 428     120.642  59.552 121.566  1.00 67.22           N  
ATOM   1019  CA  ASN A 428     120.632  59.458 120.128  1.00 67.22           C  
ATOM   1020  C   ASN A 428     121.977  59.059 119.614  1.00 67.22           C  
ATOM   1021  O   ASN A 428     122.106  58.473 118.539  1.00 67.22           O  
ATOM   1022  CB  ASN A 428     120.258  60.794 119.462  1.00 67.22           C  
ATOM   1023  CG  ASN A 428     120.023  60.540 117.981  1.00 67.22           C  
ATOM   1024  ND2 ASN A 428     120.916  61.098 117.122  1.00 67.22           N  
ATOM   1025  OD1 ASN A 428     119.068  59.863 117.598  1.00 67.22           O  
ATOM   1026  N   GLY A 429     123.016  59.399 120.388  1.00 76.45           N  
ATOM   1027  CA  GLY A 429     124.389  59.199 120.065  1.00 76.45           C  
ATOM   1028  C   GLY A 429     124.701  57.765 119.897  1.00 76.45           C  
ATOM   1029  O   GLY A 429     125.696  57.513 119.255  1.00 76.45           O  
ATOM   1030  N   LEU A 430     123.956  56.806 120.485  1.00122.15           N  
ATOM   1031  CA  LEU A 430     124.318  55.404 120.479  1.00122.15           C  
ATOM   1032  C   LEU A 430     124.438  54.827 119.086  1.00122.15           C  
ATOM   1033  O   LEU A 430     125.358  54.049 118.841  1.00122.15           O  
ATOM   1034  CB  LEU A 430     123.300  54.567 121.292  1.00122.15           C  
ATOM   1035  CG  LEU A 430     123.663  53.096 121.622  1.00122.15           C  
ATOM   1036  CD1 LEU A 430     122.542  52.450 122.451  1.00122.15           C  
ATOM   1037  CD2 LEU A 430     123.995  52.239 120.388  1.00122.15           C  
ATOM   1038  N   TRP A 431     123.476  55.084 118.173  1.00 76.43           N  
ATOM   1039  CA  TRP A 431     123.544  54.595 116.812  1.00 76.43           C  
ATOM   1040  C   TRP A 431     124.470  55.427 115.980  1.00 76.43           C  
ATOM   1041  O   TRP A 431     125.171  54.926 115.099  1.00 76.43           O  
ATOM   1042  CB  TRP A 431     122.175  54.536 116.105  1.00 76.43           C  
ATOM   1043  CG  TRP A 431     121.459  55.852 115.939  1.00 76.43           C  
ATOM   1044  CD1 TRP A 431     120.539  56.444 116.754  1.00 76.43           C  
ATOM   1045  CD2 TRP A 431     121.626  56.724 114.811  1.00 76.43           C  
ATOM   1046  CE2 TRP A 431     120.781  57.816 115.004  1.00 76.43           C  
ATOM   1047  CE3 TRP A 431     122.415  56.620 113.702  1.00 76.43           C  
ATOM   1048  NE1 TRP A 431     120.119  57.631 116.200  1.00 76.43           N  
ATOM   1049  CZ2 TRP A 431     120.713  58.825 114.088  1.00 76.43           C  
ATOM   1050  CZ3 TRP A 431     122.347  57.641 112.781  1.00 76.43           C  
ATOM   1051  CH2 TRP A 431     121.512  58.723 112.971  1.00 76.43           C  
ATOM   1052  N   LEU A 432     124.512  56.740 116.271  1.00163.47           N  
ATOM   1053  CA  LEU A 432     125.286  57.690 115.527  1.00163.47           C  
ATOM   1054  C   LEU A 432     126.771  57.378 115.569  1.00163.47           C  
ATOM   1055  O   LEU A 432     127.386  57.554 114.518  1.00163.47           O  
ATOM   1056  CB  LEU A 432     125.052  59.129 116.047  1.00163.47           C  
ATOM   1057  CG  LEU A 432     125.631  60.306 115.225  1.00163.47           C  
ATOM   1058  CD1 LEU A 432     125.225  61.644 115.862  1.00163.47           C  
ATOM   1059  CD2 LEU A 432     127.155  60.238 115.031  1.00163.47           C  
ATOM   1060  N   PRO A 433     127.436  57.000 116.657  1.00154.79           N  
ATOM   1061  CA  PRO A 433     128.858  56.849 116.563  1.00154.79           C  
ATOM   1062  C   PRO A 433     129.271  55.744 115.621  1.00154.79           C  
ATOM   1063  O   PRO A 433     130.242  55.932 114.896  1.00154.79           O  
ATOM   1064  CB  PRO A 433     129.301  56.499 117.970  1.00154.79           C  
ATOM   1065  CG  PRO A 433     128.159  55.592 118.459  1.00154.79           C  
ATOM   1066  CD  PRO A 433     126.983  55.923 117.521  1.00154.79           C  
ATOM   1067  N   LEU A 434     128.575  54.585 115.640  1.00140.96           N  
ATOM   1068  CA  LEU A 434     128.845  53.423 114.868  1.00140.96           C  
ATOM   1069  C   LEU A 434     128.625  53.782 113.443  1.00140.96           C  
ATOM   1070  O   LEU A 434     129.383  53.371 112.568  1.00140.96           O  
ATOM   1071  CB  LEU A 434     127.962  52.217 115.260  1.00140.96           C  
ATOM   1072  CG  LEU A 434     126.455  52.340 114.950  1.00140.96           C  
ATOM   1073  CD1 LEU A 434     126.157  52.161 113.452  1.00140.96           C  
ATOM   1074  CD2 LEU A 434     125.631  51.387 115.833  1.00140.96           C  
ATOM   1075  N   VAL A 435     127.575  54.577 113.174  1.00 22.06           N  
ATOM   1076  CA  VAL A 435     127.316  54.966 111.823  1.00 22.06           C  
ATOM   1077  C   VAL A 435     128.476  55.787 111.357  1.00 22.06           C  
ATOM   1078  O   VAL A 435     128.974  55.602 110.249  1.00 22.06           O  
ATOM   1079  CB  VAL A 435     126.082  55.810 111.686  1.00 22.06           C  
ATOM   1080  CG1 VAL A 435     125.955  56.253 110.219  1.00 22.06           C  
ATOM   1081  CG2 VAL A 435     124.879  55.003 112.202  1.00 22.06           C  
ATOM   1082  N   TRP A 436     128.939  56.718 112.213  1.00 83.43           N  
ATOM   1083  CA  TRP A 436     130.034  57.576 111.866  1.00 83.43           C  
ATOM   1084  C   TRP A 436     131.283  56.772 111.686  1.00 83.43           C  
ATOM   1085  O   TRP A 436     132.027  56.975 110.725  1.00 83.43           O  
ATOM   1086  CB  TRP A 436     130.329  58.647 112.929  1.00 83.43           C  
ATOM   1087  CG  TRP A 436     131.485  59.544 112.556  1.00 83.43           C  
ATOM   1088  CD1 TRP A 436     132.795  59.472 112.935  1.00 83.43           C  
ATOM   1089  CD2 TRP A 436     131.382  60.665 111.664  1.00 83.43           C  
ATOM   1090  CE2 TRP A 436     132.655  61.218 111.547  1.00 83.43           C  
ATOM   1091  CE3 TRP A 436     130.313  61.184 110.992  1.00 83.43           C  
ATOM   1092  NE1 TRP A 436     133.513  60.480 112.333  1.00 83.43           N  
ATOM   1093  CZ2 TRP A 436     132.880  62.306 110.752  1.00 83.43           C  
ATOM   1094  CZ3 TRP A 436     130.541  62.283 110.194  1.00 83.43           C  
ATOM   1095  CH2 TRP A 436     131.802  62.832 110.078  1.00 83.43           C  
ATOM   1096  N   ILE A 437     131.555  55.838 112.615  1.00133.84           N  
ATOM   1097  CA  ILE A 437     132.764  55.066 112.559  1.00133.84           C  
ATOM   1098  C   ILE A 437     132.763  54.194 111.334  1.00133.84           C  
ATOM   1099  O   ILE A 437     133.764  54.120 110.623  1.00133.84           O  
ATOM   1100  CB  ILE A 437     132.959  54.219 113.796  1.00133.84           C  
ATOM   1101  CG1 ILE A 437     134.401  53.682 113.905  1.00133.84           C  
ATOM   1102  CG2 ILE A 437     131.872  53.132 113.831  1.00133.84           C  
ATOM   1103  CD1 ILE A 437     134.814  52.693 112.815  1.00133.84           C  
ATOM   1104  N   VAL A 438     131.634  53.518 111.046  1.00 91.73           N  
ATOM   1105  CA  VAL A 438     131.578  52.592 109.951  1.00 91.73           C  
ATOM   1106  C   VAL A 438     131.789  53.292 108.641  1.00 91.73           C  
ATOM   1107  O   VAL A 438     132.592  52.846 107.820  1.00 91.73           O  
ATOM   1108  CB  VAL A 438     130.274  51.843 109.886  1.00 91.73           C  
ATOM   1109  CG1 VAL A 438     129.121  52.843 109.695  1.00 91.73           C  
ATOM   1110  CG2 VAL A 438     130.376  50.791 108.770  1.00 91.73           C  
ATOM   1111  N   VAL A 439     131.084  54.417 108.413  1.00 30.87           N  
ATOM   1112  CA  VAL A 439     131.164  55.124 107.166  1.00 30.87           C  
ATOM   1113  C   VAL A 439     132.543  55.667 106.981  1.00 30.87           C  
ATOM   1114  O   VAL A 439     133.102  55.597 105.889  1.00 30.87           O  
ATOM   1115  CB  VAL A 439     130.220  56.288 107.099  1.00 30.87           C  
ATOM   1116  CG1 VAL A 439     130.461  57.037 105.776  1.00 30.87           C  
ATOM   1117  CG2 VAL A 439     128.783  55.768 107.271  1.00 30.87           C  
ATOM   1118  N   CYS A 440     133.126  56.231 108.054  1.00 73.88           N  
ATOM   1119  CA  CYS A 440     134.433  56.822 108.005  1.00 73.88           C  
ATOM   1120  C   CYS A 440     135.445  55.766 107.688  1.00 73.88           C  
ATOM   1121  O   CYS A 440     136.412  56.014 106.971  1.00 73.88           O  
ATOM   1122  CB  CYS A 440     134.842  57.449 109.344  1.00 73.88           C  
ATOM   1123  SG  CYS A 440     136.533  58.106 109.289  1.00 73.88           S  
ATOM   1124  N   PHE A 441     135.250  54.565 108.259  1.00 52.42           N  
ATOM   1125  CA  PHE A 441     136.107  53.425 108.091  1.00 52.42           C  
ATOM   1126  C   PHE A 441     136.010  52.955 106.667  1.00 52.42           C  
ATOM   1127  O   PHE A 441     136.985  52.468 106.097  1.00 52.42           O  
ATOM   1128  CB  PHE A 441     135.682  52.262 109.003  1.00 52.42           C  
ATOM   1129  CG  PHE A 441     136.788  51.269 109.035  1.00 52.42           C  
ATOM   1130  CD1 PHE A 441     137.830  51.432 109.918  1.00 52.42           C  
ATOM   1131  CD2 PHE A 441     136.785  50.182 108.193  1.00 52.42           C  
ATOM   1132  CE1 PHE A 441     138.858  50.524 109.964  1.00 52.42           C  
ATOM   1133  CE2 PHE A 441     137.813  49.270 108.237  1.00 52.42           C  
ATOM   1134  CZ  PHE A 441     138.851  49.440 109.122  1.00 52.42           C  
ATOM   1135  N   VAL A 442     134.805  53.067 106.076  1.00 37.87           N  
ATOM   1136  CA  VAL A 442     134.528  52.642 104.730  1.00 37.87           C  
ATOM   1137  C   VAL A 442     135.379  53.428 103.784  1.00 37.87           C  
ATOM   1138  O   VAL A 442     135.797  52.909 102.750  1.00 37.87           O  
ATOM   1139  CB  VAL A 442     133.101  52.860 104.323  1.00 37.87           C  
ATOM   1140  CG1 VAL A 442     132.962  52.520 102.831  1.00 37.87           C  
ATOM   1141  CG2 VAL A 442     132.192  52.019 105.236  1.00 37.87           C  
ATOM   1142  N   TYR A 443     135.632  54.714 104.089  1.00 91.07           N  
ATOM   1143  CA  TYR A 443     136.459  55.513 103.231  1.00 91.07           C  
ATOM   1144  C   TYR A 443     137.830  54.910 103.226  1.00 91.07           C  
ATOM   1145  O   TYR A 443     138.496  54.869 102.191  1.00 91.07           O  
ATOM   1146  CB  TYR A 443     136.603  56.976 103.691  1.00 91.07           C  
ATOM   1147  CG  TYR A 443     135.285  57.652 103.525  1.00 91.07           C  
ATOM   1148  CD1 TYR A 443     134.350  57.624 104.534  1.00 91.07           C  
ATOM   1149  CD2 TYR A 443     134.982  58.314 102.358  1.00 91.07           C  
ATOM   1150  CE1 TYR A 443     133.134  58.246 104.383  1.00 91.07           C  
ATOM   1151  CE2 TYR A 443     133.767  58.939 102.201  1.00 91.07           C  
ATOM   1152  CZ  TYR A 443     132.840  58.906 103.215  1.00 91.07           C  
ATOM   1153  OH  TYR A 443     131.594  59.545 103.055  1.00 91.07           O  
ATOM   1154  N   LEU A 444     138.290  54.452 104.404  1.00135.37           N  
ATOM   1155  CA  LEU A 444     139.575  53.839 104.578  1.00135.37           C  
ATOM   1156  C   LEU A 444     139.586  52.549 103.816  1.00135.37           C  
ATOM   1157  O   LEU A 444     140.620  52.125 103.301  1.00135.37           O  
ATOM   1158  CB  LEU A 444     139.882  53.570 106.063  1.00135.37           C  
ATOM   1159  CG  LEU A 444     141.315  53.088 106.348  1.00135.37           C  
ATOM   1160  CD1 LEU A 444     141.557  51.662 105.833  1.00135.37           C  
ATOM   1161  CD2 LEU A 444     142.351  54.093 105.823  1.00135.37           C  
ATOM   1162  N   TRP A 445     138.427  51.865 103.761  1.00 42.64           N  
ATOM   1163  CA  TRP A 445     138.312  50.640 103.022  1.00 42.64           C  
ATOM   1164  C   TRP A 445     138.540  50.941 101.574  1.00 42.64           C  
ATOM   1165  O   TRP A 445     139.249  50.212 100.883  1.00 42.64           O  
ATOM   1166  CB  TRP A 445     136.920  49.995 103.141  1.00 42.64           C  
ATOM   1167  CG  TRP A 445     136.763  48.720 102.347  1.00 42.64           C  
ATOM   1168  CD1 TRP A 445     136.288  48.545 101.081  1.00 42.64           C  
ATOM   1169  CD2 TRP A 445     137.115  47.415 102.833  1.00 42.64           C  
ATOM   1170  CE2 TRP A 445     136.828  46.506 101.817  1.00 42.64           C  
ATOM   1171  CE3 TRP A 445     137.635  47.009 104.028  1.00 42.64           C  
ATOM   1172  NE1 TRP A 445     136.321  47.211 100.747  1.00 42.64           N  
ATOM   1173  CZ2 TRP A 445     137.057  45.169 101.981  1.00 42.64           C  
ATOM   1174  CZ3 TRP A 445     137.865  45.661 104.192  1.00 42.64           C  
ATOM   1175  CH2 TRP A 445     137.581  44.760 103.187  1.00 42.64           C  
ATOM   1176  N   GLN A 446     137.925  52.023 101.066  1.00 35.44           N  
ATOM   1177  CA  GLN A 446     138.070  52.352  99.679  1.00 35.44           C  
ATOM   1178  C   GLN A 446     139.488  52.745  99.395  1.00 35.44           C  
ATOM   1179  O   GLN A 446     140.056  52.325  98.387  1.00 35.44           O  
ATOM   1180  CB  GLN A 446     137.170  53.524  99.250  1.00 35.44           C  
ATOM   1181  CG  GLN A 446     135.676  53.212  99.355  1.00 35.44           C  
ATOM   1182  CD  GLN A 446     134.903  54.444  98.906  1.00 35.44           C  
ATOM   1183  NE2 GLN A 446     135.644  55.518  98.525  1.00 35.44           N  
ATOM   1184  OE1 GLN A 446     133.673  54.450  98.892  1.00 35.44           O  
ATOM   1185  N   LEU A 447     140.090  53.593 100.254  1.00140.83           N  
ATOM   1186  CA  LEU A 447     141.428  54.029  99.967  1.00140.83           C  
ATOM   1187  C   LEU A 447     142.438  52.931 100.159  1.00140.83           C  
ATOM   1188  O   LEU A 447     143.276  52.683  99.295  1.00140.83           O  
ATOM   1189  CB  LEU A 447     141.828  55.299 100.760  1.00140.83           C  
ATOM   1190  CG  LEU A 447     141.946  55.184 102.296  1.00140.83           C  
ATOM   1191  CD1 LEU A 447     143.271  54.538 102.737  1.00140.83           C  
ATOM   1192  CD2 LEU A 447     141.706  56.546 102.968  1.00140.83           C  
ATOM   1193  N   LEU A 448     142.383  52.273 101.329  1.00215.29           N  
ATOM   1194  CA  LEU A 448     143.299  51.271 101.786  1.00215.29           C  
ATOM   1195  C   LEU A 448     142.988  49.875 101.316  1.00215.29           C  
ATOM   1196  O   LEU A 448     143.753  48.959 101.598  1.00215.29           O  
ATOM   1197  CB  LEU A 448     143.470  51.307 103.304  1.00215.29           C  
ATOM   1198  CG  LEU A 448     144.769  50.625 103.732  1.00215.29           C  
ATOM   1199  CD1 LEU A 448     145.988  51.326 103.106  1.00215.29           C  
ATOM   1200  CD2 LEU A 448     144.879  50.597 105.250  1.00215.29           C  
ATOM   1201  N   GLY A 449     141.793  49.626 100.746  1.00 42.89           N  
ATOM   1202  CA  GLY A 449     141.493  48.303 100.265  1.00 42.89           C  
ATOM   1203  C   GLY A 449     141.009  47.453 101.407  1.00 42.89           C  
ATOM   1204  O   GLY A 449     140.468  47.937 102.397  1.00 42.89           O  
ATOM   1205  N   PRO A 450     141.172  46.168 101.211  1.00 97.99           N  
ATOM   1206  CA  PRO A 450     140.787  45.126 102.139  1.00 97.99           C  
ATOM   1207  C   PRO A 450     141.722  44.953 103.305  1.00 97.99           C  
ATOM   1208  O   PRO A 450     141.608  43.938 103.990  1.00 97.99           O  
ATOM   1209  CB  PRO A 450     140.645  43.850 101.306  1.00 97.99           C  
ATOM   1210  CG  PRO A 450     141.404  44.147 100.004  1.00 97.99           C  
ATOM   1211  CD  PRO A 450     141.267  45.666  99.850  1.00 97.99           C  
ATOM   1212  N   SER A 451     142.691  45.869 103.479  1.00 78.29           N  
ATOM   1213  CA  SER A 451     143.732  45.866 104.479  1.00 78.29           C  
ATOM   1214  C   SER A 451     143.273  46.268 105.868  1.00 78.29           C  
ATOM   1215  O   SER A 451     144.038  46.155 106.824  1.00 78.29           O  
ATOM   1216  CB  SER A 451     144.844  46.841 104.059  1.00 78.29           C  
ATOM   1217  OG  SER A 451     145.886  46.866 105.017  1.00 78.29           O  
ATOM   1218  N   ALA A 452     142.048  46.808 105.995  1.00 79.42           N  
ATOM   1219  CA  ALA A 452     141.404  47.350 107.172  1.00 79.42           C  
ATOM   1220  C   ALA A 452     141.024  46.351 108.232  1.00 79.42           C  
ATOM   1221  O   ALA A 452     140.915  46.707 109.406  1.00 79.42           O  
ATOM   1222  CB  ALA A 452     140.130  48.131 106.813  1.00 79.42           C  
ATOM   1223  N   LEU A 453     140.812  45.076 107.862  1.00169.37           N  
ATOM   1224  CA  LEU A 453     140.170  44.103 108.710  1.00169.37           C  
ATOM   1225  C   LEU A 453     140.762  44.058 110.084  1.00169.37           C  
ATOM   1226  O   LEU A 453     140.025  43.893 111.054  1.00169.37           O  
ATOM   1227  CB  LEU A 453     140.262  42.678 108.141  1.00169.37           C  
ATOM   1228  CG  LEU A 453     139.505  42.508 106.815  1.00169.37           C  
ATOM   1229  CD1 LEU A 453     139.616  41.071 106.284  1.00169.37           C  
ATOM   1230  CD2 LEU A 453     138.053  42.989 106.951  1.00169.37           C  
ATOM   1231  N   THR A 454     142.091  44.179 110.220  1.00111.25           N  
ATOM   1232  CA  THR A 454     142.700  44.103 111.518  1.00111.25           C  
ATOM   1233  C   THR A 454     142.254  45.242 112.399  1.00111.25           C  
ATOM   1234  O   THR A 454     141.949  45.031 113.572  1.00111.25           O  
ATOM   1235  CB  THR A 454     144.199  44.155 111.450  1.00111.25           C  
ATOM   1236  CG2 THR A 454     144.692  42.999 110.563  1.00111.25           C  
ATOM   1237  OG1 THR A 454     144.623  45.398 110.912  1.00111.25           O  
ATOM   1238  N   ALA A 455     142.193  46.478 111.859  1.00 38.47           N  
ATOM   1239  CA  ALA A 455     141.909  47.650 112.651  1.00 38.47           C  
ATOM   1240  C   ALA A 455     140.545  47.599 113.276  1.00 38.47           C  
ATOM   1241  O   ALA A 455     140.391  47.936 114.449  1.00 38.47           O  
ATOM   1242  CB  ALA A 455     141.978  48.948 111.827  1.00 38.47           C  
ATOM   1243  N   ILE A 456     139.519  47.182 112.517  1.00 37.98           N  
ATOM   1244  CA  ILE A 456     138.172  47.130 113.014  1.00 37.98           C  
ATOM   1245  C   ILE A 456     138.108  46.133 114.125  1.00 37.98           C  
ATOM   1246  O   ILE A 456     137.410  46.335 115.117  1.00 37.98           O  
ATOM   1247  CB  ILE A 456     137.180  46.676 111.982  1.00 37.98           C  
ATOM   1248  CG1 ILE A 456     137.140  47.645 110.791  1.00 37.98           C  
ATOM   1249  CG2 ILE A 456     135.820  46.505 112.681  1.00 37.98           C  
ATOM   1250  CD1 ILE A 456     136.366  47.091 109.597  1.00 37.98           C  
ATOM   1251  N   ALA A 457     138.839  45.016 113.968  1.00 35.73           N  
ATOM   1252  CA  ALA A 457     138.812  43.925 114.898  1.00 35.73           C  
ATOM   1253  C   ALA A 457     139.279  44.367 116.250  1.00 35.73           C  
ATOM   1254  O   ALA A 457     138.740  43.918 117.260  1.00 35.73           O  
ATOM   1255  CB  ALA A 457     139.710  42.753 114.464  1.00 35.73           C  
ATOM   1256  N   VAL A 458     140.301  45.241 116.317  1.00 93.00           N  
ATOM   1257  CA  VAL A 458     140.857  45.643 117.582  1.00 93.00           C  
ATOM   1258  C   VAL A 458     139.851  46.390 118.414  1.00 93.00           C  
ATOM   1259  O   VAL A 458     139.743  46.155 119.616  1.00 93.00           O  
ATOM   1260  CB  VAL A 458     142.086  46.498 117.444  1.00 93.00           C  
ATOM   1261  CG1 VAL A 458     141.705  47.867 116.858  1.00 93.00           C  
ATOM   1262  CG2 VAL A 458     142.768  46.580 118.819  1.00 93.00           C  
ATOM   1263  N   PHE A 459     139.064  47.296 117.801  1.00 50.75           N  
ATOM   1264  CA  PHE A 459     138.148  48.109 118.557  1.00 50.75           C  
ATOM   1265  C   PHE A 459     137.206  47.213 119.288  1.00 50.75           C  
ATOM   1266  O   PHE A 459     137.004  47.361 120.493  1.00 50.75           O  
ATOM   1267  CB  PHE A 459     137.226  48.973 117.678  1.00 50.75           C  
ATOM   1268  CG  PHE A 459     138.001  49.990 116.913  1.00 50.75           C  
ATOM   1269  CD1 PHE A 459     138.619  49.655 115.732  1.00 50.75           C  
ATOM   1270  CD2 PHE A 459     138.086  51.285 117.369  1.00 50.75           C  
ATOM   1271  CE1 PHE A 459     139.323  50.597 115.019  1.00 50.75           C  
ATOM   1272  CE2 PHE A 459     138.788  52.232 116.661  1.00 50.75           C  
ATOM   1273  CZ  PHE A 459     139.408  51.887 115.484  1.00 50.75           C  
ATOM   1274  N   LEU A 460     136.640  46.229 118.569  1.00 95.64           N  
ATOM   1275  CA  LEU A 460     135.616  45.369 119.085  1.00 95.64           C  
ATOM   1276  C   LEU A 460     136.148  44.658 120.283  1.00 95.64           C  
ATOM   1277  O   LEU A 460     135.425  44.455 121.254  1.00 95.64           O  
ATOM   1278  CB  LEU A 460     135.160  44.321 118.045  1.00 95.64           C  
ATOM   1279  CG  LEU A 460     134.044  43.353 118.503  1.00 95.64           C  
ATOM   1280  CD1 LEU A 460     134.535  42.319 119.530  1.00 95.64           C  
ATOM   1281  CD2 LEU A 460     132.807  44.129 118.981  1.00 95.64           C  
ATOM   1282  N   SER A 461     137.428  44.246 120.247  1.00 67.71           N  
ATOM   1283  CA  SER A 461     137.964  43.535 121.370  1.00 67.71           C  
ATOM   1284  C   SER A 461     137.986  44.448 122.560  1.00 67.71           C  
ATOM   1285  O   SER A 461     137.815  44.000 123.691  1.00 67.71           O  
ATOM   1286  CB  SER A 461     139.399  43.025 121.148  1.00 67.71           C  
ATOM   1287  OG  SER A 461     140.310  44.113 121.086  1.00 67.71           O  
ATOM   1288  N   LEU A 462     138.208  45.757 122.325  1.00108.14           N  
ATOM   1289  CA  LEU A 462     138.320  46.761 123.351  1.00108.14           C  
ATOM   1290  C   LEU A 462     137.013  46.988 124.065  1.00108.14           C  
ATOM   1291  O   LEU A 462     137.002  47.194 125.278  1.00108.14           O  
ATOM   1292  CB  LEU A 462     138.808  48.112 122.784  1.00108.14           C  
ATOM   1293  CG  LEU A 462     139.036  49.244 123.817  1.00108.14           C  
ATOM   1294  CD1 LEU A 462     137.724  49.821 124.375  1.00108.14           C  
ATOM   1295  CD2 LEU A 462     140.005  48.792 124.920  1.00108.14           C  
ATOM   1296  N   LEU A 463     135.871  46.914 123.357  1.00115.57           N  
ATOM   1297  CA  LEU A 463     134.616  47.328 123.932  1.00115.57           C  
ATOM   1298  C   LEU A 463     134.316  46.623 125.221  1.00115.57           C  
ATOM   1299  O   LEU A 463     133.822  47.269 126.146  1.00115.57           O  
ATOM   1300  CB  LEU A 463     133.379  47.085 123.040  1.00115.57           C  
ATOM   1301  CG  LEU A 463     133.246  48.005 121.809  1.00115.57           C  
ATOM   1302  CD1 LEU A 463     134.303  47.695 120.743  1.00115.57           C  
ATOM   1303  CD2 LEU A 463     131.814  47.976 121.250  1.00115.57           C  
ATOM   1304  N   PRO A 464     134.577  45.359 125.370  1.00131.97           N  
ATOM   1305  CA  PRO A 464     134.210  44.693 126.588  1.00131.97           C  
ATOM   1306  C   PRO A 464     134.889  45.238 127.807  1.00131.97           C  
ATOM   1307  O   PRO A 464     134.363  45.051 128.904  1.00131.97           O  
ATOM   1308  CB  PRO A 464     134.426  43.198 126.332  1.00131.97           C  
ATOM   1309  CG  PRO A 464     135.081  43.121 124.938  1.00131.97           C  
ATOM   1310  CD  PRO A 464     134.657  44.432 124.257  1.00131.97           C  
ATOM   1311  N   LEU A 465     136.055  45.891 127.662  1.00 90.10           N  
ATOM   1312  CA  LEU A 465     136.728  46.415 128.815  1.00 90.10           C  
ATOM   1313  C   LEU A 465     135.858  47.491 129.403  1.00 90.10           C  
ATOM   1314  O   LEU A 465     135.657  47.545 130.615  1.00 90.10           O  
ATOM   1315  CB  LEU A 465     138.098  47.022 128.443  1.00 90.10           C  
ATOM   1316  CG  LEU A 465     139.031  47.418 129.612  1.00 90.10           C  
ATOM   1317  CD1 LEU A 465     140.345  47.997 129.065  1.00 90.10           C  
ATOM   1318  CD2 LEU A 465     138.378  48.366 130.629  1.00 90.10           C  
ATOM   1319  N   ASN A 466     135.312  48.375 128.543  1.00 53.36           N  
ATOM   1320  CA  ASN A 466     134.482  49.469 128.968  1.00 53.36           C  
ATOM   1321  C   ASN A 466     133.208  48.929 129.537  1.00 53.36           C  
ATOM   1322  O   ASN A 466     132.638  49.499 130.465  1.00 53.36           O  
ATOM   1323  CB  ASN A 466     134.091  50.411 127.816  1.00 53.36           C  
ATOM   1324  CG  ASN A 466     135.337  51.157 127.363  1.00 53.36           C  
ATOM   1325  ND2 ASN A 466     135.960  51.925 128.296  1.00 53.36           N  
ATOM   1326  OD1 ASN A 466     135.746  51.061 126.205  1.00 53.36           O  
ATOM   1327  N   PHE A 467     132.709  47.821 128.965  1.00 75.08           N  
ATOM   1328  CA  PHE A 467     131.474  47.244 129.412  1.00 75.08           C  
ATOM   1329  C   PHE A 467     131.629  46.792 130.832  1.00 75.08           C  
ATOM   1330  O   PHE A 467     130.740  46.996 131.656  1.00 75.08           O  
ATOM   1331  CB  PHE A 467     131.054  46.020 128.580  1.00 75.08           C  
ATOM   1332  CG  PHE A 467     129.767  45.520 129.139  1.00 75.08           C  
ATOM   1333  CD1 PHE A 467     128.571  46.081 128.756  1.00 75.08           C  
ATOM   1334  CD2 PHE A 467     129.758  44.487 130.048  1.00 75.08           C  
ATOM   1335  CE1 PHE A 467     127.383  45.620 129.273  1.00 75.08           C  
ATOM   1336  CE2 PHE A 467     128.572  44.020 130.567  1.00 75.08           C  
ATOM   1337  CZ  PHE A 467     127.382  44.587 130.180  1.00 75.08           C  
ATOM   1338  N   PHE A 468     132.768  46.150 131.144  1.00 81.85           N  
ATOM   1339  CA  PHE A 468     133.043  45.627 132.453  1.00 81.85           C  
ATOM   1340  C   PHE A 468     133.136  46.767 133.424  1.00 81.85           C  
ATOM   1341  O   PHE A 468     132.536  46.735 134.498  1.00 81.85           O  
ATOM   1342  CB  PHE A 468     134.381  44.864 132.453  1.00 81.85           C  
ATOM   1343  CG  PHE A 468     134.576  44.150 133.745  1.00 81.85           C  
ATOM   1344  CD1 PHE A 468     133.917  42.967 133.991  1.00 81.85           C  
ATOM   1345  CD2 PHE A 468     135.438  44.645 134.696  1.00 81.85           C  
ATOM   1346  CE1 PHE A 468     134.099  42.296 135.176  1.00 81.85           C  
ATOM   1347  CE2 PHE A 468     135.624  43.978 135.882  1.00 81.85           C  
ATOM   1348  CZ  PHE A 468     134.954  42.802 136.124  1.00 81.85           C  
ATOM   1349  N   ILE A 469     133.878  47.827 133.048  1.00 88.19           N  
ATOM   1350  CA  ILE A 469     134.089  48.954 133.911  1.00 88.19           C  
ATOM   1351  C   ILE A 469     132.784  49.634 134.178  1.00 88.19           C  
ATOM   1352  O   ILE A 469     132.574  50.179 135.262  1.00 88.19           O  
ATOM   1353  CB  ILE A 469     135.052  49.977 133.375  1.00 88.19           C  
ATOM   1354  CG1 ILE A 469     135.483  50.933 134.501  1.00 88.19           C  
ATOM   1355  CG2 ILE A 469     134.402  50.695 132.184  1.00 88.19           C  
ATOM   1356  CD1 ILE A 469     136.676  51.815 134.132  1.00 88.19           C  
ATOM   1357  N   SER A 470     131.889  49.670 133.173  1.00 65.63           N  
ATOM   1358  CA  SER A 470     130.606  50.293 133.340  1.00 65.63           C  
ATOM   1359  C   SER A 470     129.827  49.549 134.385  1.00 65.63           C  
ATOM   1360  O   SER A 470     129.074  50.152 135.149  1.00 65.63           O  
ATOM   1361  CB  SER A 470     129.770  50.305 132.048  1.00 65.63           C  
ATOM   1362  OG  SER A 470     128.518  50.933 132.282  1.00 65.63           O  
ATOM   1363  N   LYS A 471     129.987  48.212 134.442  1.00108.00           N  
ATOM   1364  CA  LYS A 471     129.270  47.402 135.389  1.00108.00           C  
ATOM   1365  C   LYS A 471     129.692  47.774 136.777  1.00108.00           C  
ATOM   1366  O   LYS A 471     128.872  47.792 137.691  1.00108.00           O  
ATOM   1367  CB  LYS A 471     129.540  45.898 135.216  1.00108.00           C  
ATOM   1368  CG  LYS A 471     128.998  45.329 133.903  1.00108.00           C  
ATOM   1369  CD  LYS A 471     127.483  45.479 133.748  1.00108.00           C  
ATOM   1370  CE  LYS A 471     127.040  46.911 133.436  1.00108.00           C  
ATOM   1371  NZ  LYS A 471     125.568  46.966 133.293  1.00108.00           N1+
ATOM   1372  N   LYS A 472     130.998  48.042 136.979  1.00129.06           N  
ATOM   1373  CA  LYS A 472     131.500  48.400 138.277  1.00129.06           C  
ATOM   1374  C   LYS A 472     130.950  49.721 138.722  1.00129.06           C  
ATOM   1375  O   LYS A 472     130.564  49.880 139.879  1.00129.06           O  
ATOM   1376  CB  LYS A 472     133.035  48.498 138.332  1.00129.06           C  
ATOM   1377  CG  LYS A 472     133.699  47.160 138.640  1.00129.06           C  
ATOM   1378  CD  LYS A 472     133.446  46.083 137.587  1.00129.06           C  
ATOM   1379  CE  LYS A 472     133.790  44.677 138.081  1.00129.06           C  
ATOM   1380  NZ  LYS A 472     132.759  44.210 139.036  1.00129.06           N1+
ATOM   1381  N   ARG A 473     130.884  50.697 137.802  1.00114.07           N  
ATOM   1382  CA  ARG A 473     130.451  52.041 138.077  1.00114.07           C  
ATOM   1383  C   ARG A 473     129.027  52.013 138.543  1.00114.07           C  
ATOM   1384  O   ARG A 473     128.625  52.809 139.391  1.00114.07           O  
ATOM   1385  CB  ARG A 473     130.511  52.908 136.805  1.00114.07           C  
ATOM   1386  CG  ARG A 473     130.240  54.402 136.990  1.00114.07           C  
ATOM   1387  CD  ARG A 473     131.366  55.136 137.715  1.00114.07           C  
ATOM   1388  NE  ARG A 473     131.176  56.596 137.484  1.00114.07           N  
ATOM   1389  CZ  ARG A 473     131.850  57.207 136.467  1.00114.07           C  
ATOM   1390  NH1 ARG A 473     132.647  56.471 135.640  1.00114.07           N1+
ATOM   1391  NH2 ARG A 473     131.744  58.556 136.286  1.00114.07           N  
ATOM   1392  N   ASN A 474     128.222  51.093 137.986  1.00 45.82           N  
ATOM   1393  CA  ASN A 474     126.827  51.016 138.311  1.00 45.82           C  
ATOM   1394  C   ASN A 474     126.670  50.744 139.778  1.00 45.82           C  
ATOM   1395  O   ASN A 474     125.805  51.329 140.429  1.00 45.82           O  
ATOM   1396  CB  ASN A 474     126.104  49.894 137.546  1.00 45.82           C  
ATOM   1397  CG  ASN A 474     126.092  50.268 136.070  1.00 45.82           C  
ATOM   1398  ND2 ASN A 474     126.481  51.533 135.762  1.00 45.82           N  
ATOM   1399  OD1 ASN A 474     125.750  49.454 135.213  1.00 45.82           O  
ATOM   1400  N   HIS A 475     127.506  49.851 140.340  1.00 95.38           N  
ATOM   1401  CA  HIS A 475     127.407  49.492 141.727  1.00 95.38           C  
ATOM   1402  C   HIS A 475     127.694  50.697 142.571  1.00 95.38           C  
ATOM   1403  O   HIS A 475     127.047  50.914 143.593  1.00 95.38           O  
ATOM   1404  CB  HIS A 475     128.409  48.393 142.129  1.00 95.38           C  
ATOM   1405  CG  HIS A 475     128.218  47.905 143.534  1.00 95.38           C  
ATOM   1406  CD2 HIS A 475     128.852  48.266 144.683  1.00 95.38           C  
ATOM   1407  ND1 HIS A 475     127.300  46.945 143.898  1.00 95.38           N  
ATOM   1408  CE1 HIS A 475     127.424  46.772 145.237  1.00 95.38           C  
ATOM   1409  NE2 HIS A 475     128.353  47.553 145.759  1.00 95.38           N  
ATOM   1410  N   HIS A 476     128.696  51.502 142.168  1.00 31.03           N  
ATOM   1411  CA  HIS A 476     129.079  52.674 142.904  1.00 31.03           C  
ATOM   1412  C   HIS A 476     127.956  53.664 142.882  1.00 31.03           C  
ATOM   1413  O   HIS A 476     127.659  54.300 143.893  1.00 31.03           O  
ATOM   1414  CB  HIS A 476     130.322  53.363 142.314  1.00 31.03           C  
ATOM   1415  CG  HIS A 476     131.546  52.498 142.381  1.00 31.03           C  
ATOM   1416  CD2 HIS A 476     132.138  51.738 141.422  1.00 31.03           C  
ATOM   1417  ND1 HIS A 476     132.308  52.329 143.517  1.00 31.03           N  
ATOM   1418  CE1 HIS A 476     133.315  51.479 143.189  1.00 31.03           C  
ATOM   1419  NE2 HIS A 476     133.253  51.092 141.928  1.00 31.03           N  
ATOM   1420  N   GLN A 477     127.290  53.810 141.723  1.00 56.37           N  
ATOM   1421  CA  GLN A 477     126.235  54.774 141.570  1.00 56.37           C  
ATOM   1422  C   GLN A 477     125.112  54.450 142.509  1.00 56.37           C  
ATOM   1423  O   GLN A 477     124.494  55.352 143.072  1.00 56.37           O  
ATOM   1424  CB  GLN A 477     125.663  54.811 140.141  1.00 56.37           C  
ATOM   1425  CG  GLN A 477     126.666  55.328 139.106  1.00 56.37           C  
ATOM   1426  CD  GLN A 477     126.936  56.791 139.425  1.00 56.37           C  
ATOM   1427  NE2 GLN A 477     125.964  57.449 140.116  1.00 56.37           N  
ATOM   1428  OE1 GLN A 477     127.981  57.335 139.072  1.00 56.37           O  
ATOM   1429  N   GLU A 478     124.800  53.153 142.686  1.00 32.86           N  
ATOM   1430  CA  GLU A 478     123.722  52.763 143.550  1.00 32.86           C  
ATOM   1431  C   GLU A 478     124.045  53.126 144.972  1.00 32.86           C  
ATOM   1432  O   GLU A 478     123.192  53.655 145.687  1.00 32.86           O  
ATOM   1433  CB  GLU A 478     123.447  51.249 143.515  1.00 32.86           C  
ATOM   1434  CG  GLU A 478     122.275  50.822 144.401  1.00 32.86           C  
ATOM   1435  CD  GLU A 478     122.115  49.314 144.271  1.00 32.86           C  
ATOM   1436  OE1 GLU A 478     122.097  48.820 143.112  1.00 32.86           O  
ATOM   1437  OE2 GLU A 478     122.014  48.635 145.328  1.00 32.86           O1-
ATOM   1438  N   GLU A 479     125.287  52.849 145.419  1.00 28.30           N  
ATOM   1439  CA  GLU A 479     125.696  53.103 146.774  1.00 28.30           C  
ATOM   1440  C   GLU A 479     125.726  54.579 147.033  1.00 28.30           C  
ATOM   1441  O   GLU A 479     125.329  55.043 148.101  1.00 28.30           O  
ATOM   1442  CB  GLU A 479     127.104  52.566 147.088  1.00 28.30           C  
ATOM   1443  CG  GLU A 479     127.196  51.039 147.085  1.00 28.30           C  
ATOM   1444  CD  GLU A 479     128.635  50.657 147.406  1.00 28.30           C  
ATOM   1445  OE1 GLU A 479     129.473  51.586 147.548  1.00 28.30           O  
ATOM   1446  OE2 GLU A 479     128.913  49.433 147.514  1.00 28.30           O1-
ATOM   1447  N   GLN A 480     126.212  55.355 146.049  1.00 66.63           N  
ATOM   1448  CA  GLN A 480     126.342  56.776 146.188  1.00 66.63           C  
ATOM   1449  C   GLN A 480     124.981  57.371 146.391  1.00 66.63           C  
ATOM   1450  O   GLN A 480     124.790  58.252 147.225  1.00 66.63           O  
ATOM   1451  CB  GLN A 480     126.905  57.420 144.908  1.00 66.63           C  
ATOM   1452  CG  GLN A 480     127.086  58.936 144.991  1.00 66.63           C  
ATOM   1453  CD  GLN A 480     128.497  59.198 145.489  1.00 66.63           C  
ATOM   1454  NE2 GLN A 480     128.810  60.489 145.781  1.00 66.63           N  
ATOM   1455  OE1 GLN A 480     129.306  58.277 145.604  1.00 66.63           O  
ATOM   1456  N   MET A 481     124.002  56.886 145.610  1.00161.11           N  
ATOM   1457  CA  MET A 481     122.662  57.400 145.573  1.00161.11           C  
ATOM   1458  C   MET A 481     121.961  57.167 146.882  1.00161.11           C  
ATOM   1459  O   MET A 481     121.245  58.036 147.378  1.00161.11           O  
ATOM   1460  CB  MET A 481     121.848  56.675 144.489  1.00161.11           C  
ATOM   1461  CG  MET A 481     120.891  57.570 143.706  1.00161.11           C  
ATOM   1462  SD  MET A 481     119.677  58.498 144.670  1.00161.11           S  
ATOM   1463  CE  MET A 481     119.140  59.369 143.169  1.00161.11           C  
ATOM   1464  N   ARG A 482     122.134  55.958 147.457  1.00149.46           N  
ATOM   1465  CA  ARG A 482     121.481  55.573 148.679  1.00149.46           C  
ATOM   1466  C   ARG A 482     121.995  56.389 149.820  1.00149.46           C  
ATOM   1467  O   ARG A 482     121.237  56.786 150.700  1.00149.46           O  
ATOM   1468  CB  ARG A 482     121.700  54.097 149.040  1.00149.46           C  
ATOM   1469  CG  ARG A 482     121.028  53.130 148.064  1.00149.46           C  
ATOM   1470  CD  ARG A 482     121.229  51.658 148.429  1.00149.46           C  
ATOM   1471  NE  ARG A 482     120.467  51.404 149.683  1.00149.46           N  
ATOM   1472  CZ  ARG A 482     119.138  51.094 149.625  1.00149.46           C  
ATOM   1473  NH1 ARG A 482     118.508  51.013 148.417  1.00149.46           N1+
ATOM   1474  NH2 ARG A 482     118.442  50.867 150.775  1.00149.46           N  
ATOM   1475  N   GLN A 483     123.314  56.644 149.845  1.00 95.56           N  
ATOM   1476  CA  GLN A 483     123.906  57.393 150.911  1.00 95.56           C  
ATOM   1477  C   GLN A 483     123.397  58.804 150.891  1.00 95.56           C  
ATOM   1478  O   GLN A 483     123.210  59.415 151.942  1.00 95.56           O  
ATOM   1479  CB  GLN A 483     125.440  57.304 150.894  1.00 95.56           C  
ATOM   1480  CG  GLN A 483     126.093  57.729 149.583  1.00 95.56           C  
ATOM   1481  CD  GLN A 483     127.469  57.086 149.586  1.00 95.56           C  
ATOM   1482  NE2 GLN A 483     128.138  57.055 148.403  1.00 95.56           N  
ATOM   1483  OE1 GLN A 483     127.941  56.617 150.621  1.00 95.56           O  
ATOM   1484  N   LYS A 484     123.159  59.361 149.689  1.00 68.84           N  
ATOM   1485  CA  LYS A 484     122.637  60.694 149.539  1.00 68.84           C  
ATOM   1486  C   LYS A 484     121.247  60.763 150.112  1.00 68.84           C  
ATOM   1487  O   LYS A 484     120.864  61.766 150.713  1.00 68.84           O  
ATOM   1488  CB  LYS A 484     122.568  61.138 148.067  1.00 68.84           C  
ATOM   1489  CG  LYS A 484     122.113  62.585 147.874  1.00 68.84           C  
ATOM   1490  CD  LYS A 484     122.392  63.125 146.468  1.00 68.84           C  
ATOM   1491  CE  LYS A 484     123.859  63.495 146.240  1.00 68.84           C  
ATOM   1492  NZ  LYS A 484     124.058  63.952 144.846  1.00 68.84           N1+
ATOM   1493  N   ASP A 485     120.441  59.701 149.920  1.00 38.73           N  
ATOM   1494  CA  ASP A 485     119.086  59.667 150.402  1.00 38.73           C  
ATOM   1495  C   ASP A 485     119.092  59.723 151.900  1.00 38.73           C  
ATOM   1496  O   ASP A 485     118.261  60.398 152.506  1.00 38.73           O  
ATOM   1497  CB  ASP A 485     118.352  58.383 149.986  1.00 38.73           C  
ATOM   1498  CG  ASP A 485     118.147  58.433 148.478  1.00 38.73           C  
ATOM   1499  OD1 ASP A 485     117.450  59.366 148.004  1.00 38.73           O  
ATOM   1500  OD2 ASP A 485     118.683  57.536 147.777  1.00 38.73           O1-
ATOM   1501  N   SER A 486     120.037  59.003 152.536  1.00 77.58           N  
ATOM   1502  CA  SER A 486     120.115  58.943 153.968  1.00 77.58           C  
ATOM   1503  C   SER A 486     120.470  60.292 154.520  1.00 77.58           C  
ATOM   1504  O   SER A 486     119.982  60.684 155.579  1.00 77.58           O  
ATOM   1505  CB  SER A 486     121.187  57.955 154.463  1.00 77.58           C  
ATOM   1506  OG  SER A 486     120.852  56.631 154.071  1.00 77.58           O  
ATOM   1507  N   ARG A 487     121.359  61.030 153.828  1.00148.28           N  
ATOM   1508  CA  ARG A 487     121.816  62.302 154.312  1.00148.28           C  
ATOM   1509  C   ARG A 487     120.719  63.325 154.338  1.00148.28           C  
ATOM   1510  O   ARG A 487     120.532  64.018 155.337  1.00148.28           O  
ATOM   1511  CB  ARG A 487     122.984  62.855 153.478  1.00148.28           C  
ATOM   1512  CG  ARG A 487     123.626  64.106 154.076  1.00148.28           C  
ATOM   1513  CD  ARG A 487     124.986  64.440 153.460  1.00148.28           C  
ATOM   1514  NE  ARG A 487     124.820  64.436 151.979  1.00148.28           N  
ATOM   1515  CZ  ARG A 487     124.388  65.559 151.337  1.00148.28           C  
ATOM   1516  NH1 ARG A 487     124.097  66.683 152.052  1.00148.28           N1+
ATOM   1517  NH2 ARG A 487     124.255  65.557 149.978  1.00148.28           N  
ATOM   1518  N   ALA A 488     119.956  63.439 153.234  1.00 34.60           N  
ATOM   1519  CA  ALA A 488     118.886  64.394 153.113  1.00 34.60           C  
ATOM   1520  C   ALA A 488     117.827  64.057 154.116  1.00 34.60           C  
ATOM   1521  O   ALA A 488     117.187  64.941 154.682  1.00 34.60           O  
ATOM   1522  CB  ALA A 488     118.231  64.381 151.723  1.00 34.60           C  
ATOM   1523  N   ARG A 489     117.598  62.750 154.343  1.00 71.36           N  
ATOM   1524  CA  ARG A 489     116.589  62.312 155.260  1.00 71.36           C  
ATOM   1525  C   ARG A 489     116.934  62.804 156.641  1.00 71.36           C  
ATOM   1526  O   ARG A 489     116.044  63.155 157.412  1.00 71.36           O  
ATOM   1527  CB  ARG A 489     116.454  60.783 155.329  1.00 71.36           C  
ATOM   1528  CG  ARG A 489     115.265  60.327 156.174  1.00 71.36           C  
ATOM   1529  CD  ARG A 489     115.499  60.444 157.680  1.00 71.36           C  
ATOM   1530  NE  ARG A 489     114.250  59.994 158.357  1.00 71.36           N  
ATOM   1531  CZ  ARG A 489     113.251  60.890 158.608  1.00 71.36           C  
ATOM   1532  NH1 ARG A 489     113.403  62.199 158.252  1.00 71.36           N1+
ATOM   1533  NH2 ARG A 489     112.103  60.476 159.217  1.00 71.36           N  
ATOM   1534  N   LEU A 490     118.232  62.799 157.001  1.00107.29           N  
ATOM   1535  CA  LEU A 490     118.682  63.259 158.291  1.00107.29           C  
ATOM   1536  C   LEU A 490     118.475  64.741 158.418  1.00107.29           C  
ATOM   1537  O   LEU A 490     118.085  65.228 159.480  1.00107.29           O  
ATOM   1538  CB  LEU A 490     120.175  62.926 158.540  1.00107.29           C  
ATOM   1539  CG  LEU A 490     120.782  63.370 159.896  1.00107.29           C  
ATOM   1540  CD1 LEU A 490     122.148  62.712 160.106  1.00107.29           C  
ATOM   1541  CD2 LEU A 490     120.928  64.895 160.023  1.00107.29           C  
ATOM   1542  N   THR A 491     118.729  65.503 157.335  1.00104.67           N  
ATOM   1543  CA  THR A 491     118.669  66.943 157.383  1.00104.67           C  
ATOM   1544  C   THR A 491     117.275  67.404 157.691  1.00104.67           C  
ATOM   1545  O   THR A 491     117.097  68.418 158.361  1.00104.67           O  
ATOM   1546  CB  THR A 491     119.102  67.622 156.113  1.00104.67           C  
ATOM   1547  CG2 THR A 491     117.965  67.534 155.082  1.00104.67           C  
ATOM   1548  OG1 THR A 491     119.389  68.987 156.372  1.00104.67           O  
ATOM   1549  N   SER A 492     116.250  66.698 157.173  1.00 71.81           N  
ATOM   1550  CA  SER A 492     114.881  67.072 157.414  1.00 71.81           C  
ATOM   1551  C   SER A 492     114.565  66.926 158.874  1.00 71.81           C  
ATOM   1552  O   SER A 492     113.880  67.768 159.455  1.00 71.81           O  
ATOM   1553  CB  SER A 492     113.886  66.192 156.636  1.00 71.81           C  
ATOM   1554  OG  SER A 492     113.972  64.847 157.083  1.00 71.81           O  
ATOM   1555  N   SER A 493     115.067  65.845 159.503  1.00 74.60           N  
ATOM   1556  CA  SER A 493     114.806  65.572 160.889  1.00 74.60           C  
ATOM   1557  C   SER A 493     115.373  66.672 161.727  1.00 74.60           C  
ATOM   1558  O   SER A 493     114.796  67.026 162.755  1.00 74.60           O  
ATOM   1559  CB  SER A 493     115.466  64.269 161.370  1.00 74.60           C  
ATOM   1560  OG  SER A 493     115.229  64.107 162.759  1.00 74.60           O  
ATOM   1561  N   ILE A 494     116.544  67.207 161.328  1.00106.35           N  
ATOM   1562  CA  ILE A 494     117.178  68.266 162.062  1.00106.35           C  
ATOM   1563  C   ILE A 494     116.352  69.519 161.975  1.00106.35           C  
ATOM   1564  O   ILE A 494     115.984  70.100 162.995  1.00106.35           O  
ATOM   1565  CB  ILE A 494     118.527  68.614 161.493  1.00106.35           C  
ATOM   1566  CG1 ILE A 494     119.478  67.401 161.515  1.00106.35           C  
ATOM   1567  CG2 ILE A 494     119.066  69.824 162.275  1.00106.35           C  
ATOM   1568  CD1 ILE A 494     119.789  66.891 162.917  1.00106.35           C  
ATOM   1569  N   LEU A 495     115.990  69.933 160.743  1.00 62.39           N  
ATOM   1570  CA  LEU A 495     115.310  71.176 160.483  1.00 62.39           C  
ATOM   1571  C   LEU A 495     113.938  71.186 161.081  1.00 62.39           C  
ATOM   1572  O   LEU A 495     113.456  72.230 161.513  1.00 62.39           O  
ATOM   1573  CB  LEU A 495     115.165  71.489 158.981  1.00 62.39           C  
ATOM   1574  CG  LEU A 495     116.500  71.793 158.266  1.00 62.39           C  
ATOM   1575  CD1 LEU A 495     116.274  72.096 156.777  1.00 62.39           C  
ATOM   1576  CD2 LEU A 495     117.283  72.913 158.974  1.00 62.39           C  
ATOM   1577  N   ARG A 496     113.257  70.029 161.078  1.00 94.49           N  
ATOM   1578  CA  ARG A 496     111.928  69.915 161.600  1.00 94.49           C  
ATOM   1579  C   ARG A 496     111.933  70.111 163.089  1.00 94.49           C  
ATOM   1580  O   ARG A 496     110.915  70.497 163.660  1.00 94.49           O  
ATOM   1581  CB  ARG A 496     111.260  68.576 161.244  1.00 94.49           C  
ATOM   1582  CG  ARG A 496     111.092  68.415 159.728  1.00 94.49           C  
ATOM   1583  CD  ARG A 496     110.337  67.160 159.288  1.00 94.49           C  
ATOM   1584  NE  ARG A 496     110.280  67.176 157.799  1.00 94.49           N  
ATOM   1585  CZ  ARG A 496     109.675  66.157 157.125  1.00 94.49           C  
ATOM   1586  NH1 ARG A 496     109.086  65.140 157.821  1.00 94.49           N1+
ATOM   1587  NH2 ARG A 496     109.659  66.150 155.760  1.00 94.49           N  
ATOM   1588  N   ASN A 497     113.051  69.789 163.773  1.00194.98           N  
ATOM   1589  CA  ASN A 497     113.084  69.887 165.211  1.00194.98           C  
ATOM   1590  C   ASN A 497     114.372  70.553 165.661  1.00194.98           C  
ATOM   1591  O   ASN A 497     115.099  70.035 166.508  1.00194.98           O  
ATOM   1592  CB  ASN A 497     113.037  68.451 165.757  1.00194.98           C  
ATOM   1593  CG  ASN A 497     113.067  68.395 167.261  1.00194.98           C  
ATOM   1594  ND2 ASN A 497     112.552  69.460 167.934  1.00194.98           N  
ATOM   1595  OD1 ASN A 497     113.574  67.423 167.810  1.00194.98           O  
ATOM   1596  N   SER A 498     114.671  71.756 165.140  1.00 99.63           N  
ATOM   1597  CA  SER A 498     115.904  72.429 165.463  1.00 99.63           C  
ATOM   1598  C   SER A 498     115.873  73.054 166.831  1.00 99.63           C  
ATOM   1599  O   SER A 498     116.919  73.278 167.437  1.00 99.63           O  
ATOM   1600  CB  SER A 498     116.242  73.551 164.467  1.00 99.63           C  
ATOM   1601  OG  SER A 498     117.462  74.174 164.838  1.00 99.63           O  
ATOM   1602  N   LYS A 499     114.685  73.384 167.365  1.00 91.38           N  
ATOM   1603  CA  LYS A 499     114.646  74.048 168.637  1.00 91.38           C  
ATOM   1604  C   LYS A 499     115.245  73.156 169.675  1.00 91.38           C  
ATOM   1605  O   LYS A 499     115.972  73.618 170.552  1.00 91.38           O  
ATOM   1606  CB  LYS A 499     113.218  74.400 169.084  1.00 91.38           C  
ATOM   1607  CG  LYS A 499     112.563  75.471 168.213  1.00 91.38           C  
ATOM   1608  CD  LYS A 499     111.055  75.594 168.426  1.00 91.38           C  
ATOM   1609  CE  LYS A 499     110.389  76.634 167.523  1.00 91.38           C  
ATOM   1610  NZ  LYS A 499     110.260  76.102 166.147  1.00 91.38           N1+
ATOM   1611  N   THR A 500     114.951  71.847 169.606  1.00124.49           N  
ATOM   1612  CA  THR A 500     115.448  70.928 170.586  1.00124.49           C  
ATOM   1613  C   THR A 500     116.934  70.817 170.483  1.00124.49           C  
ATOM   1614  O   THR A 500     117.603  70.605 171.493  1.00124.49           O  
ATOM   1615  CB  THR A 500     114.810  69.589 170.515  1.00124.49           C  
ATOM   1616  CG2 THR A 500     113.320  69.851 170.763  1.00124.49           C  
ATOM   1617  OG1 THR A 500     115.027  68.984 169.251  1.00124.49           O  
ATOM   1618  N   ILE A 501     117.501  70.921 169.267  1.00 93.87           N  
ATOM   1619  CA  ILE A 501     118.932  70.869 169.162  1.00 93.87           C  
ATOM   1620  C   ILE A 501     119.489  72.065 169.878  1.00 93.87           C  
ATOM   1621  O   ILE A 501     120.544  71.985 170.502  1.00 93.87           O  
ATOM   1622  CB  ILE A 501     119.484  70.848 167.759  1.00 93.87           C  
ATOM   1623  CG1 ILE A 501     120.918  70.293 167.781  1.00 93.87           C  
ATOM   1624  CG2 ILE A 501     119.437  72.265 167.174  1.00 93.87           C  
ATOM   1625  CD1 ILE A 501     121.466  69.959 166.394  1.00 93.87           C  
ATOM   1626  N   LYS A 502     118.804  73.220 169.763  1.00124.45           N  
ATOM   1627  CA  LYS A 502     119.223  74.448 170.375  1.00124.45           C  
ATOM   1628  C   LYS A 502     119.155  74.325 171.877  1.00124.45           C  
ATOM   1629  O   LYS A 502     120.049  74.796 172.578  1.00124.45           O  
ATOM   1630  CB  LYS A 502     118.318  75.616 169.961  1.00124.45           C  
ATOM   1631  CG  LYS A 502     119.040  76.957 169.917  1.00124.45           C  
ATOM   1632  CD  LYS A 502     120.039  77.008 168.758  1.00124.45           C  
ATOM   1633  CE  LYS A 502     120.506  78.414 168.386  1.00124.45           C  
ATOM   1634  NZ  LYS A 502     121.470  78.339 167.265  1.00124.45           N1+
ATOM   1635  N   PHE A 503     118.071  73.717 172.418  1.00 62.39           N  
ATOM   1636  CA  PHE A 503     117.921  73.591 173.848  1.00 62.39           C  
ATOM   1637  C   PHE A 503     118.983  72.704 174.450  1.00 62.39           C  
ATOM   1638  O   PHE A 503     119.707  73.119 175.354  1.00 62.39           O  
ATOM   1639  CB  PHE A 503     116.562  72.995 174.277  1.00 62.39           C  
ATOM   1640  CG  PHE A 503     115.491  74.031 174.168  1.00 62.39           C  
ATOM   1641  CD1 PHE A 503     114.885  74.313 172.968  1.00 62.39           C  
ATOM   1642  CD2 PHE A 503     115.073  74.715 175.288  1.00 62.39           C  
ATOM   1643  CE1 PHE A 503     113.896  75.265 172.884  1.00 62.39           C  
ATOM   1644  CE2 PHE A 503     114.087  75.670 175.216  1.00 62.39           C  
ATOM   1645  CZ  PHE A 503     113.498  75.948 174.007  1.00 62.39           C  
ATOM   1646  N   HIS A 504     119.108  71.461 173.946  1.00 69.93           N  
ATOM   1647  CA  HIS A 504     120.001  70.444 174.448  1.00 69.93           C  
ATOM   1648  C   HIS A 504     121.452  70.727 174.139  1.00 69.93           C  
ATOM   1649  O   HIS A 504     122.329  70.316 174.897  1.00 69.93           O  
ATOM   1650  CB  HIS A 504     119.673  69.059 173.867  1.00 69.93           C  
ATOM   1651  CG  HIS A 504     118.308  68.577 174.256  1.00 69.93           C  
ATOM   1652  CD2 HIS A 504     117.118  68.692 173.603  1.00 69.93           C  
ATOM   1653  ND1 HIS A 504     118.033  67.900 175.424  1.00 69.93           N  
ATOM   1654  CE1 HIS A 504     116.701  67.641 175.420  1.00 69.93           C  
ATOM   1655  NE2 HIS A 504     116.104  68.101 174.335  1.00 69.93           N  
ATOM   1656  N   GLY A 505     121.752  71.390 173.001  1.00 52.95           N  
ATOM   1657  CA  GLY A 505     123.118  71.673 172.615  1.00 52.95           C  
ATOM   1658  C   GLY A 505     123.779  70.460 171.999  1.00 52.95           C  
ATOM   1659  O   GLY A 505     124.911  70.121 172.340  1.00 52.95           O  
ATOM   1660  N   TRP A 506     123.026  69.734 171.146  1.00122.87           N  
ATOM   1661  CA  TRP A 506     123.353  68.536 170.402  1.00122.87           C  
ATOM   1662  C   TRP A 506     124.053  68.695 169.064  1.00122.87           C  
ATOM   1663  O   TRP A 506     124.538  67.700 168.523  1.00122.87           O  
ATOM   1664  CB  TRP A 506     122.127  67.633 170.226  1.00122.87           C  
ATOM   1665  CG  TRP A 506     121.694  67.052 171.549  1.00122.87           C  
ATOM   1666  CD1 TRP A 506     122.238  67.257 172.786  1.00122.87           C  
ATOM   1667  CD2 TRP A 506     120.596  66.146 171.734  1.00122.87           C  
ATOM   1668  CE2 TRP A 506     120.536  65.845 173.095  1.00122.87           C  
ATOM   1669  CE3 TRP A 506     119.712  65.608 170.845  1.00122.87           C  
ATOM   1670  NE1 TRP A 506     121.549  66.533 173.728  1.00122.87           N  
ATOM   1671  CZ2 TRP A 506     119.588  64.995 173.589  1.00122.87           C  
ATOM   1672  CZ3 TRP A 506     118.756  64.753 171.347  1.00122.87           C  
ATOM   1673  CH2 TRP A 506     118.693  64.453 172.692  1.00122.87           C  
ATOM   1674  N   GLU A 507     124.128  69.905 168.475  1.00157.57           N  
ATOM   1675  CA  GLU A 507     124.495  70.103 167.086  1.00157.57           C  
ATOM   1676  C   GLU A 507     125.746  69.370 166.689  1.00157.57           C  
ATOM   1677  O   GLU A 507     125.822  68.850 165.576  1.00157.57           O  
ATOM   1678  CB  GLU A 507     124.860  71.564 166.745  1.00157.57           C  
ATOM   1679  CG  GLU A 507     123.831  72.638 167.089  1.00157.57           C  
ATOM   1680  CD  GLU A 507     124.240  73.272 168.414  1.00157.57           C  
ATOM   1681  OE1 GLU A 507     124.192  72.559 169.451  1.00157.57           O  
ATOM   1682  OE2 GLU A 507     124.610  74.476 168.401  1.00157.57           O1-
ATOM   1683  N   GLY A 508     126.773  69.342 167.554  1.00 29.24           N  
ATOM   1684  CA  GLY A 508     128.032  68.751 167.186  1.00 29.24           C  
ATOM   1685  C   GLY A 508     127.894  67.290 166.873  1.00 29.24           C  
ATOM   1686  O   GLY A 508     128.512  66.802 165.930  1.00 29.24           O  
ATOM   1687  N   ALA A 509     127.107  66.540 167.667  1.00 28.00           N  
ATOM   1688  CA  ALA A 509     126.994  65.122 167.447  1.00 28.00           C  
ATOM   1689  C   ALA A 509     126.357  64.851 166.116  1.00 28.00           C  
ATOM   1690  O   ALA A 509     126.801  63.971 165.381  1.00 28.00           O  
ATOM   1691  CB  ALA A 509     126.167  64.415 168.531  1.00 28.00           C  
ATOM   1692  N   PHE A 510     125.298  65.607 165.767  1.00 58.83           N  
ATOM   1693  CA  PHE A 510     124.619  65.440 164.511  1.00 58.83           C  
ATOM   1694  C   PHE A 510     125.531  65.826 163.393  1.00 58.83           C  
ATOM   1695  O   PHE A 510     125.467  65.258 162.304  1.00 58.83           O  
ATOM   1696  CB  PHE A 510     123.318  66.252 164.389  1.00 58.83           C  
ATOM   1697  CG  PHE A 510     122.273  65.539 165.180  1.00 58.83           C  
ATOM   1698  CD1 PHE A 510     121.626  64.453 164.635  1.00 58.83           C  
ATOM   1699  CD2 PHE A 510     121.930  65.948 166.448  1.00 58.83           C  
ATOM   1700  CE1 PHE A 510     120.658  63.779 165.343  1.00 58.83           C  
ATOM   1701  CE2 PHE A 510     120.962  65.279 167.161  1.00 58.83           C  
ATOM   1702  CZ  PHE A 510     120.324  64.192 166.610  1.00 58.83           C  
ATOM   1703  N   LEU A 511     126.394  66.834 163.625  1.00 84.00           N  
ATOM   1704  CA  LEU A 511     127.298  67.300 162.614  1.00 84.00           C  
ATOM   1705  C   LEU A 511     128.186  66.151 162.242  1.00 84.00           C  
ATOM   1706  O   LEU A 511     128.496  65.960 161.068  1.00 84.00           O  
ATOM   1707  CB  LEU A 511     128.165  68.474 163.122  1.00 84.00           C  
ATOM   1708  CG  LEU A 511     129.003  69.229 162.063  1.00 84.00           C  
ATOM   1709  CD1 LEU A 511     129.804  70.360 162.724  1.00 84.00           C  
ATOM   1710  CD2 LEU A 511     129.908  68.308 161.230  1.00 84.00           C  
ATOM   1711  N   ASP A 512     128.624  65.356 163.237  1.00 27.68           N  
ATOM   1712  CA  ASP A 512     129.492  64.243 162.971  1.00 27.68           C  
ATOM   1713  C   ASP A 512     128.772  63.234 162.125  1.00 27.68           C  
ATOM   1714  O   ASP A 512     129.339  62.696 161.176  1.00 27.68           O  
ATOM   1715  CB  ASP A 512     129.946  63.519 164.251  1.00 27.68           C  
ATOM   1716  CG  ASP A 512     130.889  64.440 165.014  1.00 27.68           C  
ATOM   1717  OD1 ASP A 512     131.338  65.456 164.419  1.00 27.68           O  
ATOM   1718  OD2 ASP A 512     131.178  64.135 166.202  1.00 27.68           O1-
ATOM   1719  N   ARG A 513     127.492  62.959 162.445  1.00 33.63           N  
ATOM   1720  CA  ARG A 513     126.738  61.954 161.748  1.00 33.63           C  
ATOM   1721  C   ARG A 513     126.561  62.329 160.305  1.00 33.63           C  
ATOM   1722  O   ARG A 513     126.694  61.484 159.419  1.00 33.63           O  
ATOM   1723  CB  ARG A 513     125.334  61.743 162.344  1.00 33.63           C  
ATOM   1724  CG  ARG A 513     125.353  61.138 163.750  1.00 33.63           C  
ATOM   1725  CD  ARG A 513     123.961  60.904 164.341  1.00 33.63           C  
ATOM   1726  NE  ARG A 513     124.139  60.317 165.700  1.00 33.63           N  
ATOM   1727  CZ  ARG A 513     124.227  58.964 165.854  1.00 33.63           C  
ATOM   1728  NH1 ARG A 513     124.156  58.144 164.764  1.00 33.63           N1+
ATOM   1729  NH2 ARG A 513     124.386  58.429 167.100  1.00 33.63           N  
ATOM   1730  N   VAL A 514     126.240  63.607 160.022  1.00108.31           N  
ATOM   1731  CA  VAL A 514     126.050  64.029 158.663  1.00108.31           C  
ATOM   1732  C   VAL A 514     127.341  63.923 157.905  1.00108.31           C  
ATOM   1733  O   VAL A 514     127.357  63.537 156.738  1.00108.31           O  
ATOM   1734  CB  VAL A 514     125.506  65.429 158.541  1.00108.31           C  
ATOM   1735  CG1 VAL A 514     124.040  65.425 158.997  1.00108.31           C  
ATOM   1736  CG2 VAL A 514     126.360  66.373 159.395  1.00108.31           C  
ATOM   1737  N   LEU A 515     128.472  64.272 158.543  1.00 46.86           N  
ATOM   1738  CA  LEU A 515     129.751  64.208 157.893  1.00 46.86           C  
ATOM   1739  C   LEU A 515     130.094  62.786 157.580  1.00 46.86           C  
ATOM   1740  O   LEU A 515     130.698  62.508 156.546  1.00 46.86           O  
ATOM   1741  CB  LEU A 515     130.895  64.770 158.753  1.00 46.86           C  
ATOM   1742  CG  LEU A 515     130.782  66.282 159.006  1.00 46.86           C  
ATOM   1743  CD1 LEU A 515     131.998  66.809 159.786  1.00 46.86           C  
ATOM   1744  CD2 LEU A 515     130.534  67.044 157.695  1.00 46.86           C  
ATOM   1745  N   GLY A 516     129.742  61.844 158.478  1.00 20.88           N  
ATOM   1746  CA  GLY A 516     130.094  60.466 158.276  1.00 20.88           C  
ATOM   1747  C   GLY A 516     129.440  59.938 157.036  1.00 20.88           C  
ATOM   1748  O   GLY A 516     130.077  59.249 156.240  1.00 20.88           O  
ATOM   1749  N   ILE A 517     128.139  60.236 156.844  1.00105.70           N  
ATOM   1750  CA  ILE A 517     127.415  59.774 155.693  1.00105.70           C  
ATOM   1751  C   ILE A 517     127.992  60.413 154.470  1.00105.70           C  
ATOM   1752  O   ILE A 517     128.086  59.778 153.419  1.00105.70           O  
ATOM   1753  CB  ILE A 517     125.937  60.055 155.775  1.00105.70           C  
ATOM   1754  CG1 ILE A 517     125.673  61.556 155.905  1.00105.70           C  
ATOM   1755  CG2 ILE A 517     125.346  59.225 156.920  1.00105.70           C  
ATOM   1756  CD1 ILE A 517     124.195  61.915 155.995  1.00105.70           C  
ATOM   1757  N   ARG A 518     128.370  61.702 154.566  1.00135.09           N  
ATOM   1758  CA  ARG A 518     128.945  62.367 153.434  1.00135.09           C  
ATOM   1759  C   ARG A 518     130.267  61.759 153.076  1.00135.09           C  
ATOM   1760  O   ARG A 518     130.619  61.695 151.901  1.00135.09           O  
ATOM   1761  CB  ARG A 518     129.146  63.883 153.578  1.00135.09           C  
ATOM   1762  CG  ARG A 518     129.918  64.448 152.381  1.00135.09           C  
ATOM   1763  CD  ARG A 518     129.634  65.917 152.067  1.00135.09           C  
ATOM   1764  NE  ARG A 518     128.436  65.965 151.184  1.00135.09           N  
ATOM   1765  CZ  ARG A 518     128.575  66.131 149.835  1.00135.09           C  
ATOM   1766  NH1 ARG A 518     129.807  66.345 149.288  1.00135.09           N1+
ATOM   1767  NH2 ARG A 518     127.472  66.092 149.033  1.00135.09           N  
ATOM   1768  N   GLY A 519     131.050  61.305 154.072  1.00 20.69           N  
ATOM   1769  CA  GLY A 519     132.342  60.750 153.772  1.00 20.69           C  
ATOM   1770  C   GLY A 519     132.167  59.556 152.888  1.00 20.69           C  
ATOM   1771  O   GLY A 519     132.950  59.342 151.963  1.00 20.69           O  
ATOM   1772  N   GLN A 520     131.145  58.728 153.169  1.00107.76           N  
ATOM   1773  CA  GLN A 520     130.906  57.540 152.402  1.00107.76           C  
ATOM   1774  C   GLN A 520     130.512  57.919 151.004  1.00107.76           C  
ATOM   1775  O   GLN A 520     130.899  57.259 150.041  1.00107.76           O  
ATOM   1776  CB  GLN A 520     129.782  56.666 152.987  1.00107.76           C  
ATOM   1777  CG  GLN A 520     129.667  55.303 152.305  1.00107.76           C  
ATOM   1778  CD  GLN A 520     130.890  54.483 152.694  1.00107.76           C  
ATOM   1779  NE2 GLN A 520     130.670  53.187 153.039  1.00107.76           N  
ATOM   1780  OE1 GLN A 520     132.014  54.986 152.697  1.00107.76           O  
ATOM   1781  N   GLU A 521     129.718  58.997 150.859  1.00 55.06           N  
ATOM   1782  CA  GLU A 521     129.240  59.429 149.575  1.00 55.06           C  
ATOM   1783  C   GLU A 521     130.401  59.815 148.705  1.00 55.06           C  
ATOM   1784  O   GLU A 521     130.480  59.406 147.548  1.00 55.06           O  
ATOM   1785  CB  GLU A 521     128.311  60.652 149.701  1.00 55.06           C  
ATOM   1786  CG  GLU A 521     127.688  61.129 148.387  1.00 55.06           C  
ATOM   1787  CD  GLU A 521     126.809  62.333 148.702  1.00 55.06           C  
ATOM   1788  OE1 GLU A 521     126.144  62.316 149.773  1.00 55.06           O  
ATOM   1789  OE2 GLU A 521     126.791  63.288 147.880  1.00 55.06           O1-
ATOM   1790  N   LEU A 522     131.342  60.604 149.254  1.00104.99           N  
ATOM   1791  CA  LEU A 522     132.487  61.088 148.531  1.00104.99           C  
ATOM   1792  C   LEU A 522     133.401  59.968 148.140  1.00104.99           C  
ATOM   1793  O   LEU A 522     134.000  60.008 147.065  1.00104.99           O  
ATOM   1794  CB  LEU A 522     133.324  62.100 149.337  1.00104.99           C  
ATOM   1795  CG  LEU A 522     132.715  63.512 149.430  1.00104.99           C  
ATOM   1796  CD1 LEU A 522     132.827  64.252 148.092  1.00104.99           C  
ATOM   1797  CD2 LEU A 522     131.270  63.488 149.936  1.00104.99           C  
ATOM   1798  N   GLY A 523     133.569  58.959 149.016  1.00 21.31           N  
ATOM   1799  CA  GLY A 523     134.478  57.882 148.739  1.00 21.31           C  
ATOM   1800  C   GLY A 523     134.035  57.109 147.529  1.00 21.31           C  
ATOM   1801  O   GLY A 523     134.849  56.737 146.688  1.00 21.31           O  
ATOM   1802  N   ALA A 524     132.726  56.821 147.424  1.00 29.25           N  
ATOM   1803  CA  ALA A 524     132.202  56.052 146.329  1.00 29.25           C  
ATOM   1804  C   ALA A 524     132.374  56.810 145.049  1.00 29.25           C  
ATOM   1805  O   ALA A 524     132.677  56.230 144.007  1.00 29.25           O  
ATOM   1806  CB  ALA A 524     130.702  55.745 146.482  1.00 29.25           C  
ATOM   1807  N   LEU A 525     132.154  58.135 145.104  1.00104.85           N  
ATOM   1808  CA  LEU A 525     132.233  59.002 143.965  1.00104.85           C  
ATOM   1809  C   LEU A 525     133.648  59.055 143.464  1.00104.85           C  
ATOM   1810  O   LEU A 525     133.878  59.152 142.258  1.00104.85           O  
ATOM   1811  CB  LEU A 525     131.771  60.436 144.306  1.00104.85           C  
ATOM   1812  CG  LEU A 525     131.816  61.447 143.142  1.00104.85           C  
ATOM   1813  CD1 LEU A 525     133.245  61.889 142.789  1.00104.85           C  
ATOM   1814  CD2 LEU A 525     131.049  60.905 141.927  1.00104.85           C  
ATOM   1815  N   ARG A 526     134.642  59.030 144.372  1.00 77.53           N  
ATOM   1816  CA  ARG A 526     136.006  59.118 143.933  1.00 77.53           C  
ATOM   1817  C   ARG A 526     136.354  57.903 143.126  1.00 77.53           C  
ATOM   1818  O   ARG A 526     137.079  57.997 142.136  1.00 77.53           O  
ATOM   1819  CB  ARG A 526     137.044  59.272 145.065  1.00 77.53           C  
ATOM   1820  CG  ARG A 526     137.133  58.104 146.047  1.00 77.53           C  
ATOM   1821  CD  ARG A 526     138.175  58.309 147.148  1.00 77.53           C  
ATOM   1822  NE  ARG A 526     139.513  58.371 146.492  1.00 77.53           N  
ATOM   1823  CZ  ARG A 526     140.219  57.222 146.276  1.00 77.53           C  
ATOM   1824  NH1 ARG A 526     139.698  56.018 146.652  1.00 77.53           N1+
ATOM   1825  NH2 ARG A 526     141.445  57.278 145.678  1.00 77.53           N  
ATOM   1826  N   THR A 527     135.850  56.723 143.534  1.00 28.64           N  
ATOM   1827  CA  THR A 527     136.135  55.492 142.849  1.00 28.64           C  
ATOM   1828  C   THR A 527     135.565  55.558 141.468  1.00 28.64           C  
ATOM   1829  O   THR A 527     136.172  55.079 140.511  1.00 28.64           O  
ATOM   1830  CB  THR A 527     135.528  54.297 143.525  1.00 28.64           C  
ATOM   1831  CG2 THR A 527     135.904  53.038 142.726  1.00 28.64           C  
ATOM   1832  OG1 THR A 527     136.010  54.192 144.856  1.00 28.64           O  
ATOM   1833  N   SER A 528     134.360  56.147 141.326  1.00 81.74           N  
ATOM   1834  CA  SER A 528     133.727  56.223 140.044  1.00 81.74           C  
ATOM   1835  C   SER A 528     134.536  57.101 139.134  1.00 81.74           C  
ATOM   1836  O   SER A 528     134.573  56.878 137.924  1.00 81.74           O  
ATOM   1837  CB  SER A 528     132.281  56.756 140.118  1.00 81.74           C  
ATOM   1838  OG  SER A 528     132.251  58.107 140.549  1.00 81.74           O  
ATOM   1839  N   GLY A 529     135.203  58.132 139.691  1.00 26.32           N  
ATOM   1840  CA  GLY A 529     136.015  59.034 138.920  1.00 26.32           C  
ATOM   1841  C   GLY A 529     137.197  58.310 138.346  1.00 26.32           C  
ATOM   1842  O   GLY A 529     137.620  58.583 137.222  1.00 26.32           O  
ATOM   1843  N   LEU A 530     137.792  57.394 139.134  1.00126.51           N  
ATOM   1844  CA  LEU A 530     138.951  56.654 138.715  1.00126.51           C  
ATOM   1845  C   LEU A 530     138.600  55.763 137.560  1.00126.51           C  
ATOM   1846  O   LEU A 530     139.362  55.642 136.606  1.00126.51           O  
ATOM   1847  CB  LEU A 530     139.516  55.757 139.831  1.00126.51           C  
ATOM   1848  CG  LEU A 530     140.762  54.954 139.409  1.00126.51           C  
ATOM   1849  CD1 LEU A 530     141.940  55.881 139.069  1.00126.51           C  
ATOM   1850  CD2 LEU A 530     141.125  53.894 140.461  1.00126.51           C  
ATOM   1851  N   LEU A 531     137.437  55.094 137.609  1.00 49.12           N  
ATOM   1852  CA  LEU A 531     137.053  54.200 136.552  1.00 49.12           C  
ATOM   1853  C   LEU A 531     136.828  54.979 135.293  1.00 49.12           C  
ATOM   1854  O   LEU A 531     137.157  54.525 134.200  1.00 49.12           O  
ATOM   1855  CB  LEU A 531     135.753  53.434 136.847  1.00 49.12           C  
ATOM   1856  CG  LEU A 531     135.865  52.456 138.033  1.00 49.12           C  
ATOM   1857  CD1 LEU A 531     134.545  51.710 138.265  1.00 49.12           C  
ATOM   1858  CD2 LEU A 531     137.066  51.513 137.867  1.00 49.12           C  
ATOM   1859  N   PHE A 532     136.248  56.186 135.427  1.00 89.07           N  
ATOM   1860  CA  PHE A 532     135.938  57.026 134.305  1.00 89.07           C  
ATOM   1861  C   PHE A 532     137.229  57.398 133.644  1.00 89.07           C  
ATOM   1862  O   PHE A 532     137.306  57.551 132.427  1.00 89.07           O  
ATOM   1863  CB  PHE A 532     135.218  58.324 134.719  1.00 89.07           C  
ATOM   1864  CG  PHE A 532     134.750  59.010 133.482  1.00 89.07           C  
ATOM   1865  CD1 PHE A 532     133.584  58.610 132.866  1.00 89.07           C  
ATOM   1866  CD2 PHE A 532     135.460  60.057 132.942  1.00 89.07           C  
ATOM   1867  CE1 PHE A 532     133.140  59.238 131.727  1.00 89.07           C  
ATOM   1868  CE2 PHE A 532     135.018  60.688 131.803  1.00 89.07           C  
ATOM   1869  CZ  PHE A 532     133.857  60.280 131.191  1.00 89.07           C  
ATOM   1870  N   SER A 533     138.267  57.567 134.475  1.00100.06           N  
ATOM   1871  CA  SER A 533     139.599  57.972 134.153  1.00100.06           C  
ATOM   1872  C   SER A 533     140.202  57.041 133.154  1.00100.06           C  
ATOM   1873  O   SER A 533     140.674  57.450 132.090  1.00100.06           O  
ATOM   1874  CB  SER A 533     140.416  57.894 135.472  1.00100.06           C  
ATOM   1875  OG  SER A 533     141.369  56.843 135.560  1.00100.06           O  
ATOM   1876  N   VAL A 534     140.189  55.746 133.501  1.00 49.43           N  
ATOM   1877  CA  VAL A 534     140.793  54.711 132.735  1.00 49.43           C  
ATOM   1878  C   VAL A 534     140.030  54.567 131.467  1.00 49.43           C  
ATOM   1879  O   VAL A 534     140.604  54.270 130.422  1.00 49.43           O  
ATOM   1880  CB  VAL A 534     140.786  53.389 133.444  1.00 49.43           C  
ATOM   1881  CG1 VAL A 534     141.332  52.314 132.487  1.00 49.43           C  
ATOM   1882  CG2 VAL A 534     141.600  53.534 134.741  1.00 49.43           C  
ATOM   1883  N   SER A 535     138.699  54.745 131.536  1.00 69.76           N  
ATOM   1884  CA  SER A 535     137.884  54.607 130.366  1.00 69.76           C  
ATOM   1885  C   SER A 535     138.270  55.668 129.384  1.00 69.76           C  
ATOM   1886  O   SER A 535     138.398  55.401 128.189  1.00 69.76           O  
ATOM   1887  CB  SER A 535     136.385  54.781 130.660  1.00 69.76           C  
ATOM   1888  OG  SER A 535     135.935  53.754 131.532  1.00 69.76           O  
ATOM   1889  N   LEU A 536     138.476  56.903 129.876  1.00 83.56           N  
ATOM   1890  CA  LEU A 536     138.819  58.008 129.025  1.00 83.56           C  
ATOM   1891  C   LEU A 536     140.145  57.739 128.387  1.00 83.56           C  
ATOM   1892  O   LEU A 536     140.352  58.047 127.213  1.00 83.56           O  
ATOM   1893  CB  LEU A 536     138.951  59.338 129.783  1.00 83.56           C  
ATOM   1894  CG  LEU A 536     137.631  59.839 130.392  1.00 83.56           C  
ATOM   1895  CD1 LEU A 536     137.834  61.192 131.088  1.00 83.56           C  
ATOM   1896  CD2 LEU A 536     136.506  59.870 129.343  1.00 83.56           C  
ATOM   1897  N   VAL A 537     141.091  57.166 129.150  1.00 38.00           N  
ATOM   1898  CA  VAL A 537     142.405  56.929 128.626  1.00 38.00           C  
ATOM   1899  C   VAL A 537     142.349  55.979 127.467  1.00 38.00           C  
ATOM   1900  O   VAL A 537     142.934  56.239 126.417  1.00 38.00           O  
ATOM   1901  CB  VAL A 537     143.320  56.318 129.638  1.00 38.00           C  
ATOM   1902  CG1 VAL A 537     144.693  56.078 128.987  1.00 38.00           C  
ATOM   1903  CG2 VAL A 537     143.354  57.245 130.857  1.00 38.00           C  
ATOM   1904  N   SER A 538     141.623  54.856 127.625  1.00 42.34           N  
ATOM   1905  CA  SER A 538     141.587  53.827 126.624  1.00 42.34           C  
ATOM   1906  C   SER A 538     140.940  54.316 125.362  1.00 42.34           C  
ATOM   1907  O   SER A 538     141.340  53.923 124.266  1.00 42.34           O  
ATOM   1908  CB  SER A 538     140.812  52.581 127.089  1.00 42.34           C  
ATOM   1909  OG  SER A 538     139.449  52.909 127.319  1.00 42.34           O  
ATOM   1910  N   PHE A 539     139.891  55.149 125.483  1.00133.64           N  
ATOM   1911  CA  PHE A 539     139.162  55.598 124.332  1.00133.64           C  
ATOM   1912  C   PHE A 539     139.973  56.604 123.559  1.00133.64           C  
ATOM   1913  O   PHE A 539     139.972  56.606 122.330  1.00133.64           O  
ATOM   1914  CB  PHE A 539     137.823  56.246 124.712  1.00133.64           C  
ATOM   1915  CG  PHE A 539     136.814  55.725 123.746  1.00133.64           C  
ATOM   1916  CD1 PHE A 539     136.630  56.273 122.500  1.00133.64           C  
ATOM   1917  CD2 PHE A 539     136.055  54.634 124.105  1.00133.64           C  
ATOM   1918  CE1 PHE A 539     135.688  55.746 121.644  1.00133.64           C  
ATOM   1919  CE2 PHE A 539     135.114  54.106 123.254  1.00133.64           C  
ATOM   1920  CZ  PHE A 539     134.926  54.666 122.017  1.00133.64           C  
ATOM   1921  N   GLN A 540     140.684  57.493 124.280  1.00124.23           N  
ATOM   1922  CA  GLN A 540     141.429  58.587 123.715  1.00124.23           C  
ATOM   1923  C   GLN A 540     142.523  58.118 122.810  1.00124.23           C  
ATOM   1924  O   GLN A 540     142.669  58.640 121.704  1.00124.23           O  
ATOM   1925  CB  GLN A 540     142.138  59.415 124.796  1.00124.23           C  
ATOM   1926  CG  GLN A 540     143.070  60.483 124.225  1.00124.23           C  
ATOM   1927  CD  GLN A 540     143.973  60.952 125.356  1.00124.23           C  
ATOM   1928  NE2 GLN A 540     143.760  60.392 126.576  1.00124.23           N  
ATOM   1929  OE1 GLN A 540     144.847  61.796 125.160  1.00124.23           O  
ATOM   1930  N   VAL A 541     143.353  57.139 123.220  1.00157.27           N  
ATOM   1931  CA  VAL A 541     144.364  56.866 122.244  1.00157.27           C  
ATOM   1932  C   VAL A 541     144.134  55.527 121.598  1.00157.27           C  
ATOM   1933  O   VAL A 541     145.006  54.663 121.510  1.00157.27           O  
ATOM   1934  CB  VAL A 541     145.771  57.090 122.737  1.00157.27           C  
ATOM   1935  CG1 VAL A 541     146.821  56.678 121.687  1.00157.27           C  
ATOM   1936  CG2 VAL A 541     145.853  58.606 122.986  1.00157.27           C  
ATOM   1937  N   SER A 542     142.891  55.330 121.119  1.00 67.07           N  
ATOM   1938  CA  SER A 542     142.545  54.159 120.366  1.00 67.07           C  
ATOM   1939  C   SER A 542     143.008  54.305 118.940  1.00 67.07           C  
ATOM   1940  O   SER A 542     143.724  53.463 118.409  1.00 67.07           O  
ATOM   1941  CB  SER A 542     141.027  53.915 120.328  1.00 67.07           C  
ATOM   1942  OG  SER A 542     140.534  53.711 121.644  1.00 67.07           O  
ATOM   1943  N   THR A 543     142.662  55.450 118.320  1.00121.03           N  
ATOM   1944  CA  THR A 543     142.813  55.716 116.910  1.00121.03           C  
ATOM   1945  C   THR A 543     144.246  55.614 116.490  1.00121.03           C  
ATOM   1946  O   THR A 543     144.533  55.198 115.368  1.00121.03           O  
ATOM   1947  CB  THR A 543     142.307  57.091 116.571  1.00121.03           C  
ATOM   1948  CG2 THR A 543     143.290  58.134 117.130  1.00121.03           C  
ATOM   1949  OG1 THR A 543     142.171  57.244 115.168  1.00121.03           O  
ATOM   1950  N   PHE A 544     145.180  56.044 117.356  1.00 55.68           N  
ATOM   1951  CA  PHE A 544     146.578  55.974 117.032  1.00 55.68           C  
ATOM   1952  C   PHE A 544     146.962  54.527 116.927  1.00 55.68           C  
ATOM   1953  O   PHE A 544     147.647  54.124 115.987  1.00 55.68           O  
ATOM   1954  CB  PHE A 544     147.457  56.630 118.107  1.00 55.68           C  
ATOM   1955  CG  PHE A 544     146.960  58.029 118.212  1.00 55.68           C  
ATOM   1956  CD1 PHE A 544     147.248  58.957 117.238  1.00 55.68           C  
ATOM   1957  CD2 PHE A 544     146.196  58.411 119.292  1.00 55.68           C  
ATOM   1958  CE1 PHE A 544     146.775  60.242 117.347  1.00 55.68           C  
ATOM   1959  CE2 PHE A 544     145.723  59.694 119.404  1.00 55.68           C  
ATOM   1960  CZ  PHE A 544     146.012  60.614 118.427  1.00 55.68           C  
ATOM   1961  N   LEU A 545     146.510  53.706 117.898  1.00 93.84           N  
ATOM   1962  CA  LEU A 545     146.832  52.306 117.939  1.00 93.84           C  
ATOM   1963  C   LEU A 545     146.234  51.644 116.736  1.00 93.84           C  
ATOM   1964  O   LEU A 545     146.858  50.790 116.111  1.00 93.84           O  
ATOM   1965  CB  LEU A 545     146.284  51.617 119.208  1.00 93.84           C  
ATOM   1966  CG  LEU A 545     146.587  50.107 119.343  1.00 93.84           C  
ATOM   1967  CD1 LEU A 545     145.772  49.243 118.369  1.00 93.84           C  
ATOM   1968  CD2 LEU A 545     148.097  49.842 119.244  1.00 93.84           C  
ATOM   1969  N   VAL A 546     144.989  52.022 116.391  1.00 38.34           N  
ATOM   1970  CA  VAL A 546     144.299  51.457 115.267  1.00 38.34           C  
ATOM   1971  C   VAL A 546     145.028  51.829 114.005  1.00 38.34           C  
ATOM   1972  O   VAL A 546     145.104  51.044 113.062  1.00 38.34           O  
ATOM   1973  CB  VAL A 546     142.887  51.952 115.161  1.00 38.34           C  
ATOM   1974  CG1 VAL A 546     142.240  51.367 113.893  1.00 38.34           C  
ATOM   1975  CG2 VAL A 546     142.166  51.579 116.467  1.00 38.34           C  
ATOM   1976  N   ALA A 547     145.559  53.064 113.935  1.00 38.04           N  
ATOM   1977  CA  ALA A 547     146.265  53.496 112.759  1.00 38.04           C  
ATOM   1978  C   ALA A 547     147.496  52.662 112.576  1.00 38.04           C  
ATOM   1979  O   ALA A 547     147.809  52.249 111.458  1.00 38.04           O  
ATOM   1980  CB  ALA A 547     146.725  54.960 112.843  1.00 38.04           C  
ATOM   1981  N   LEU A 548     148.237  52.407 113.670  1.00122.75           N  
ATOM   1982  CA  LEU A 548     149.439  51.629 113.586  1.00122.75           C  
ATOM   1983  C   LEU A 548     149.061  50.228 113.212  1.00122.75           C  
ATOM   1984  O   LEU A 548     149.742  49.590 112.410  1.00122.75           O  
ATOM   1985  CB  LEU A 548     150.214  51.593 114.918  1.00122.75           C  
ATOM   1986  CG  LEU A 548     151.613  50.956 114.812  1.00122.75           C  
ATOM   1987  CD1 LEU A 548     151.556  49.439 114.564  1.00122.75           C  
ATOM   1988  CD2 LEU A 548     152.456  51.696 113.764  1.00122.75           C  
ATOM   1989  N   VAL A 549     147.952  49.713 113.784  1.00 99.76           N  
ATOM   1990  CA  VAL A 549     147.562  48.356 113.516  1.00 99.76           C  
ATOM   1991  C   VAL A 549     147.220  48.218 112.061  1.00 99.76           C  
ATOM   1992  O   VAL A 549     147.422  47.158 111.475  1.00 99.76           O  
ATOM   1993  CB  VAL A 549     146.413  47.841 114.343  1.00 99.76           C  
ATOM   1994  CG1 VAL A 549     145.090  48.425 113.834  1.00 99.76           C  
ATOM   1995  CG2 VAL A 549     146.454  46.303 114.307  1.00 99.76           C  
ATOM   1996  N   VAL A 550     146.625  49.267 111.458  1.00 46.38           N  
ATOM   1997  CA  VAL A 550     146.281  49.251 110.062  1.00 46.38           C  
ATOM   1998  C   VAL A 550     147.518  49.249 109.198  1.00 46.38           C  
ATOM   1999  O   VAL A 550     147.633  48.453 108.268  1.00 46.38           O  
ATOM   2000  CB  VAL A 550     145.463  50.446 109.679  1.00 46.38           C  
ATOM   2001  CG1 VAL A 550     145.204  50.392 108.168  1.00 46.38           C  
ATOM   2002  CG2 VAL A 550     144.184  50.459 110.532  1.00 46.38           C  
ATOM   2003  N   PHE A 551     148.490  50.134 109.497  1.00 81.50           N  
ATOM   2004  CA  PHE A 551     149.686  50.302 108.708  1.00 81.50           C  
ATOM   2005  C   PHE A 551     150.570  49.099 108.785  1.00 81.50           C  
ATOM   2006  O   PHE A 551     151.339  48.833 107.862  1.00 81.50           O  
ATOM   2007  CB  PHE A 551     150.557  51.503 109.116  1.00 81.50           C  
ATOM   2008  CG  PHE A 551     149.808  52.742 108.775  1.00 81.50           C  
ATOM   2009  CD1 PHE A 551     149.499  53.029 107.466  1.00 81.50           C  
ATOM   2010  CD2 PHE A 551     149.453  53.634 109.760  1.00 81.50           C  
ATOM   2011  CE1 PHE A 551     148.816  54.178 107.148  1.00 81.50           C  
ATOM   2012  CE2 PHE A 551     148.771  54.785 109.451  1.00 81.50           C  
ATOM   2013  CZ  PHE A 551     148.450  55.054 108.143  1.00 81.50           C  
ATOM   2014  N   ALA A 552     150.542  48.383 109.920  1.00 37.06           N  
ATOM   2015  CA  ALA A 552     151.397  47.247 110.125  1.00 37.06           C  
ATOM   2016  C   ALA A 552     151.111  46.172 109.120  1.00 37.06           C  
ATOM   2017  O   ALA A 552     152.031  45.530 108.618  1.00 37.06           O  
ATOM   2018  CB  ALA A 552     151.227  46.623 111.520  1.00 37.06           C  
ATOM   2019  N   VAL A 553     149.828  45.960 108.781  1.00110.21           N  
ATOM   2020  CA  VAL A 553     149.473  44.853 107.944  1.00110.21           C  
ATOM   2021  C   VAL A 553     150.135  44.937 106.596  1.00110.21           C  
ATOM   2022  O   VAL A 553     150.606  43.922 106.084  1.00110.21           O  
ATOM   2023  CB  VAL A 553     147.993  44.705 107.777  1.00110.21           C  
ATOM   2024  CG1 VAL A 553     147.457  45.972 107.114  1.00110.21           C  
ATOM   2025  CG2 VAL A 553     147.708  43.412 107.001  1.00110.21           C  
ATOM   2026  N   HIS A 554     150.202  46.133 105.981  1.00 47.15           N  
ATOM   2027  CA  HIS A 554     150.773  46.259 104.666  1.00 47.15           C  
ATOM   2028  C   HIS A 554     152.221  45.863 104.676  1.00 47.15           C  
ATOM   2029  O   HIS A 554     152.655  45.073 103.840  1.00 47.15           O  
ATOM   2030  CB  HIS A 554     150.688  47.694 104.125  1.00 47.15           C  
ATOM   2031  CG  HIS A 554     149.274  48.159 103.949  1.00 47.15           C  
ATOM   2032  CD2 HIS A 554     148.461  48.833 104.806  1.00 47.15           C  
ATOM   2033  ND1 HIS A 554     148.525  47.946 102.811  1.00 47.15           N  
ATOM   2034  CE1 HIS A 554     147.306  48.497 103.038  1.00 47.15           C  
ATOM   2035  NE2 HIS A 554     147.219  49.046 104.236  1.00 47.15           N  
ATOM   2036  N   THR A 555     153.011  46.383 105.633  1.00 87.07           N  
ATOM   2037  CA  THR A 555     154.419  46.099 105.624  1.00 87.07           C  
ATOM   2038  C   THR A 555     154.641  44.630 105.813  1.00 87.07           C  
ATOM   2039  O   THR A 555     155.446  44.018 105.110  1.00 87.07           O  
ATOM   2040  CB  THR A 555     155.173  46.842 106.691  1.00 87.07           C  
ATOM   2041  CG2 THR A 555     154.672  46.410 108.079  1.00 87.07           C  
ATOM   2042  OG1 THR A 555     156.566  46.595 106.566  1.00 87.07           O  
ATOM   2043  N   LEU A 556     153.923  44.023 106.771  1.00136.92           N  
ATOM   2044  CA  LEU A 556     154.071  42.635 107.093  1.00136.92           C  
ATOM   2045  C   LEU A 556     153.570  41.795 105.958  1.00136.92           C  
ATOM   2046  O   LEU A 556     154.127  40.735 105.676  1.00136.92           O  
ATOM   2047  CB  LEU A 556     153.297  42.250 108.373  1.00136.92           C  
ATOM   2048  CG  LEU A 556     153.439  40.781 108.833  1.00136.92           C  
ATOM   2049  CD1 LEU A 556     152.686  39.795 107.922  1.00136.92           C  
ATOM   2050  CD2 LEU A 556     154.918  40.407 109.018  1.00136.92           C  
ATOM   2051  N   VAL A 557     152.515  42.258 105.262  1.00108.93           N  
ATOM   2052  CA  VAL A 557     151.864  41.407 104.308  1.00108.93           C  
ATOM   2053  C   VAL A 557     152.193  41.806 102.901  1.00108.93           C  
ATOM   2054  O   VAL A 557     153.231  41.419 102.368  1.00108.93           O  
ATOM   2055  CB  VAL A 557     150.365  41.440 104.442  1.00108.93           C  
ATOM   2056  CG1 VAL A 557     149.751  40.508 103.380  1.00108.93           C  
ATOM   2057  CG2 VAL A 557     149.993  41.071 105.887  1.00108.93           C  
ATOM   2058  N   ALA A 558     151.294  42.597 102.276  1.00 76.53           N  
ATOM   2059  CA  ALA A 558     151.311  42.889 100.866  1.00 76.53           C  
ATOM   2060  C   ALA A 558     152.680  43.190 100.350  1.00 76.53           C  
ATOM   2061  O   ALA A 558     153.363  44.102 100.813  1.00 76.53           O  
ATOM   2062  CB  ALA A 558     150.398  44.065 100.475  1.00 76.53           C  
ATOM   2063  N   GLU A 559     153.099  42.369  99.362  1.00 97.12           N  
ATOM   2064  CA  GLU A 559     154.359  42.490  98.694  1.00 97.12           C  
ATOM   2065  C   GLU A 559     154.347  43.688  97.800  1.00 97.12           C  
ATOM   2066  O   GLU A 559     155.302  44.461  97.783  1.00 97.12           O  
ATOM   2067  CB  GLU A 559     154.684  41.272  97.809  1.00 97.12           C  
ATOM   2068  CG  GLU A 559     156.047  41.362  97.123  1.00 97.12           C  
ATOM   2069  CD  GLU A 559     156.244  40.106  96.289  1.00 97.12           C  
ATOM   2070  OE1 GLU A 559     155.324  39.245  96.292  1.00 97.12           O  
ATOM   2071  OE2 GLU A 559     157.315  39.988  95.634  1.00 97.12           O1-
ATOM   2072  N   ASN A 560     153.249  43.886  97.041  1.00198.01           N  
ATOM   2073  CA  ASN A 560     153.264  44.968  96.100  1.00198.01           C  
ATOM   2074  C   ASN A 560     152.496  46.125  96.637  1.00198.01           C  
ATOM   2075  O   ASN A 560     151.403  46.439  96.167  1.00198.01           O  
ATOM   2076  CB  ASN A 560     152.636  44.598  94.746  1.00198.01           C  
ATOM   2077  CG  ASN A 560     152.948  45.719  93.765  1.00198.01           C  
ATOM   2078  ND2 ASN A 560     152.644  45.485  92.459  1.00198.01           N  
ATOM   2079  OD1 ASN A 560     153.441  46.779  94.147  1.00198.01           O  
ATOM   2080  N   ALA A 561     153.063  46.809  97.642  1.00104.27           N  
ATOM   2081  CA  ALA A 561     152.449  48.005  98.127  1.00104.27           C  
ATOM   2082  C   ALA A 561     153.537  48.732  98.834  1.00104.27           C  
ATOM   2083  O   ALA A 561     154.219  48.162  99.683  1.00104.27           O  
ATOM   2084  CB  ALA A 561     151.324  47.761  99.146  1.00104.27           C  
ATOM   2085  N   MET A 562     153.748  50.010  98.480  1.00150.80           N  
ATOM   2086  CA  MET A 562     154.738  50.778  99.170  1.00150.80           C  
ATOM   2087  C   MET A 562     154.451  52.210  98.873  1.00150.80           C  
ATOM   2088  O   MET A 562     154.593  52.650  97.733  1.00150.80           O  
ATOM   2089  CB  MET A 562     156.175  50.498  98.702  1.00150.80           C  
ATOM   2090  CG  MET A 562     156.733  49.157  99.184  1.00150.80           C  
ATOM   2091  SD  MET A 562     157.291  49.153 100.917  1.00150.80           S  
ATOM   2092  CE  MET A 562     155.654  49.428 101.649  1.00150.80           C  
ATOM   2093  N   ASN A 563     154.029  52.983  99.892  1.00136.62           N  
ATOM   2094  CA  ASN A 563     153.778  54.368  99.625  1.00136.62           C  
ATOM   2095  C   ASN A 563     153.844  55.119 100.922  1.00136.62           C  
ATOM   2096  O   ASN A 563     153.372  54.635 101.948  1.00136.62           O  
ATOM   2097  CB  ASN A 563     152.390  54.653  99.027  1.00136.62           C  
ATOM   2098  CG  ASN A 563     151.352  54.389 100.104  1.00136.62           C  
ATOM   2099  ND2 ASN A 563     150.709  53.191 100.051  1.00136.62           N  
ATOM   2100  OD1 ASN A 563     151.115  55.232 100.968  1.00136.62           O  
ATOM   2101  N   ALA A 564     154.581  56.246 100.938  1.00 82.39           N  
ATOM   2102  CA  ALA A 564     154.583  57.173 102.039  1.00 82.39           C  
ATOM   2103  C   ALA A 564     153.423  58.127 102.001  1.00 82.39           C  
ATOM   2104  O   ALA A 564     152.775  58.400 103.010  1.00 82.39           O  
ATOM   2105  CB  ALA A 564     155.862  58.027 102.085  1.00 82.39           C  
ATOM   2106  N   GLU A 565     153.156  58.659 100.790  1.00107.75           N  
ATOM   2107  CA  GLU A 565     152.233  59.727 100.510  1.00107.75           C  
ATOM   2108  C   GLU A 565     150.825  59.361 100.837  1.00107.75           C  
ATOM   2109  O   GLU A 565     150.079  60.189 101.356  1.00107.75           O  
ATOM   2110  CB  GLU A 565     152.236  60.090  99.021  1.00107.75           C  
ATOM   2111  CG  GLU A 565     151.272  61.217  98.674  1.00107.75           C  
ATOM   2112  CD  GLU A 565     151.299  61.378  97.162  1.00107.75           C  
ATOM   2113  OE1 GLU A 565     151.987  60.559  96.496  1.00107.75           O  
ATOM   2114  OE2 GLU A 565     150.632  62.317  96.653  1.00107.75           O1-
ATOM   2115  N   LYS A 566     150.416  58.124 100.520  1.00 91.00           N  
ATOM   2116  CA  LYS A 566     149.056  57.721 100.746  1.00 91.00           C  
ATOM   2117  C   LYS A 566     148.763  57.743 102.214  1.00 91.00           C  
ATOM   2118  O   LYS A 566     147.648  58.049 102.623  1.00 91.00           O  
ATOM   2119  CB  LYS A 566     148.718  56.303 100.253  1.00 91.00           C  
ATOM   2120  CG  LYS A 566     147.308  55.830 100.626  1.00 91.00           C  
ATOM   2121  CD  LYS A 566     146.982  54.421 100.126  1.00 91.00           C  
ATOM   2122  CE  LYS A 566     147.780  53.328 100.842  1.00 91.00           C  
ATOM   2123  NZ  LYS A 566     147.417  51.996 100.312  1.00 91.00           N1+
ATOM   2124  N   ALA A 567     149.758  57.419 103.053  1.00 45.81           N  
ATOM   2125  CA  ALA A 567     149.578  57.355 104.476  1.00 45.81           C  
ATOM   2126  C   ALA A 567     149.162  58.702 104.981  1.00 45.81           C  
ATOM   2127  O   ALA A 567     148.457  58.806 105.984  1.00 45.81           O  
ATOM   2128  CB  ALA A 567     150.864  56.959 105.223  1.00 45.81           C  
ATOM   2129  N   PHE A 568     149.628  59.785 104.338  1.00 50.89           N  
ATOM   2130  CA  PHE A 568     149.268  61.088 104.811  1.00 50.89           C  
ATOM   2131  C   PHE A 568     147.780  61.249 104.716  1.00 50.89           C  
ATOM   2132  O   PHE A 568     147.162  61.781 105.637  1.00 50.89           O  
ATOM   2133  CB  PHE A 568     149.923  62.234 104.023  1.00 50.89           C  
ATOM   2134  CG  PHE A 568     149.629  63.486 104.779  1.00 50.89           C  
ATOM   2135  CD1 PHE A 568     150.376  63.819 105.889  1.00 50.89           C  
ATOM   2136  CD2 PHE A 568     148.615  64.326 104.383  1.00 50.89           C  
ATOM   2137  CE1 PHE A 568     150.112  64.970 106.592  1.00 50.89           C  
ATOM   2138  CE2 PHE A 568     148.347  65.479 105.083  1.00 50.89           C  
ATOM   2139  CZ  PHE A 568     149.096  65.803 106.189  1.00 50.89           C  
ATOM   2140  N   VAL A 569     147.159  60.818 103.597  1.00105.54           N  
ATOM   2141  CA  VAL A 569     145.734  60.956 103.465  1.00105.54           C  
ATOM   2142  C   VAL A 569     145.040  60.057 104.449  1.00105.54           C  
ATOM   2143  O   VAL A 569     144.012  60.426 105.008  1.00105.54           O  
ATOM   2144  CB  VAL A 569     145.185  60.661 102.091  1.00105.54           C  
ATOM   2145  CG1 VAL A 569     145.871  61.595 101.083  1.00105.54           C  
ATOM   2146  CG2 VAL A 569     145.303  59.164 101.772  1.00105.54           C  
ATOM   2147  N   THR A 570     145.569  58.840 104.680  1.00117.25           N  
ATOM   2148  CA  THR A 570     144.925  57.914 105.574  1.00117.25           C  
ATOM   2149  C   THR A 570     144.942  58.434 106.987  1.00117.25           C  
ATOM   2150  O   THR A 570     143.949  58.328 107.703  1.00117.25           O  
ATOM   2151  CB  THR A 570     145.507  56.526 105.534  1.00117.25           C  
ATOM   2152  CG2 THR A 570     146.923  56.545 106.118  1.00117.25           C  
ATOM   2153  OG1 THR A 570     144.685  55.633 106.272  1.00117.25           O  
ATOM   2154  N   LEU A 571     146.060  59.051 107.413  1.00 61.26           N  
ATOM   2155  CA  LEU A 571     146.219  59.559 108.749  1.00 61.26           C  
ATOM   2156  C   LEU A 571     145.157  60.583 109.017  1.00 61.26           C  
ATOM   2157  O   LEU A 571     144.671  60.683 110.144  1.00 61.26           O  
ATOM   2158  CB  LEU A 571     147.590  60.224 108.969  1.00 61.26           C  
ATOM   2159  CG  LEU A 571     148.762  59.225 108.998  1.00 61.26           C  
ATOM   2160  CD1 LEU A 571     150.103  59.941 109.217  1.00 61.26           C  
ATOM   2161  CD2 LEU A 571     148.523  58.131 110.049  1.00 61.26           C  
ATOM   2162  N   THR A 572     144.788  61.402 108.011  1.00 97.55           N  
ATOM   2163  CA  THR A 572     143.754  62.377 108.230  1.00 97.55           C  
ATOM   2164  C   THR A 572     142.455  61.655 108.445  1.00 97.55           C  
ATOM   2165  O   THR A 572     141.629  62.076 109.253  1.00 97.55           O  
ATOM   2166  CB  THR A 572     143.562  63.360 107.105  1.00 97.55           C  
ATOM   2167  CG2 THR A 572     142.800  62.685 105.957  1.00 97.55           C  
ATOM   2168  OG1 THR A 572     142.813  64.474 107.566  1.00 97.55           O  
ATOM   2169  N   VAL A 573     142.250  60.539 107.714  1.00 57.78           N  
ATOM   2170  CA  VAL A 573     141.061  59.730 107.779  1.00 57.78           C  
ATOM   2171  C   VAL A 573     140.953  59.142 109.151  1.00 57.78           C  
ATOM   2172  O   VAL A 573     139.853  58.820 109.596  1.00 57.78           O  
ATOM   2173  CB  VAL A 573     141.083  58.579 106.812  1.00 57.78           C  
ATOM   2174  CG1 VAL A 573     139.818  57.731 107.034  1.00 57.78           C  
ATOM   2175  CG2 VAL A 573     141.221  59.139 105.387  1.00 57.78           C  
ATOM   2176  N   LEU A 574     142.107  58.858 109.785  1.00137.09           N  
ATOM   2177  CA  LEU A 574     142.188  58.393 111.143  1.00137.09           C  
ATOM   2178  C   LEU A 574     141.835  59.531 112.061  1.00137.09           C  
ATOM   2179  O   LEU A 574     141.090  59.374 113.028  1.00137.09           O  
ATOM   2180  CB  LEU A 574     143.622  57.968 111.497  1.00137.09           C  
ATOM   2181  CG  LEU A 574     143.768  57.349 112.894  1.00137.09           C  
ATOM   2182  CD1 LEU A 574     143.173  55.931 112.931  1.00137.09           C  
ATOM   2183  CD2 LEU A 574     145.216  57.428 113.400  1.00137.09           C  
ATOM   2184  N   ASN A 575     142.363  60.728 111.739  1.00 68.64           N  
ATOM   2185  CA  ASN A 575     142.245  61.928 112.522  1.00 68.64           C  
ATOM   2186  C   ASN A 575     140.811  62.338 112.631  1.00 68.64           C  
ATOM   2187  O   ASN A 575     140.450  63.038 113.572  1.00 68.64           O  
ATOM   2188  CB  ASN A 575     143.051  63.103 111.937  1.00 68.64           C  
ATOM   2189  CG  ASN A 575     144.529  62.806 112.164  1.00 68.64           C  
ATOM   2190  ND2 ASN A 575     145.375  63.056 111.129  1.00 68.64           N  
ATOM   2191  OD1 ASN A 575     144.923  62.358 113.240  1.00 68.64           O  
ATOM   2192  N   ILE A 576     139.980  62.026 111.617  1.00 55.72           N  
ATOM   2193  CA  ILE A 576     138.567  62.282 111.691  1.00 55.72           C  
ATOM   2194  C   ILE A 576     137.917  61.323 112.656  1.00 55.72           C  
ATOM   2195  O   ILE A 576     136.967  61.674 113.354  1.00 55.72           O  
ATOM   2196  CB  ILE A 576     137.865  62.210 110.364  1.00 55.72           C  
ATOM   2197  CG1 ILE A 576     136.434  62.759 110.486  1.00 55.72           C  
ATOM   2198  CG2 ILE A 576     137.942  60.773 109.842  1.00 55.72           C  
ATOM   2199  CD1 ILE A 576     135.759  63.002 109.137  1.00 55.72           C  
ATOM   2200  N   LEU A 577     138.408  60.067 112.696  1.00 64.65           N  
ATOM   2201  CA  LEU A 577     137.888  58.986 113.495  1.00 64.65           C  
ATOM   2202  C   LEU A 577     138.019  59.285 114.967  1.00 64.65           C  
ATOM   2203  O   LEU A 577     137.257  58.767 115.780  1.00 64.65           O  
ATOM   2204  CB  LEU A 577     138.611  57.652 113.231  1.00 64.65           C  
ATOM   2205  CG  LEU A 577     138.075  56.478 114.074  1.00 64.65           C  
ATOM   2206  CD1 LEU A 577     136.608  56.169 113.730  1.00 64.65           C  
ATOM   2207  CD2 LEU A 577     138.984  55.245 113.955  1.00 64.65           C  
ATOM   2208  N   ASN A 578     139.021  60.087 115.362  1.00 81.74           N  
ATOM   2209  CA  ASN A 578     139.284  60.374 116.748  1.00 81.74           C  
ATOM   2210  C   ASN A 578     138.144  61.096 117.427  1.00 81.74           C  
ATOM   2211  O   ASN A 578     137.852  60.821 118.589  1.00 81.74           O  
ATOM   2212  CB  ASN A 578     140.550  61.238 116.927  1.00 81.74           C  
ATOM   2213  CG  ASN A 578     140.909  61.288 118.406  1.00 81.74           C  
ATOM   2214  ND2 ASN A 578     142.133  60.803 118.748  1.00 81.74           N  
ATOM   2215  OD1 ASN A 578     140.127  61.746 119.237  1.00 81.74           O  
ATOM   2216  N   LYS A 579     137.458  62.025 116.729  1.00 69.41           N  
ATOM   2217  CA  LYS A 579     136.483  62.904 117.332  1.00 69.41           C  
ATOM   2218  C   LYS A 579     135.298  62.202 117.950  1.00 69.41           C  
ATOM   2219  O   LYS A 579     134.924  62.519 119.079  1.00 69.41           O  
ATOM   2220  CB  LYS A 579     135.918  63.926 116.329  1.00 69.41           C  
ATOM   2221  CG  LYS A 579     136.960  64.919 115.815  1.00 69.41           C  
ATOM   2222  CD  LYS A 579     136.496  65.721 114.597  1.00 69.41           C  
ATOM   2223  CE  LYS A 579     137.540  66.714 114.081  1.00 69.41           C  
ATOM   2224  NZ  LYS A 579     137.757  67.785 115.083  1.00 69.41           N1+
ATOM   2225  N   ALA A 580     134.671  61.237 117.249  1.00 39.76           N  
ATOM   2226  CA  ALA A 580     133.474  60.593 117.731  1.00 39.76           C  
ATOM   2227  C   ALA A 580     133.752  59.853 119.004  1.00 39.76           C  
ATOM   2228  O   ALA A 580     132.906  59.792 119.896  1.00 39.76           O  
ATOM   2229  CB  ALA A 580     132.905  59.575 116.727  1.00 39.76           C  
ATOM   2230  N   GLN A 581     134.948  59.250 119.093  1.00 48.68           N  
ATOM   2231  CA  GLN A 581     135.415  58.442 120.184  1.00 48.68           C  
ATOM   2232  C   GLN A 581     135.566  59.248 121.447  1.00 48.68           C  
ATOM   2233  O   GLN A 581     135.408  58.721 122.547  1.00 48.68           O  
ATOM   2234  CB  GLN A 581     136.792  57.826 119.882  1.00 48.68           C  
ATOM   2235  CG  GLN A 581     136.772  56.832 118.719  1.00 48.68           C  
ATOM   2236  CD  GLN A 581     138.186  56.304 118.526  1.00 48.68           C  
ATOM   2237  NE2 GLN A 581     139.139  56.800 119.360  1.00 48.68           N  
ATOM   2238  OE1 GLN A 581     138.436  55.469 117.657  1.00 48.68           O  
ATOM   2239  N   ALA A 582     135.916  60.540 121.328  1.00 47.71           N  
ATOM   2240  CA  ALA A 582     136.203  61.365 122.471  1.00 47.71           C  
ATOM   2241  C   ALA A 582     135.021  61.510 123.389  1.00 47.71           C  
ATOM   2242  O   ALA A 582     135.193  61.464 124.606  1.00 47.71           O  
ATOM   2243  CB  ALA A 582     136.643  62.785 122.076  1.00 47.71           C  
ATOM   2244  N   PHE A 583     133.791  61.693 122.863  1.00200.63           N  
ATOM   2245  CA  PHE A 583     132.709  61.951 123.779  1.00200.63           C  
ATOM   2246  C   PHE A 583     131.944  60.698 124.096  1.00200.63           C  
ATOM   2247  O   PHE A 583     130.811  60.767 124.570  1.00200.63           O  
ATOM   2248  CB  PHE A 583     131.695  62.968 123.225  1.00200.63           C  
ATOM   2249  CG  PHE A 583     131.078  62.372 122.008  1.00200.63           C  
ATOM   2250  CD1 PHE A 583     131.715  62.452 120.790  1.00200.63           C  
ATOM   2251  CD2 PHE A 583     129.860  61.735 122.081  1.00200.63           C  
ATOM   2252  CE1 PHE A 583     131.148  61.903 119.664  1.00200.63           C  
ATOM   2253  CE2 PHE A 583     129.288  61.185 120.960  1.00200.63           C  
ATOM   2254  CZ  PHE A 583     129.932  61.269 119.749  1.00200.63           C  
ATOM   2255  N   LEU A 584     132.548  59.516 123.878  1.00129.16           N  
ATOM   2256  CA  LEU A 584     131.899  58.264 124.162  1.00129.16           C  
ATOM   2257  C   LEU A 584     131.780  58.040 125.649  1.00129.16           C  
ATOM   2258  O   LEU A 584     130.755  57.531 126.097  1.00129.16           O  
ATOM   2259  CB  LEU A 584     132.643  57.055 123.552  1.00129.16           C  
ATOM   2260  CG  LEU A 584     131.918  55.693 123.671  1.00129.16           C  
ATOM   2261  CD1 LEU A 584     131.874  55.152 125.111  1.00129.16           C  
ATOM   2262  CD2 LEU A 584     130.531  55.754 123.014  1.00129.16           C  
ATOM   2263  N   PRO A 585     132.769  58.361 126.449  1.00158.38           N  
ATOM   2264  CA  PRO A 585     132.668  58.084 127.860  1.00158.38           C  
ATOM   2265  C   PRO A 585     131.579  58.855 128.536  1.00158.38           C  
ATOM   2266  O   PRO A 585     131.101  58.422 129.583  1.00158.38           O  
ATOM   2267  CB  PRO A 585     134.063  58.326 128.429  1.00158.38           C  
ATOM   2268  CG  PRO A 585     134.990  58.017 127.239  1.00158.38           C  
ATOM   2269  CD  PRO A 585     134.150  58.342 125.993  1.00158.38           C  
ATOM   2270  N   PHE A 586     131.201  60.018 127.984  1.00 40.40           N  
ATOM   2271  CA  PHE A 586     130.139  60.807 128.535  1.00 40.40           C  
ATOM   2272  C   PHE A 586     128.859  60.048 128.359  1.00 40.40           C  
ATOM   2273  O   PHE A 586     127.988  60.061 129.227  1.00 40.40           O  
ATOM   2274  CB  PHE A 586     129.969  62.163 127.825  1.00 40.40           C  
ATOM   2275  CG  PHE A 586     131.181  62.977 128.115  1.00 40.40           C  
ATOM   2276  CD1 PHE A 586     132.324  62.825 127.363  1.00 40.40           C  
ATOM   2277  CD2 PHE A 586     131.176  63.897 129.138  1.00 40.40           C  
ATOM   2278  CE1 PHE A 586     133.443  63.577 127.629  1.00 40.40           C  
ATOM   2279  CE2 PHE A 586     132.291  64.652 129.409  1.00 40.40           C  
ATOM   2280  CZ  PHE A 586     133.427  64.493 128.653  1.00 40.40           C  
ATOM   2281  N   SER A 587     128.704  59.388 127.196  1.00 79.73           N  
ATOM   2282  CA  SER A 587     127.503  58.658 126.915  1.00 79.73           C  
ATOM   2283  C   SER A 587     127.395  57.498 127.859  1.00 79.73           C  
ATOM   2284  O   SER A 587     126.303  57.165 128.313  1.00 79.73           O  
ATOM   2285  CB  SER A 587     127.437  58.093 125.484  1.00 79.73           C  
ATOM   2286  OG  SER A 587     128.350  57.019 125.331  1.00 79.73           O  
ATOM   2287  N   ILE A 588     128.535  56.850 128.177  1.00132.45           N  
ATOM   2288  CA  ILE A 588     128.515  55.680 129.009  1.00132.45           C  
ATOM   2289  C   ILE A 588     128.074  56.048 130.399  1.00132.45           C  
ATOM   2290  O   ILE A 588     127.240  55.367 130.993  1.00132.45           O  
ATOM   2291  CB  ILE A 588     129.854  54.974 129.052  1.00132.45           C  
ATOM   2292  CG1 ILE A 588     129.667  53.512 129.461  1.00132.45           C  
ATOM   2293  CG2 ILE A 588     130.832  55.725 129.968  1.00132.45           C  
ATOM   2294  CD1 ILE A 588     129.049  52.661 128.353  1.00132.45           C  
ATOM   2295  N   HIS A 589     128.615  57.154 130.948  1.00104.74           N  
ATOM   2296  CA  HIS A 589     128.295  57.592 132.277  1.00104.74           C  
ATOM   2297  C   HIS A 589     126.858  58.001 132.348  1.00104.74           C  
ATOM   2298  O   HIS A 589     126.175  57.727 133.333  1.00104.74           O  
ATOM   2299  CB  HIS A 589     129.134  58.798 132.730  1.00104.74           C  
ATOM   2300  CG  HIS A 589     128.793  59.245 134.120  1.00104.74           C  
ATOM   2301  CD2 HIS A 589     128.095  60.335 134.542  1.00104.74           C  
ATOM   2302  ND1 HIS A 589     129.154  58.566 135.264  1.00104.74           N  
ATOM   2303  CE1 HIS A 589     128.663  59.274 136.311  1.00104.74           C  
ATOM   2304  NE2 HIS A 589     128.013  60.356 135.923  1.00104.74           N  
ATOM   2305  N   SER A 590     126.361  58.685 131.302  1.00 83.90           N  
ATOM   2306  CA  SER A 590     125.013  59.183 131.316  1.00 83.90           C  
ATOM   2307  C   SER A 590     124.032  58.047 131.373  1.00 83.90           C  
ATOM   2308  O   SER A 590     123.026  58.131 132.076  1.00 83.90           O  
ATOM   2309  CB  SER A 590     124.670  60.051 130.091  1.00 83.90           C  
ATOM   2310  OG  SER A 590     124.684  59.275 128.903  1.00 83.90           O  
ATOM   2311  N   LEU A 591     124.284  56.959 130.619  1.00126.63           N  
ATOM   2312  CA  LEU A 591     123.377  55.844 130.574  1.00126.63           C  
ATOM   2313  C   LEU A 591     123.348  55.142 131.903  1.00126.63           C  
ATOM   2314  O   LEU A 591     122.277  54.787 132.395  1.00126.63           O  
ATOM   2315  CB  LEU A 591     123.771  54.822 129.485  1.00126.63           C  
ATOM   2316  CG  LEU A 591     122.778  53.658 129.265  1.00126.63           C  
ATOM   2317  CD1 LEU A 591     122.754  52.664 130.437  1.00126.63           C  
ATOM   2318  CD2 LEU A 591     121.384  54.190 128.903  1.00126.63           C  
ATOM   2319  N   VAL A 592     124.527  54.914 132.518  1.00101.59           N  
ATOM   2320  CA  VAL A 592     124.592  54.190 133.762  1.00101.59           C  
ATOM   2321  C   VAL A 592     123.890  54.959 134.836  1.00101.59           C  
ATOM   2322  O   VAL A 592     123.156  54.389 135.641  1.00101.59           O  
ATOM   2323  CB  VAL A 592     125.995  53.933 134.248  1.00101.59           C  
ATOM   2324  CG1 VAL A 592     126.697  52.987 133.266  1.00101.59           C  
ATOM   2325  CG2 VAL A 592     126.726  55.272 134.428  1.00101.59           C  
ATOM   2326  N   GLN A 593     124.108  56.284 134.881  1.00 83.77           N  
ATOM   2327  CA  GLN A 593     123.495  57.124 135.872  1.00 83.77           C  
ATOM   2328  C   GLN A 593     122.009  57.110 135.674  1.00 83.77           C  
ATOM   2329  O   GLN A 593     121.243  57.113 136.639  1.00 83.77           O  
ATOM   2330  CB  GLN A 593     123.929  58.596 135.742  1.00 83.77           C  
ATOM   2331  CG  GLN A 593     125.363  58.886 136.186  1.00 83.77           C  
ATOM   2332  CD  GLN A 593     125.314  59.253 137.660  1.00 83.77           C  
ATOM   2333  NE2 GLN A 593     126.435  59.815 138.185  1.00 83.77           N  
ATOM   2334  OE1 GLN A 593     124.301  59.051 138.328  1.00 83.77           O  
ATOM   2335  N   ALA A 594     121.560  57.138 134.408  1.00 31.12           N  
ATOM   2336  CA  ALA A 594     120.159  57.140 134.094  1.00 31.12           C  
ATOM   2337  C   ALA A 594     119.534  55.845 134.528  1.00 31.12           C  
ATOM   2338  O   ALA A 594     118.413  55.837 135.035  1.00 31.12           O  
ATOM   2339  CB  ALA A 594     119.888  57.299 132.588  1.00 31.12           C  
ATOM   2340  N   ARG A 595     120.241  54.712 134.332  1.00129.81           N  
ATOM   2341  CA  ARG A 595     119.658  53.430 134.632  1.00129.81           C  
ATOM   2342  C   ARG A 595     119.373  53.300 136.097  1.00129.81           C  
ATOM   2343  O   ARG A 595     118.351  52.731 136.474  1.00129.81           O  
ATOM   2344  CB  ARG A 595     120.504  52.205 134.224  1.00129.81           C  
ATOM   2345  CG  ARG A 595     121.857  52.087 134.923  1.00129.81           C  
ATOM   2346  CD  ARG A 595     122.449  50.677 134.864  1.00129.81           C  
ATOM   2347  NE  ARG A 595     122.378  50.201 133.453  1.00129.81           N  
ATOM   2348  CZ  ARG A 595     123.398  50.464 132.586  1.00129.81           C  
ATOM   2349  NH1 ARG A 595     124.476  51.191 133.001  1.00129.81           N1+
ATOM   2350  NH2 ARG A 595     123.343  49.993 131.306  1.00129.81           N  
ATOM   2351  N   VAL A 596     120.269  53.804 136.967  1.00 35.16           N  
ATOM   2352  CA  VAL A 596     120.075  53.672 138.387  1.00 35.16           C  
ATOM   2353  C   VAL A 596     118.815  54.380 138.787  1.00 35.16           C  
ATOM   2354  O   VAL A 596     117.997  53.839 139.529  1.00 35.16           O  
ATOM   2355  CB  VAL A 596     121.197  54.278 139.182  1.00 35.16           C  
ATOM   2356  CG1 VAL A 596     120.832  54.225 140.675  1.00 35.16           C  
ATOM   2357  CG2 VAL A 596     122.497  53.534 138.832  1.00 35.16           C  
ATOM   2358  N   SER A 597     118.622  55.618 138.291  1.00 31.04           N  
ATOM   2359  CA  SER A 597     117.474  56.417 138.629  1.00 31.04           C  
ATOM   2360  C   SER A 597     116.232  55.752 138.120  1.00 31.04           C  
ATOM   2361  O   SER A 597     115.185  55.793 138.764  1.00 31.04           O  
ATOM   2362  CB  SER A 597     117.528  57.824 138.013  1.00 31.04           C  
ATOM   2363  OG  SER A 597     118.622  58.548 138.554  1.00 31.04           O  
ATOM   2364  N   PHE A 598     116.338  55.100 136.948  1.00 53.98           N  
ATOM   2365  CA  PHE A 598     115.248  54.419 136.311  1.00 53.98           C  
ATOM   2366  C   PHE A 598     114.717  53.369 137.234  1.00 53.98           C  
ATOM   2367  O   PHE A 598     113.508  53.257 137.427  1.00 53.98           O  
ATOM   2368  CB  PHE A 598     115.742  53.692 135.044  1.00 53.98           C  
ATOM   2369  CG  PHE A 598     114.730  52.689 134.615  1.00 53.98           C  
ATOM   2370  CD1 PHE A 598     113.700  53.032 133.777  1.00 53.98           C  
ATOM   2371  CD2 PHE A 598     114.824  51.387 135.053  1.00 53.98           C  
ATOM   2372  CE1 PHE A 598     112.774  52.093 133.383  1.00 53.98           C  
ATOM   2373  CE2 PHE A 598     113.903  50.443 134.663  1.00 53.98           C  
ATOM   2374  CZ  PHE A 598     112.873  50.797 133.827  1.00 53.98           C  
ATOM   2375  N   ASP A 599     115.620  52.566 137.823  1.00 72.14           N  
ATOM   2376  CA  ASP A 599     115.232  51.487 138.686  1.00 72.14           C  
ATOM   2377  C   ASP A 599     114.569  52.016 139.925  1.00 72.14           C  
ATOM   2378  O   ASP A 599     113.547  51.492 140.362  1.00 72.14           O  
ATOM   2379  CB  ASP A 599     116.433  50.636 139.136  1.00 72.14           C  
ATOM   2380  CG  ASP A 599     115.914  49.397 139.855  1.00 72.14           C  
ATOM   2381  OD1 ASP A 599     114.666  49.249 139.960  1.00 72.14           O  
ATOM   2382  OD2 ASP A 599     116.760  48.577 140.301  1.00 72.14           O1-
ATOM   2383  N   ARG A 600     115.136  53.083 140.520  1.00 87.47           N  
ATOM   2384  CA  ARG A 600     114.652  53.613 141.768  1.00 87.47           C  
ATOM   2385  C   ARG A 600     113.261  54.155 141.620  1.00 87.47           C  
ATOM   2386  O   ARG A 600     112.410  53.937 142.483  1.00 87.47           O  
ATOM   2387  CB  ARG A 600     115.549  54.745 142.298  1.00 87.47           C  
ATOM   2388  CG  ARG A 600     116.955  54.258 142.662  1.00 87.47           C  
ATOM   2389  CD  ARG A 600     117.943  55.372 143.018  1.00 87.47           C  
ATOM   2390  NE  ARG A 600     117.605  55.871 144.381  1.00 87.47           N  
ATOM   2391  CZ  ARG A 600     116.963  57.066 144.528  1.00 87.47           C  
ATOM   2392  NH1 ARG A 600     116.635  57.802 143.428  1.00 87.47           N1+
ATOM   2393  NH2 ARG A 600     116.675  57.542 145.774  1.00 87.47           N  
ATOM   2394  N   LEU A 601     112.998  54.886 140.520  1.00 46.81           N  
ATOM   2395  CA  LEU A 601     111.712  55.476 140.279  1.00 46.81           C  
ATOM   2396  C   LEU A 601     110.698  54.390 140.098  1.00 46.81           C  
ATOM   2397  O   LEU A 601     109.566  54.518 140.563  1.00 46.81           O  
ATOM   2398  CB  LEU A 601     111.693  56.353 139.013  1.00 46.81           C  
ATOM   2399  CG  LEU A 601     110.326  57.002 138.718  1.00 46.81           C  
ATOM   2400  CD1 LEU A 601     109.888  57.948 139.847  1.00 46.81           C  
ATOM   2401  CD2 LEU A 601     110.327  57.686 137.342  1.00 46.81           C  
ATOM   2402  N   VAL A 602     111.085  53.298 139.403  1.00 36.26           N  
ATOM   2403  CA  VAL A 602     110.208  52.196 139.113  1.00 36.26           C  
ATOM   2404  C   VAL A 602     109.745  51.573 140.388  1.00 36.26           C  
ATOM   2405  O   VAL A 602     108.564  51.268 140.542  1.00 36.26           O  
ATOM   2406  CB  VAL A 602     110.877  51.071 138.375  1.00 36.26           C  
ATOM   2407  CG1 VAL A 602     109.880  49.905 138.274  1.00 36.26           C  
ATOM   2408  CG2 VAL A 602     111.384  51.566 137.015  1.00 36.26           C  
ATOM   2409  N   THR A 603     110.678  51.361 141.333  1.00101.99           N  
ATOM   2410  CA  THR A 603     110.369  50.706 142.572  1.00101.99           C  
ATOM   2411  C   THR A 603     109.396  51.541 143.345  1.00101.99           C  
ATOM   2412  O   THR A 603     108.490  51.019 143.993  1.00101.99           O  
ATOM   2413  CB  THR A 603     111.577  50.497 143.438  1.00101.99           C  
ATOM   2414  CG2 THR A 603     112.612  49.678 142.646  1.00101.99           C  
ATOM   2415  OG1 THR A 603     112.130  51.747 143.819  1.00101.99           O  
ATOM   2416  N   PHE A 604     109.577  52.873 143.307  1.00 65.04           N  
ATOM   2417  CA  PHE A 604     108.765  53.806 144.039  1.00 65.04           C  
ATOM   2418  C   PHE A 604     107.341  53.777 143.545  1.00 65.04           C  
ATOM   2419  O   PHE A 604     106.405  53.728 144.342  1.00 65.04           O  
ATOM   2420  CB  PHE A 604     109.325  55.237 143.891  1.00 65.04           C  
ATOM   2421  CG  PHE A 604     108.524  56.214 144.679  1.00 65.04           C  
ATOM   2422  CD1 PHE A 604     108.648  56.280 146.050  1.00 65.04           C  
ATOM   2423  CD2 PHE A 604     107.675  57.093 144.046  1.00 65.04           C  
ATOM   2424  CE1 PHE A 604     107.918  57.190 146.775  1.00 65.04           C  
ATOM   2425  CE2 PHE A 604     106.941  58.003 144.768  1.00 65.04           C  
ATOM   2426  CZ  PHE A 604     107.060  58.053 146.134  1.00 65.04           C  
ATOM   2427  N   LEU A 605     107.142  53.800 142.211  1.00 72.29           N  
ATOM   2428  CA  LEU A 605     105.842  53.813 141.580  1.00 72.29           C  
ATOM   2429  C   LEU A 605     105.105  52.519 141.815  1.00 72.29           C  
ATOM   2430  O   LEU A 605     103.877  52.477 141.744  1.00 72.29           O  
ATOM   2431  CB  LEU A 605     105.910  54.031 140.059  1.00 72.29           C  
ATOM   2432  CG  LEU A 605     106.409  55.434 139.664  1.00 72.29           C  
ATOM   2433  CD1 LEU A 605     106.457  55.605 138.137  1.00 72.29           C  
ATOM   2434  CD2 LEU A 605     105.587  56.530 140.363  1.00 72.29           C  
ATOM   2435  N   CYS A 606     105.854  51.422 142.005  1.00118.65           N  
ATOM   2436  CA  CYS A 606     105.413  50.061 142.189  1.00118.65           C  
ATOM   2437  C   CYS A 606     104.766  49.802 143.530  1.00118.65           C  
ATOM   2438  O   CYS A 606     104.149  48.754 143.700  1.00118.65           O  
ATOM   2439  CB  CYS A 606     106.576  49.064 142.012  1.00118.65           C  
ATOM   2440  SG  CYS A 606     106.076  47.320 142.144  1.00118.65           S  
ATOM   2441  N   LEU A 607     104.910  50.695 144.531  1.00 65.19           N  
ATOM   2442  CA  LEU A 607     104.465  50.447 145.887  1.00 65.19           C  
ATOM   2443  C   LEU A 607     102.982  50.206 145.992  1.00 65.19           C  
ATOM   2444  O   LEU A 607     102.206  50.487 145.080  1.00 65.19           O  
ATOM   2445  CB  LEU A 607     104.809  51.592 146.858  1.00 65.19           C  
ATOM   2446  CG  LEU A 607     106.321  51.819 147.040  1.00 65.19           C  
ATOM   2447  CD1 LEU A 607     106.599  52.972 148.017  1.00 65.19           C  
ATOM   2448  CD2 LEU A 607     107.041  50.519 147.434  1.00 65.19           C  
ATOM   2449  N   GLU A 608     102.574  49.611 147.142  1.00 35.69           N  
ATOM   2450  CA  GLU A 608     101.209  49.278 147.444  1.00 35.69           C  
ATOM   2451  C   GLU A 608     100.458  50.539 147.737  1.00 35.69           C  
ATOM   2452  O   GLU A 608     101.020  51.507 148.246  1.00 35.69           O  
ATOM   2453  CB  GLU A 608     101.054  48.350 148.663  1.00 35.69           C  
ATOM   2454  CG  GLU A 608     101.592  46.936 148.431  1.00 35.69           C  
ATOM   2455  CD  GLU A 608     101.382  46.126 149.704  1.00 35.69           C  
ATOM   2456  OE1 GLU A 608     100.809  46.684 150.679  1.00 35.69           O  
ATOM   2457  OE2 GLU A 608     101.794  44.935 149.719  1.00 35.69           O1-
ATOM   2458  N   GLU A 609      99.151  50.558 147.406  1.00114.08           N  
ATOM   2459  CA  GLU A 609      98.375  51.741 147.632  1.00114.08           C  
ATOM   2460  C   GLU A 609      97.164  51.397 148.441  1.00114.08           C  
ATOM   2461  O   GLU A 609      96.575  50.329 148.281  1.00114.08           O  
ATOM   2462  CB  GLU A 609      97.928  52.430 146.331  1.00114.08           C  
ATOM   2463  CG  GLU A 609      97.205  51.496 145.362  1.00114.08           C  
ATOM   2464  CD  GLU A 609      98.245  50.609 144.689  1.00114.08           C  
ATOM   2465  OE1 GLU A 609      99.462  50.914 144.827  1.00114.08           O  
ATOM   2466  OE2 GLU A 609      97.839  49.618 144.026  1.00114.08           O1-
ATOM   2467  N   VAL A 610      96.779  52.311 149.358  1.00 85.94           N  
ATOM   2468  CA  VAL A 610      95.627  52.116 150.191  1.00 85.94           C  
ATOM   2469  C   VAL A 610      94.420  52.416 149.358  1.00 85.94           C  
ATOM   2470  O   VAL A 610      94.455  53.303 148.509  1.00 85.94           O  
ATOM   2471  CB  VAL A 610      95.590  53.021 151.388  1.00 85.94           C  
ATOM   2472  CG1 VAL A 610      94.259  52.798 152.128  1.00 85.94           C  
ATOM   2473  CG2 VAL A 610      96.836  52.749 152.248  1.00 85.94           C  
ATOM   2474  N   ASP A 611      93.320  51.665 149.579  1.00 56.47           N  
ATOM   2475  CA  ASP A 611      92.131  51.826 148.785  1.00 56.47           C  
ATOM   2476  C   ASP A 611      90.996  52.356 149.617  1.00 56.47           C  
ATOM   2477  O   ASP A 611      90.856  52.049 150.799  1.00 56.47           O  
ATOM   2478  CB  ASP A 611      91.666  50.520 148.114  1.00 56.47           C  
ATOM   2479  CG  ASP A 611      91.375  49.488 149.197  1.00 56.47           C  
ATOM   2480  OD1 ASP A 611      92.216  49.354 150.124  1.00 56.47           O  
ATOM   2481  OD2 ASP A 611      90.308  48.824 149.112  1.00 56.47           O1-
ATOM   2482  N   PRO A 612      90.227  53.218 148.991  1.00160.22           N  
ATOM   2483  CA  PRO A 612      89.059  53.792 149.617  1.00160.22           C  
ATOM   2484  C   PRO A 612      87.914  52.839 149.788  1.00160.22           C  
ATOM   2485  O   PRO A 612      87.085  53.057 150.671  1.00160.22           O  
ATOM   2486  CB  PRO A 612      88.691  55.012 148.775  1.00160.22           C  
ATOM   2487  CG  PRO A 612      90.024  55.429 148.128  1.00160.22           C  
ATOM   2488  CD  PRO A 612      90.811  54.116 148.009  1.00160.22           C  
ATOM   2489  N   GLY A 613      87.853  51.784 148.951  1.00 51.33           N  
ATOM   2490  CA  GLY A 613      86.799  50.807 148.895  1.00 51.33           C  
ATOM   2491  C   GLY A 613      86.734  50.029 150.168  1.00 51.33           C  
ATOM   2492  O   GLY A 613      85.700  49.445 150.483  1.00 51.33           O  
ATOM   2493  N   VAL A 614      87.855  49.948 150.903  1.00103.12           N  
ATOM   2494  CA  VAL A 614      87.896  49.150 152.096  1.00103.12           C  
ATOM   2495  C   VAL A 614      86.777  49.562 153.006  1.00103.12           C  
ATOM   2496  O   VAL A 614      86.117  48.704 153.588  1.00103.12           O  
ATOM   2497  CB  VAL A 614      89.180  49.289 152.857  1.00103.12           C  
ATOM   2498  CG1 VAL A 614      90.319  48.717 152.001  1.00103.12           C  
ATOM   2499  CG2 VAL A 614      89.373  50.766 153.238  1.00103.12           C  
ATOM   2500  N   VAL A 615      86.549  50.881 153.180  1.00 99.34           N  
ATOM   2501  CA  VAL A 615      85.450  51.346 153.982  1.00 99.34           C  
ATOM   2502  C   VAL A 615      84.297  51.586 153.044  1.00 99.34           C  
ATOM   2503  O   VAL A 615      84.508  51.926 151.880  1.00 99.34           O  
ATOM   2504  CB  VAL A 615      85.738  52.631 154.703  1.00 99.34           C  
ATOM   2505  CG1 VAL A 615      85.969  53.735 153.658  1.00 99.34           C  
ATOM   2506  CG2 VAL A 615      84.577  52.922 155.669  1.00 99.34           C  
ATOM   2507  N   ASP A 616      83.048  51.393 153.524  1.00 83.50           N  
ATOM   2508  CA  ASP A 616      81.865  51.505 152.706  1.00 83.50           C  
ATOM   2509  C   ASP A 616      81.670  52.904 152.182  1.00 83.50           C  
ATOM   2510  O   ASP A 616      81.498  53.092 150.978  1.00 83.50           O  
ATOM   2511  CB  ASP A 616      80.588  51.120 153.474  1.00 83.50           C  
ATOM   2512  CG  ASP A 616      79.429  51.032 152.488  1.00 83.50           C  
ATOM   2513  OD1 ASP A 616      79.653  51.282 151.274  1.00 83.50           O  
ATOM   2514  OD2 ASP A 616      78.296  50.713 152.941  1.00 83.50           O1-
ATOM   2515  N   SER A 617      81.730  53.920 153.070  1.00 97.78           N  
ATOM   2516  CA  SER A 617      81.560  55.311 152.723  1.00 97.78           C  
ATOM   2517  C   SER A 617      80.287  55.570 151.964  1.00 97.78           C  
ATOM   2518  O   SER A 617      80.325  56.096 150.851  1.00 97.78           O  
ATOM   2519  CB  SER A 617      82.736  55.890 151.914  1.00 97.78           C  
ATOM   2520  OG  SER A 617      82.793  55.294 150.626  1.00 97.78           O  
ATOM   2521  N   SER A 618      79.122  55.214 152.549  1.00 69.69           N  
ATOM   2522  CA  SER A 618      77.848  55.449 151.916  1.00 69.69           C  
ATOM   2523  C   SER A 618      77.373  56.834 152.253  1.00 69.69           C  
ATOM   2524  O   SER A 618      77.917  57.495 153.138  1.00 69.69           O  
ATOM   2525  CB  SER A 618      76.755  54.463 152.359  1.00 69.69           C  
ATOM   2526  OG  SER A 618      75.535  54.757 151.695  1.00 69.69           O  
ATOM   2527  N   SER A 619      76.324  57.303 151.537  1.00 31.68           N  
ATOM   2528  CA  SER A 619      75.772  58.622 151.709  1.00 31.68           C  
ATOM   2529  C   SER A 619      74.867  58.639 152.906  1.00 31.68           C  
ATOM   2530  O   SER A 619      74.550  57.598 153.476  1.00 31.68           O  
ATOM   2531  CB  SER A 619      74.951  59.102 150.500  1.00 31.68           C  
ATOM   2532  OG  SER A 619      73.802  58.285 150.333  1.00 31.68           O  
ATOM   2533  N   SER A 620      74.448  59.856 153.317  1.00 33.01           N  
ATOM   2534  CA  SER A 620      73.629  60.056 154.482  1.00 33.01           C  
ATOM   2535  C   SER A 620      72.310  59.372 154.313  1.00 33.01           C  
ATOM   2536  O   SER A 620      71.942  58.515 155.115  1.00 33.01           O  
ATOM   2537  CB  SER A 620      73.342  61.544 154.749  1.00 33.01           C  
ATOM   2538  OG  SER A 620      74.554  62.238 155.005  1.00 33.01           O  
ATOM   2539  N   GLY A 621      71.568  59.732 153.247  1.00 17.30           N  
ATOM   2540  CA  GLY A 621      70.278  59.150 153.014  1.00 17.30           C  
ATOM   2541  C   GLY A 621      69.453  59.316 154.280  1.00 17.30           C  
ATOM   2542  O   GLY A 621      68.953  58.278 154.792  1.00 17.30           O  
ATOM   2543  OXT GLY A 621      69.308  60.474 154.753  1.00 17.30           O1-
ATOM   2544  N   LYS A 626      69.354  53.430 161.101  1.00 55.71           N  
ATOM   2545  CA  LYS A 626      70.625  53.660 160.374  1.00 55.71           C  
ATOM   2546  C   LYS A 626      71.599  54.357 161.266  1.00 55.71           C  
ATOM   2547  O   LYS A 626      71.364  55.486 161.693  1.00 55.71           O  
ATOM   2548  CB  LYS A 626      70.381  54.533 159.132  1.00 55.71           C  
ATOM   2549  CG  LYS A 626      69.503  53.860 158.077  1.00 55.71           C  
ATOM   2550  CD  LYS A 626      68.982  54.824 157.008  1.00 55.71           C  
ATOM   2551  CE  LYS A 626      67.898  55.774 157.520  1.00 55.71           C  
ATOM   2552  NZ  LYS A 626      67.451  56.668 156.428  1.00 55.71           N1+
ATOM   2553  N   ASP A 627      72.713  53.673 161.592  1.00 51.01           N  
ATOM   2554  CA  ASP A 627      73.707  54.220 162.472  1.00 51.01           C  
ATOM   2555  C   ASP A 627      74.685  55.034 161.681  1.00 51.01           C  
ATOM   2556  O   ASP A 627      74.816  54.865 160.469  1.00 51.01           O  
ATOM   2557  CB  ASP A 627      74.502  53.139 163.220  1.00 51.01           C  
ATOM   2558  CG  ASP A 627      73.537  52.423 164.156  1.00 51.01           C  
ATOM   2559  OD1 ASP A 627      72.706  53.118 164.799  1.00 51.01           O  
ATOM   2560  OD2 ASP A 627      73.622  51.168 164.240  1.00 51.01           O1-
ATOM   2561  N   CYS A 628      75.361  55.992 162.353  1.00 99.03           N  
ATOM   2562  CA  CYS A 628      76.353  56.795 161.695  1.00 99.03           C  
ATOM   2563  C   CYS A 628      77.591  56.016 161.379  1.00 99.03           C  
ATOM   2564  O   CYS A 628      78.087  56.081 160.254  1.00 99.03           O  
ATOM   2565  CB  CYS A 628      76.731  58.071 162.455  1.00 99.03           C  
ATOM   2566  SG  CYS A 628      75.467  59.338 162.163  1.00 99.03           S  
ATOM   2567  N   ILE A 629      78.141  55.269 162.361  1.00 92.20           N  
ATOM   2568  CA  ILE A 629      79.307  54.472 162.091  1.00 92.20           C  
ATOM   2569  C   ILE A 629      79.112  53.126 162.720  1.00 92.20           C  
ATOM   2570  O   ILE A 629      78.597  53.021 163.832  1.00 92.20           O  
ATOM   2571  CB  ILE A 629      80.596  55.086 162.584  1.00 92.20           C  
ATOM   2572  CG1 ILE A 629      80.636  55.236 164.116  1.00 92.20           C  
ATOM   2573  CG2 ILE A 629      80.780  56.416 161.835  1.00 92.20           C  
ATOM   2574  CD1 ILE A 629      80.959  53.945 164.868  1.00 92.20           C  
ATOM   2575  N   THR A 630      79.489  52.049 161.993  1.00 41.83           N  
ATOM   2576  CA  THR A 630      79.363  50.723 162.533  1.00 41.83           C  
ATOM   2577  C   THR A 630      80.611  49.961 162.212  1.00 41.83           C  
ATOM   2578  O   THR A 630      81.144  50.057 161.107  1.00 41.83           O  
ATOM   2579  CB  THR A 630      78.214  49.949 161.953  1.00 41.83           C  
ATOM   2580  CG2 THR A 630      76.909  50.708 162.244  1.00 41.83           C  
ATOM   2581  OG1 THR A 630      78.388  49.787 160.552  1.00 41.83           O  
ATOM   2582  N   ILE A 631      81.117  49.189 163.199  1.00137.98           N  
ATOM   2583  CA  ILE A 631      82.284  48.376 163.012  1.00137.98           C  
ATOM   2584  C   ILE A 631      81.951  47.009 163.540  1.00137.98           C  
ATOM   2585  O   ILE A 631      81.358  46.877 164.609  1.00137.98           O  
ATOM   2586  CB  ILE A 631      83.484  48.915 163.746  1.00137.98           C  
ATOM   2587  CG1 ILE A 631      84.787  48.229 163.304  1.00137.98           C  
ATOM   2588  CG2 ILE A 631      83.202  48.806 165.254  1.00137.98           C  
ATOM   2589  CD1 ILE A 631      84.873  46.752 163.683  1.00137.98           C  
ATOM   2590  N   HIS A 632      82.313  45.946 162.788  1.00 75.73           N  
ATOM   2591  CA  HIS A 632      82.013  44.624 163.259  1.00 75.73           C  
ATOM   2592  C   HIS A 632      83.170  43.712 162.974  1.00 75.73           C  
ATOM   2593  O   HIS A 632      83.649  43.632 161.844  1.00 75.73           O  
ATOM   2594  CB  HIS A 632      80.777  44.003 162.584  1.00 75.73           C  
ATOM   2595  CG  HIS A 632      79.506  44.741 162.887  1.00 75.73           C  
ATOM   2596  CD2 HIS A 632      78.553  44.496 163.828  1.00 75.73           C  
ATOM   2597  ND1 HIS A 632      79.081  45.859 162.206  1.00 75.73           N  
ATOM   2598  CE1 HIS A 632      77.902  46.235 162.764  1.00 75.73           C  
ATOM   2599  NE2 HIS A 632      77.540  45.436 163.752  1.00 75.73           N  
ATOM   2600  N   SER A 633      83.631  42.986 164.019  1.00 51.78           N  
ATOM   2601  CA  SER A 633      84.677  42.003 163.919  1.00 51.78           C  
ATOM   2602  C   SER A 633      85.835  42.546 163.144  1.00 51.78           C  
ATOM   2603  O   SER A 633      86.222  41.973 162.127  1.00 51.78           O  
ATOM   2604  CB  SER A 633      84.222  40.693 163.252  1.00 51.78           C  
ATOM   2605  OG  SER A 633      83.226  40.063 164.045  1.00 51.78           O  
ATOM   2606  N   ALA A 634      86.448  43.651 163.615  1.00 51.54           N  
ATOM   2607  CA  ALA A 634      87.509  44.205 162.823  1.00 51.54           C  
ATOM   2608  C   ALA A 634      88.847  43.995 163.459  1.00 51.54           C  
ATOM   2609  O   ALA A 634      89.019  44.084 164.675  1.00 51.54           O  
ATOM   2610  CB  ALA A 634      87.379  45.713 162.549  1.00 51.54           C  
ATOM   2611  N   THR A 635      89.833  43.670 162.596  1.00 70.06           N  
ATOM   2612  CA  THR A 635      91.206  43.495 162.960  1.00 70.06           C  
ATOM   2613  C   THR A 635      92.022  44.294 161.979  1.00 70.06           C  
ATOM   2614  O   THR A 635      91.979  44.030 160.778  1.00 70.06           O  
ATOM   2615  CB  THR A 635      91.602  42.046 162.899  1.00 70.06           C  
ATOM   2616  CG2 THR A 635      90.883  41.290 164.028  1.00 70.06           C  
ATOM   2617  OG1 THR A 635      91.238  41.495 161.641  1.00 70.06           O  
ATOM   2618  N   PHE A 636      92.798  45.291 162.468  1.00 67.45           N  
ATOM   2619  CA  PHE A 636      93.567  46.161 161.610  1.00 67.45           C  
ATOM   2620  C   PHE A 636      95.021  46.037 161.970  1.00 67.45           C  
ATOM   2621  O   PHE A 636      95.361  45.464 163.005  1.00 67.45           O  
ATOM   2622  CB  PHE A 636      93.243  47.657 161.782  1.00 67.45           C  
ATOM   2623  CG  PHE A 636      91.855  47.951 161.322  1.00 67.45           C  
ATOM   2624  CD1 PHE A 636      91.578  48.121 159.985  1.00 67.45           C  
ATOM   2625  CD2 PHE A 636      90.830  48.081 162.232  1.00 67.45           C  
ATOM   2626  CE1 PHE A 636      90.300  48.399 159.560  1.00 67.45           C  
ATOM   2627  CE2 PHE A 636      89.550  48.360 161.813  1.00 67.45           C  
ATOM   2628  CZ  PHE A 636      89.281  48.517 160.475  1.00 67.45           C  
ATOM   2629  N   ALA A 637      95.922  46.544 161.089  1.00 46.80           N  
ATOM   2630  CA  ALA A 637      97.335  46.526 161.379  1.00 46.80           C  
ATOM   2631  C   ALA A 637      98.033  47.587 160.567  1.00 46.80           C  
ATOM   2632  O   ALA A 637      97.625  47.913 159.453  1.00 46.80           O  
ATOM   2633  CB  ALA A 637      98.006  45.184 161.038  1.00 46.80           C  
ATOM   2634  N   TRP A 638      99.100  48.189 161.145  1.00 64.02           N  
ATOM   2635  CA  TRP A 638      99.884  49.199 160.482  1.00 64.02           C  
ATOM   2636  C   TRP A 638     100.684  48.596 159.363  1.00 64.02           C  
ATOM   2637  O   TRP A 638     100.647  49.079 158.230  1.00 64.02           O  
ATOM   2638  CB  TRP A 638     100.852  49.920 161.436  1.00 64.02           C  
ATOM   2639  CG  TRP A 638     100.159  50.781 162.470  1.00 64.02           C  
ATOM   2640  CD1 TRP A 638      99.824  50.494 163.762  1.00 64.02           C  
ATOM   2641  CD2 TRP A 638      99.708  52.121 162.220  1.00 64.02           C  
ATOM   2642  CE2 TRP A 638      99.112  52.582 163.394  1.00 64.02           C  
ATOM   2643  CE3 TRP A 638      99.788  52.904 161.105  1.00 64.02           C  
ATOM   2644  NE1 TRP A 638      99.191  51.574 164.333  1.00 64.02           N  
ATOM   2645  CZ2 TRP A 638      98.580  53.839 163.468  1.00 64.02           C  
ATOM   2646  CZ3 TRP A 638      99.248  54.169 161.183  1.00 64.02           C  
ATOM   2647  CH2 TRP A 638      98.657  54.627 162.342  1.00 64.02           C  
ATOM   2648  N   SER A 639     101.422  47.504 159.657  1.00 84.59           N  
ATOM   2649  CA  SER A 639     102.254  46.853 158.685  1.00 84.59           C  
ATOM   2650  C   SER A 639     101.636  45.525 158.406  1.00 84.59           C  
ATOM   2651  O   SER A 639     100.929  44.968 159.246  1.00 84.59           O  
ATOM   2652  CB  SER A 639     103.691  46.604 159.175  1.00 84.59           C  
ATOM   2653  OG  SER A 639     104.455  45.960 158.165  1.00 84.59           O  
ATOM   2654  N   GLN A 640     101.855  45.005 157.186  1.00 85.45           N  
ATOM   2655  CA  GLN A 640     101.282  43.754 156.795  1.00 85.45           C  
ATOM   2656  C   GLN A 640     101.873  42.617 157.579  1.00 85.45           C  
ATOM   2657  O   GLN A 640     101.147  41.745 158.058  1.00 85.45           O  
ATOM   2658  CB  GLN A 640     101.506  43.448 155.305  1.00 85.45           C  
ATOM   2659  CG  GLN A 640     100.904  42.118 154.856  1.00 85.45           C  
ATOM   2660  CD  GLN A 640      99.389  42.265 154.800  1.00 85.45           C  
ATOM   2661  NE2 GLN A 640      98.877  43.477 155.149  1.00 85.45           N  
ATOM   2662  OE1 GLN A 640      98.677  41.325 154.452  1.00 85.45           O  
ATOM   2663  N   GLU A 641     103.212  42.597 157.731  1.00 38.68           N  
ATOM   2664  CA  GLU A 641     103.913  41.505 158.357  1.00 38.68           C  
ATOM   2665  C   GLU A 641     103.643  41.411 159.830  1.00 38.68           C  
ATOM   2666  O   GLU A 641     103.454  40.315 160.357  1.00 38.68           O  
ATOM   2667  CB  GLU A 641     105.438  41.608 158.189  1.00 38.68           C  
ATOM   2668  CG  GLU A 641     105.907  41.438 156.742  1.00 38.68           C  
ATOM   2669  CD  GLU A 641     107.424  41.559 156.721  1.00 38.68           C  
ATOM   2670  OE1 GLU A 641     108.018  41.755 157.815  1.00 38.68           O  
ATOM   2671  OE2 GLU A 641     108.010  41.457 155.610  1.00 38.68           O1-
ATOM   2672  N   SER A 642     103.611  42.556 160.534  1.00 79.28           N  
ATOM   2673  CA  SER A 642     103.509  42.549 161.968  1.00 79.28           C  
ATOM   2674  C   SER A 642     102.136  42.136 162.404  1.00 79.28           C  
ATOM   2675  O   SER A 642     101.208  42.020 161.606  1.00 79.28           O  
ATOM   2676  CB  SER A 642     103.799  43.920 162.603  1.00 79.28           C  
ATOM   2677  OG  SER A 642     102.815  44.864 162.205  1.00 79.28           O  
ATOM   2678  N   PRO A 643     102.033  41.879 163.688  1.00 75.41           N  
ATOM   2679  CA  PRO A 643     100.795  41.482 164.309  1.00 75.41           C  
ATOM   2680  C   PRO A 643      99.851  42.642 164.440  1.00 75.41           C  
ATOM   2681  O   PRO A 643     100.313  43.782 164.461  1.00 75.41           O  
ATOM   2682  CB  PRO A 643     101.173  40.838 165.647  1.00 75.41           C  
ATOM   2683  CG  PRO A 643     102.631  41.274 165.888  1.00 75.41           C  
ATOM   2684  CD  PRO A 643     103.187  41.476 164.472  1.00 75.41           C  
ATOM   2685  N   PRO A 644      98.566  42.377 164.521  1.00165.46           N  
ATOM   2686  CA  PRO A 644      97.586  43.434 164.569  1.00165.46           C  
ATOM   2687  C   PRO A 644      97.535  44.218 165.842  1.00165.46           C  
ATOM   2688  O   PRO A 644      97.700  43.644 166.917  1.00165.46           O  
ATOM   2689  CB  PRO A 644      96.244  42.784 164.244  1.00165.46           C  
ATOM   2690  CG  PRO A 644      96.626  41.556 163.404  1.00165.46           C  
ATOM   2691  CD  PRO A 644      98.029  41.175 163.902  1.00165.46           C  
ATOM   2692  N   CYS A 645      97.351  45.548 165.721  1.00100.73           N  
ATOM   2693  CA  CYS A 645      97.194  46.422 166.851  1.00100.73           C  
ATOM   2694  C   CYS A 645      95.832  46.228 167.467  1.00100.73           C  
ATOM   2695  O   CYS A 645      95.709  46.008 168.671  1.00100.73           O  
ATOM   2696  CB  CYS A 645      97.336  47.897 166.450  1.00100.73           C  
ATOM   2697  SG  CYS A 645      97.309  49.010 167.878  1.00100.73           S  
ATOM   2698  N   LEU A 646      94.766  46.270 166.633  1.00104.59           N  
ATOM   2699  CA  LEU A 646      93.431  46.184 167.165  1.00104.59           C  
ATOM   2700  C   LEU A 646      92.963  44.775 166.999  1.00104.59           C  
ATOM   2701  O   LEU A 646      93.182  44.167 165.952  1.00104.59           O  
ATOM   2702  CB  LEU A 646      92.387  47.062 166.456  1.00104.59           C  
ATOM   2703  CG  LEU A 646      92.683  48.571 166.486  1.00104.59           C  
ATOM   2704  CD1 LEU A 646      93.795  48.947 165.498  1.00104.59           C  
ATOM   2705  CD2 LEU A 646      91.407  49.393 166.290  1.00104.59           C  
ATOM   2706  N   HIS A 647      92.293  44.220 168.032  1.00 70.11           N  
ATOM   2707  CA  HIS A 647      91.892  42.848 167.927  1.00 70.11           C  
ATOM   2708  C   HIS A 647      90.406  42.692 168.090  1.00 70.11           C  
ATOM   2709  O   HIS A 647      89.871  42.776 169.196  1.00 70.11           O  
ATOM   2710  CB  HIS A 647      92.578  41.937 168.960  1.00 70.11           C  
ATOM   2711  CG  HIS A 647      94.069  41.903 168.786  1.00 70.11           C  
ATOM   2712  CD2 HIS A 647      94.845  41.098 168.008  1.00 70.11           C  
ATOM   2713  ND1 HIS A 647      94.940  42.757 169.426  1.00 70.11           N  
ATOM   2714  CE1 HIS A 647      96.189  42.430 169.006  1.00 70.11           C  
ATOM   2715  NE2 HIS A 647      96.182  41.430 168.145  1.00 70.11           N  
ATOM   2716  N   ARG A 648      89.718  42.430 166.959  1.00157.37           N  
ATOM   2717  CA  ARG A 648      88.320  42.096 166.848  1.00157.37           C  
ATOM   2718  C   ARG A 648      87.388  43.040 167.555  1.00157.37           C  
ATOM   2719  O   ARG A 648      86.585  42.608 168.381  1.00157.37           O  
ATOM   2720  CB  ARG A 648      88.010  40.664 167.329  1.00157.37           C  
ATOM   2721  CG  ARG A 648      86.575  40.214 167.042  1.00157.37           C  
ATOM   2722  CD  ARG A 648      86.271  38.796 167.528  1.00157.37           C  
ATOM   2723  NE  ARG A 648      86.256  38.831 169.017  1.00157.37           N  
ATOM   2724  CZ  ARG A 648      85.749  37.778 169.722  1.00157.37           C  
ATOM   2725  NH1 ARG A 648      85.252  36.691 169.062  1.00157.37           N1+
ATOM   2726  NH2 ARG A 648      85.740  37.813 171.086  1.00157.37           N  
ATOM   2727  N   ILE A 649      87.420  44.349 167.230  1.00121.71           N  
ATOM   2728  CA  ILE A 649      86.513  45.256 167.887  1.00121.71           C  
ATOM   2729  C   ILE A 649      85.199  45.296 167.161  1.00121.71           C  
ATOM   2730  O   ILE A 649      85.155  45.208 165.935  1.00121.71           O  
ATOM   2731  CB  ILE A 649      87.000  46.676 168.012  1.00121.71           C  
ATOM   2732  CG1 ILE A 649      87.192  47.332 166.634  1.00121.71           C  
ATOM   2733  CG2 ILE A 649      88.268  46.670 168.882  1.00121.71           C  
ATOM   2734  CD1 ILE A 649      88.301  46.709 165.793  1.00121.71           C  
ATOM   2735  N   ASN A 650      84.078  45.362 167.925  1.00 84.50           N  
ATOM   2736  CA  ASN A 650      82.765  45.470 167.343  1.00 84.50           C  
ATOM   2737  C   ASN A 650      81.994  46.519 168.099  1.00 84.50           C  
ATOM   2738  O   ASN A 650      81.823  46.414 169.313  1.00 84.50           O  
ATOM   2739  CB  ASN A 650      81.957  44.163 167.428  1.00 84.50           C  
ATOM   2740  CG  ASN A 650      80.696  44.317 166.587  1.00 84.50           C  
ATOM   2741  ND2 ASN A 650      80.425  43.308 165.715  1.00 84.50           N  
ATOM   2742  OD1 ASN A 650      79.972  45.303 166.697  1.00 84.50           O  
ATOM   2743  N   LEU A 651      81.503  47.569 167.398  1.00160.18           N  
ATOM   2744  CA  LEU A 651      80.749  48.599 168.069  1.00160.18           C  
ATOM   2745  C   LEU A 651      79.936  49.375 167.067  1.00160.18           C  
ATOM   2746  O   LEU A 651      80.170  49.285 165.862  1.00160.18           O  
ATOM   2747  CB  LEU A 651      81.634  49.589 168.856  1.00160.18           C  
ATOM   2748  CG  LEU A 651      82.788  50.219 168.046  1.00160.18           C  
ATOM   2749  CD1 LEU A 651      82.282  51.149 166.932  1.00160.18           C  
ATOM   2750  CD2 LEU A 651      83.797  50.909 168.977  1.00160.18           C  
ATOM   2751  N   THR A 652      78.933  50.147 167.553  1.00109.25           N  
ATOM   2752  CA  THR A 652      78.111  50.942 166.676  1.00109.25           C  
ATOM   2753  C   THR A 652      77.825  52.267 167.326  1.00109.25           C  
ATOM   2754  O   THR A 652      77.841  52.382 168.552  1.00109.25           O  
ATOM   2755  CB  THR A 652      76.789  50.304 166.372  1.00109.25           C  
ATOM   2756  CG2 THR A 652      77.047  48.933 165.726  1.00109.25           C  
ATOM   2757  OG1 THR A 652      76.036  50.149 167.565  1.00109.25           O  
ATOM   2758  N   VAL A 653      77.565  53.317 166.505  1.00 51.56           N  
ATOM   2759  CA  VAL A 653      77.252  54.620 167.038  1.00 51.56           C  
ATOM   2760  C   VAL A 653      76.039  55.169 166.337  1.00 51.56           C  
ATOM   2761  O   VAL A 653      76.025  55.335 165.118  1.00 51.56           O  
ATOM   2762  CB  VAL A 653      78.357  55.617 166.830  1.00 51.56           C  
ATOM   2763  CG1 VAL A 653      77.896  56.993 167.337  1.00 51.56           C  
ATOM   2764  CG2 VAL A 653      79.629  55.092 167.519  1.00 51.56           C  
ATOM   2765  N   PRO A 654      75.020  55.478 167.101  1.00 67.91           N  
ATOM   2766  CA  PRO A 654      73.833  56.064 166.531  1.00 67.91           C  
ATOM   2767  C   PRO A 654      74.105  57.490 166.164  1.00 67.91           C  
ATOM   2768  O   PRO A 654      74.997  58.097 166.753  1.00 67.91           O  
ATOM   2769  CB  PRO A 654      72.737  55.902 167.583  1.00 67.91           C  
ATOM   2770  CG  PRO A 654      73.174  54.653 168.370  1.00 67.91           C  
ATOM   2771  CD  PRO A 654      74.708  54.652 168.257  1.00 67.91           C  
ATOM   2772  N   GLN A 655      73.333  58.045 165.206  1.00 96.40           N  
ATOM   2773  CA  GLN A 655      73.572  59.375 164.720  1.00 96.40           C  
ATOM   2774  C   GLN A 655      73.227  60.389 165.766  1.00 96.40           C  
ATOM   2775  O   GLN A 655      72.255  60.244 166.506  1.00 96.40           O  
ATOM   2776  CB  GLN A 655      72.727  59.723 163.482  1.00 96.40           C  
ATOM   2777  CG  GLN A 655      72.977  61.137 162.952  1.00 96.40           C  
ATOM   2778  CD  GLN A 655      72.085  61.353 161.737  1.00 96.40           C  
ATOM   2779  NE2 GLN A 655      71.286  60.313 161.378  1.00 96.40           N  
ATOM   2780  OE1 GLN A 655      72.100  62.418 161.124  1.00 96.40           O  
ATOM   2781  N   GLY A 656      74.039  61.465 165.834  1.00 36.63           N  
ATOM   2782  CA  GLY A 656      73.778  62.571 166.715  1.00 36.63           C  
ATOM   2783  C   GLY A 656      73.997  62.205 168.154  1.00 36.63           C  
ATOM   2784  O   GLY A 656      73.134  62.473 168.988  1.00 36.63           O  
ATOM   2785  N   CYS A 657      75.141  61.574 168.492  1.00 89.33           N  
ATOM   2786  CA  CYS A 657      75.381  61.239 169.871  1.00 89.33           C  
ATOM   2787  C   CYS A 657      76.826  61.507 170.193  1.00 89.33           C  
ATOM   2788  O   CYS A 657      77.712  61.206 169.395  1.00 89.33           O  
ATOM   2789  CB  CYS A 657      75.103  59.761 170.204  1.00 89.33           C  
ATOM   2790  SG  CYS A 657      76.230  58.621 169.347  1.00 89.33           S  
ATOM   2791  N   LEU A 658      77.110  62.075 171.390  1.00144.26           N  
ATOM   2792  CA  LEU A 658      78.487  62.345 171.693  1.00144.26           C  
ATOM   2793  C   LEU A 658      79.072  61.150 172.385  1.00144.26           C  
ATOM   2794  O   LEU A 658      78.722  60.811 173.517  1.00144.26           O  
ATOM   2795  CB  LEU A 658      78.724  63.623 172.527  1.00144.26           C  
ATOM   2796  CG  LEU A 658      80.206  64.066 172.616  1.00144.26           C  
ATOM   2797  CD1 LEU A 658      80.327  65.445 173.265  1.00144.26           C  
ATOM   2798  CD2 LEU A 658      81.094  63.055 173.350  1.00144.26           C  
ATOM   2799  N   LEU A 659      80.014  60.493 171.679  1.00124.99           N  
ATOM   2800  CA  LEU A 659      80.689  59.302 172.116  1.00124.99           C  
ATOM   2801  C   LEU A 659      82.085  59.692 172.523  1.00124.99           C  
ATOM   2802  O   LEU A 659      82.676  60.605 171.945  1.00124.99           O  
ATOM   2803  CB  LEU A 659      80.781  58.258 170.977  1.00124.99           C  
ATOM   2804  CG  LEU A 659      81.483  56.917 171.292  1.00124.99           C  
ATOM   2805  CD1 LEU A 659      82.995  57.080 171.511  1.00124.99           C  
ATOM   2806  CD2 LEU A 659      80.776  56.167 172.432  1.00124.99           C  
ATOM   2807  N   ALA A 660      82.645  59.006 173.547  1.00 41.92           N  
ATOM   2808  CA  ALA A 660      83.975  59.316 174.011  1.00 41.92           C  
ATOM   2809  C   ALA A 660      84.793  58.055 174.088  1.00 41.92           C  
ATOM   2810  O   ALA A 660      84.253  56.957 174.225  1.00 41.92           O  
ATOM   2811  CB  ALA A 660      84.004  59.948 175.414  1.00 41.92           C  
ATOM   2812  N   VAL A 661      86.138  58.192 173.978  1.00 63.90           N  
ATOM   2813  CA  VAL A 661      87.020  57.053 174.049  1.00 63.90           C  
ATOM   2814  C   VAL A 661      88.058  57.323 175.108  1.00 63.90           C  
ATOM   2815  O   VAL A 661      88.588  58.433 175.203  1.00 63.90           O  
ATOM   2816  CB  VAL A 661      87.725  56.772 172.753  1.00 63.90           C  
ATOM   2817  CG1 VAL A 661      88.639  55.547 172.932  1.00 63.90           C  
ATOM   2818  CG2 VAL A 661      86.666  56.593 171.653  1.00 63.90           C  
ATOM   2819  N   VAL A 662      88.379  56.298 175.937  1.00120.05           N  
ATOM   2820  CA  VAL A 662      89.311  56.475 177.025  1.00120.05           C  
ATOM   2821  C   VAL A 662      90.125  55.207 177.147  1.00120.05           C  
ATOM   2822  O   VAL A 662      89.722  54.163 176.639  1.00120.05           O  
ATOM   2823  CB  VAL A 662      88.603  56.630 178.345  1.00120.05           C  
ATOM   2824  CG1 VAL A 662      89.639  56.862 179.448  1.00120.05           C  
ATOM   2825  CG2 VAL A 662      87.530  57.721 178.236  1.00120.05           C  
ATOM   2826  N   GLY A 663      91.302  55.267 177.821  1.00 38.42           N  
ATOM   2827  CA  GLY A 663      92.103  54.086 178.023  1.00 38.42           C  
ATOM   2828  C   GLY A 663      93.450  54.468 178.587  1.00 38.42           C  
ATOM   2829  O   GLY A 663      93.640  55.554 179.133  1.00 38.42           O  
ATOM   2830  N   PRO A 664      94.375  53.535 178.502  1.00 88.39           N  
ATOM   2831  CA  PRO A 664      95.731  53.748 178.968  1.00 88.39           C  
ATOM   2832  C   PRO A 664      96.557  54.461 177.936  1.00 88.39           C  
ATOM   2833  O   PRO A 664      96.130  54.546 176.785  1.00 88.39           O  
ATOM   2834  CB  PRO A 664      96.283  52.366 179.324  1.00 88.39           C  
ATOM   2835  CG  PRO A 664      95.325  51.375 178.643  1.00 88.39           C  
ATOM   2836  CD  PRO A 664      93.992  52.135 178.590  1.00 88.39           C  
ATOM   2837  N   VAL A 665      97.747  54.970 178.318  1.00 91.49           N  
ATOM   2838  CA  VAL A 665      98.581  55.683 177.391  1.00 91.49           C  
ATOM   2839  C   VAL A 665      99.133  54.694 176.406  1.00 91.49           C  
ATOM   2840  O   VAL A 665      99.491  53.573 176.762  1.00 91.49           O  
ATOM   2841  CB  VAL A 665      99.742  56.389 178.034  1.00 91.49           C  
ATOM   2842  CG1 VAL A 665     100.701  55.339 178.617  1.00 91.49           C  
ATOM   2843  CG2 VAL A 665     100.399  57.295 176.979  1.00 91.49           C  
ATOM   2844  N   GLY A 666      99.186  55.085 175.117  1.00 48.17           N  
ATOM   2845  CA  GLY A 666      99.761  54.239 174.108  1.00 48.17           C  
ATOM   2846  C   GLY A 666      98.908  53.022 173.823  1.00 48.17           C  
ATOM   2847  O   GLY A 666      99.427  51.933 173.584  1.00 48.17           O  
ATOM   2848  N   ALA A 667      97.583  53.164 173.981  1.00120.13           N  
ATOM   2849  CA  ALA A 667      96.524  52.202 173.774  1.00120.13           C  
ATOM   2850  C   ALA A 667      95.964  51.938 172.395  1.00120.13           C  
ATOM   2851  O   ALA A 667      95.335  50.897 172.222  1.00120.13           O  
ATOM   2852  CB  ALA A 667      95.318  52.503 174.681  1.00120.13           C  
ATOM   2853  N   GLY A 668      96.005  52.878 171.420  1.00 59.02           N  
ATOM   2854  CA  GLY A 668      95.381  52.536 170.158  1.00 59.02           C  
ATOM   2855  C   GLY A 668      94.079  53.261 169.895  1.00 59.02           C  
ATOM   2856  O   GLY A 668      93.313  52.831 169.035  1.00 59.02           O  
ATOM   2857  N   LYS A 669      93.770  54.339 170.652  1.00178.65           N  
ATOM   2858  CA  LYS A 669      92.581  55.153 170.460  1.00178.65           C  
ATOM   2859  C   LYS A 669      92.725  55.902 169.165  1.00178.65           C  
ATOM   2860  O   LYS A 669      91.800  55.983 168.359  1.00178.65           O  
ATOM   2861  CB  LYS A 669      92.536  56.342 171.429  1.00178.65           C  
ATOM   2862  CG  LYS A 669      92.967  56.084 172.868  1.00178.65           C  
ATOM   2863  CD  LYS A 669      91.975  55.338 173.744  1.00178.65           C  
ATOM   2864  CE  LYS A 669      92.387  55.419 175.212  1.00178.65           C  
ATOM   2865  NZ  LYS A 669      92.819  56.798 175.533  1.00178.65           N1+
ATOM   2866  N   SER A 670      93.911  56.526 168.983  1.00 40.06           N  
ATOM   2867  CA  SER A 670      94.219  57.307 167.819  1.00 40.06           C  
ATOM   2868  C   SER A 670      94.235  56.356 166.665  1.00 40.06           C  
ATOM   2869  O   SER A 670      93.932  56.726 165.533  1.00 40.06           O  
ATOM   2870  CB  SER A 670      95.604  57.982 167.891  1.00 40.06           C  
ATOM   2871  OG  SER A 670      95.672  58.909 168.969  1.00 40.06           O  
ATOM   2872  N   SER A 671      94.604  55.092 166.939  1.00 35.00           N  
ATOM   2873  CA  SER A 671      94.651  54.052 165.949  1.00 35.00           C  
ATOM   2874  C   SER A 671      93.254  53.789 165.459  1.00 35.00           C  
ATOM   2875  O   SER A 671      93.047  53.498 164.283  1.00 35.00           O  
ATOM   2876  CB  SER A 671      95.189  52.725 166.512  1.00 35.00           C  
ATOM   2877  OG  SER A 671      96.541  52.879 166.921  1.00 35.00           O  
ATOM   2878  N   LEU A 672      92.254  53.854 166.360  1.00 51.97           N  
ATOM   2879  CA  LEU A 672      90.887  53.611 165.983  1.00 51.97           C  
ATOM   2880  C   LEU A 672      90.426  54.712 165.073  1.00 51.97           C  
ATOM   2881  O   LEU A 672      89.731  54.470 164.088  1.00 51.97           O  
ATOM   2882  CB  LEU A 672      89.926  53.552 167.186  1.00 51.97           C  
ATOM   2883  CG  LEU A 672      88.477  53.193 166.798  1.00 51.97           C  
ATOM   2884  CD1 LEU A 672      88.400  51.777 166.203  1.00 51.97           C  
ATOM   2885  CD2 LEU A 672      87.514  53.397 167.982  1.00 51.97           C  
ATOM   2886  N   LEU A 673      90.811  55.962 165.392  1.00 54.99           N  
ATOM   2887  CA  LEU A 673      90.440  57.113 164.615  1.00 54.99           C  
ATOM   2888  C   LEU A 673      91.081  56.979 163.268  1.00 54.99           C  
ATOM   2889  O   LEU A 673      90.486  57.344 162.258  1.00 54.99           O  
ATOM   2890  CB  LEU A 673      90.945  58.420 165.252  1.00 54.99           C  
ATOM   2891  CG  LEU A 673      90.428  58.650 166.690  1.00 54.99           C  
ATOM   2892  CD1 LEU A 673      90.960  59.968 167.280  1.00 54.99           C  
ATOM   2893  CD2 LEU A 673      88.898  58.535 166.769  1.00 54.99           C  
ATOM   2894  N   SER A 674      92.332  56.479 163.226  1.00 82.53           N  
ATOM   2895  CA  SER A 674      93.046  56.317 161.991  1.00 82.53           C  
ATOM   2896  C   SER A 674      92.443  55.218 161.153  1.00 82.53           C  
ATOM   2897  O   SER A 674      92.479  55.281 159.926  1.00 82.53           O  
ATOM   2898  CB  SER A 674      94.556  56.073 162.203  1.00 82.53           C  
ATOM   2899  OG  SER A 674      94.771  54.998 163.104  1.00 82.53           O  
ATOM   2900  N   ALA A 675      91.864  54.182 161.789  1.00 42.07           N  
ATOM   2901  CA  ALA A 675      91.281  53.067 161.092  1.00 42.07           C  
ATOM   2902  C   ALA A 675      90.089  53.503 160.283  1.00 42.07           C  
ATOM   2903  O   ALA A 675      89.858  53.007 159.180  1.00 42.07           O  
ATOM   2904  CB  ALA A 675      90.810  51.949 162.043  1.00 42.07           C  
ATOM   2905  N   LEU A 676      89.280  54.426 160.834  1.00 84.55           N  
ATOM   2906  CA  LEU A 676      88.072  54.918 160.226  1.00 84.55           C  
ATOM   2907  C   LEU A 676      88.373  55.740 158.997  1.00 84.55           C  
ATOM   2908  O   LEU A 676      87.496  55.932 158.154  1.00 84.55           O  
ATOM   2909  CB  LEU A 676      87.213  55.757 161.189  1.00 84.55           C  
ATOM   2910  CG  LEU A 676      86.653  54.923 162.363  1.00 84.55           C  
ATOM   2911  CD1 LEU A 676      85.757  55.767 163.284  1.00 84.55           C  
ATOM   2912  CD2 LEU A 676      85.952  53.651 161.858  1.00 84.55           C  
ATOM   2913  N   LEU A 677      89.565  56.365 158.945  1.00156.71           N  
ATOM   2914  CA  LEU A 677      90.031  57.141 157.820  1.00156.71           C  
ATOM   2915  C   LEU A 677      90.509  56.304 156.666  1.00156.71           C  
ATOM   2916  O   LEU A 677      90.636  56.823 155.556  1.00156.71           O  
ATOM   2917  CB  LEU A 677      91.120  58.183 158.126  1.00156.71           C  
ATOM   2918  CG  LEU A 677      90.599  59.458 158.823  1.00156.71           C  
ATOM   2919  CD1 LEU A 677      89.406  60.046 158.056  1.00156.71           C  
ATOM   2920  CD2 LEU A 677      90.331  59.265 160.318  1.00156.71           C  
ATOM   2921  N   GLY A 678      90.889  55.032 156.898  1.00 43.07           N  
ATOM   2922  CA  GLY A 678      91.386  54.203 155.833  1.00 43.07           C  
ATOM   2923  C   GLY A 678      92.875  54.359 155.755  1.00 43.07           C  
ATOM   2924  O   GLY A 678      93.495  54.018 154.748  1.00 43.07           O  
ATOM   2925  N   GLU A 679      93.482  54.954 156.799  1.00125.26           N  
ATOM   2926  CA  GLU A 679      94.911  55.066 156.871  1.00125.26           C  
ATOM   2927  C   GLU A 679      95.527  53.715 157.121  1.00125.26           C  
ATOM   2928  O   GLU A 679      96.558  53.383 156.541  1.00125.26           O  
ATOM   2929  CB  GLU A 679      95.393  56.037 157.966  1.00125.26           C  
ATOM   2930  CG  GLU A 679      95.582  57.490 157.505  1.00125.26           C  
ATOM   2931  CD  GLU A 679      94.321  58.068 156.888  1.00125.26           C  
ATOM   2932  OE1 GLU A 679      93.756  57.421 155.968  1.00125.26           O  
ATOM   2933  OE2 GLU A 679      93.914  59.181 157.313  1.00125.26           O1-
ATOM   2934  N   LEU A 680      94.903  52.903 157.999  1.00162.95           N  
ATOM   2935  CA  LEU A 680      95.426  51.621 158.406  1.00162.95           C  
ATOM   2936  C   LEU A 680      94.969  50.540 157.473  1.00162.95           C  
ATOM   2937  O   LEU A 680      93.938  50.670 156.813  1.00162.95           O  
ATOM   2938  CB  LEU A 680      94.961  51.188 159.806  1.00162.95           C  
ATOM   2939  CG  LEU A 680      95.448  52.104 160.937  1.00162.95           C  
ATOM   2940  CD1 LEU A 680      96.974  52.030 161.090  1.00162.95           C  
ATOM   2941  CD2 LEU A 680      94.934  53.536 160.746  1.00162.95           C  
ATOM   2942  N   SER A 681      95.725  49.419 157.426  1.00 89.32           N  
ATOM   2943  CA  SER A 681      95.386  48.310 156.577  1.00 89.32           C  
ATOM   2944  C   SER A 681      94.607  47.322 157.391  1.00 89.32           C  
ATOM   2945  O   SER A 681      94.993  46.974 158.508  1.00 89.32           O  
ATOM   2946  CB  SER A 681      96.612  47.573 156.009  1.00 89.32           C  
ATOM   2947  OG  SER A 681      97.349  46.965 157.060  1.00 89.32           O  
ATOM   2948  N   LYS A 682      93.478  46.834 156.834  1.00192.03           N  
ATOM   2949  CA  LYS A 682      92.618  45.943 157.562  1.00192.03           C  
ATOM   2950  C   LYS A 682      92.817  44.532 157.105  1.00192.03           C  
ATOM   2951  O   LYS A 682      93.008  44.266 155.921  1.00192.03           O  
ATOM   2952  CB  LYS A 682      91.126  46.304 157.416  1.00192.03           C  
ATOM   2953  CG  LYS A 682      90.637  46.413 155.968  1.00192.03           C  
ATOM   2954  CD  LYS A 682      90.478  45.076 155.243  1.00192.03           C  
ATOM   2955  CE  LYS A 682      89.024  44.616 155.130  1.00192.03           C  
ATOM   2956  NZ  LYS A 682      88.438  44.451 156.478  1.00192.03           N1+
ATOM   2957  N   VAL A 683      92.946  43.603 158.077  1.00142.07           N  
ATOM   2958  CA  VAL A 683      92.953  42.201 157.781  1.00142.07           C  
ATOM   2959  C   VAL A 683      91.556  41.657 157.652  1.00142.07           C  
ATOM   2960  O   VAL A 683      91.281  40.882 156.736  1.00142.07           O  
ATOM   2961  CB  VAL A 683      93.795  41.386 158.724  1.00142.07           C  
ATOM   2962  CG1 VAL A 683      95.269  41.602 158.344  1.00142.07           C  
ATOM   2963  CG2 VAL A 683      93.545  41.869 160.152  1.00142.07           C  
ATOM   2964  N   GLU A 684      90.628  42.058 158.555  1.00102.69           N  
ATOM   2965  CA  GLU A 684      89.291  41.517 158.516  1.00102.69           C  
ATOM   2966  C   GLU A 684      88.342  42.533 159.088  1.00102.69           C  
ATOM   2967  O   GLU A 684      88.764  43.499 159.723  1.00102.69           O  
ATOM   2968  CB  GLU A 684      89.128  40.261 159.391  1.00102.69           C  
ATOM   2969  CG  GLU A 684      90.035  39.101 158.985  1.00102.69           C  
ATOM   2970  CD  GLU A 684      89.646  38.686 157.579  1.00102.69           C  
ATOM   2971  OE1 GLU A 684      88.676  39.286 157.043  1.00102.69           O  
ATOM   2972  OE2 GLU A 684      90.310  37.774 157.018  1.00102.69           O1-
ATOM   2973  N   GLY A 685      87.017  42.328 158.875  1.00 33.23           N  
ATOM   2974  CA  GLY A 685      86.013  43.178 159.462  1.00 33.23           C  
ATOM   2975  C   GLY A 685      85.321  44.027 158.436  1.00 33.23           C  
ATOM   2976  O   GLY A 685      85.767  44.158 157.297  1.00 33.23           O  
ATOM   2977  N   PHE A 686      84.160  44.600 158.837  1.00 91.23           N  
ATOM   2978  CA  PHE A 686      83.412  45.457 157.964  1.00 91.23           C  
ATOM   2979  C   PHE A 686      83.133  46.731 158.702  1.00 91.23           C  
ATOM   2980  O   PHE A 686      82.609  46.718 159.815  1.00 91.23           O  
ATOM   2981  CB  PHE A 686      82.060  44.857 157.541  1.00 91.23           C  
ATOM   2982  CG  PHE A 686      81.509  45.699 156.440  1.00 91.23           C  
ATOM   2983  CD1 PHE A 686      81.938  45.510 155.145  1.00 91.23           C  
ATOM   2984  CD2 PHE A 686      80.562  46.661 156.694  1.00 91.23           C  
ATOM   2985  CE1 PHE A 686      81.439  46.275 154.120  1.00 91.23           C  
ATOM   2986  CE2 PHE A 686      80.058  47.429 155.670  1.00 91.23           C  
ATOM   2987  CZ  PHE A 686      80.496  47.238 154.382  1.00 91.23           C  
ATOM   2988  N   VAL A 687      83.492  47.879 158.092  1.00116.21           N  
ATOM   2989  CA  VAL A 687      83.250  49.151 158.707  1.00116.21           C  
ATOM   2990  C   VAL A 687      82.443  49.998 157.784  1.00116.21           C  
ATOM   2991  O   VAL A 687      82.763  50.153 156.605  1.00116.21           O  
ATOM   2992  CB  VAL A 687      84.488  49.922 159.069  1.00116.21           C  
ATOM   2993  CG1 VAL A 687      85.116  49.291 160.314  1.00116.21           C  
ATOM   2994  CG2 VAL A 687      85.439  49.904 157.862  1.00116.21           C  
ATOM   2995  N   SER A 688      81.353  50.574 158.327  1.00 43.49           N  
ATOM   2996  CA  SER A 688      80.520  51.433 157.546  1.00 43.49           C  
ATOM   2997  C   SER A 688      80.510  52.770 158.217  1.00 43.49           C  
ATOM   2998  O   SER A 688      80.262  52.878 159.417  1.00 43.49           O  
ATOM   2999  CB  SER A 688      79.052  50.972 157.474  1.00 43.49           C  
ATOM   3000  OG  SER A 688      78.966  49.710 156.830  1.00 43.49           O  
ATOM   3001  N   ILE A 689      80.793  53.829 157.435  1.00134.72           N  
ATOM   3002  CA  ILE A 689      80.776  55.172 157.938  1.00134.72           C  
ATOM   3003  C   ILE A 689      79.824  55.941 157.077  1.00134.72           C  
ATOM   3004  O   ILE A 689      79.783  55.750 155.863  1.00134.72           O  
ATOM   3005  CB  ILE A 689      82.132  55.835 157.928  1.00134.72           C  
ATOM   3006  CG1 ILE A 689      82.711  55.984 156.508  1.00134.72           C  
ATOM   3007  CG2 ILE A 689      83.037  55.021 158.868  1.00134.72           C  
ATOM   3008  CD1 ILE A 689      82.133  57.143 155.696  1.00134.72           C  
ATOM   3009  N   GLU A 690      78.996  56.811 157.692  1.00 46.66           N  
ATOM   3010  CA  GLU A 690      78.033  57.522 156.903  1.00 46.66           C  
ATOM   3011  C   GLU A 690      78.303  58.992 156.967  1.00 46.66           C  
ATOM   3012  O   GLU A 690      78.193  59.606 158.028  1.00 46.66           O  
ATOM   3013  CB  GLU A 690      76.583  57.317 157.379  1.00 46.66           C  
ATOM   3014  CG  GLU A 690      76.067  55.890 157.189  1.00 46.66           C  
ATOM   3015  CD  GLU A 690      74.635  55.840 157.700  1.00 46.66           C  
ATOM   3016  OE1 GLU A 690      74.132  56.901 158.155  1.00 46.66           O  
ATOM   3017  OE2 GLU A 690      74.021  54.740 157.640  1.00 46.66           O1-
ATOM   3018  N   GLY A 691      78.627  59.601 155.803  1.00 32.32           N  
ATOM   3019  CA  GLY A 691      78.808  61.026 155.714  1.00 32.32           C  
ATOM   3020  C   GLY A 691      80.256  61.415 155.614  1.00 32.32           C  
ATOM   3021  O   GLY A 691      81.163  60.596 155.744  1.00 32.32           O  
ATOM   3022  N   ALA A 692      80.483  62.722 155.342  1.00 32.98           N  
ATOM   3023  CA  ALA A 692      81.795  63.297 155.214  1.00 32.98           C  
ATOM   3024  C   ALA A 692      82.399  63.395 156.580  1.00 32.98           C  
ATOM   3025  O   ALA A 692      81.700  63.636 157.565  1.00 32.98           O  
ATOM   3026  CB  ALA A 692      81.790  64.709 154.603  1.00 32.98           C  
ATOM   3027  N   VAL A 693      83.737  63.236 156.663  1.00 47.82           N  
ATOM   3028  CA  VAL A 693      84.394  63.202 157.940  1.00 47.82           C  
ATOM   3029  C   VAL A 693      85.300  64.387 158.101  1.00 47.82           C  
ATOM   3030  O   VAL A 693      85.897  64.872 157.141  1.00 47.82           O  
ATOM   3031  CB  VAL A 693      85.235  61.968 158.122  1.00 47.82           C  
ATOM   3032  CG1 VAL A 693      85.928  62.026 159.493  1.00 47.82           C  
ATOM   3033  CG2 VAL A 693      84.338  60.733 157.932  1.00 47.82           C  
ATOM   3034  N   ALA A 694      85.391  64.896 159.352  1.00 47.31           N  
ATOM   3035  CA  ALA A 694      86.275  65.978 159.700  1.00 47.31           C  
ATOM   3036  C   ALA A 694      87.205  65.438 160.751  1.00 47.31           C  
ATOM   3037  O   ALA A 694      86.762  64.825 161.721  1.00 47.31           O  
ATOM   3038  CB  ALA A 694      85.555  67.197 160.302  1.00 47.31           C  
ATOM   3039  N   TYR A 695      88.526  65.675 160.590  1.00 93.36           N  
ATOM   3040  CA  TYR A 695      89.492  65.078 161.474  1.00 93.36           C  
ATOM   3041  C   TYR A 695      90.398  66.122 162.065  1.00 93.36           C  
ATOM   3042  O   TYR A 695      90.828  67.056 161.387  1.00 93.36           O  
ATOM   3043  CB  TYR A 695      90.320  64.015 160.714  1.00 93.36           C  
ATOM   3044  CG  TYR A 695      91.414  63.410 161.529  1.00 93.36           C  
ATOM   3045  CD1 TYR A 695      91.147  62.642 162.639  1.00 93.36           C  
ATOM   3046  CD2 TYR A 695      92.721  63.571 161.132  1.00 93.36           C  
ATOM   3047  CE1 TYR A 695      92.177  62.080 163.361  1.00 93.36           C  
ATOM   3048  CE2 TYR A 695      93.752  63.011 161.848  1.00 93.36           C  
ATOM   3049  CZ  TYR A 695      93.480  62.267 162.969  1.00 93.36           C  
ATOM   3050  OH  TYR A 695      94.534  61.689 163.709  1.00 93.36           O  
ATOM   3051  N   VAL A 696      90.672  65.995 163.386  1.00 58.55           N  
ATOM   3052  CA  VAL A 696      91.585  66.862 164.087  1.00 58.55           C  
ATOM   3053  C   VAL A 696      92.656  65.970 164.659  1.00 58.55           C  
ATOM   3054  O   VAL A 696      92.380  65.125 165.510  1.00 58.55           O  
ATOM   3055  CB  VAL A 696      90.939  67.588 165.231  1.00 58.55           C  
ATOM   3056  CG1 VAL A 696      92.013  68.406 165.970  1.00 58.55           C  
ATOM   3057  CG2 VAL A 696      89.785  68.441 164.679  1.00 58.55           C  
ATOM   3058  N   PRO A 697      93.879  66.147 164.217  1.00174.38           N  
ATOM   3059  CA  PRO A 697      94.975  65.309 164.654  1.00174.38           C  
ATOM   3060  C   PRO A 697      95.471  65.675 166.015  1.00174.38           C  
ATOM   3061  O   PRO A 697      95.180  66.774 166.481  1.00174.38           O  
ATOM   3062  CB  PRO A 697      96.079  65.478 163.614  1.00174.38           C  
ATOM   3063  CG  PRO A 697      95.344  65.943 162.351  1.00174.38           C  
ATOM   3064  CD  PRO A 697      94.100  66.675 162.879  1.00174.38           C  
ATOM   3065  N   GLN A 698      96.203  64.755 166.676  1.00 73.81           N  
ATOM   3066  CA  GLN A 698      96.739  65.016 167.984  1.00 73.81           C  
ATOM   3067  C   GLN A 698      97.832  66.045 167.880  1.00 73.81           C  
ATOM   3068  O   GLN A 698      97.860  67.005 168.650  1.00 73.81           O  
ATOM   3069  CB  GLN A 698      97.250  63.719 168.651  1.00 73.81           C  
ATOM   3070  CG  GLN A 698      97.375  63.800 170.177  1.00 73.81           C  
ATOM   3071  CD  GLN A 698      97.444  62.383 170.754  1.00 73.81           C  
ATOM   3072  NE2 GLN A 698      97.979  62.282 171.999  1.00 73.81           N  
ATOM   3073  OE1 GLN A 698      97.025  61.399 170.140  1.00 73.81           O  
ATOM   3074  N   GLU A 699      98.755  65.892 166.903  1.00 86.34           N  
ATOM   3075  CA  GLU A 699      99.770  66.894 166.701  1.00 86.34           C  
ATOM   3076  C   GLU A 699      99.224  67.789 165.632  1.00 86.34           C  
ATOM   3077  O   GLU A 699      98.808  67.321 164.573  1.00 86.34           O  
ATOM   3078  CB  GLU A 699     101.115  66.334 166.202  1.00 86.34           C  
ATOM   3079  CG  GLU A 699     101.867  65.531 167.263  1.00 86.34           C  
ATOM   3080  CD  GLU A 699     102.396  66.512 168.300  1.00 86.34           C  
ATOM   3081  OE1 GLU A 699     103.101  67.477 167.897  1.00 86.34           O  
ATOM   3082  OE2 GLU A 699     102.103  66.312 169.508  1.00 86.34           O1-
ATOM   3083  N   ALA A 700      99.213  69.111 165.890  1.00 40.39           N  
ATOM   3084  CA  ALA A 700      98.603  70.057 164.996  1.00 40.39           C  
ATOM   3085  C   ALA A 700      99.426  70.255 163.759  1.00 40.39           C  
ATOM   3086  O   ALA A 700     100.653  70.159 163.785  1.00 40.39           O  
ATOM   3087  CB  ALA A 700      98.371  71.442 165.626  1.00 40.39           C  
ATOM   3088  N   TRP A 701      98.735  70.528 162.628  1.00 75.55           N  
ATOM   3089  CA  TRP A 701      99.389  70.766 161.367  1.00 75.55           C  
ATOM   3090  C   TRP A 701      98.840  72.034 160.774  1.00 75.55           C  
ATOM   3091  O   TRP A 701      97.649  72.123 160.483  1.00 75.55           O  
ATOM   3092  CB  TRP A 701      99.141  69.631 160.357  1.00 75.55           C  
ATOM   3093  CG  TRP A 701      99.712  69.857 158.979  1.00 75.55           C  
ATOM   3094  CD1 TRP A 701     100.998  69.761 158.538  1.00 75.55           C  
ATOM   3095  CD2 TRP A 701      98.914  70.202 157.833  1.00 75.55           C  
ATOM   3096  CE2 TRP A 701      99.778  70.306 156.745  1.00 75.55           C  
ATOM   3097  CE3 TRP A 701      97.572  70.412 157.702  1.00 75.55           C  
ATOM   3098  NE1 TRP A 701     101.055  70.034 157.190  1.00 75.55           N  
ATOM   3099  CZ2 TRP A 701      99.309  70.623 155.501  1.00 75.55           C  
ATOM   3100  CZ3 TRP A 701      97.102  70.735 156.448  1.00 75.55           C  
ATOM   3101  CH2 TRP A 701      97.956  70.839 155.369  1.00 75.55           C  
ATOM   3102  N   VAL A 702      99.711  73.044 160.551  1.00106.86           N  
ATOM   3103  CA  VAL A 702      99.286  74.312 160.010  1.00106.86           C  
ATOM   3104  C   VAL A 702     100.201  74.699 158.882  1.00106.86           C  
ATOM   3105  O   VAL A 702     101.418  74.547 158.971  1.00106.86           O  
ATOM   3106  CB  VAL A 702      99.329  75.425 161.019  1.00106.86           C  
ATOM   3107  CG1 VAL A 702      98.338  75.096 162.147  1.00106.86           C  
ATOM   3108  CG2 VAL A 702     100.778  75.602 161.497  1.00106.86           C  
ATOM   3109  N   GLN A 703      99.610  75.245 157.795  1.00 61.19           N  
ATOM   3110  CA  GLN A 703     100.303  75.612 156.589  1.00 61.19           C  
ATOM   3111  C   GLN A 703     100.926  76.974 156.729  1.00 61.19           C  
ATOM   3112  O   GLN A 703     100.782  77.648 157.748  1.00 61.19           O  
ATOM   3113  CB  GLN A 703      99.369  75.648 155.364  1.00 61.19           C  
ATOM   3114  CG  GLN A 703      98.752  74.286 155.042  1.00 61.19           C  
ATOM   3115  CD  GLN A 703      97.853  74.434 153.821  1.00 61.19           C  
ATOM   3116  NE2 GLN A 703      96.593  73.929 153.931  1.00 61.19           N  
ATOM   3117  OE1 GLN A 703      98.256  74.986 152.799  1.00 61.19           O  
ATOM   3118  N   ASN A 704     101.688  77.372 155.687  1.00 58.00           N  
ATOM   3119  CA  ASN A 704     102.395  78.622 155.575  1.00 58.00           C  
ATOM   3120  C   ASN A 704     101.429  79.765 155.435  1.00 58.00           C  
ATOM   3121  O   ASN A 704     101.717  80.880 155.869  1.00 58.00           O  
ATOM   3122  CB  ASN A 704     103.324  78.665 154.349  1.00 58.00           C  
ATOM   3123  CG  ASN A 704     104.243  79.873 154.474  1.00 58.00           C  
ATOM   3124  ND2 ASN A 704     105.093  80.093 153.437  1.00 58.00           N  
ATOM   3125  OD1 ASN A 704     104.210  80.603 155.465  1.00 58.00           O  
ATOM   3126  N   THR A 705     100.257  79.518 154.814  1.00 56.53           N  
ATOM   3127  CA  THR A 705      99.285  80.532 154.485  1.00 56.53           C  
ATOM   3128  C   THR A 705      98.784  81.200 155.746  1.00 56.53           C  
ATOM   3129  O   THR A 705      99.066  80.756 156.858  1.00 56.53           O  
ATOM   3130  CB  THR A 705      98.124  79.946 153.722  1.00 56.53           C  
ATOM   3131  CG2 THR A 705      97.223  81.071 153.192  1.00 56.53           C  
ATOM   3132  OG1 THR A 705      98.617  79.213 152.608  1.00 56.53           O  
ATOM   3133  N   SER A 706      98.027  82.312 155.582  1.00 42.81           N  
ATOM   3134  CA  SER A 706      97.546  83.154 156.647  1.00 42.81           C  
ATOM   3135  C   SER A 706      96.526  82.444 157.492  1.00 42.81           C  
ATOM   3136  O   SER A 706      95.978  81.410 157.112  1.00 42.81           O  
ATOM   3137  CB  SER A 706      96.923  84.470 156.146  1.00 42.81           C  
ATOM   3138  OG  SER A 706      96.472  85.251 157.241  1.00 42.81           O  
ATOM   3139  N   VAL A 707      96.254  83.021 158.684  1.00 45.06           N  
ATOM   3140  CA  VAL A 707      95.401  82.447 159.691  1.00 45.06           C  
ATOM   3141  C   VAL A 707      93.997  82.274 159.187  1.00 45.06           C  
ATOM   3142  O   VAL A 707      93.353  81.269 159.488  1.00 45.06           O  
ATOM   3143  CB  VAL A 707      95.332  83.289 160.930  1.00 45.06           C  
ATOM   3144  CG1 VAL A 707      94.326  82.651 161.900  1.00 45.06           C  
ATOM   3145  CG2 VAL A 707      96.752  83.429 161.504  1.00 45.06           C  
ATOM   3146  N   VAL A 708      93.465  83.267 158.447  1.00 40.04           N  
ATOM   3147  CA  VAL A 708      92.133  83.172 157.912  1.00 40.04           C  
ATOM   3148  C   VAL A 708      92.094  82.050 156.921  1.00 40.04           C  
ATOM   3149  O   VAL A 708      91.167  81.241 156.907  1.00 40.04           O  
ATOM   3150  CB  VAL A 708      91.721  84.396 157.148  1.00 40.04           C  
ATOM   3151  CG1 VAL A 708      90.302  84.174 156.594  1.00 40.04           C  
ATOM   3152  CG2 VAL A 708      91.862  85.625 158.057  1.00 40.04           C  
ATOM   3153  N   GLU A 709      93.129  81.976 156.067  1.00 73.22           N  
ATOM   3154  CA  GLU A 709      93.193  81.007 155.012  1.00 73.22           C  
ATOM   3155  C   GLU A 709      93.253  79.640 155.608  1.00 73.22           C  
ATOM   3156  O   GLU A 709      92.748  78.679 155.031  1.00 73.22           O  
ATOM   3157  CB  GLU A 709      94.428  81.180 154.118  1.00 73.22           C  
ATOM   3158  CG  GLU A 709      94.411  82.477 153.304  1.00 73.22           C  
ATOM   3159  CD  GLU A 709      93.353  82.339 152.219  1.00 73.22           C  
ATOM   3160  OE1 GLU A 709      92.819  81.210 152.051  1.00 73.22           O  
ATOM   3161  OE2 GLU A 709      93.068  83.361 151.540  1.00 73.22           O1-
ATOM   3162  N   ASN A 710      93.917  79.514 156.767  1.00105.65           N  
ATOM   3163  CA  ASN A 710      94.071  78.252 157.427  1.00105.65           C  
ATOM   3164  C   ASN A 710      92.712  77.755 157.858  1.00105.65           C  
ATOM   3165  O   ASN A 710      92.372  76.589 157.649  1.00105.65           O  
ATOM   3166  CB  ASN A 710      94.948  78.436 158.673  1.00105.65           C  
ATOM   3167  CG  ASN A 710      95.710  77.160 158.963  1.00105.65           C  
ATOM   3168  ND2 ASN A 710      95.561  76.138 158.078  1.00105.65           N  
ATOM   3169  OD1 ASN A 710      96.453  77.089 159.941  1.00105.65           O  
ATOM   3170  N   VAL A 711      91.897  78.632 158.481  1.00 98.25           N  
ATOM   3171  CA  VAL A 711      90.596  78.243 158.963  1.00 98.25           C  
ATOM   3172  C   VAL A 711      89.662  77.966 157.821  1.00 98.25           C  
ATOM   3173  O   VAL A 711      88.868  77.027 157.878  1.00 98.25           O  
ATOM   3174  CB  VAL A 711      89.950  79.268 159.852  1.00 98.25           C  
ATOM   3175  CG1 VAL A 711      89.586  80.509 159.023  1.00 98.25           C  
ATOM   3176  CG2 VAL A 711      88.741  78.609 160.538  1.00 98.25           C  
ATOM   3177  N   CYS A 712      89.716  78.805 156.769  1.00 81.61           N  
ATOM   3178  CA  CYS A 712      88.849  78.694 155.625  1.00 81.61           C  
ATOM   3179  C   CYS A 712      89.131  77.407 154.902  1.00 81.61           C  
ATOM   3180  O   CYS A 712      88.217  76.638 154.600  1.00 81.61           O  
ATOM   3181  CB  CYS A 712      89.058  79.860 154.655  1.00 81.61           C  
ATOM   3182  SG  CYS A 712      87.760  79.921 153.399  1.00 81.61           S  
ATOM   3183  N   PHE A 713      90.427  77.123 154.659  1.00 99.02           N  
ATOM   3184  CA  PHE A 713      90.876  75.898 154.059  1.00 99.02           C  
ATOM   3185  C   PHE A 713      90.288  75.661 152.687  1.00 99.02           C  
ATOM   3186  O   PHE A 713      89.828  74.561 152.390  1.00 99.02           O  
ATOM   3187  CB  PHE A 713      90.550  74.711 154.991  1.00 99.02           C  
ATOM   3188  CG  PHE A 713      91.353  73.509 154.636  1.00 99.02           C  
ATOM   3189  CD1 PHE A 713      92.669  73.419 155.031  1.00 99.02           C  
ATOM   3190  CD2 PHE A 713      90.795  72.465 153.938  1.00 99.02           C  
ATOM   3191  CE1 PHE A 713      93.424  72.315 154.719  1.00 99.02           C  
ATOM   3192  CE2 PHE A 713      91.543  71.355 153.623  1.00 99.02           C  
ATOM   3193  CZ  PHE A 713      92.859  71.281 154.011  1.00 99.02           C  
ATOM   3194  N   GLY A 714      90.296  76.691 151.808  1.00 36.76           N  
ATOM   3195  CA  GLY A 714      89.873  76.528 150.438  1.00 36.76           C  
ATOM   3196  C   GLY A 714      88.380  76.473 150.337  1.00 36.76           C  
ATOM   3197  O   GLY A 714      87.840  75.676 149.567  1.00 36.76           O  
ATOM   3198  N   GLN A 715      87.665  77.314 151.111  1.00116.05           N  
ATOM   3199  CA  GLN A 715      86.230  77.281 151.064  1.00116.05           C  
ATOM   3200  C   GLN A 715      85.712  78.677 150.876  1.00116.05           C  
ATOM   3201  O   GLN A 715      86.476  79.641 150.869  1.00116.05           O  
ATOM   3202  CB  GLN A 715      85.604  76.720 152.356  1.00116.05           C  
ATOM   3203  CG  GLN A 715      84.095  76.487 152.267  1.00116.05           C  
ATOM   3204  CD  GLN A 715      83.863  75.257 151.401  1.00116.05           C  
ATOM   3205  NE2 GLN A 715      82.582  74.811 151.305  1.00116.05           N  
ATOM   3206  OE1 GLN A 715      84.799  74.703 150.825  1.00116.05           O  
ATOM   3207  N   GLU A 716      84.381  78.806 150.677  1.00112.01           N  
ATOM   3208  CA  GLU A 716      83.736  80.079 150.497  1.00112.01           C  
ATOM   3209  C   GLU A 716      83.532  80.689 151.847  1.00112.01           C  
ATOM   3210  O   GLU A 716      83.464  79.986 152.853  1.00112.01           O  
ATOM   3211  CB  GLU A 716      82.364  79.992 149.807  1.00112.01           C  
ATOM   3212  CG  GLU A 716      81.325  79.181 150.586  1.00112.01           C  
ATOM   3213  CD  GLU A 716      81.602  77.699 150.372  1.00112.01           C  
ATOM   3214  OE1 GLU A 716      82.500  77.371 149.551  1.00112.01           O  
ATOM   3215  OE2 GLU A 716      80.909  76.874 151.024  1.00112.01           O1-
ATOM   3216  N   LEU A 717      83.411  82.033 151.907  1.00112.22           N  
ATOM   3217  CA  LEU A 717      83.340  82.663 153.192  1.00112.22           C  
ATOM   3218  C   LEU A 717      81.935  83.090 153.495  1.00112.22           C  
ATOM   3219  O   LEU A 717      81.287  83.772 152.702  1.00112.22           O  
ATOM   3220  CB  LEU A 717      84.270  83.893 153.279  1.00112.22           C  
ATOM   3221  CG  LEU A 717      84.454  84.499 154.685  1.00112.22           C  
ATOM   3222  CD1 LEU A 717      83.166  85.141 155.216  1.00112.22           C  
ATOM   3223  CD2 LEU A 717      85.061  83.473 155.654  1.00112.22           C  
ATOM   3224  N   ASP A 718      81.433  82.658 154.673  1.00 86.62           N  
ATOM   3225  CA  ASP A 718      80.152  83.058 155.190  1.00 86.62           C  
ATOM   3226  C   ASP A 718      80.479  83.827 156.432  1.00 86.62           C  
ATOM   3227  O   ASP A 718      80.976  83.266 157.410  1.00 86.62           O  
ATOM   3228  CB  ASP A 718      79.256  81.877 155.598  1.00 86.62           C  
ATOM   3229  CG  ASP A 718      77.899  82.424 156.020  1.00 86.62           C  
ATOM   3230  OD1 ASP A 718      77.759  83.674 156.095  1.00 86.62           O  
ATOM   3231  OD2 ASP A 718      76.986  81.596 156.277  1.00 86.62           O1-
ATOM   3232  N   PRO A 719      80.237  85.106 156.409  1.00 75.68           N  
ATOM   3233  CA  PRO A 719      80.633  85.937 157.511  1.00 75.68           C  
ATOM   3234  C   PRO A 719      80.057  85.637 158.855  1.00 75.68           C  
ATOM   3235  O   PRO A 719      80.825  85.650 159.815  1.00 75.68           O  
ATOM   3236  CB  PRO A 719      80.415  87.375 157.041  1.00 75.68           C  
ATOM   3237  CG  PRO A 719      80.610  87.283 155.514  1.00 75.68           C  
ATOM   3238  CD  PRO A 719      80.196  85.844 155.157  1.00 75.68           C  
ATOM   3239  N   PRO A 720      78.786  85.399 158.998  1.00 83.74           N  
ATOM   3240  CA  PRO A 720      78.277  85.131 160.312  1.00 83.74           C  
ATOM   3241  C   PRO A 720      78.726  83.817 160.864  1.00 83.74           C  
ATOM   3242  O   PRO A 720      78.985  83.725 162.063  1.00 83.74           O  
ATOM   3243  CB  PRO A 720      76.757  85.305 160.224  1.00 83.74           C  
ATOM   3244  CG  PRO A 720      76.463  85.481 158.722  1.00 83.74           C  
ATOM   3245  CD  PRO A 720      77.784  86.018 158.149  1.00 83.74           C  
ATOM   3246  N   TRP A 721      78.810  82.789 160.004  1.00126.30           N  
ATOM   3247  CA  TRP A 721      79.157  81.474 160.440  1.00126.30           C  
ATOM   3248  C   TRP A 721      80.620  81.463 160.784  1.00126.30           C  
ATOM   3249  O   TRP A 721      81.055  80.799 161.725  1.00126.30           O  
ATOM   3250  CB  TRP A 721      78.798  80.440 159.364  1.00126.30           C  
ATOM   3251  CG  TRP A 721      78.665  79.041 159.893  1.00126.30           C  
ATOM   3252  CD1 TRP A 721      77.592  78.422 160.465  1.00126.30           C  
ATOM   3253  CD2 TRP A 721      79.720  78.084 159.864  1.00126.30           C  
ATOM   3254  CE2 TRP A 721      79.230  76.909 160.433  1.00126.30           C  
ATOM   3255  CE3 TRP A 721      80.991  78.186 159.397  1.00126.30           C  
ATOM   3256  NE1 TRP A 721      77.920  77.132 160.800  1.00126.30           N  
ATOM   3257  CZ2 TRP A 721      80.016  75.801 160.548  1.00126.30           C  
ATOM   3258  CZ3 TRP A 721      81.774  77.070 159.515  1.00126.30           C  
ATOM   3259  CH2 TRP A 721      81.304  75.902 160.076  1.00126.30           C  
ATOM   3260  N   LEU A 722      81.431  82.202 160.003  1.00 74.57           N  
ATOM   3261  CA  LEU A 722      82.840  82.278 160.254  1.00 74.57           C  
ATOM   3262  C   LEU A 722      83.044  82.931 161.587  1.00 74.57           C  
ATOM   3263  O   LEU A 722      83.845  82.469 162.400  1.00 74.57           O  
ATOM   3264  CB  LEU A 722      83.572  83.097 159.170  1.00 74.57           C  
ATOM   3265  CG  LEU A 722      85.098  83.234 159.354  1.00 74.57           C  
ATOM   3266  CD1 LEU A 722      85.466  84.192 160.499  1.00 74.57           C  
ATOM   3267  CD2 LEU A 722      85.758  81.852 159.492  1.00 74.57           C  
ATOM   3268  N   GLU A 723      82.305  84.025 161.850  1.00 57.57           N  
ATOM   3269  CA  GLU A 723      82.461  84.744 163.081  1.00 57.57           C  
ATOM   3270  C   GLU A 723      82.045  83.855 164.209  1.00 57.57           C  
ATOM   3271  O   GLU A 723      82.688  83.837 165.257  1.00 57.57           O  
ATOM   3272  CB  GLU A 723      81.592  86.013 163.145  1.00 57.57           C  
ATOM   3273  CG  GLU A 723      82.008  87.090 162.138  1.00 57.57           C  
ATOM   3274  CD  GLU A 723      83.352  87.655 162.572  1.00 57.57           C  
ATOM   3275  OE1 GLU A 723      83.877  87.194 163.622  1.00 57.57           O  
ATOM   3276  OE2 GLU A 723      83.874  88.555 161.860  1.00 57.57           O1-
ATOM   3277  N   ARG A 724      80.950  83.091 164.027  1.00138.14           N  
ATOM   3278  CA  ARG A 724      80.476  82.271 165.103  1.00138.14           C  
ATOM   3279  C   ARG A 724      81.494  81.216 165.432  1.00138.14           C  
ATOM   3280  O   ARG A 724      81.767  80.965 166.604  1.00138.14           O  
ATOM   3281  CB  ARG A 724      79.124  81.585 164.823  1.00138.14           C  
ATOM   3282  CG  ARG A 724      79.125  80.604 163.654  1.00138.14           C  
ATOM   3283  CD  ARG A 724      77.727  80.121 163.262  1.00138.14           C  
ATOM   3284  NE  ARG A 724      77.147  79.410 164.438  1.00138.14           N  
ATOM   3285  CZ  ARG A 724      75.801  79.186 164.500  1.00138.14           C  
ATOM   3286  NH1 ARG A 724      74.993  79.612 163.488  1.00138.14           N1+
ATOM   3287  NH2 ARG A 724      75.265  78.540 165.577  1.00138.14           N  
ATOM   3288  N   VAL A 725      82.086  80.573 164.405  1.00 35.58           N  
ATOM   3289  CA  VAL A 725      83.056  79.530 164.617  1.00 35.58           C  
ATOM   3290  C   VAL A 725      84.286  80.093 165.268  1.00 35.58           C  
ATOM   3291  O   VAL A 725      84.843  79.483 166.181  1.00 35.58           O  
ATOM   3292  CB  VAL A 725      83.471  78.862 163.336  1.00 35.58           C  
ATOM   3293  CG1 VAL A 725      84.593  77.855 163.643  1.00 35.58           C  
ATOM   3294  CG2 VAL A 725      82.225  78.223 162.699  1.00 35.58           C  
ATOM   3295  N   LEU A 726      84.761  81.267 164.808  1.00143.68           N  
ATOM   3296  CA  LEU A 726      85.939  81.872 165.372  1.00143.68           C  
ATOM   3297  C   LEU A 726      85.685  82.265 166.798  1.00143.68           C  
ATOM   3298  O   LEU A 726      86.554  82.100 167.653  1.00143.68           O  
ATOM   3299  CB  LEU A 726      86.405  83.139 164.630  1.00143.68           C  
ATOM   3300  CG  LEU A 726      86.934  82.874 163.210  1.00143.68           C  
ATOM   3301  CD1 LEU A 726      87.532  84.152 162.601  1.00143.68           C  
ATOM   3302  CD2 LEU A 726      87.916  81.692 163.189  1.00143.68           C  
ATOM   3303  N   GLU A 727      84.493  82.826 167.088  1.00 82.93           N  
ATOM   3304  CA  GLU A 727      84.145  83.274 168.413  1.00 82.93           C  
ATOM   3305  C   GLU A 727      83.983  82.122 169.359  1.00 82.93           C  
ATOM   3306  O   GLU A 727      84.395  82.199 170.515  1.00 82.93           O  
ATOM   3307  CB  GLU A 727      82.835  84.078 168.454  1.00 82.93           C  
ATOM   3308  CG  GLU A 727      82.305  84.277 169.877  1.00 82.93           C  
ATOM   3309  CD  GLU A 727      83.391  84.946 170.705  1.00 82.93           C  
ATOM   3310  OE1 GLU A 727      84.388  85.424 170.101  1.00 82.93           O  
ATOM   3311  OE2 GLU A 727      83.240  84.980 171.954  1.00 82.93           O1-
ATOM   3312  N   ALA A 728      83.373  81.021 168.885  1.00 56.71           N  
ATOM   3313  CA  ALA A 728      83.062  79.869 169.691  1.00 56.71           C  
ATOM   3314  C   ALA A 728      84.316  79.229 170.223  1.00 56.71           C  
ATOM   3315  O   ALA A 728      84.303  78.629 171.297  1.00 56.71           O  
ATOM   3316  CB  ALA A 728      82.291  78.789 168.910  1.00 56.71           C  
ATOM   3317  N   CYS A 729      85.405  79.286 169.436  1.00 88.36           N  
ATOM   3318  CA  CYS A 729      86.713  78.729 169.686  1.00 88.36           C  
ATOM   3319  C   CYS A 729      87.502  79.489 170.732  1.00 88.36           C  
ATOM   3320  O   CYS A 729      88.596  79.051 171.092  1.00 88.36           O  
ATOM   3321  CB  CYS A 729      87.575  78.648 168.417  1.00 88.36           C  
ATOM   3322  SG  CYS A 729      86.882  77.495 167.195  1.00 88.36           S  
ATOM   3323  N   ALA A 730      87.022  80.667 171.190  1.00 77.44           N  
ATOM   3324  CA  ALA A 730      87.706  81.497 172.165  1.00 77.44           C  
ATOM   3325  C   ALA A 730      89.000  82.039 171.618  1.00 77.44           C  
ATOM   3326  O   ALA A 730      90.031  82.017 172.290  1.00 77.44           O  
ATOM   3327  CB  ALA A 730      88.032  80.751 173.472  1.00 77.44           C  
ATOM   3328  N   LEU A 731      88.973  82.451 170.334  1.00109.20           N  
ATOM   3329  CA  LEU A 731      90.045  83.034 169.569  1.00109.20           C  
ATOM   3330  C   LEU A 731      90.242  84.528 169.712  1.00109.20           C  
ATOM   3331  O   LEU A 731      91.332  85.023 169.418  1.00109.20           O  
ATOM   3332  CB  LEU A 731      89.924  82.719 168.074  1.00109.20           C  
ATOM   3333  CG  LEU A 731      91.210  83.059 167.306  1.00109.20           C  
ATOM   3334  CD1 LEU A 731      92.382  82.202 167.821  1.00109.20           C  
ATOM   3335  CD2 LEU A 731      91.008  82.945 165.788  1.00109.20           C  
ATOM   3336  N   GLN A 732      89.206  85.302 170.098  1.00 56.38           N  
ATOM   3337  CA  GLN A 732      89.271  86.746 170.018  1.00 56.38           C  
ATOM   3338  C   GLN A 732      90.411  87.329 170.800  1.00 56.38           C  
ATOM   3339  O   GLN A 732      91.082  88.230 170.297  1.00 56.38           O  
ATOM   3340  CB  GLN A 732      87.993  87.437 170.525  1.00 56.38           C  
ATOM   3341  CG  GLN A 732      86.762  87.190 169.651  1.00 56.38           C  
ATOM   3342  CD  GLN A 732      85.591  87.933 170.278  1.00 56.38           C  
ATOM   3343  NE2 GLN A 732      85.834  88.571 171.453  1.00 56.38           N  
ATOM   3344  OE1 GLN A 732      84.487  87.948 169.734  1.00 56.38           O  
ATOM   3345  N   PRO A 733      90.693  86.912 171.996  1.00144.06           N  
ATOM   3346  CA  PRO A 733      91.780  87.525 172.700  1.00144.06           C  
ATOM   3347  C   PRO A 733      93.091  87.270 172.017  1.00144.06           C  
ATOM   3348  O   PRO A 733      93.989  88.101 172.129  1.00144.06           O  
ATOM   3349  CB  PRO A 733      91.673  87.028 174.148  1.00144.06           C  
ATOM   3350  CG  PRO A 733      90.540  85.978 174.128  1.00144.06           C  
ATOM   3351  CD  PRO A 733      89.701  86.362 172.899  1.00144.06           C  
ATOM   3352  N   ASP A 734      93.231  86.111 171.347  1.00 81.69           N  
ATOM   3353  CA  ASP A 734      94.412  85.748 170.616  1.00 81.69           C  
ATOM   3354  C   ASP A 734      94.501  86.552 169.352  1.00 81.69           C  
ATOM   3355  O   ASP A 734      95.600  86.849 168.894  1.00 81.69           O  
ATOM   3356  CB  ASP A 734      94.433  84.266 170.190  1.00 81.69           C  
ATOM   3357  CG  ASP A 734      94.535  83.377 171.425  1.00 81.69           C  
ATOM   3358  OD1 ASP A 734      95.554  83.465 172.161  1.00 81.69           O  
ATOM   3359  OD2 ASP A 734      93.588  82.580 171.640  1.00 81.69           O1-
ATOM   3360  N   VAL A 735      93.352  86.854 168.708  1.00 91.94           N  
ATOM   3361  CA  VAL A 735      93.364  87.613 167.484  1.00 91.94           C  
ATOM   3362  C   VAL A 735      93.761  89.028 167.758  1.00 91.94           C  
ATOM   3363  O   VAL A 735      94.478  89.639 166.968  1.00 91.94           O  
ATOM   3364  CB  VAL A 735      92.047  87.637 166.758  1.00 91.94           C  
ATOM   3365  CG1 VAL A 735      91.027  88.449 167.570  1.00 91.94           C  
ATOM   3366  CG2 VAL A 735      92.287  88.201 165.347  1.00 91.94           C  
ATOM   3367  N   ASP A 736      93.292  89.593 168.889  1.00 68.84           N  
ATOM   3368  CA  ASP A 736      93.540  90.970 169.210  1.00 68.84           C  
ATOM   3369  C   ASP A 736      95.010  91.207 169.413  1.00 68.84           C  
ATOM   3370  O   ASP A 736      95.549  92.218 168.965  1.00 68.84           O  
ATOM   3371  CB  ASP A 736      92.818  91.410 170.500  1.00 68.84           C  
ATOM   3372  CG  ASP A 736      92.897  92.928 170.618  1.00 68.84           C  
ATOM   3373  OD1 ASP A 736      93.540  93.562 169.739  1.00 68.84           O  
ATOM   3374  OD2 ASP A 736      92.314  93.473 171.592  1.00 68.84           O1-
ATOM   3375  N   SER A 737      95.702  90.271 170.092  1.00 41.49           N  
ATOM   3376  CA  SER A 737      97.087  90.433 170.442  1.00 41.49           C  
ATOM   3377  C   SER A 737      97.989  90.454 169.238  1.00 41.49           C  
ATOM   3378  O   SER A 737      98.987  91.174 169.246  1.00 41.49           O  
ATOM   3379  CB  SER A 737      97.593  89.311 171.364  1.00 41.49           C  
ATOM   3380  OG  SER A 737      97.545  88.063 170.685  1.00 41.49           O  
ATOM   3381  N   PHE A 738      97.677  89.674 168.180  1.00 70.66           N  
ATOM   3382  CA  PHE A 738      98.535  89.587 167.018  1.00 70.66           C  
ATOM   3383  C   PHE A 738      98.647  90.917 166.336  1.00 70.66           C  
ATOM   3384  O   PHE A 738      97.702  91.704 166.296  1.00 70.66           O  
ATOM   3385  CB  PHE A 738      98.105  88.552 165.961  1.00 70.66           C  
ATOM   3386  CG  PHE A 738      98.539  87.203 166.420  1.00 70.66           C  
ATOM   3387  CD1 PHE A 738      97.761  86.456 167.269  1.00 70.66           C  
ATOM   3388  CD2 PHE A 738      99.738  86.682 165.996  1.00 70.66           C  
ATOM   3389  CE1 PHE A 738      98.165  85.212 167.692  1.00 70.66           C  
ATOM   3390  CE2 PHE A 738     100.152  85.437 166.411  1.00 70.66           C  
ATOM   3391  CZ  PHE A 738      99.364  84.698 167.261  1.00 70.66           C  
ATOM   3392  N   PRO A 739      99.823  91.183 165.812  1.00179.48           N  
ATOM   3393  CA  PRO A 739     100.140  92.439 165.187  1.00179.48           C  
ATOM   3394  C   PRO A 739      99.231  92.827 164.064  1.00179.48           C  
ATOM   3395  O   PRO A 739      98.663  93.919 164.103  1.00179.48           O  
ATOM   3396  CB  PRO A 739     101.607  92.332 164.767  1.00179.48           C  
ATOM   3397  CG  PRO A 739     102.187  91.264 165.712  1.00179.48           C  
ATOM   3398  CD  PRO A 739     100.992  90.358 166.051  1.00179.48           C  
ATOM   3399  N   GLU A 740      99.134  91.960 163.041  1.00104.60           N  
ATOM   3400  CA  GLU A 740      98.308  92.098 161.873  1.00104.60           C  
ATOM   3401  C   GLU A 740      96.898  91.706 162.180  1.00104.60           C  
ATOM   3402  O   GLU A 740      95.978  92.112 161.471  1.00104.60           O  
ATOM   3403  CB  GLU A 740      98.788  91.221 160.706  1.00104.60           C  
ATOM   3404  CG  GLU A 740     100.161  91.630 160.175  1.00104.60           C  
ATOM   3405  CD  GLU A 740     101.223  91.120 161.139  1.00104.60           C  
ATOM   3406  OE1 GLU A 740     100.877  90.289 162.020  1.00104.60           O  
ATOM   3407  OE2 GLU A 740     102.399  91.551 161.002  1.00104.60           O1-
ATOM   3408  N   GLY A 741      96.696  90.852 163.204  1.00 33.97           N  
ATOM   3409  CA  GLY A 741      95.369  90.411 163.530  1.00 33.97           C  
ATOM   3410  C   GLY A 741      95.051  89.156 162.773  1.00 33.97           C  
ATOM   3411  O   GLY A 741      95.835  88.208 162.753  1.00 33.97           O  
ATOM   3412  N   ILE A 742      93.860  89.133 162.145  1.00 92.71           N  
ATOM   3413  CA  ILE A 742      93.315  87.994 161.462  1.00 92.71           C  
ATOM   3414  C   ILE A 742      94.208  87.598 160.324  1.00 92.71           C  
ATOM   3415  O   ILE A 742      94.349  86.407 160.036  1.00 92.71           O  
ATOM   3416  CB  ILE A 742      91.936  88.271 160.931  1.00 92.71           C  
ATOM   3417  CG1 ILE A 742      91.206  86.961 160.595  1.00 92.71           C  
ATOM   3418  CG2 ILE A 742      92.061  89.247 159.751  1.00 92.71           C  
ATOM   3419  CD1 ILE A 742      89.713  87.145 160.335  1.00 92.71           C  
ATOM   3420  N   HIS A 743      94.804  88.578 159.612  1.00 79.20           N  
ATOM   3421  CA  HIS A 743      95.666  88.225 158.518  1.00 79.20           C  
ATOM   3422  C   HIS A 743      97.099  88.399 158.933  1.00 79.20           C  
ATOM   3423  O   HIS A 743      97.643  89.504 158.885  1.00 79.20           O  
ATOM   3424  CB  HIS A 743      95.454  89.090 157.264  1.00 79.20           C  
ATOM   3425  CG  HIS A 743      94.097  88.907 156.651  1.00 79.20           C  
ATOM   3426  CD2 HIS A 743      93.692  88.081 155.649  1.00 79.20           C  
ATOM   3427  ND1 HIS A 743      92.973  89.596 157.048  1.00 79.20           N  
ATOM   3428  CE1 HIS A 743      91.950  89.157 156.273  1.00 79.20           C  
ATOM   3429  NE2 HIS A 743      92.337  88.237 155.408  1.00 79.20           N  
ATOM   3430  N   THR A 744      97.743  87.293 159.360  1.00 57.19           N  
ATOM   3431  CA  THR A 744      99.142  87.287 159.694  1.00 57.19           C  
ATOM   3432  C   THR A 744      99.724  86.033 159.108  1.00 57.19           C  
ATOM   3433  O   THR A 744      99.110  84.971 159.196  1.00 57.19           O  
ATOM   3434  CB  THR A 744      99.405  87.240 161.173  1.00 57.19           C  
ATOM   3435  CG2 THR A 744      98.809  88.494 161.836  1.00 57.19           C  
ATOM   3436  OG1 THR A 744      98.827  86.071 161.735  1.00 57.19           O  
ATOM   3437  N   SER A 745     100.924  86.115 158.478  1.00109.34           N  
ATOM   3438  CA  SER A 745     101.461  84.890 157.949  1.00109.34           C  
ATOM   3439  C   SER A 745     101.917  84.095 159.131  1.00109.34           C  
ATOM   3440  O   SER A 745     102.798  84.502 159.887  1.00109.34           O  
ATOM   3441  CB  SER A 745     102.626  85.026 156.951  1.00109.34           C  
ATOM   3442  OG  SER A 745     103.858  85.173 157.633  1.00109.34           O  
ATOM   3443  N   ILE A 746     101.310  82.907 159.283  1.00122.57           N  
ATOM   3444  CA  ILE A 746     101.436  82.048 160.425  1.00122.57           C  
ATOM   3445  C   ILE A 746     102.802  81.436 160.605  1.00122.57           C  
ATOM   3446  O   ILE A 746     103.253  81.283 161.740  1.00122.57           O  
ATOM   3447  CB  ILE A 746     100.392  80.956 160.447  1.00122.57           C  
ATOM   3448  CG1 ILE A 746     100.297  80.317 161.846  1.00122.57           C  
ATOM   3449  CG2 ILE A 746     100.687  79.958 159.315  1.00122.57           C  
ATOM   3450  CD1 ILE A 746      99.724  81.260 162.905  1.00122.57           C  
ATOM   3451  N   GLY A 747     103.492  81.041 159.512  1.00 40.71           N  
ATOM   3452  CA  GLY A 747     104.782  80.411 159.664  1.00 40.71           C  
ATOM   3453  C   GLY A 747     104.727  79.047 159.047  1.00 40.71           C  
ATOM   3454  O   GLY A 747     103.654  78.558 158.697  1.00 40.71           O  
ATOM   3455  N   GLU A 748     105.902  78.401 158.874  1.00153.26           N  
ATOM   3456  CA  GLU A 748     105.931  77.144 158.175  1.00153.26           C  
ATOM   3457  C   GLU A 748     105.181  76.060 158.901  1.00153.26           C  
ATOM   3458  O   GLU A 748     104.333  75.393 158.312  1.00153.26           O  
ATOM   3459  CB  GLU A 748     107.350  76.608 157.928  1.00153.26           C  
ATOM   3460  CG  GLU A 748     108.060  77.290 156.762  1.00153.26           C  
ATOM   3461  CD  GLU A 748     107.467  76.746 155.470  1.00153.26           C  
ATOM   3462  OE1 GLU A 748     106.702  75.748 155.535  1.00153.26           O  
ATOM   3463  OE2 GLU A 748     107.774  77.327 154.395  1.00153.26           O1-
ATOM   3464  N   GLN A 749     105.597  75.794 160.154  1.00134.15           N  
ATOM   3465  CA  GLN A 749     105.113  74.857 161.141  1.00134.15           C  
ATOM   3466  C   GLN A 749     104.110  75.409 162.107  1.00134.15           C  
ATOM   3467  O   GLN A 749     103.614  74.655 162.939  1.00134.15           O  
ATOM   3468  CB  GLN A 749     106.253  74.250 161.977  1.00134.15           C  
ATOM   3469  CG  GLN A 749     107.234  73.414 161.153  1.00134.15           C  
ATOM   3470  CD  GLN A 749     108.298  72.881 162.100  1.00134.15           C  
ATOM   3471  NE2 GLN A 749     108.174  73.231 163.409  1.00134.15           N  
ATOM   3472  OE1 GLN A 749     109.215  72.170 161.690  1.00134.15           O  
ATOM   3473  N   GLY A 750     103.888  76.737 162.141  1.00 49.66           N  
ATOM   3474  CA  GLY A 750     103.084  77.295 163.197  1.00 49.66           C  
ATOM   3475  C   GLY A 750     104.045  77.718 164.277  1.00 49.66           C  
ATOM   3476  O   GLY A 750     103.739  77.654 165.466  1.00 49.66           O  
ATOM   3477  N   MET A 751     105.254  78.164 163.868  1.00100.72           N  
ATOM   3478  CA  MET A 751     106.295  78.523 164.791  1.00100.72           C  
ATOM   3479  C   MET A 751     105.906  79.717 165.614  1.00100.72           C  
ATOM   3480  O   MET A 751     106.347  79.847 166.754  1.00100.72           O  
ATOM   3481  CB  MET A 751     107.666  78.822 164.167  1.00100.72           C  
ATOM   3482  CG  MET A 751     108.774  78.632 165.208  1.00100.72           C  
ATOM   3483  SD  MET A 751     110.376  79.363 164.788  1.00100.72           S  
ATOM   3484  CE  MET A 751     109.812  81.024 165.252  1.00100.72           C  
ATOM   3485  N   ASN A 752     105.129  80.657 165.038  1.00 58.91           N  
ATOM   3486  CA  ASN A 752     104.729  81.843 165.753  1.00 58.91           C  
ATOM   3487  C   ASN A 752     103.824  81.513 166.908  1.00 58.91           C  
ATOM   3488  O   ASN A 752     104.011  81.972 168.034  1.00 58.91           O  
ATOM   3489  CB  ASN A 752     103.974  82.851 164.871  1.00 58.91           C  
ATOM   3490  CG  ASN A 752     104.935  83.382 163.818  1.00 58.91           C  
ATOM   3491  ND2 ASN A 752     104.417  83.549 162.571  1.00 58.91           N  
ATOM   3492  OD1 ASN A 752     106.109  83.636 164.089  1.00 58.91           O  
ATOM   3493  N   LEU A 753     102.831  80.663 166.636  1.00181.22           N  
ATOM   3494  CA  LEU A 753     101.718  80.301 167.466  1.00181.22           C  
ATOM   3495  C   LEU A 753     102.096  79.367 168.603  1.00181.22           C  
ATOM   3496  O   LEU A 753     103.108  78.671 168.568  1.00181.22           O  
ATOM   3497  CB  LEU A 753     100.661  79.852 166.437  1.00181.22           C  
ATOM   3498  CG  LEU A 753      99.476  79.024 166.852  1.00181.22           C  
ATOM   3499  CD1 LEU A 753      98.395  78.980 165.759  1.00181.22           C  
ATOM   3500  CD2 LEU A 753     100.017  77.631 167.090  1.00181.22           C  
ATOM   3501  N   SER A 754     101.298  79.426 169.697  1.00106.77           N  
ATOM   3502  CA  SER A 754     101.457  78.692 170.932  1.00106.77           C  
ATOM   3503  C   SER A 754     100.847  77.325 170.753  1.00106.77           C  
ATOM   3504  O   SER A 754     100.232  77.038 169.733  1.00106.77           O  
ATOM   3505  CB  SER A 754     100.656  79.314 172.086  1.00106.77           C  
ATOM   3506  OG  SER A 754     100.769  80.723 172.051  1.00106.77           O  
ATOM   3507  N   GLY A 755     100.996  76.426 171.748  1.00 37.22           N  
ATOM   3508  CA  GLY A 755     100.451  75.095 171.625  1.00 37.22           C  
ATOM   3509  C   GLY A 755      98.951  75.133 171.560  1.00 37.22           C  
ATOM   3510  O   GLY A 755      98.353  74.416 170.760  1.00 37.22           O  
ATOM   3511  N   GLY A 756      98.296  75.932 172.427  1.00 44.43           N  
ATOM   3512  CA  GLY A 756      96.855  75.985 172.447  1.00 44.43           C  
ATOM   3513  C   GLY A 756      96.331  76.624 171.205  1.00 44.43           C  
ATOM   3514  O   GLY A 756      95.323  76.183 170.655  1.00 44.43           O  
ATOM   3515  N   GLN A 757      96.985  77.706 170.747  1.00140.50           N  
ATOM   3516  CA  GLN A 757      96.497  78.386 169.585  1.00140.50           C  
ATOM   3517  C   GLN A 757      96.592  77.504 168.372  1.00140.50           C  
ATOM   3518  O   GLN A 757      95.711  77.544 167.515  1.00140.50           O  
ATOM   3519  CB  GLN A 757      97.038  79.817 169.418  1.00140.50           C  
ATOM   3520  CG  GLN A 757      98.543  79.977 169.471  1.00140.50           C  
ATOM   3521  CD  GLN A 757      98.832  81.467 169.360  1.00140.50           C  
ATOM   3522  NE2 GLN A 757      97.754  82.293 169.407  1.00140.50           N  
ATOM   3523  OE1 GLN A 757      99.982  81.883 169.239  1.00140.50           O  
ATOM   3524  N   LYS A 758      97.637  76.663 168.259  1.00 93.22           N  
ATOM   3525  CA  LYS A 758      97.689  75.776 167.123  1.00 93.22           C  
ATOM   3526  C   LYS A 758      96.530  74.828 167.188  1.00 93.22           C  
ATOM   3527  O   LYS A 758      95.898  74.545 166.173  1.00 93.22           O  
ATOM   3528  CB  LYS A 758      98.962  74.906 167.029  1.00 93.22           C  
ATOM   3529  CG  LYS A 758      99.187  73.944 168.191  1.00 93.22           C  
ATOM   3530  CD  LYS A 758     100.287  72.915 167.919  1.00 93.22           C  
ATOM   3531  CE  LYS A 758     100.528  71.942 169.074  1.00 93.22           C  
ATOM   3532  NZ  LYS A 758     101.600  70.988 168.711  1.00 93.22           N1+
ATOM   3533  N   GLN A 759      96.227  74.325 168.401  1.00140.67           N  
ATOM   3534  CA  GLN A 759      95.200  73.335 168.609  1.00140.67           C  
ATOM   3535  C   GLN A 759      93.856  73.898 168.248  1.00140.67           C  
ATOM   3536  O   GLN A 759      93.051  73.214 167.616  1.00140.67           O  
ATOM   3537  CB  GLN A 759      95.073  72.916 170.088  1.00140.67           C  
ATOM   3538  CG  GLN A 759      96.296  72.209 170.678  1.00140.67           C  
ATOM   3539  CD  GLN A 759      96.186  70.723 170.379  1.00140.67           C  
ATOM   3540  NE2 GLN A 759      95.029  70.306 169.799  1.00140.67           N  
ATOM   3541  OE1 GLN A 759      97.101  69.952 170.657  1.00140.67           O  
ATOM   3542  N   ARG A 760      93.573  75.149 168.672  1.00159.94           N  
ATOM   3543  CA  ARG A 760      92.295  75.779 168.451  1.00159.94           C  
ATOM   3544  C   ARG A 760      92.077  76.042 166.992  1.00159.94           C  
ATOM   3545  O   ARG A 760      90.971  75.862 166.484  1.00159.94           O  
ATOM   3546  CB  ARG A 760      92.174  77.165 169.103  1.00159.94           C  
ATOM   3547  CG  ARG A 760      92.548  77.217 170.579  1.00159.94           C  
ATOM   3548  CD  ARG A 760      92.139  78.529 171.245  1.00159.94           C  
ATOM   3549  NE  ARG A 760      93.104  78.756 172.351  1.00159.94           N  
ATOM   3550  CZ  ARG A 760      94.264  79.416 172.068  1.00159.94           C  
ATOM   3551  NH1 ARG A 760      94.457  79.964 170.835  1.00159.94           N1+
ATOM   3552  NH2 ARG A 760      95.246  79.526 173.002  1.00159.94           N  
ATOM   3553  N   LEU A 761      93.123  76.527 166.291  1.00 93.95           N  
ATOM   3554  CA  LEU A 761      93.002  76.816 164.887  1.00 93.95           C  
ATOM   3555  C   LEU A 761      92.727  75.548 164.138  1.00 93.95           C  
ATOM   3556  O   LEU A 761      91.929  75.536 163.202  1.00 93.95           O  
ATOM   3557  CB  LEU A 761      94.243  77.492 164.269  1.00 93.95           C  
ATOM   3558  CG  LEU A 761      94.323  79.015 164.513  1.00 93.95           C  
ATOM   3559  CD1 LEU A 761      94.339  79.371 166.006  1.00 93.95           C  
ATOM   3560  CD2 LEU A 761      95.503  79.633 163.744  1.00 93.95           C  
ATOM   3561  N   SER A 762      93.388  74.445 164.532  1.00 38.27           N  
ATOM   3562  CA  SER A 762      93.201  73.180 163.879  1.00 38.27           C  
ATOM   3563  C   SER A 762      91.785  72.724 164.091  1.00 38.27           C  
ATOM   3564  O   SER A 762      91.198  72.088 163.215  1.00 38.27           O  
ATOM   3565  CB  SER A 762      94.142  72.092 164.426  1.00 38.27           C  
ATOM   3566  OG  SER A 762      93.922  70.862 163.752  1.00 38.27           O  
ATOM   3567  N   LEU A 763      91.218  73.000 165.283  1.00 52.58           N  
ATOM   3568  CA  LEU A 763      89.862  72.635 165.602  1.00 52.58           C  
ATOM   3569  C   LEU A 763      88.891  73.452 164.798  1.00 52.58           C  
ATOM   3570  O   LEU A 763      87.936  72.921 164.234  1.00 52.58           O  
ATOM   3571  CB  LEU A 763      89.529  72.861 167.088  1.00 52.58           C  
ATOM   3572  CG  LEU A 763      88.086  72.486 167.465  1.00 52.58           C  
ATOM   3573  CD1 LEU A 763      87.817  70.992 167.221  1.00 52.58           C  
ATOM   3574  CD2 LEU A 763      87.754  72.922 168.900  1.00 52.58           C  
ATOM   3575  N   ALA A 764      89.139  74.772 164.701  1.00 45.63           N  
ATOM   3576  CA  ALA A 764      88.252  75.689 164.045  1.00 45.63           C  
ATOM   3577  C   ALA A 764      88.088  75.316 162.603  1.00 45.63           C  
ATOM   3578  O   ALA A 764      86.991  75.450 162.059  1.00 45.63           O  
ATOM   3579  CB  ALA A 764      88.761  77.138 164.088  1.00 45.63           C  
ATOM   3580  N   ARG A 765      89.169  74.860 161.928  1.00111.91           N  
ATOM   3581  CA  ARG A 765      89.021  74.567 160.529  1.00111.91           C  
ATOM   3582  C   ARG A 765      88.063  73.428 160.338  1.00111.91           C  
ATOM   3583  O   ARG A 765      87.236  73.460 159.427  1.00111.91           O  
ATOM   3584  CB  ARG A 765      90.313  74.242 159.742  1.00111.91           C  
ATOM   3585  CG  ARG A 765      91.027  72.931 160.066  1.00111.91           C  
ATOM   3586  CD  ARG A 765      92.098  72.585 159.026  1.00111.91           C  
ATOM   3587  NE  ARG A 765      92.514  71.171 159.250  1.00111.91           N  
ATOM   3588  CZ  ARG A 765      93.587  70.878 160.039  1.00111.91           C  
ATOM   3589  NH1 ARG A 765      94.302  71.881 160.627  1.00111.91           N1+
ATOM   3590  NH2 ARG A 765      93.954  69.578 160.234  1.00111.91           N  
ATOM   3591  N   ALA A 766      88.145  72.385 161.189  1.00 37.46           N  
ATOM   3592  CA  ALA A 766      87.282  71.238 161.073  1.00 37.46           C  
ATOM   3593  C   ALA A 766      85.854  71.642 161.302  1.00 37.46           C  
ATOM   3594  O   ALA A 766      84.954  71.169 160.606  1.00 37.46           O  
ATOM   3595  CB  ALA A 766      87.622  70.136 162.090  1.00 37.46           C  
ATOM   3596  N   VAL A 767      85.607  72.513 162.302  1.00 41.05           N  
ATOM   3597  CA  VAL A 767      84.280  72.966 162.636  1.00 41.05           C  
ATOM   3598  C   VAL A 767      83.723  73.776 161.501  1.00 41.05           C  
ATOM   3599  O   VAL A 767      82.539  73.683 161.180  1.00 41.05           O  
ATOM   3600  CB  VAL A 767      84.253  73.826 163.867  1.00 41.05           C  
ATOM   3601  CG1 VAL A 767      82.830  74.381 164.046  1.00 41.05           C  
ATOM   3602  CG2 VAL A 767      84.739  72.984 165.058  1.00 41.05           C  
ATOM   3603  N   TYR A 768      84.578  74.597 160.866  1.00 64.24           N  
ATOM   3604  CA  TYR A 768      84.212  75.482 159.797  1.00 64.24           C  
ATOM   3605  C   TYR A 768      83.734  74.700 158.602  1.00 64.24           C  
ATOM   3606  O   TYR A 768      82.831  75.135 157.889  1.00 64.24           O  
ATOM   3607  CB  TYR A 768      85.381  76.371 159.337  1.00 64.24           C  
ATOM   3608  CG  TYR A 768      84.861  77.370 158.357  1.00 64.24           C  
ATOM   3609  CD1 TYR A 768      84.246  78.518 158.803  1.00 64.24           C  
ATOM   3610  CD2 TYR A 768      84.989  77.172 157.001  1.00 64.24           C  
ATOM   3611  CE1 TYR A 768      83.764  79.450 157.916  1.00 64.24           C  
ATOM   3612  CE2 TYR A 768      84.507  78.101 156.109  1.00 64.24           C  
ATOM   3613  CZ  TYR A 768      83.893  79.243 156.565  1.00 64.24           C  
ATOM   3614  OH  TYR A 768      83.401  80.198 155.651  1.00 64.24           O  
ATOM   3615  N   ARG A 769      84.348  73.529 158.341  1.00105.57           N  
ATOM   3616  CA  ARG A 769      84.051  72.706 157.195  1.00105.57           C  
ATOM   3617  C   ARG A 769      82.620  72.235 157.218  1.00105.57           C  
ATOM   3618  O   ARG A 769      82.003  72.089 156.163  1.00105.57           O  
ATOM   3619  CB  ARG A 769      84.930  71.447 157.110  1.00105.57           C  
ATOM   3620  CG  ARG A 769      84.603  70.583 155.890  1.00105.57           C  
ATOM   3621  CD  ARG A 769      85.330  69.238 155.862  1.00105.57           C  
ATOM   3622  NE  ARG A 769      84.875  68.517 154.638  1.00105.57           N  
ATOM   3623  CZ  ARG A 769      85.361  67.274 154.351  1.00105.57           C  
ATOM   3624  NH1 ARG A 769      86.270  66.687 155.183  1.00105.57           N1+
ATOM   3625  NH2 ARG A 769      84.936  66.616 153.234  1.00105.57           N  
ATOM   3626  N   LYS A 770      82.052  71.988 158.415  1.00164.53           N  
ATOM   3627  CA  LYS A 770      80.693  71.530 158.559  1.00164.53           C  
ATOM   3628  C   LYS A 770      80.493  70.186 157.906  1.00164.53           C  
ATOM   3629  O   LYS A 770      79.648  70.020 157.026  1.00164.53           O  
ATOM   3630  CB  LYS A 770      79.656  72.519 157.988  1.00164.53           C  
ATOM   3631  CG  LYS A 770      78.257  72.413 158.612  1.00164.53           C  
ATOM   3632  CD  LYS A 770      77.551  71.065 158.441  1.00164.53           C  
ATOM   3633  CE  LYS A 770      76.174  71.001 159.105  1.00164.53           C  
ATOM   3634  NZ  LYS A 770      75.193  71.785 158.319  1.00164.53           N1+
ATOM   3635  N   ALA A 771      81.309  69.191 158.318  1.00 47.95           N  
ATOM   3636  CA  ALA A 771      81.222  67.829 157.856  1.00 47.95           C  
ATOM   3637  C   ALA A 771      80.206  67.077 158.678  1.00 47.95           C  
ATOM   3638  O   ALA A 771      79.717  67.572 159.693  1.00 47.95           O  
ATOM   3639  CB  ALA A 771      82.554  67.067 157.966  1.00 47.95           C  
ATOM   3640  N   ALA A 772      79.797  65.880 158.193  1.00 48.86           N  
ATOM   3641  CA  ALA A 772      78.840  65.021 158.850  1.00 48.86           C  
ATOM   3642  C   ALA A 772      79.364  64.387 160.116  1.00 48.86           C  
ATOM   3643  O   ALA A 772      78.688  64.404 161.144  1.00 48.86           O  
ATOM   3644  CB  ALA A 772      78.358  63.876 157.944  1.00 48.86           C  
ATOM   3645  N   VAL A 773      80.589  63.809 160.083  1.00 46.97           N  
ATOM   3646  CA  VAL A 773      81.122  63.127 161.236  1.00 46.97           C  
ATOM   3647  C   VAL A 773      82.350  63.861 161.702  1.00 46.97           C  
ATOM   3648  O   VAL A 773      83.100  64.401 160.892  1.00 46.97           O  
ATOM   3649  CB  VAL A 773      81.532  61.711 160.941  1.00 46.97           C  
ATOM   3650  CG1 VAL A 773      82.147  61.098 162.212  1.00 46.97           C  
ATOM   3651  CG2 VAL A 773      80.309  60.948 160.404  1.00 46.97           C  
ATOM   3652  N   TYR A 774      82.578  63.907 163.038  1.00 70.18           N  
ATOM   3653  CA  TYR A 774      83.713  64.601 163.596  1.00 70.18           C  
ATOM   3654  C   TYR A 774      84.553  63.652 164.412  1.00 70.18           C  
ATOM   3655  O   TYR A 774      84.049  62.979 165.309  1.00 70.18           O  
ATOM   3656  CB  TYR A 774      83.336  65.738 164.567  1.00 70.18           C  
ATOM   3657  CG  TYR A 774      82.772  66.893 163.816  1.00 70.18           C  
ATOM   3658  CD1 TYR A 774      81.459  66.907 163.401  1.00 70.18           C  
ATOM   3659  CD2 TYR A 774      83.569  67.981 163.544  1.00 70.18           C  
ATOM   3660  CE1 TYR A 774      80.958  67.988 162.715  1.00 70.18           C  
ATOM   3661  CE2 TYR A 774      83.072  69.062 162.858  1.00 70.18           C  
ATOM   3662  CZ  TYR A 774      81.764  69.066 162.441  1.00 70.18           C  
ATOM   3663  OH  TYR A 774      81.252  70.178 161.739  1.00 70.18           O  
ATOM   3664  N   LEU A 775      85.875  63.591 164.121  1.00 66.90           N  
ATOM   3665  CA  LEU A 775      86.773  62.752 164.875  1.00 66.90           C  
ATOM   3666  C   LEU A 775      87.820  63.630 165.506  1.00 66.90           C  
ATOM   3667  O   LEU A 775      88.727  64.112 164.828  1.00 66.90           O  
ATOM   3668  CB  LEU A 775      87.518  61.721 164.009  1.00 66.90           C  
ATOM   3669  CG  LEU A 775      86.594  60.675 163.356  1.00 66.90           C  
ATOM   3670  CD1 LEU A 775      87.396  59.677 162.503  1.00 66.90           C  
ATOM   3671  CD2 LEU A 775      85.718  59.978 164.407  1.00 66.90           C  
ATOM   3672  N   LEU A 776      87.749  63.820 166.842  1.00 59.30           N  
ATOM   3673  CA  LEU A 776      88.647  64.711 167.533  1.00 59.30           C  
ATOM   3674  C   LEU A 776      89.678  63.916 168.283  1.00 59.30           C  
ATOM   3675  O   LEU A 776      89.347  63.052 169.093  1.00 59.30           O  
ATOM   3676  CB  LEU A 776      87.924  65.576 168.581  1.00 59.30           C  
ATOM   3677  CG  LEU A 776      86.804  66.465 168.004  1.00 59.30           C  
ATOM   3678  CD1 LEU A 776      86.133  67.297 169.110  1.00 59.30           C  
ATOM   3679  CD2 LEU A 776      87.311  67.329 166.838  1.00 59.30           C  
ATOM   3680  N   ASP A 777      90.972  64.217 168.045  1.00 78.35           N  
ATOM   3681  CA  ASP A 777      92.024  63.499 168.710  1.00 78.35           C  
ATOM   3682  C   ASP A 777      92.600  64.373 169.796  1.00 78.35           C  
ATOM   3683  O   ASP A 777      93.712  64.883 169.658  1.00 78.35           O  
ATOM   3684  CB  ASP A 777      93.168  63.121 167.748  1.00 78.35           C  
ATOM   3685  CG  ASP A 777      94.043  62.047 168.382  1.00 78.35           C  
ATOM   3686  OD1 ASP A 777      94.380  62.173 169.589  1.00 78.35           O  
ATOM   3687  OD2 ASP A 777      94.381  61.074 167.656  1.00 78.35           O1-
ATOM   3688  N   ASP A 778      91.896  64.478 170.949  1.00135.16           N  
ATOM   3689  CA  ASP A 778      92.305  65.289 172.079  1.00135.16           C  
ATOM   3690  C   ASP A 778      92.618  66.728 171.776  1.00135.16           C  
ATOM   3691  O   ASP A 778      93.788  67.108 171.757  1.00135.16           O  
ATOM   3692  CB  ASP A 778      93.520  64.770 172.866  1.00135.16           C  
ATOM   3693  CG  ASP A 778      93.017  63.972 174.046  1.00135.16           C  
ATOM   3694  OD1 ASP A 778      92.178  64.549 174.791  1.00135.16           O  
ATOM   3695  OD2 ASP A 778      93.450  62.804 174.234  1.00135.16           O1-
ATOM   3696  N   PRO A 779      91.618  67.532 171.506  1.00122.54           N  
ATOM   3697  CA  PRO A 779      91.781  68.956 171.286  1.00122.54           C  
ATOM   3698  C   PRO A 779      92.005  69.819 172.515  1.00122.54           C  
ATOM   3699  O   PRO A 779      92.278  71.008 172.367  1.00122.54           O  
ATOM   3700  CB  PRO A 779      90.549  69.402 170.500  1.00122.54           C  
ATOM   3701  CG  PRO A 779      89.511  68.295 170.755  1.00122.54           C  
ATOM   3702  CD  PRO A 779      90.368  67.036 170.961  1.00122.54           C  
ATOM   3703  N   LEU A 780      91.748  69.274 173.713  1.00207.63           N  
ATOM   3704  CA  LEU A 780      91.817  69.835 175.045  1.00207.63           C  
ATOM   3705  C   LEU A 780      93.171  69.788 175.723  1.00207.63           C  
ATOM   3706  O   LEU A 780      93.191  69.857 176.947  1.00207.63           O  
ATOM   3707  CB  LEU A 780      90.811  69.188 176.011  1.00207.63           C  
ATOM   3708  CG  LEU A 780      89.346  69.339 175.556  1.00207.63           C  
ATOM   3709  CD1 LEU A 780      88.985  70.815 175.334  1.00207.63           C  
ATOM   3710  CD2 LEU A 780      89.020  68.448 174.347  1.00207.63           C  
ATOM   3711  N   ALA A 781      94.274  69.384 175.061  1.00 91.86           N  
ATOM   3712  CA  ALA A 781      95.526  69.236 175.779  1.00 91.86           C  
ATOM   3713  C   ALA A 781      96.242  70.491 176.261  1.00 91.86           C  
ATOM   3714  O   ALA A 781      96.513  70.639 177.452  1.00 91.86           O  
ATOM   3715  CB  ALA A 781      96.547  68.434 174.950  1.00 91.86           C  
ATOM   3716  N   ALA A 782      96.579  71.410 175.330  1.00 90.78           N  
ATOM   3717  CA  ALA A 782      97.357  72.624 175.488  1.00 90.78           C  
ATOM   3718  C   ALA A 782      96.643  73.739 176.196  1.00 90.78           C  
ATOM   3719  O   ALA A 782      97.273  74.693 176.645  1.00 90.78           O  
ATOM   3720  CB  ALA A 782      97.842  73.191 174.143  1.00 90.78           C  
ATOM   3721  N   LEU A 783      95.305  73.731 176.153  1.00174.53           N  
ATOM   3722  CA  LEU A 783      94.490  74.805 176.641  1.00174.53           C  
ATOM   3723  C   LEU A 783      94.066  74.570 178.082  1.00174.53           C  
ATOM   3724  O   LEU A 783      94.025  73.436 178.552  1.00174.53           O  
ATOM   3725  CB  LEU A 783      93.367  74.971 175.595  1.00174.53           C  
ATOM   3726  CG  LEU A 783      92.315  76.043 175.809  1.00174.53           C  
ATOM   3727  CD1 LEU A 783      91.387  75.559 176.896  1.00174.53           C  
ATOM   3728  CD2 LEU A 783      92.911  77.435 176.060  1.00174.53           C  
ATOM   3729  N   ASP A 784      93.772  75.664 178.833  1.00 64.11           N  
ATOM   3730  CA  ASP A 784      93.442  75.634 180.242  1.00 64.11           C  
ATOM   3731  C   ASP A 784      92.017  75.212 180.474  1.00 64.11           C  
ATOM   3732  O   ASP A 784      91.240  74.999 179.550  1.00 64.11           O  
ATOM   3733  CB  ASP A 784      93.646  77.002 180.914  1.00 64.11           C  
ATOM   3734  CG  ASP A 784      92.746  78.012 180.209  1.00 64.11           C  
ATOM   3735  OD1 ASP A 784      92.087  77.637 179.202  1.00 64.11           O  
ATOM   3736  OD2 ASP A 784      92.710  79.184 180.663  1.00 64.11           O1-
ATOM   3737  N   ALA A 785      91.642  75.064 181.758  1.00 39.04           N  
ATOM   3738  CA  ALA A 785      90.326  74.610 182.119  1.00 39.04           C  
ATOM   3739  C   ALA A 785      89.276  75.586 181.681  1.00 39.04           C  
ATOM   3740  O   ALA A 785      88.207  75.180 181.231  1.00 39.04           O  
ATOM   3741  CB  ALA A 785      90.159  74.411 183.634  1.00 39.04           C  
ATOM   3742  N   HIS A 786      89.539  76.900 181.827  1.00 45.39           N  
ATOM   3743  CA  HIS A 786      88.553  77.903 181.528  1.00 45.39           C  
ATOM   3744  C   HIS A 786      88.205  77.903 180.072  1.00 45.39           C  
ATOM   3745  O   HIS A 786      87.028  77.860 179.710  1.00 45.39           O  
ATOM   3746  CB  HIS A 786      89.036  79.317 181.889  1.00 45.39           C  
ATOM   3747  CG  HIS A 786      87.960  80.353 181.767  1.00 45.39           C  
ATOM   3748  CD2 HIS A 786      87.704  81.242 180.768  1.00 45.39           C  
ATOM   3749  ND1 HIS A 786      86.998  80.576 182.725  1.00 45.39           N  
ATOM   3750  CE1 HIS A 786      86.212  81.582 182.263  1.00 45.39           C  
ATOM   3751  NE2 HIS A 786      86.601  82.018 181.078  1.00 45.39           N  
ATOM   3752  N   VAL A 787      89.222  77.950 179.196  1.00 55.01           N  
ATOM   3753  CA  VAL A 787      88.997  77.963 177.779  1.00 55.01           C  
ATOM   3754  C   VAL A 787      88.440  76.629 177.382  1.00 55.01           C  
ATOM   3755  O   VAL A 787      87.648  76.531 176.447  1.00 55.01           O  
ATOM   3756  CB  VAL A 787      90.242  78.260 176.993  1.00 55.01           C  
ATOM   3757  CG1 VAL A 787      89.943  78.105 175.493  1.00 55.01           C  
ATOM   3758  CG2 VAL A 787      90.747  79.659 177.379  1.00 55.01           C  
ATOM   3759  N   GLY A 788      88.858  75.558 178.083  1.00 23.13           N  
ATOM   3760  CA  GLY A 788      88.418  74.229 177.767  1.00 23.13           C  
ATOM   3761  C   GLY A 788      86.944  74.151 177.990  1.00 23.13           C  
ATOM   3762  O   GLY A 788      86.219  73.540 177.207  1.00 23.13           O  
ATOM   3763  N   GLN A 789      86.467  74.766 179.090  1.00 25.56           N  
ATOM   3764  CA  GLN A 789      85.069  74.755 179.405  1.00 25.56           C  
ATOM   3765  C   GLN A 789      84.336  75.504 178.336  1.00 25.56           C  
ATOM   3766  O   GLN A 789      83.256  75.096 177.906  1.00 25.56           O  
ATOM   3767  CB  GLN A 789      84.754  75.443 180.745  1.00 25.56           C  
ATOM   3768  CG  GLN A 789      85.364  74.730 181.954  1.00 25.56           C  
ATOM   3769  CD  GLN A 789      84.981  75.504 183.207  1.00 25.56           C  
ATOM   3770  NE2 GLN A 789      85.446  75.014 184.387  1.00 25.56           N  
ATOM   3771  OE1 GLN A 789      84.282  76.514 183.141  1.00 25.56           O  
ATOM   3772  N   HIS A 790      84.920  76.627 177.879  1.00 34.31           N  
ATOM   3773  CA  HIS A 790      84.299  77.461 176.890  1.00 34.31           C  
ATOM   3774  C   HIS A 790      84.134  76.682 175.621  1.00 34.31           C  
ATOM   3775  O   HIS A 790      83.063  76.689 175.013  1.00 34.31           O  
ATOM   3776  CB  HIS A 790      85.147  78.704 176.570  1.00 34.31           C  
ATOM   3777  CG  HIS A 790      84.465  79.689 175.667  1.00 34.31           C  
ATOM   3778  CD2 HIS A 790      83.792  80.834 175.971  1.00 34.31           C  
ATOM   3779  ND1 HIS A 790      84.423  79.582 174.294  1.00 34.31           N  
ATOM   3780  CE1 HIS A 790      83.732  80.659 173.840  1.00 34.31           C  
ATOM   3781  NE2 HIS A 790      83.329  81.446 174.820  1.00 34.31           N  
ATOM   3782  N   VAL A 791      85.200  75.983 175.186  1.00 35.88           N  
ATOM   3783  CA  VAL A 791      85.157  75.232 173.964  1.00 35.88           C  
ATOM   3784  C   VAL A 791      84.167  74.110 174.091  1.00 35.88           C  
ATOM   3785  O   VAL A 791      83.362  73.874 173.189  1.00 35.88           O  
ATOM   3786  CB  VAL A 791      86.487  74.632 173.610  1.00 35.88           C  
ATOM   3787  CG1 VAL A 791      86.325  73.785 172.337  1.00 35.88           C  
ATOM   3788  CG2 VAL A 791      87.510  75.773 173.472  1.00 35.88           C  
ATOM   3789  N   PHE A 792      84.197  73.393 175.229  1.00 55.78           N  
ATOM   3790  CA  PHE A 792      83.338  72.258 175.423  1.00 55.78           C  
ATOM   3791  C   PHE A 792      81.911  72.705 175.451  1.00 55.78           C  
ATOM   3792  O   PHE A 792      81.035  72.052 174.885  1.00 55.78           O  
ATOM   3793  CB  PHE A 792      83.633  71.508 176.737  1.00 55.78           C  
ATOM   3794  CG  PHE A 792      82.848  70.237 176.743  1.00 55.78           C  
ATOM   3795  CD1 PHE A 792      83.339  69.112 176.121  1.00 55.78           C  
ATOM   3796  CD2 PHE A 792      81.626  70.163 177.371  1.00 55.78           C  
ATOM   3797  CE1 PHE A 792      82.626  67.935 176.120  1.00 55.78           C  
ATOM   3798  CE2 PHE A 792      80.908  68.990 177.374  1.00 55.78           C  
ATOM   3799  CZ  PHE A 792      81.404  67.872 176.748  1.00 55.78           C  
ATOM   3800  N   ASN A 793      81.627  73.820 176.152  1.00 83.94           N  
ATOM   3801  CA  ASN A 793      80.263  74.262 176.228  1.00 83.94           C  
ATOM   3802  C   ASN A 793      79.781  74.733 174.886  1.00 83.94           C  
ATOM   3803  O   ASN A 793      78.712  74.327 174.430  1.00 83.94           O  
ATOM   3804  CB  ASN A 793      80.072  75.421 177.225  1.00 83.94           C  
ATOM   3805  CG  ASN A 793      78.581  75.655 177.425  1.00 83.94           C  
ATOM   3806  ND2 ASN A 793      78.137  75.657 178.711  1.00 83.94           N  
ATOM   3807  OD1 ASN A 793      77.828  75.831 176.469  1.00 83.94           O  
ATOM   3808  N   GLN A 794      80.547  75.635 174.236  1.00135.84           N  
ATOM   3809  CA  GLN A 794      80.136  76.224 172.991  1.00135.84           C  
ATOM   3810  C   GLN A 794      80.245  75.339 171.775  1.00135.84           C  
ATOM   3811  O   GLN A 794      79.369  75.394 170.917  1.00135.84           O  
ATOM   3812  CB  GLN A 794      80.900  77.524 172.685  1.00135.84           C  
ATOM   3813  CG  GLN A 794      80.438  78.722 173.520  1.00135.84           C  
ATOM   3814  CD  GLN A 794      80.563  78.385 174.999  1.00135.84           C  
ATOM   3815  NE2 GLN A 794      81.660  78.866 175.641  1.00135.84           N  
ATOM   3816  OE1 GLN A 794      79.700  77.721 175.574  1.00135.84           O  
ATOM   3817  N   VAL A 795      81.385  74.643 171.569  1.00102.40           N  
ATOM   3818  CA  VAL A 795      81.539  73.836 170.381  1.00102.40           C  
ATOM   3819  C   VAL A 795      81.120  72.387 170.451  1.00102.40           C  
ATOM   3820  O   VAL A 795      80.218  71.944 169.741  1.00102.40           O  
ATOM   3821  CB  VAL A 795      82.960  73.849 169.897  1.00102.40           C  
ATOM   3822  CG1 VAL A 795      83.067  72.978 168.635  1.00102.40           C  
ATOM   3823  CG2 VAL A 795      83.389  75.313 169.692  1.00102.40           C  
ATOM   3824  N   ILE A 796      81.813  71.615 171.322  1.00 83.51           N  
ATOM   3825  CA  ILE A 796      81.739  70.173 171.410  1.00 83.51           C  
ATOM   3826  C   ILE A 796      80.477  69.625 172.017  1.00 83.51           C  
ATOM   3827  O   ILE A 796      79.910  68.665 171.499  1.00 83.51           O  
ATOM   3828  CB  ILE A 796      82.884  69.586 172.191  1.00 83.51           C  
ATOM   3829  CG1 ILE A 796      84.226  69.982 171.551  1.00 83.51           C  
ATOM   3830  CG2 ILE A 796      82.680  68.062 172.264  1.00 83.51           C  
ATOM   3831  CD1 ILE A 796      85.436  69.681 172.436  1.00 83.51           C  
ATOM   3832  N   GLY A 797      80.003  70.220 173.130  1.00 55.06           N  
ATOM   3833  CA  GLY A 797      78.938  69.652 173.920  1.00 55.06           C  
ATOM   3834  C   GLY A 797      77.613  69.773 173.241  1.00 55.06           C  
ATOM   3835  O   GLY A 797      77.497  70.276 172.126  1.00 55.06           O  
ATOM   3836  N   PRO A 798      76.602  69.240 173.888  1.00225.41           N  
ATOM   3837  CA  PRO A 798      75.267  69.398 173.393  1.00225.41           C  
ATOM   3838  C   PRO A 798      74.991  70.814 173.721  1.00225.41           C  
ATOM   3839  O   PRO A 798      75.262  71.167 174.852  1.00225.41           O  
ATOM   3840  CB  PRO A 798      74.407  68.375 174.139  1.00225.41           C  
ATOM   3841  CG  PRO A 798      75.302  67.889 175.297  1.00225.41           C  
ATOM   3842  CD  PRO A 798      76.731  68.097 174.770  1.00225.41           C  
ATOM   3843  N   GLY A 799      74.417  71.626 172.828  1.00241.43           N  
ATOM   3844  CA  GLY A 799      74.217  73.022 173.068  1.00241.43           C  
ATOM   3845  C   GLY A 799      75.101  73.766 172.110  1.00241.43           C  
ATOM   3846  O   GLY A 799      74.786  74.883 171.708  1.00241.43           O  
ATOM   3847  N   GLY A 800      76.214  73.137 171.682  1.00 56.36           N  
ATOM   3848  CA  GLY A 800      77.143  73.793 170.803  1.00 56.36           C  
ATOM   3849  C   GLY A 800      76.734  73.584 169.375  1.00 56.36           C  
ATOM   3850  O   GLY A 800      75.645  73.093 169.085  1.00 56.36           O  
ATOM   3851  N   LEU A 801      77.635  73.969 168.446  1.00 62.24           N  
ATOM   3852  CA  LEU A 801      77.453  73.926 167.015  1.00 62.24           C  
ATOM   3853  C   LEU A 801      77.332  72.506 166.526  1.00 62.24           C  
ATOM   3854  O   LEU A 801      76.639  72.234 165.546  1.00 62.24           O  
ATOM   3855  CB  LEU A 801      78.629  74.563 166.254  1.00 62.24           C  
ATOM   3856  CG  LEU A 801      78.810  76.067 166.530  1.00 62.24           C  
ATOM   3857  CD1 LEU A 801      79.997  76.642 165.740  1.00 62.24           C  
ATOM   3858  CD2 LEU A 801      77.507  76.845 166.282  1.00 62.24           C  
ATOM   3859  N   LEU A 802      78.077  71.587 167.166  1.00159.02           N  
ATOM   3860  CA  LEU A 802      78.204  70.176 166.891  1.00159.02           C  
ATOM   3861  C   LEU A 802      77.031  69.339 167.341  1.00159.02           C  
ATOM   3862  O   LEU A 802      77.055  68.125 167.142  1.00159.02           O  
ATOM   3863  CB  LEU A 802      79.513  69.563 167.418  1.00159.02           C  
ATOM   3864  CG  LEU A 802      80.740  70.027 166.603  1.00159.02           C  
ATOM   3865  CD1 LEU A 802      80.980  71.537 166.753  1.00159.02           C  
ATOM   3866  CD2 LEU A 802      81.986  69.182 166.915  1.00159.02           C  
ATOM   3867  N   GLN A 803      76.016  69.913 168.023  1.00119.96           N  
ATOM   3868  CA  GLN A 803      74.947  69.125 168.594  1.00119.96           C  
ATOM   3869  C   GLN A 803      74.353  68.148 167.630  1.00119.96           C  
ATOM   3870  O   GLN A 803      74.178  66.979 167.967  1.00119.96           O  
ATOM   3871  CB  GLN A 803      73.711  69.965 168.943  1.00119.96           C  
ATOM   3872  CG  GLN A 803      73.730  70.641 170.295  1.00119.96           C  
ATOM   3873  CD  GLN A 803      73.164  69.626 171.282  1.00119.96           C  
ATOM   3874  NE2 GLN A 803      72.176  70.068 172.106  1.00119.96           N  
ATOM   3875  OE1 GLN A 803      73.585  68.472 171.316  1.00119.96           O  
ATOM   3876  N   GLY A 804      73.979  68.599 166.426  1.00 40.10           N  
ATOM   3877  CA  GLY A 804      73.313  67.732 165.490  1.00 40.10           C  
ATOM   3878  C   GLY A 804      74.210  66.651 164.961  1.00 40.10           C  
ATOM   3879  O   GLY A 804      73.776  65.512 164.784  1.00 40.10           O  
ATOM   3880  N   THR A 805      75.485  66.978 164.685  1.00124.31           N  
ATOM   3881  CA  THR A 805      76.336  66.053 163.982  1.00124.31           C  
ATOM   3882  C   THR A 805      76.916  65.018 164.896  1.00124.31           C  
ATOM   3883  O   THR A 805      76.943  65.182 166.114  1.00124.31           O  
ATOM   3884  CB  THR A 805      77.483  66.722 163.283  1.00124.31           C  
ATOM   3885  CG2 THR A 805      76.917  67.785 162.323  1.00124.31           C  
ATOM   3886  OG1 THR A 805      78.345  67.336 164.230  1.00124.31           O  
ATOM   3887  N   THR A 806      77.390  63.893 164.309  1.00 53.52           N  
ATOM   3888  CA  THR A 806      77.994  62.845 165.085  1.00 53.52           C  
ATOM   3889  C   THR A 806      79.401  63.249 165.407  1.00 53.52           C  
ATOM   3890  O   THR A 806      80.143  63.700 164.533  1.00 53.52           O  
ATOM   3891  CB  THR A 806      78.037  61.522 164.389  1.00 53.52           C  
ATOM   3892  CG2 THR A 806      78.688  60.486 165.321  1.00 53.52           C  
ATOM   3893  OG1 THR A 806      76.717  61.121 164.070  1.00 53.52           O  
ATOM   3894  N   ARG A 807      79.799  63.076 166.689  1.00235.15           N  
ATOM   3895  CA  ARG A 807      81.096  63.495 167.159  1.00235.15           C  
ATOM   3896  C   ARG A 807      81.709  62.402 167.987  1.00235.15           C  
ATOM   3897  O   ARG A 807      81.072  61.881 168.904  1.00235.15           O  
ATOM   3898  CB  ARG A 807      81.023  64.642 168.180  1.00235.15           C  
ATOM   3899  CG  ARG A 807      80.457  65.969 167.689  1.00235.15           C  
ATOM   3900  CD  ARG A 807      79.691  66.695 168.796  1.00235.15           C  
ATOM   3901  NE  ARG A 807      78.463  65.885 169.019  1.00235.15           N  
ATOM   3902  CZ  ARG A 807      77.519  66.244 169.936  1.00235.15           C  
ATOM   3903  NH1 ARG A 807      77.733  67.298 170.776  1.00235.15           N1+
ATOM   3904  NH2 ARG A 807      76.349  65.544 169.990  1.00235.15           N  
ATOM   3905  N   ILE A 808      82.984  62.058 167.711  1.00 49.37           N  
ATOM   3906  CA  ILE A 808      83.701  61.091 168.503  1.00 49.37           C  
ATOM   3907  C   ILE A 808      84.994  61.741 168.922  1.00 49.37           C  
ATOM   3908  O   ILE A 808      85.682  62.338 168.095  1.00 49.37           O  
ATOM   3909  CB  ILE A 808      84.066  59.846 167.747  1.00 49.37           C  
ATOM   3910  CG1 ILE A 808      82.800  59.122 167.258  1.00 49.37           C  
ATOM   3911  CG2 ILE A 808      84.959  58.983 168.656  1.00 49.37           C  
ATOM   3912  CD1 ILE A 808      83.086  58.005 166.255  1.00 49.37           C  
ATOM   3913  N   LEU A 809      85.365  61.656 170.221  1.00184.10           N  
ATOM   3914  CA  LEU A 809      86.575  62.316 170.634  1.00184.10           C  
ATOM   3915  C   LEU A 809      87.320  61.484 171.634  1.00184.10           C  
ATOM   3916  O   LEU A 809      86.726  60.805 172.471  1.00184.10           O  
ATOM   3917  CB  LEU A 809      86.299  63.719 171.215  1.00184.10           C  
ATOM   3918  CG  LEU A 809      85.764  63.755 172.659  1.00184.10           C  
ATOM   3919  CD1 LEU A 809      84.658  62.720 172.883  1.00184.10           C  
ATOM   3920  CD2 LEU A 809      86.883  63.699 173.700  1.00184.10           C  
ATOM   3921  N   VAL A 810      88.672  61.507 171.557  1.00146.10           N  
ATOM   3922  CA  VAL A 810      89.407  60.732 172.510  1.00146.10           C  
ATOM   3923  C   VAL A 810      89.968  61.670 173.539  1.00146.10           C  
ATOM   3924  O   VAL A 810      90.864  62.467 173.268  1.00146.10           O  
ATOM   3925  CB  VAL A 810      90.462  59.835 171.901  1.00146.10           C  
ATOM   3926  CG1 VAL A 810      91.689  60.627 171.430  1.00146.10           C  
ATOM   3927  CG2 VAL A 810      90.779  58.726 172.906  1.00146.10           C  
ATOM   3928  N   THR A 811      89.444  61.599 174.780  1.00138.89           N  
ATOM   3929  CA  THR A 811      89.843  62.552 175.776  1.00138.89           C  
ATOM   3930  C   THR A 811      90.336  61.882 177.022  1.00138.89           C  
ATOM   3931  O   THR A 811      89.724  60.956 177.548  1.00138.89           O  
ATOM   3932  CB  THR A 811      88.711  63.442 176.192  1.00138.89           C  
ATOM   3933  CG2 THR A 811      87.586  62.558 176.762  1.00138.89           C  
ATOM   3934  OG1 THR A 811      89.149  64.379 177.164  1.00138.89           O  
ATOM   3935  N   HIS A 812      91.509  62.334 177.500  1.00122.30           N  
ATOM   3936  CA  HIS A 812      92.111  61.889 178.724  1.00122.30           C  
ATOM   3937  C   HIS A 812      91.498  62.553 179.919  1.00122.30           C  
ATOM   3938  O   HIS A 812      91.654  62.066 181.038  1.00122.30           O  
ATOM   3939  CB  HIS A 812      93.642  62.048 178.723  1.00122.30           C  
ATOM   3940  CG  HIS A 812      94.287  60.945 177.931  1.00122.30           C  
ATOM   3941  CD2 HIS A 812      95.110  59.941 178.343  1.00122.30           C  
ATOM   3942  ND1 HIS A 812      94.104  60.744 176.580  1.00122.30           N  
ATOM   3943  CE1 HIS A 812      94.812  59.634 176.246  1.00122.30           C  
ATOM   3944  NE2 HIS A 812      95.439  59.113 177.285  1.00122.30           N  
ATOM   3945  N   ALA A 813      90.835  63.715 179.731  1.00 50.14           N  
ATOM   3946  CA  ALA A 813      90.301  64.431 180.863  1.00 50.14           C  
ATOM   3947  C   ALA A 813      88.981  63.845 181.278  1.00 50.14           C  
ATOM   3948  O   ALA A 813      88.032  63.767 180.501  1.00 50.14           O  
ATOM   3949  CB  ALA A 813      90.074  65.926 180.580  1.00 50.14           C  
ATOM   3950  N   LEU A 814      88.922  63.428 182.558  1.00 70.99           N  
ATOM   3951  CA  LEU A 814      87.830  62.765 183.224  1.00 70.99           C  
ATOM   3952  C   LEU A 814      86.640  63.640 183.516  1.00 70.99           C  
ATOM   3953  O   LEU A 814      85.523  63.134 183.612  1.00 70.99           O  
ATOM   3954  CB  LEU A 814      88.253  62.135 184.561  1.00 70.99           C  
ATOM   3955  CG  LEU A 814      89.329  61.045 184.409  1.00 70.99           C  
ATOM   3956  CD1 LEU A 814      89.668  60.401 185.762  1.00 70.99           C  
ATOM   3957  CD2 LEU A 814      88.935  60.018 183.336  1.00 70.99           C  
ATOM   3958  N   HIS A 815      86.822  64.960 183.689  1.00122.71           N  
ATOM   3959  CA  HIS A 815      85.776  65.799 184.225  1.00122.71           C  
ATOM   3960  C   HIS A 815      84.475  65.742 183.460  1.00122.71           C  
ATOM   3961  O   HIS A 815      83.413  65.609 184.063  1.00122.71           O  
ATOM   3962  CB  HIS A 815      86.193  67.278 184.292  1.00122.71           C  
ATOM   3963  CG  HIS A 815      85.141  68.160 184.896  1.00122.71           C  
ATOM   3964  CD2 HIS A 815      84.176  68.909 184.296  1.00122.71           C  
ATOM   3965  ND1 HIS A 815      84.986  68.362 186.249  1.00122.71           N  
ATOM   3966  CE1 HIS A 815      83.942  69.216 186.400  1.00122.71           C  
ATOM   3967  NE2 HIS A 815      83.419  69.576 185.241  1.00122.71           N  
ATOM   3968  N   ILE A 816      84.530  65.846 182.123  1.00124.37           N  
ATOM   3969  CA  ILE A 816      83.421  65.929 181.203  1.00124.37           C  
ATOM   3970  C   ILE A 816      82.590  64.671 181.123  1.00124.37           C  
ATOM   3971  O   ILE A 816      81.409  64.733 180.782  1.00124.37           O  
ATOM   3972  CB  ILE A 816      83.877  66.266 179.804  1.00124.37           C  
ATOM   3973  CG1 ILE A 816      84.602  67.626 179.783  1.00124.37           C  
ATOM   3974  CG2 ILE A 816      82.659  66.234 178.865  1.00124.37           C  
ATOM   3975  CD1 ILE A 816      85.969  67.619 180.463  1.00124.37           C  
ATOM   3976  N   LEU A 817      83.160  63.498 181.455  1.00143.59           N  
ATOM   3977  CA  LEU A 817      82.593  62.206 181.140  1.00143.59           C  
ATOM   3978  C   LEU A 817      81.124  62.089 181.437  1.00143.59           C  
ATOM   3979  O   LEU A 817      80.433  61.439 180.654  1.00143.59           O  
ATOM   3980  CB  LEU A 817      83.271  61.041 181.896  1.00143.59           C  
ATOM   3981  CG  LEU A 817      84.607  60.525 181.315  1.00143.59           C  
ATOM   3982  CD1 LEU A 817      84.371  59.609 180.107  1.00143.59           C  
ATOM   3983  CD2 LEU A 817      85.571  61.667 180.979  1.00143.59           C  
ATOM   3984  N   PRO A 818      80.582  62.629 182.484  1.00 73.42           N  
ATOM   3985  CA  PRO A 818      79.171  62.453 182.707  1.00 73.42           C  
ATOM   3986  C   PRO A 818      78.307  63.060 181.636  1.00 73.42           C  
ATOM   3987  O   PRO A 818      77.144  62.671 181.529  1.00 73.42           O  
ATOM   3988  CB  PRO A 818      78.919  62.981 184.118  1.00 73.42           C  
ATOM   3989  CG  PRO A 818      80.256  62.713 184.840  1.00 73.42           C  
ATOM   3990  CD  PRO A 818      81.318  62.780 183.729  1.00 73.42           C  
ATOM   3991  N   GLN A 819      78.825  64.038 180.869  1.00 42.99           N  
ATOM   3992  CA  GLN A 819      78.080  64.690 179.824  1.00 42.99           C  
ATOM   3993  C   GLN A 819      77.822  63.769 178.660  1.00 42.99           C  
ATOM   3994  O   GLN A 819      76.739  63.796 178.077  1.00 42.99           O  
ATOM   3995  CB  GLN A 819      78.815  65.923 179.270  1.00 42.99           C  
ATOM   3996  CG  GLN A 819      78.959  67.057 180.288  1.00 42.99           C  
ATOM   3997  CD  GLN A 819      77.579  67.664 180.502  1.00 42.99           C  
ATOM   3998  NE2 GLN A 819      77.193  67.861 181.792  1.00 42.99           N  
ATOM   3999  OE1 GLN A 819      76.859  67.951 179.546  1.00 42.99           O  
ATOM   4000  N   ALA A 820      78.813  62.927 178.292  1.00 40.99           N  
ATOM   4001  CA  ALA A 820      78.751  62.112 177.104  1.00 40.99           C  
ATOM   4002  C   ALA A 820      77.699  61.051 177.193  1.00 40.99           C  
ATOM   4003  O   ALA A 820      77.358  60.567 178.271  1.00 40.99           O  
ATOM   4004  CB  ALA A 820      80.084  61.420 176.767  1.00 40.99           C  
ATOM   4005  N   ASP A 821      77.128  60.707 176.017  1.00 46.36           N  
ATOM   4006  CA  ASP A 821      76.087  59.721 175.898  1.00 46.36           C  
ATOM   4007  C   ASP A 821      76.609  58.339 176.177  1.00 46.36           C  
ATOM   4008  O   ASP A 821      76.037  57.608 176.985  1.00 46.36           O  
ATOM   4009  CB  ASP A 821      75.472  59.692 174.489  1.00 46.36           C  
ATOM   4010  CG  ASP A 821      74.760  61.018 174.260  1.00 46.36           C  
ATOM   4011  OD1 ASP A 821      74.693  61.827 175.223  1.00 46.36           O  
ATOM   4012  OD2 ASP A 821      74.274  61.239 173.119  1.00 46.36           O1-
ATOM   4013  N   TRP A 822      77.722  57.953 175.517  1.00117.56           N  
ATOM   4014  CA  TRP A 822      78.242  56.616 175.645  1.00117.56           C  
ATOM   4015  C   TRP A 822      79.741  56.734 175.633  1.00117.56           C  
ATOM   4016  O   TRP A 822      80.298  57.451 174.804  1.00117.56           O  
ATOM   4017  CB  TRP A 822      77.806  55.781 174.433  1.00117.56           C  
ATOM   4018  CG  TRP A 822      78.202  54.332 174.410  1.00117.56           C  
ATOM   4019  CD1 TRP A 822      79.302  53.737 173.870  1.00117.56           C  
ATOM   4020  CD2 TRP A 822      77.385  53.283 174.947  1.00117.56           C  
ATOM   4021  CE2 TRP A 822      78.042  52.082 174.687  1.00117.56           C  
ATOM   4022  CE3 TRP A 822      76.184  53.317 175.593  1.00117.56           C  
ATOM   4023  NE1 TRP A 822      79.215  52.376 174.022  1.00117.56           N  
ATOM   4024  CZ2 TRP A 822      77.500  50.887 175.072  1.00117.56           C  
ATOM   4025  CZ3 TRP A 822      75.646  52.113 175.991  1.00117.56           C  
ATOM   4026  CH2 TRP A 822      76.293  50.921 175.734  1.00117.56           C  
ATOM   4027  N   ILE A 823      80.444  56.020 176.541  1.00102.26           N  
ATOM   4028  CA  ILE A 823      81.878  56.141 176.597  1.00102.26           C  
ATOM   4029  C   ILE A 823      82.489  54.777 176.471  1.00102.26           C  
ATOM   4030  O   ILE A 823      81.915  53.782 176.916  1.00102.26           O  
ATOM   4031  CB  ILE A 823      82.368  56.824 177.854  1.00102.26           C  
ATOM   4032  CG1 ILE A 823      82.007  56.041 179.129  1.00102.26           C  
ATOM   4033  CG2 ILE A 823      81.801  58.253 177.846  1.00102.26           C  
ATOM   4034  CD1 ILE A 823      82.926  54.858 179.416  1.00102.26           C  
ATOM   4035  N   ILE A 824      83.675  54.688 175.827  1.00145.67           N  
ATOM   4036  CA  ILE A 824      84.248  53.390 175.604  1.00145.67           C  
ATOM   4037  C   ILE A 824      85.616  53.345 176.230  1.00145.67           C  
ATOM   4038  O   ILE A 824      86.409  54.277 176.092  1.00145.67           O  
ATOM   4039  CB  ILE A 824      84.495  53.096 174.162  1.00145.67           C  
ATOM   4040  CG1 ILE A 824      83.343  53.535 173.254  1.00145.67           C  
ATOM   4041  CG2 ILE A 824      84.653  51.580 174.100  1.00145.67           C  
ATOM   4042  CD1 ILE A 824      83.728  53.501 171.775  1.00145.67           C  
ATOM   4043  N   VAL A 825      85.932  52.244 176.944  1.00116.86           N  
ATOM   4044  CA  VAL A 825      87.243  52.083 177.510  1.00116.86           C  
ATOM   4045  C   VAL A 825      87.905  50.927 176.827  1.00116.86           C  
ATOM   4046  O   VAL A 825      87.301  49.869 176.657  1.00116.86           O  
ATOM   4047  CB  VAL A 825      87.249  51.818 178.984  1.00116.86           C  
ATOM   4048  CG1 VAL A 825      86.888  53.118 179.711  1.00116.86           C  
ATOM   4049  CG2 VAL A 825      86.253  50.684 179.267  1.00116.86           C  
ATOM   4050  N   LEU A 826      89.175  51.115 176.398  1.00110.32           N  
ATOM   4051  CA  LEU A 826      89.867  50.050 175.725  1.00110.32           C  
ATOM   4052  C   LEU A 826      91.215  49.860 176.351  1.00110.32           C  
ATOM   4053  O   LEU A 826      91.738  50.752 177.019  1.00110.32           O  
ATOM   4054  CB  LEU A 826      90.077  50.290 174.216  1.00110.32           C  
ATOM   4055  CG  LEU A 826      91.123  51.368 173.873  1.00110.32           C  
ATOM   4056  CD1 LEU A 826      91.204  51.592 172.354  1.00110.32           C  
ATOM   4057  CD2 LEU A 826      90.885  52.666 174.655  1.00110.32           C  
ATOM   4058  N   ALA A 827      91.790  48.648 176.179  1.00 39.58           N  
ATOM   4059  CA  ALA A 827      93.102  48.368 176.685  1.00 39.58           C  
ATOM   4060  C   ALA A 827      93.688  47.253 175.871  1.00 39.58           C  
ATOM   4061  O   ALA A 827      92.988  46.333 175.449  1.00 39.58           O  
ATOM   4062  CB  ALA A 827      93.107  47.915 178.156  1.00 39.58           C  
ATOM   4063  N   ASN A 828      95.015  47.321 175.634  1.00 61.64           N  
ATOM   4064  CA  ASN A 828      95.745  46.308 174.926  1.00 61.64           C  
ATOM   4065  C   ASN A 828      95.167  46.081 173.561  1.00 61.64           C  
ATOM   4066  O   ASN A 828      95.244  44.973 173.030  1.00 61.64           O  
ATOM   4067  CB  ASN A 828      95.767  44.959 175.668  1.00 61.64           C  
ATOM   4068  CG  ASN A 828      96.600  45.122 176.934  1.00 61.64           C  
ATOM   4069  ND2 ASN A 828      97.892  45.510 176.764  1.00 61.64           N  
ATOM   4070  OD1 ASN A 828      96.114  44.909 178.043  1.00 61.64           O  
ATOM   4071  N   GLY A 829      94.598  47.129 172.935  1.00 27.97           N  
ATOM   4072  CA  GLY A 829      94.078  46.989 171.603  1.00 27.97           C  
ATOM   4073  C   GLY A 829      92.796  46.207 171.639  1.00 27.97           C  
ATOM   4074  O   GLY A 829      92.435  45.571 170.646  1.00 27.97           O  
ATOM   4075  N   ALA A 830      92.084  46.214 172.786  1.00 34.68           N  
ATOM   4076  CA  ALA A 830      90.826  45.520 172.871  1.00 34.68           C  
ATOM   4077  C   ALA A 830      89.879  46.403 173.622  1.00 34.68           C  
ATOM   4078  O   ALA A 830      90.286  47.139 174.517  1.00 34.68           O  
ATOM   4079  CB  ALA A 830      90.908  44.185 173.636  1.00 34.68           C  
ATOM   4080  N   ILE A 831      88.572  46.338 173.294  1.00200.00           N  
ATOM   4081  CA  ILE A 831      87.633  47.221 173.924  1.00200.00           C  
ATOM   4082  C   ILE A 831      87.044  46.493 175.108  1.00200.00           C  
ATOM   4083  O   ILE A 831      86.485  45.403 174.980  1.00200.00           O  
ATOM   4084  CB  ILE A 831      86.576  47.682 172.946  1.00200.00           C  
ATOM   4085  CG1 ILE A 831      86.009  49.032 173.381  1.00200.00           C  
ATOM   4086  CG2 ILE A 831      85.536  46.580 172.707  1.00200.00           C  
ATOM   4087  CD1 ILE A 831      87.035  50.144 173.167  1.00200.00           C  
ATOM   4088  N   ALA A 832      87.261  47.048 176.326  1.00 57.97           N  
ATOM   4089  CA  ALA A 832      86.818  46.423 177.546  1.00 57.97           C  
ATOM   4090  C   ALA A 832      85.329  46.437 177.730  1.00 57.97           C  
ATOM   4091  O   ALA A 832      84.717  45.384 177.912  1.00 57.97           O  
ATOM   4092  CB  ALA A 832      87.427  47.089 178.794  1.00 57.97           C  
ATOM   4093  N   GLU A 833      84.691  47.627 177.659  1.00 97.60           N  
ATOM   4094  CA  GLU A 833      83.281  47.676 177.930  1.00 97.60           C  
ATOM   4095  C   GLU A 833      82.762  49.016 177.509  1.00 97.60           C  
ATOM   4096  O   GLU A 833      83.461  50.025 177.599  1.00 97.60           O  
ATOM   4097  CB  GLU A 833      82.947  47.511 179.424  1.00 97.60           C  
ATOM   4098  CG  GLU A 833      81.459  47.306 179.699  1.00 97.60           C  
ATOM   4099  CD  GLU A 833      81.106  45.885 179.284  1.00 97.60           C  
ATOM   4100  OE1 GLU A 833      81.919  44.965 179.569  1.00 97.60           O  
ATOM   4101  OE2 GLU A 833      80.022  45.700 178.669  1.00 97.60           O1-
ATOM   4102  N   MET A 834      81.493  49.054 177.059  1.00 62.40           N  
ATOM   4103  CA  MET A 834      80.897  50.267 176.583  1.00 62.40           C  
ATOM   4104  C   MET A 834      79.775  50.627 177.512  1.00 62.40           C  
ATOM   4105  O   MET A 834      79.457  49.867 178.426  1.00 62.40           O  
ATOM   4106  CB  MET A 834      80.341  50.110 175.165  1.00 62.40           C  
ATOM   4107  CG  MET A 834      81.440  49.876 174.130  1.00 62.40           C  
ATOM   4108  SD  MET A 834      80.854  49.671 172.423  1.00 62.40           S  
ATOM   4109  CE  MET A 834      82.518  49.412 171.743  1.00 62.40           C  
ATOM   4110  N   GLY A 835      79.187  51.833 177.342  1.00 39.48           N  
ATOM   4111  CA  GLY A 835      78.068  52.204 178.163  1.00 39.48           C  
ATOM   4112  C   GLY A 835      78.220  53.623 178.626  1.00 39.48           C  
ATOM   4113  O   GLY A 835      79.209  54.290 178.330  1.00 39.48           O  
ATOM   4114  N   SER A 836      77.208  54.104 179.382  1.00 35.69           N  
ATOM   4115  CA  SER A 836      77.167  55.439 179.917  1.00 35.69           C  
ATOM   4116  C   SER A 836      77.903  55.454 181.221  1.00 35.69           C  
ATOM   4117  O   SER A 836      78.441  54.442 181.661  1.00 35.69           O  
ATOM   4118  CB  SER A 836      75.740  55.950 180.179  1.00 35.69           C  
ATOM   4119  OG  SER A 836      75.108  55.154 181.172  1.00 35.69           O  
ATOM   4120  N   TYR A 837      77.977  56.638 181.857  1.00 65.26           N  
ATOM   4121  CA  TYR A 837      78.690  56.805 183.092  1.00 65.26           C  
ATOM   4122  C   TYR A 837      78.010  56.019 184.175  1.00 65.26           C  
ATOM   4123  O   TYR A 837      78.649  55.255 184.897  1.00 65.26           O  
ATOM   4124  CB  TYR A 837      78.734  58.288 183.505  1.00 65.26           C  
ATOM   4125  CG  TYR A 837      79.681  58.473 184.639  1.00 65.26           C  
ATOM   4126  CD1 TYR A 837      81.039  58.479 184.414  1.00 65.26           C  
ATOM   4127  CD2 TYR A 837      79.215  58.664 185.921  1.00 65.26           C  
ATOM   4128  CE1 TYR A 837      81.921  58.660 185.453  1.00 65.26           C  
ATOM   4129  CE2 TYR A 837      80.094  58.844 186.962  1.00 65.26           C  
ATOM   4130  CZ  TYR A 837      81.447  58.840 186.730  1.00 65.26           C  
ATOM   4131  OH  TYR A 837      82.345  59.027 187.799  1.00 65.26           O  
ATOM   4132  N   GLN A 838      76.677  56.154 184.294  1.00 49.31           N  
ATOM   4133  CA  GLN A 838      75.955  55.510 185.352  1.00 49.31           C  
ATOM   4134  C   GLN A 838      76.025  54.025 185.196  1.00 49.31           C  
ATOM   4135  O   GLN A 838      76.135  53.304 186.186  1.00 49.31           O  
ATOM   4136  CB  GLN A 838      74.475  55.926 185.403  1.00 49.31           C  
ATOM   4137  CG  GLN A 838      74.294  57.409 185.736  1.00 49.31           C  
ATOM   4138  CD  GLN A 838      74.860  57.640 187.132  1.00 49.31           C  
ATOM   4139  NE2 GLN A 838      75.057  56.533 187.897  1.00 49.31           N  
ATOM   4140  OE1 GLN A 838      75.125  58.774 187.529  1.00 49.31           O  
ATOM   4141  N   GLU A 839      75.938  53.521 183.948  1.00 71.77           N  
ATOM   4142  CA  GLU A 839      75.963  52.104 183.723  1.00 71.77           C  
ATOM   4143  C   GLU A 839      77.298  51.542 184.112  1.00 71.77           C  
ATOM   4144  O   GLU A 839      77.371  50.572 184.864  1.00 71.77           O  
ATOM   4145  CB  GLU A 839      75.724  51.735 182.248  1.00 71.77           C  
ATOM   4146  CG  GLU A 839      74.310  52.061 181.767  1.00 71.77           C  
ATOM   4147  CD  GLU A 839      73.351  51.113 182.471  1.00 71.77           C  
ATOM   4148  OE1 GLU A 839      73.841  50.140 183.103  1.00 71.77           O  
ATOM   4149  OE2 GLU A 839      72.116  51.348 182.387  1.00 71.77           O1-
ATOM   4150  N   LEU A 840      78.397  52.167 183.642  1.00108.01           N  
ATOM   4151  CA  LEU A 840      79.710  51.659 183.924  1.00108.01           C  
ATOM   4152  C   LEU A 840      79.985  51.727 185.391  1.00108.01           C  
ATOM   4153  O   LEU A 840      80.714  50.884 185.908  1.00108.01           O  
ATOM   4154  CB  LEU A 840      80.857  52.335 183.148  1.00108.01           C  
ATOM   4155  CG  LEU A 840      80.993  51.829 181.694  1.00108.01           C  
ATOM   4156  CD1 LEU A 840      79.813  52.238 180.804  1.00108.01           C  
ATOM   4157  CD2 LEU A 840      82.348  52.217 181.093  1.00108.01           C  
ATOM   4158  N   LEU A 841      79.460  52.758 186.087  1.00154.05           N  
ATOM   4159  CA  LEU A 841      79.601  52.851 187.517  1.00154.05           C  
ATOM   4160  C   LEU A 841      78.854  51.723 188.179  1.00154.05           C  
ATOM   4161  O   LEU A 841      79.264  51.217 189.222  1.00154.05           O  
ATOM   4162  CB  LEU A 841      79.107  54.178 188.128  1.00154.05           C  
ATOM   4163  CG  LEU A 841      80.136  55.331 188.100  1.00154.05           C  
ATOM   4164  CD1 LEU A 841      81.275  55.078 189.099  1.00154.05           C  
ATOM   4165  CD2 LEU A 841      80.675  55.604 186.692  1.00154.05           C  
ATOM   4166  N   GLN A 842      77.707  51.317 187.609  1.00116.11           N  
ATOM   4167  CA  GLN A 842      76.914  50.262 188.184  1.00116.11           C  
ATOM   4168  C   GLN A 842      77.652  48.956 188.120  1.00116.11           C  
ATOM   4169  O   GLN A 842      77.540  48.135 189.030  1.00116.11           O  
ATOM   4170  CB  GLN A 842      75.572  50.062 187.461  1.00116.11           C  
ATOM   4171  CG  GLN A 842      74.632  51.262 187.579  1.00116.11           C  
ATOM   4172  CD  GLN A 842      74.221  51.393 189.039  1.00116.11           C  
ATOM   4173  NE2 GLN A 842      73.393  52.427 189.345  1.00116.11           N  
ATOM   4174  OE1 GLN A 842      74.626  50.598 189.886  1.00116.11           O  
ATOM   4175  N   ARG A 843      78.417  48.732 187.033  1.00121.81           N  
ATOM   4176  CA  ARG A 843      79.103  47.492 186.770  1.00121.81           C  
ATOM   4177  C   ARG A 843      80.124  47.198 187.833  1.00121.81           C  
ATOM   4178  O   ARG A 843      80.267  46.047 188.250  1.00121.81           O  
ATOM   4179  CB  ARG A 843      79.833  47.504 185.416  1.00121.81           C  
ATOM   4180  CG  ARG A 843      78.888  47.712 184.230  1.00121.81           C  
ATOM   4181  CD  ARG A 843      77.896  46.565 184.031  1.00121.81           C  
ATOM   4182  NE  ARG A 843      77.003  46.939 182.895  1.00121.81           N  
ATOM   4183  CZ  ARG A 843      77.367  46.652 181.612  1.00121.81           C  
ATOM   4184  NH1 ARG A 843      78.547  46.014 181.364  1.00121.81           N1+
ATOM   4185  NH2 ARG A 843      76.549  47.003 180.576  1.00121.81           N  
ATOM   4186  N   LYS A 844      80.836  48.229 188.329  1.00159.62           N  
ATOM   4187  CA  LYS A 844      81.873  48.054 189.313  1.00159.62           C  
ATOM   4188  C   LYS A 844      82.964  47.181 188.759  1.00159.62           C  
ATOM   4189  O   LYS A 844      83.288  46.133 189.317  1.00159.62           O  
ATOM   4190  CB  LYS A 844      81.364  47.435 190.631  1.00159.62           C  
ATOM   4191  CG  LYS A 844      82.230  47.753 191.856  1.00159.62           C  
ATOM   4192  CD  LYS A 844      83.686  47.291 191.764  1.00159.62           C  
ATOM   4193  CE  LYS A 844      84.517  47.639 193.000  1.00159.62           C  
ATOM   4194  NZ  LYS A 844      84.654  49.110 193.117  1.00159.62           N1+
ATOM   4195  N   GLY A 845      83.535  47.592 187.605  1.00 27.22           N  
ATOM   4196  CA  GLY A 845      84.635  46.903 186.988  1.00 27.22           C  
ATOM   4197  C   GLY A 845      85.896  47.675 187.261  1.00 27.22           C  
ATOM   4198  O   GLY A 845      86.018  48.367 188.272  1.00 27.22           O  
ATOM   4199  N   ALA A 846      86.888  47.536 186.353  1.00 29.32           N  
ATOM   4200  CA  ALA A 846      88.161  48.198 186.456  1.00 29.32           C  
ATOM   4201  C   ALA A 846      87.998  49.683 186.308  1.00 29.32           C  
ATOM   4202  O   ALA A 846      88.605  50.459 187.046  1.00 29.32           O  
ATOM   4203  CB  ALA A 846      89.155  47.737 185.376  1.00 29.32           C  
ATOM   4204  N   LEU A 847      87.166  50.114 185.339  1.00 89.42           N  
ATOM   4205  CA  LEU A 847      86.950  51.505 185.047  1.00 89.42           C  
ATOM   4206  C   LEU A 847      86.302  52.128 186.240  1.00 89.42           C  
ATOM   4207  O   LEU A 847      86.602  53.266 186.599  1.00 89.42           O  
ATOM   4208  CB  LEU A 847      86.050  51.680 183.801  1.00 89.42           C  
ATOM   4209  CG  LEU A 847      85.797  53.122 183.306  1.00 89.42           C  
ATOM   4210  CD1 LEU A 847      85.014  53.100 181.986  1.00 89.42           C  
ATOM   4211  CD2 LEU A 847      85.077  53.998 184.340  1.00 89.42           C  
ATOM   4212  N   MET A 848      85.388  51.384 186.887  1.00110.85           N  
ATOM   4213  CA  MET A 848      84.701  51.853 188.054  1.00110.85           C  
ATOM   4214  C   MET A 848      85.719  52.207 189.081  1.00110.85           C  
ATOM   4215  O   MET A 848      85.689  53.291 189.662  1.00110.85           O  
ATOM   4216  CB  MET A 848      83.959  50.705 188.748  1.00110.85           C  
ATOM   4217  CG  MET A 848      83.379  51.079 190.110  1.00110.85           C  
ATOM   4218  SD  MET A 848      81.994  52.190 189.862  1.00110.85           S  
ATOM   4219  CE  MET A 848      81.849  51.167 188.373  1.00110.85           C  
ATOM   4220  N   CYS A 849      86.659  51.277 189.306  1.00 27.88           N  
ATOM   4221  CA  CYS A 849      87.655  51.423 190.323  1.00 27.88           C  
ATOM   4222  C   CYS A 849      88.522  52.584 189.981  1.00 27.88           C  
ATOM   4223  O   CYS A 849      88.952  53.331 190.857  1.00 27.88           O  
ATOM   4224  CB  CYS A 849      88.564  50.189 190.447  1.00 27.88           C  
ATOM   4225  SG  CYS A 849      87.658  48.709 190.994  1.00 27.88           S  
ATOM   4226  N   LEU A 850      88.785  52.775 188.679  1.00 36.32           N  
ATOM   4227  CA  LEU A 850      89.699  53.797 188.268  1.00 36.32           C  
ATOM   4228  C   LEU A 850      89.200  55.139 188.712  1.00 36.32           C  
ATOM   4229  O   LEU A 850      89.985  55.942 189.212  1.00 36.32           O  
ATOM   4230  CB  LEU A 850      89.875  53.859 186.741  1.00 36.32           C  
ATOM   4231  CG  LEU A 850      90.851  54.958 186.284  1.00 36.32           C  
ATOM   4232  CD1 LEU A 850      92.272  54.694 186.812  1.00 36.32           C  
ATOM   4233  CD2 LEU A 850      90.811  55.147 184.761  1.00 36.32           C  
ATOM   4234  N   LEU A 851      87.891  55.414 188.548  1.00 73.95           N  
ATOM   4235  CA  LEU A 851      87.374  56.696 188.941  1.00 73.95           C  
ATOM   4236  C   LEU A 851      87.745  56.989 190.387  1.00 73.95           C  
ATOM   4237  O   LEU A 851      87.644  58.182 190.780  1.00 73.95           O  
ATOM   4238  CB  LEU A 851      85.841  56.819 188.829  1.00 73.95           C  
ATOM   4239  CG  LEU A 851      85.321  56.998 187.390  1.00 73.95           C  
ATOM   4240  CD1 LEU A 851      85.643  58.401 186.854  1.00 73.95           C  
ATOM   4241  CD2 LEU A 851      85.836  55.897 186.459  1.00 73.95           C  
ATOM   4242  OXT LEU A 851      88.139  56.036 191.111  1.00 73.95           O1-
TER   
ATOM   4243  N   VAL B 934     133.761  84.474 144.572  1.00100.38           N  
ATOM   4244  CA  VAL B 934     133.119  83.191 144.513  1.00100.38           C  
ATOM   4245  C   VAL B 934     134.003  82.206 143.804  1.00100.38           C  
ATOM   4246  O   VAL B 934     134.200  81.089 144.284  1.00100.38           O  
ATOM   4247  CB  VAL B 934     131.772  83.232 143.833  1.00100.38           C  
ATOM   4248  CG1 VAL B 934     131.937  83.555 142.341  1.00100.38           C  
ATOM   4249  CG2 VAL B 934     131.063  81.896 144.098  1.00100.38           C  
ATOM   4250  N   HIS B 935     134.576  82.597 142.649  1.00 30.78           N  
ATOM   4251  CA  HIS B 935     135.439  81.728 141.895  1.00 30.78           C  
ATOM   4252  C   HIS B 935     136.657  81.450 142.715  1.00 30.78           C  
ATOM   4253  O   HIS B 935     137.150  80.324 142.763  1.00 30.78           O  
ATOM   4254  CB  HIS B 935     135.916  82.360 140.574  1.00 30.78           C  
ATOM   4255  CG  HIS B 935     134.808  82.606 139.597  1.00 30.78           C  
ATOM   4256  CD2 HIS B 935     134.043  83.715 139.399  1.00 30.78           C  
ATOM   4257  ND1 HIS B 935     134.365  81.677 138.681  1.00 30.78           N  
ATOM   4258  CE1 HIS B 935     133.363  82.265 137.980  1.00 30.78           C  
ATOM   4259  NE2 HIS B 935     133.132  83.503 138.380  1.00 30.78           N  
ATOM   4260  N   LEU B 936     137.166  82.491 143.395  1.00116.79           N  
ATOM   4261  CA  LEU B 936     138.367  82.390 144.170  1.00116.79           C  
ATOM   4262  C   LEU B 936     138.147  81.401 145.274  1.00116.79           C  
ATOM   4263  O   LEU B 936     139.037  80.612 145.581  1.00116.79           O  
ATOM   4264  CB  LEU B 936     138.768  83.755 144.771  1.00116.79           C  
ATOM   4265  CG  LEU B 936     140.054  83.768 145.622  1.00116.79           C  
ATOM   4266  CD1 LEU B 936     139.867  83.072 146.978  1.00116.79           C  
ATOM   4267  CD2 LEU B 936     141.248  83.217 144.825  1.00116.79           C  
ATOM   4268  N   ALA B 937     136.958  81.420 145.906  1.00 24.71           N  
ATOM   4269  CA  ALA B 937     136.682  80.535 147.005  1.00 24.71           C  
ATOM   4270  C   ALA B 937     136.714  79.109 146.541  1.00 24.71           C  
ATOM   4271  O   ALA B 937     137.279  78.245 147.207  1.00 24.71           O  
ATOM   4272  CB  ALA B 937     135.298  80.782 147.630  1.00 24.71           C  
ATOM   4273  N   TYR B 938     136.104  78.829 145.373  1.00 46.25           N  
ATOM   4274  CA  TYR B 938     136.038  77.503 144.829  1.00 46.25           C  
ATOM   4275  C   TYR B 938     137.436  77.058 144.518  1.00 46.25           C  
ATOM   4276  O   TYR B 938     137.806  75.915 144.777  1.00 46.25           O  
ATOM   4277  CB  TYR B 938     135.216  77.471 143.525  1.00 46.25           C  
ATOM   4278  CG  TYR B 938     135.089  76.069 143.030  1.00 46.25           C  
ATOM   4279  CD1 TYR B 938     134.115  75.237 143.536  1.00 46.25           C  
ATOM   4280  CD2 TYR B 938     135.934  75.590 142.055  1.00 46.25           C  
ATOM   4281  CE1 TYR B 938     133.988  73.944 143.078  1.00 46.25           C  
ATOM   4282  CE2 TYR B 938     135.812  74.299 141.595  1.00 46.25           C  
ATOM   4283  CZ  TYR B 938     134.839  73.474 142.108  1.00 46.25           C  
ATOM   4284  OH  TYR B 938     134.713  72.149 141.634  1.00 46.25           O  
ATOM   4285  N   LEU B 939     138.242  77.967 143.938  1.00137.63           N  
ATOM   4286  CA  LEU B 939     139.600  77.693 143.555  1.00137.63           C  
ATOM   4287  C   LEU B 939     140.438  77.432 144.774  1.00137.63           C  
ATOM   4288  O   LEU B 939     141.315  76.571 144.750  1.00137.63           O  
ATOM   4289  CB  LEU B 939     140.246  78.858 142.788  1.00137.63           C  
ATOM   4290  CG  LEU B 939     139.552  79.161 141.446  1.00137.63           C  
ATOM   4291  CD1 LEU B 939     140.237  80.326 140.714  1.00137.63           C  
ATOM   4292  CD2 LEU B 939     139.428  77.895 140.582  1.00137.63           C  
ATOM   4293  N   ARG B 940     140.197  78.180 145.868  1.00148.48           N  
ATOM   4294  CA  ARG B 940     140.973  78.056 147.074  1.00148.48           C  
ATOM   4295  C   ARG B 940     140.797  76.692 147.661  1.00148.48           C  
ATOM   4296  O   ARG B 940     141.737  76.117 148.202  1.00148.48           O  
ATOM   4297  CB  ARG B 940     140.560  79.040 148.183  1.00148.48           C  
ATOM   4298  CG  ARG B 940     140.991  80.486 147.949  1.00148.48           C  
ATOM   4299  CD  ARG B 940     140.807  81.364 149.188  1.00148.48           C  
ATOM   4300  NE  ARG B 940     141.706  80.831 150.250  1.00148.48           N  
ATOM   4301  CZ  ARG B 940     143.009  81.235 150.313  1.00148.48           C  
ATOM   4302  NH1 ARG B 940     143.490  82.134 149.405  1.00148.48           N1+
ATOM   4303  NH2 ARG B 940     143.830  80.740 151.283  1.00148.48           N  
ATOM   4304  N   ALA B 941     139.571  76.149 147.575  1.00 40.41           N  
ATOM   4305  CA  ALA B 941     139.239  74.885 148.171  1.00 40.41           C  
ATOM   4306  C   ALA B 941     140.072  73.785 147.582  1.00 40.41           C  
ATOM   4307  O   ALA B 941     140.409  72.829 148.279  1.00 40.41           O  
ATOM   4308  CB  ALA B 941     137.762  74.504 147.967  1.00 40.41           C  
ATOM   4309  N   VAL B 942     140.365  73.849 146.266  1.00 35.73           N  
ATOM   4310  CA  VAL B 942     141.141  72.823 145.616  1.00 35.73           C  
ATOM   4311  C   VAL B 942     142.544  72.788 146.159  1.00 35.73           C  
ATOM   4312  O   VAL B 942     143.019  71.734 146.579  1.00 35.73           O  
ATOM   4313  CB  VAL B 942     141.251  73.032 144.134  1.00 35.73           C  
ATOM   4314  CG1 VAL B 942     142.177  71.947 143.556  1.00 35.73           C  
ATOM   4315  CG2 VAL B 942     139.836  73.032 143.532  1.00 35.73           C  
ATOM   4316  N   GLY B 943     143.236  73.947 146.205  1.00 26.05           N  
ATOM   4317  CA  GLY B 943     144.593  73.984 146.687  1.00 26.05           C  
ATOM   4318  C   GLY B 943     145.524  74.254 145.541  1.00 26.05           C  
ATOM   4319  O   GLY B 943     145.200  74.008 144.380  1.00 26.05           O  
ATOM   4320  N   THR B 944     146.721  74.800 145.853  1.00131.59           N  
ATOM   4321  CA  THR B 944     147.685  75.139 144.843  1.00131.59           C  
ATOM   4322  C   THR B 944     148.312  73.933 144.193  1.00131.59           C  
ATOM   4323  O   THR B 944     148.579  74.005 142.994  1.00131.59           O  
ATOM   4324  CB  THR B 944     148.744  76.127 145.286  1.00131.59           C  
ATOM   4325  CG2 THR B 944     149.515  75.633 146.520  1.00131.59           C  
ATOM   4326  OG1 THR B 944     149.635  76.385 144.212  1.00131.59           O  
ATOM   4327  N   PRO B 945     148.591  72.830 144.849  1.00152.97           N  
ATOM   4328  CA  PRO B 945     149.260  71.747 144.177  1.00152.97           C  
ATOM   4329  C   PRO B 945     148.515  71.141 143.027  1.00152.97           C  
ATOM   4330  O   PRO B 945     149.119  70.922 141.979  1.00152.97           O  
ATOM   4331  CB  PRO B 945     149.620  70.734 145.264  1.00152.97           C  
ATOM   4332  CG  PRO B 945     149.696  71.582 146.546  1.00152.97           C  
ATOM   4333  CD  PRO B 945     148.717  72.739 146.294  1.00152.97           C  
ATOM   4334  N   LEU B 946     147.213  70.853 143.205  1.00124.12           N  
ATOM   4335  CA  LEU B 946     146.420  70.218 142.192  1.00124.12           C  
ATOM   4336  C   LEU B 946     146.228  71.161 141.050  1.00124.12           C  
ATOM   4337  O   LEU B 946     146.272  70.759 139.889  1.00124.12           O  
ATOM   4338  CB  LEU B 946     145.037  69.792 142.724  1.00124.12           C  
ATOM   4339  CG  LEU B 946     144.118  69.068 141.714  1.00124.12           C  
ATOM   4340  CD1 LEU B 946     143.555  70.014 140.639  1.00124.12           C  
ATOM   4341  CD2 LEU B 946     144.823  67.838 141.118  1.00124.12           C  
ATOM   4342  N   CYS B 947     145.978  72.447 141.365  1.00 68.04           N  
ATOM   4343  CA  CYS B 947     145.710  73.432 140.355  1.00 68.04           C  
ATOM   4344  C   CYS B 947     146.910  73.616 139.481  1.00 68.04           C  
ATOM   4345  O   CYS B 947     146.801  73.586 138.257  1.00 68.04           O  
ATOM   4346  CB  CYS B 947     145.357  74.807 140.947  1.00 68.04           C  
ATOM   4347  SG  CYS B 947     145.018  76.049 139.663  1.00 68.04           S  
ATOM   4348  N   LEU B 948     148.100  73.788 140.084  1.00 84.93           N  
ATOM   4349  CA  LEU B 948     149.278  74.051 139.305  1.00 84.93           C  
ATOM   4350  C   LEU B 948     149.546  72.859 138.448  1.00 84.93           C  
ATOM   4351  O   LEU B 948     149.887  72.991 137.272  1.00 84.93           O  
ATOM   4352  CB  LEU B 948     150.516  74.309 140.192  1.00 84.93           C  
ATOM   4353  CG  LEU B 948     151.824  74.655 139.442  1.00 84.93           C  
ATOM   4354  CD1 LEU B 948     152.416  73.451 138.688  1.00 84.93           C  
ATOM   4355  CD2 LEU B 948     151.633  75.886 138.546  1.00 84.93           C  
ATOM   4356  N   TYR B 949     149.393  71.656 139.028  1.00 41.10           N  
ATOM   4357  CA  TYR B 949     149.683  70.434 138.341  1.00 41.10           C  
ATOM   4358  C   TYR B 949     148.739  70.272 137.184  1.00 41.10           C  
ATOM   4359  O   TYR B 949     149.157  69.932 136.081  1.00 41.10           O  
ATOM   4360  CB  TYR B 949     149.539  69.217 139.270  1.00 41.10           C  
ATOM   4361  CG  TYR B 949     149.944  67.985 138.537  1.00 41.10           C  
ATOM   4362  CD1 TYR B 949     151.276  67.720 138.315  1.00 41.10           C  
ATOM   4363  CD2 TYR B 949     149.000  67.088 138.093  1.00 41.10           C  
ATOM   4364  CE1 TYR B 949     151.665  66.584 137.647  1.00 41.10           C  
ATOM   4365  CE2 TYR B 949     149.384  65.950 137.424  1.00 41.10           C  
ATOM   4366  CZ  TYR B 949     150.716  65.697 137.198  1.00 41.10           C  
ATOM   4367  OH  TYR B 949     151.108  64.529 136.512  1.00 41.10           O  
ATOM   4368  N   ALA B 950     147.434  70.528 137.399  1.00 30.15           N  
ATOM   4369  CA  ALA B 950     146.463  70.319 136.359  1.00 30.15           C  
ATOM   4370  C   ALA B 950     146.750  71.224 135.199  1.00 30.15           C  
ATOM   4371  O   ALA B 950     146.689  70.796 134.046  1.00 30.15           O  
ATOM   4372  CB  ALA B 950     145.023  70.599 136.824  1.00 30.15           C  
ATOM   4373  N   LEU B 951     147.078  72.501 135.471  1.00 83.81           N  
ATOM   4374  CA  LEU B 951     147.353  73.432 134.411  1.00 83.81           C  
ATOM   4375  C   LEU B 951     148.562  72.990 133.653  1.00 83.81           C  
ATOM   4376  O   LEU B 951     148.609  73.124 132.433  1.00 83.81           O  
ATOM   4377  CB  LEU B 951     147.576  74.879 134.888  1.00 83.81           C  
ATOM   4378  CG  LEU B 951     146.272  75.640 135.210  1.00 83.81           C  
ATOM   4379  CD1 LEU B 951     145.449  74.948 136.304  1.00 83.81           C  
ATOM   4380  CD2 LEU B 951     146.562  77.115 135.527  1.00 83.81           C  
ATOM   4381  N   PHE B 952     149.577  72.452 134.351  1.00 35.63           N  
ATOM   4382  CA  PHE B 952     150.789  72.032 133.706  1.00 35.63           C  
ATOM   4383  C   PHE B 952     150.473  70.924 132.741  1.00 35.63           C  
ATOM   4384  O   PHE B 952     150.971  70.911 131.616  1.00 35.63           O  
ATOM   4385  CB  PHE B 952     151.833  71.512 134.712  1.00 35.63           C  
ATOM   4386  CG  PHE B 952     153.053  71.108 133.957  1.00 35.63           C  
ATOM   4387  CD1 PHE B 952     153.931  72.062 133.498  1.00 35.63           C  
ATOM   4388  CD2 PHE B 952     153.328  69.780 133.722  1.00 35.63           C  
ATOM   4389  CE1 PHE B 952     155.061  71.699 132.803  1.00 35.63           C  
ATOM   4390  CE2 PHE B 952     154.458  69.413 133.029  1.00 35.63           C  
ATOM   4391  CZ  PHE B 952     155.326  70.372 132.567  1.00 35.63           C  
ATOM   4392  N   LEU B 953     149.622  69.970 133.161  1.00 96.98           N  
ATOM   4393  CA  LEU B 953     149.250  68.827 132.369  1.00 96.98           C  
ATOM   4394  C   LEU B 953     148.529  69.242 131.125  1.00 96.98           C  
ATOM   4395  O   LEU B 953     148.664  68.589 130.091  1.00 96.98           O  
ATOM   4396  CB  LEU B 953     148.339  67.841 133.119  1.00 96.98           C  
ATOM   4397  CG  LEU B 953     149.079  66.866 134.052  1.00 96.98           C  
ATOM   4398  CD1 LEU B 953     150.036  67.569 135.021  1.00 96.98           C  
ATOM   4399  CD2 LEU B 953     148.063  65.985 134.791  1.00 96.98           C  
ATOM   4400  N   PHE B 954     147.709  70.307 131.193  1.00 52.06           N  
ATOM   4401  CA  PHE B 954     146.997  70.758 130.029  1.00 52.06           C  
ATOM   4402  C   PHE B 954     147.981  71.198 128.985  1.00 52.06           C  
ATOM   4403  O   PHE B 954     147.806  70.909 127.801  1.00 52.06           O  
ATOM   4404  CB  PHE B 954     146.036  71.931 130.300  1.00 52.06           C  
ATOM   4405  CG  PHE B 954     144.820  71.403 130.987  1.00 52.06           C  
ATOM   4406  CD1 PHE B 954     143.826  70.795 130.254  1.00 52.06           C  
ATOM   4407  CD2 PHE B 954     144.657  71.521 132.349  1.00 52.06           C  
ATOM   4408  CE1 PHE B 954     142.696  70.307 130.865  1.00 52.06           C  
ATOM   4409  CE2 PHE B 954     143.528  71.034 132.965  1.00 52.06           C  
ATOM   4410  CZ  PHE B 954     142.545  70.425 132.225  1.00 52.06           C  
ATOM   4411  N   LEU B 955     149.042  71.922 129.384  1.00 84.36           N  
ATOM   4412  CA  LEU B 955     150.001  72.367 128.416  1.00 84.36           C  
ATOM   4413  C   LEU B 955     150.673  71.187 127.796  1.00 84.36           C  
ATOM   4414  O   LEU B 955     150.914  71.165 126.590  1.00 84.36           O  
ATOM   4415  CB  LEU B 955     151.083  73.304 128.980  1.00 84.36           C  
ATOM   4416  CG  LEU B 955     150.558  74.721 129.281  1.00 84.36           C  
ATOM   4417  CD1 LEU B 955     149.503  74.717 130.393  1.00 84.36           C  
ATOM   4418  CD2 LEU B 955     151.709  75.695 129.559  1.00 84.36           C  
ATOM   4419  N   CYS B 956     150.975  70.153 128.601  1.00 30.53           N  
ATOM   4420  CA  CYS B 956     151.663  69.006 128.083  1.00 30.53           C  
ATOM   4421  C   CYS B 956     150.827  68.375 127.010  1.00 30.53           C  
ATOM   4422  O   CYS B 956     151.352  67.925 125.994  1.00 30.53           O  
ATOM   4423  CB  CYS B 956     151.929  67.934 129.151  1.00 30.53           C  
ATOM   4424  SG  CYS B 956     153.083  68.504 130.435  1.00 30.53           S  
ATOM   4425  N   GLN B 957     149.500  68.297 127.216  1.00 71.95           N  
ATOM   4426  CA  GLN B 957     148.664  67.657 126.240  1.00 71.95           C  
ATOM   4427  C   GLN B 957     148.604  68.452 124.965  1.00 71.95           C  
ATOM   4428  O   GLN B 957     148.729  67.888 123.878  1.00 71.95           O  
ATOM   4429  CB  GLN B 957     147.223  67.423 126.739  1.00 71.95           C  
ATOM   4430  CG  GLN B 957     146.406  68.694 126.987  1.00 71.95           C  
ATOM   4431  CD  GLN B 957     145.744  69.100 125.677  1.00 71.95           C  
ATOM   4432  NE2 GLN B 957     145.011  70.246 125.699  1.00 71.95           N  
ATOM   4433  OE1 GLN B 957     145.874  68.418 124.662  1.00 71.95           O  
ATOM   4434  N   GLN B 958     148.415  69.784 125.069  1.00 92.41           N  
ATOM   4435  CA  GLN B 958     148.247  70.658 123.936  1.00 92.41           C  
ATOM   4436  C   GLN B 958     149.508  70.791 123.149  1.00 92.41           C  
ATOM   4437  O   GLN B 958     149.479  70.816 121.919  1.00 92.41           O  
ATOM   4438  CB  GLN B 958     147.853  72.086 124.349  1.00 92.41           C  
ATOM   4439  CG  GLN B 958     148.945  72.788 125.157  1.00 92.41           C  
ATOM   4440  CD  GLN B 958     148.488  74.211 125.443  1.00 92.41           C  
ATOM   4441  NE2 GLN B 958     149.220  74.912 126.351  1.00 92.41           N  
ATOM   4442  OE1 GLN B 958     147.513  74.691 124.867  1.00 92.41           O  
ATOM   4443  N   VAL B 959     150.650  70.909 123.848  1.00 85.48           N  
ATOM   4444  CA  VAL B 959     151.903  71.102 123.181  1.00 85.48           C  
ATOM   4445  C   VAL B 959     152.180  69.908 122.326  1.00 85.48           C  
ATOM   4446  O   VAL B 959     152.592  70.039 121.174  1.00 85.48           O  
ATOM   4447  CB  VAL B 959     153.049  71.300 124.136  1.00 85.48           C  
ATOM   4448  CG1 VAL B 959     153.222  70.041 125.004  1.00 85.48           C  
ATOM   4449  CG2 VAL B 959     154.298  71.672 123.322  1.00 85.48           C  
ATOM   4450  N   ALA B 960     151.938  68.705 122.873  1.00 28.15           N  
ATOM   4451  CA  ALA B 960     152.194  67.480 122.171  1.00 28.15           C  
ATOM   4452  C   ALA B 960     151.308  67.395 120.968  1.00 28.15           C  
ATOM   4453  O   ALA B 960     151.730  66.926 119.912  1.00 28.15           O  
ATOM   4454  CB  ALA B 960     151.920  66.234 123.031  1.00 28.15           C  
ATOM   4455  N   SER B 961     150.042  67.842 121.100  1.00 38.60           N  
ATOM   4456  CA  SER B 961     149.090  67.714 120.035  1.00 38.60           C  
ATOM   4457  C   SER B 961     149.516  68.516 118.842  1.00 38.60           C  
ATOM   4458  O   SER B 961     149.397  68.059 117.707  1.00 38.60           O  
ATOM   4459  CB  SER B 961     147.676  68.162 120.439  1.00 38.60           C  
ATOM   4460  OG  SER B 961     146.778  67.986 119.351  1.00 38.60           O  
ATOM   4461  N   PHE B 962     150.009  69.746 119.055  1.00 63.68           N  
ATOM   4462  CA  PHE B 962     150.407  70.573 117.952  1.00 63.68           C  
ATOM   4463  C   PHE B 962     151.655  70.066 117.295  1.00 63.68           C  
ATOM   4464  O   PHE B 962     151.803  70.173 116.079  1.00 63.68           O  
ATOM   4465  CB  PHE B 962     150.513  72.047 118.333  1.00 63.68           C  
ATOM   4466  CG  PHE B 962     149.074  72.392 118.488  1.00 63.68           C  
ATOM   4467  CD1 PHE B 962     148.379  71.988 119.607  1.00 63.68           C  
ATOM   4468  CD2 PHE B 962     148.414  73.098 117.508  1.00 63.68           C  
ATOM   4469  CE1 PHE B 962     147.048  72.299 119.755  1.00 63.68           C  
ATOM   4470  CE2 PHE B 962     147.082  73.409 117.650  1.00 63.68           C  
ATOM   4471  CZ  PHE B 962     146.398  73.012 118.775  1.00 63.68           C  
ATOM   4472  N   CYS B 963     152.590  69.490 118.076  1.00 65.33           N  
ATOM   4473  CA  CYS B 963     153.835  69.014 117.531  1.00 65.33           C  
ATOM   4474  C   CYS B 963     153.550  67.965 116.502  1.00 65.33           C  
ATOM   4475  O   CYS B 963     154.199  67.909 115.459  1.00 65.33           O  
ATOM   4476  CB  CYS B 963     154.746  68.382 118.598  1.00 65.33           C  
ATOM   4477  SG  CYS B 963     156.318  67.785 117.906  1.00 65.33           S  
ATOM   4478  N   ARG B 964     152.555  67.108 116.774  1.00153.55           N  
ATOM   4479  CA  ARG B 964     152.155  66.035 115.912  1.00153.55           C  
ATOM   4480  C   ARG B 964     151.761  66.591 114.577  1.00153.55           C  
ATOM   4481  O   ARG B 964     152.184  66.087 113.536  1.00153.55           O  
ATOM   4482  CB  ARG B 964     150.921  65.357 116.525  1.00153.55           C  
ATOM   4483  CG  ARG B 964     150.028  64.540 115.599  1.00153.55           C  
ATOM   4484  CD  ARG B 964     148.654  64.357 116.248  1.00153.55           C  
ATOM   4485  NE  ARG B 964     147.780  63.562 115.348  1.00153.55           N  
ATOM   4486  CZ  ARG B 964     147.874  62.204 115.372  1.00153.55           C  
ATOM   4487  NH1 ARG B 964     148.912  61.623 116.045  1.00153.55           N1+
ATOM   4488  NH2 ARG B 964     146.930  61.444 114.744  1.00153.55           N  
ATOM   4489  N   GLY B 965     150.939  67.654 114.579  1.00 22.95           N  
ATOM   4490  CA  GLY B 965     150.471  68.239 113.356  1.00 22.95           C  
ATOM   4491  C   GLY B 965     151.609  68.843 112.600  1.00 22.95           C  
ATOM   4492  O   GLY B 965     151.687  68.717 111.380  1.00 22.95           O  
ATOM   4493  N   TYR B 966     152.517  69.532 113.312  1.00 59.37           N  
ATOM   4494  CA  TYR B 966     153.615  70.223 112.698  1.00 59.37           C  
ATOM   4495  C   TYR B 966     154.523  69.212 112.074  1.00 59.37           C  
ATOM   4496  O   TYR B 966     154.986  69.387 110.948  1.00 59.37           O  
ATOM   4497  CB  TYR B 966     154.404  71.034 113.746  1.00 59.37           C  
ATOM   4498  CG  TYR B 966     155.313  71.996 113.064  1.00 59.37           C  
ATOM   4499  CD1 TYR B 966     154.796  73.130 112.479  1.00 59.37           C  
ATOM   4500  CD2 TYR B 966     156.673  71.793 113.034  1.00 59.37           C  
ATOM   4501  CE1 TYR B 966     155.615  74.039 111.853  1.00 59.37           C  
ATOM   4502  CE2 TYR B 966     157.499  72.699 112.409  1.00 59.37           C  
ATOM   4503  CZ  TYR B 966     156.971  73.822 111.816  1.00 59.37           C  
ATOM   4504  OH  TYR B 966     157.815  74.753 111.176  1.00 59.37           O  
ATOM   4505  N   TRP B 967     154.787  68.104 112.789  1.00 51.87           N  
ATOM   4506  CA  TRP B 967     155.697  67.112 112.300  1.00 51.87           C  
ATOM   4507  C   TRP B 967     155.149  66.576 111.012  1.00 51.87           C  
ATOM   4508  O   TRP B 967     155.870  66.475 110.020  1.00 51.87           O  
ATOM   4509  CB  TRP B 967     155.858  65.947 113.296  1.00 51.87           C  
ATOM   4510  CG  TRP B 967     156.928  64.940 112.952  1.00 51.87           C  
ATOM   4511  CD1 TRP B 967     156.828  63.727 112.336  1.00 51.87           C  
ATOM   4512  CD2 TRP B 967     158.319  65.128 113.256  1.00 51.87           C  
ATOM   4513  CE2 TRP B 967     158.996  63.998 112.805  1.00 51.87           C  
ATOM   4514  CE3 TRP B 967     158.976  66.162 113.862  1.00 51.87           C  
ATOM   4515  NE1 TRP B 967     158.070  63.145 112.245  1.00 51.87           N  
ATOM   4516  CZ2 TRP B 967     160.349  63.879 112.954  1.00 51.87           C  
ATOM   4517  CZ3 TRP B 967     160.340  66.040 114.010  1.00 51.87           C  
ATOM   4518  CH2 TRP B 967     161.012  64.920 113.566  1.00 51.87           C  
ATOM   4519  N   LEU B 968     153.852  66.211 110.997  1.00159.98           N  
ATOM   4520  CA  LEU B 968     153.250  65.685 109.804  1.00159.98           C  
ATOM   4521  C   LEU B 968     153.140  66.724 108.736  1.00159.98           C  
ATOM   4522  O   LEU B 968     153.416  66.449 107.570  1.00159.98           O  
ATOM   4523  CB  LEU B 968     151.833  65.129 110.007  1.00159.98           C  
ATOM   4524  CG  LEU B 968     151.798  63.795 110.763  1.00159.98           C  
ATOM   4525  CD1 LEU B 968     150.369  63.244 110.826  1.00159.98           C  
ATOM   4526  CD2 LEU B 968     152.782  62.785 110.156  1.00159.98           C  
ATOM   4527  N   SER B 969     152.729  67.947 109.112  1.00 34.67           N  
ATOM   4528  CA  SER B 969     152.495  69.002 108.168  1.00 34.67           C  
ATOM   4529  C   SER B 969     153.763  69.325 107.455  1.00 34.67           C  
ATOM   4530  O   SER B 969     153.755  69.542 106.244  1.00 34.67           O  
ATOM   4531  CB  SER B 969     151.998  70.296 108.837  1.00 34.67           C  
ATOM   4532  OG  SER B 969     151.782  71.302 107.858  1.00 34.67           O  
ATOM   4533  N   LEU B 970     154.894  69.378 108.185  1.00 97.50           N  
ATOM   4534  CA  LEU B 970     156.139  69.660 107.534  1.00 97.50           C  
ATOM   4535  C   LEU B 970     156.454  68.549 106.590  1.00 97.50           C  
ATOM   4536  O   LEU B 970     156.945  68.783 105.487  1.00 97.50           O  
ATOM   4537  CB  LEU B 970     157.340  69.826 108.482  1.00 97.50           C  
ATOM   4538  CG  LEU B 970     157.461  71.232 109.097  1.00 97.50           C  
ATOM   4539  CD1 LEU B 970     156.236  71.607 109.944  1.00 97.50           C  
ATOM   4540  CD2 LEU B 970     158.789  71.383 109.856  1.00 97.50           C  
ATOM   4541  N   TRP B 971     156.158  67.307 107.007  1.00 89.23           N  
ATOM   4542  CA  TRP B 971     156.417  66.113 106.259  1.00 89.23           C  
ATOM   4543  C   TRP B 971     155.584  66.074 105.009  1.00 89.23           C  
ATOM   4544  O   TRP B 971     155.971  65.449 104.024  1.00 89.23           O  
ATOM   4545  CB  TRP B 971     156.127  64.835 107.066  1.00 89.23           C  
ATOM   4546  CG  TRP B 971     156.302  63.561 106.280  1.00 89.23           C  
ATOM   4547  CD1 TRP B 971     155.351  62.771 105.703  1.00 89.23           C  
ATOM   4548  CD2 TRP B 971     157.570  62.962 105.969  1.00 89.23           C  
ATOM   4549  CE2 TRP B 971     157.313  61.821 105.210  1.00 89.23           C  
ATOM   4550  CE3 TRP B 971     158.845  63.334 106.289  1.00 89.23           C  
ATOM   4551  NE1 TRP B 971     155.948  61.716 105.054  1.00 89.23           N  
ATOM   4552  CZ2 TRP B 971     158.331  61.032 104.756  1.00 89.23           C  
ATOM   4553  CZ3 TRP B 971     159.868  62.534 105.832  1.00 89.23           C  
ATOM   4554  CH2 TRP B 971     159.616  61.407 105.081  1.00 89.23           C  
ATOM   4555  N   ALA B 972     154.417  66.740 105.004  1.00 49.35           N  
ATOM   4556  CA  ALA B 972     153.492  66.618 103.913  1.00 49.35           C  
ATOM   4557  C   ALA B 972     154.127  66.986 102.604  1.00 49.35           C  
ATOM   4558  O   ALA B 972     153.962  66.260 101.625  1.00 49.35           O  
ATOM   4559  CB  ALA B 972     152.250  67.509 104.087  1.00 49.35           C  
ATOM   4560  N   ASP B 973     154.887  68.099 102.534  1.00 51.01           N  
ATOM   4561  CA  ASP B 973     155.443  68.471 101.263  1.00 51.01           C  
ATOM   4562  C   ASP B 973     156.864  68.009 101.199  1.00 51.01           C  
ATOM   4563  O   ASP B 973     157.791  68.808 101.343  1.00 51.01           O  
ATOM   4564  CB  ASP B 973     155.451  69.992 101.027  1.00 51.01           C  
ATOM   4565  CG  ASP B 973     154.012  70.454 100.847  1.00 51.01           C  
ATOM   4566  OD1 ASP B 973     153.122  69.578 100.685  1.00 51.01           O  
ATOM   4567  OD2 ASP B 973     153.784  71.693 100.868  1.00 51.01           O1-
ATOM   4568  N   ASP B 974     157.070  66.696 100.975  1.00 79.76           N  
ATOM   4569  CA  ASP B 974     158.387  66.138 100.833  1.00 79.76           C  
ATOM   4570  C   ASP B 974     158.428  65.447  99.503  1.00 79.76           C  
ATOM   4571  O   ASP B 974     157.428  64.902  99.035  1.00 79.76           O  
ATOM   4572  CB  ASP B 974     158.736  65.060 101.876  1.00 79.76           C  
ATOM   4573  CG  ASP B 974     158.963  65.709 103.234  1.00 79.76           C  
ATOM   4574  OD1 ASP B 974     159.638  66.770 103.289  1.00 79.76           O  
ATOM   4575  OD2 ASP B 974     158.478  65.138 104.245  1.00 79.76           O1-
ATOM   4576  N   PRO B 975     159.579  65.482  98.888  1.00165.45           N  
ATOM   4577  CA  PRO B 975     159.761  64.897  97.582  1.00165.45           C  
ATOM   4578  C   PRO B 975     159.689  63.403  97.450  1.00165.45           C  
ATOM   4579  O   PRO B 975     159.424  62.947  96.349  1.00165.45           O  
ATOM   4580  CB  PRO B 975     161.073  65.470  97.052  1.00165.45           C  
ATOM   4581  CG  PRO B 975     161.186  66.834  97.752  1.00165.45           C  
ATOM   4582  CD  PRO B 975     160.445  66.635  99.084  1.00165.45           C  
ATOM   4583  N   ALA B 976     159.900  62.620  98.517  1.00115.28           N  
ATOM   4584  CA  ALA B 976     159.957  61.181  98.474  1.00115.28           C  
ATOM   4585  C   ALA B 976     160.649  60.677  97.247  1.00115.28           C  
ATOM   4586  O   ALA B 976     160.072  60.514  96.174  1.00115.28           O  
ATOM   4587  CB  ALA B 976     158.578  60.503  98.561  1.00115.28           C  
ATOM   4588  N   VAL B 977     161.943  60.367  97.412  1.00184.94           N  
ATOM   4589  CA  VAL B 977     162.680  59.806  96.328  1.00184.94           C  
ATOM   4590  C   VAL B 977     163.658  58.871  96.927  1.00184.94           C  
ATOM   4591  O   VAL B 977     164.158  59.146  98.014  1.00184.94           O  
ATOM   4592  CB  VAL B 977     163.503  60.804  95.571  1.00184.94           C  
ATOM   4593  CG1 VAL B 977     164.537  61.417  96.533  1.00184.94           C  
ATOM   4594  CG2 VAL B 977     164.147  60.084  94.373  1.00184.94           C  
ATOM   4595  N   GLY B 978     163.784  57.672  96.325  1.00157.82           N  
ATOM   4596  CA  GLY B 978     164.884  56.759  96.480  1.00157.82           C  
ATOM   4597  C   GLY B 978     165.168  56.418  97.902  1.00157.82           C  
ATOM   4598  O   GLY B 978     164.737  55.397  98.435  1.00157.82           O  
ATOM   4599  N   GLY B 979     165.922  57.326  98.549  1.00 62.04           N  
ATOM   4600  CA  GLY B 979     166.381  57.151  99.886  1.00 62.04           C  
ATOM   4601  C   GLY B 979     165.340  57.659 100.826  1.00 62.04           C  
ATOM   4602  O   GLY B 979     164.263  58.090 100.420  1.00 62.04           O  
ATOM   4603  N   GLN B 980     165.694  57.627 102.127  1.00102.90           N  
ATOM   4604  CA  GLN B 980     164.882  58.036 103.236  1.00102.90           C  
ATOM   4605  C   GLN B 980     163.711  57.109 103.361  1.00102.90           C  
ATOM   4606  O   GLN B 980     162.744  57.405 104.061  1.00102.90           O  
ATOM   4607  CB  GLN B 980     164.362  59.479 103.090  1.00102.90           C  
ATOM   4608  CG  GLN B 980     163.601  59.997 104.312  1.00102.90           C  
ATOM   4609  CD  GLN B 980     163.152  61.421 104.023  1.00102.90           C  
ATOM   4610  NE2 GLN B 980     163.495  61.934 102.811  1.00102.90           N  
ATOM   4611  OE1 GLN B 980     162.512  62.065 104.855  1.00102.90           O  
ATOM   4612  N   GLN B 981     163.787  55.927 102.720  1.00 77.80           N  
ATOM   4613  CA  GLN B 981     162.707  54.984 102.796  1.00 77.80           C  
ATOM   4614  C   GLN B 981     162.575  54.498 104.209  1.00 77.80           C  
ATOM   4615  O   GLN B 981     161.468  54.350 104.726  1.00 77.80           O  
ATOM   4616  CB  GLN B 981     162.906  53.765 101.874  1.00 77.80           C  
ATOM   4617  CG  GLN B 981     164.083  52.860 102.253  1.00 77.80           C  
ATOM   4618  CD  GLN B 981     163.562  51.762 103.172  1.00 77.80           C  
ATOM   4619  NE2 GLN B 981     162.216  51.715 103.364  1.00 77.80           N  
ATOM   4620  OE1 GLN B 981     164.332  50.960 103.700  1.00 77.80           O  
ATOM   4621  N   THR B 982     163.717  54.247 104.878  1.00106.00           N  
ATOM   4622  CA  THR B 982     163.739  53.732 106.220  1.00106.00           C  
ATOM   4623  C   THR B 982     163.172  54.759 107.147  1.00106.00           C  
ATOM   4624  O   THR B 982     162.505  54.427 108.126  1.00106.00           O  
ATOM   4625  CB  THR B 982     165.129  53.426 106.696  1.00106.00           C  
ATOM   4626  CG2 THR B 982     165.767  52.411 105.732  1.00106.00           C  
ATOM   4627  OG1 THR B 982     165.905  54.613 106.742  1.00106.00           O  
ATOM   4628  N   GLN B 983     163.406  56.044 106.835  1.00 82.68           N  
ATOM   4629  CA  GLN B 983     163.021  57.117 107.702  1.00 82.68           C  
ATOM   4630  C   GLN B 983     161.546  57.053 107.942  1.00 82.68           C  
ATOM   4631  O   GLN B 983     161.090  57.340 109.048  1.00 82.68           O  
ATOM   4632  CB  GLN B 983     163.334  58.501 107.113  1.00 82.68           C  
ATOM   4633  CG  GLN B 983     164.831  58.764 106.926  1.00 82.68           C  
ATOM   4634  CD  GLN B 983     165.466  58.901 108.303  1.00 82.68           C  
ATOM   4635  NE2 GLN B 983     164.631  58.806 109.372  1.00 82.68           N  
ATOM   4636  OE1 GLN B 983     166.675  59.089 108.424  1.00 82.68           O  
ATOM   4637  N   ALA B 984     160.749  56.681 106.922  1.00 31.65           N  
ATOM   4638  CA  ALA B 984     159.330  56.638 107.135  1.00 31.65           C  
ATOM   4639  C   ALA B 984     159.016  55.650 108.217  1.00 31.65           C  
ATOM   4640  O   ALA B 984     158.206  55.927 109.101  1.00 31.65           O  
ATOM   4641  CB  ALA B 984     158.557  56.206 105.876  1.00 31.65           C  
ATOM   4642  N   ALA B 985     159.670  54.475 108.195  1.00 29.03           N  
ATOM   4643  CA  ALA B 985     159.382  53.461 109.169  1.00 29.03           C  
ATOM   4644  C   ALA B 985     159.704  53.988 110.532  1.00 29.03           C  
ATOM   4645  O   ALA B 985     158.957  53.754 111.480  1.00 29.03           O  
ATOM   4646  CB  ALA B 985     160.212  52.183 108.962  1.00 29.03           C  
ATOM   4647  N   LEU B 986     160.844  54.694 110.670  1.00 41.35           N  
ATOM   4648  CA  LEU B 986     161.272  55.224 111.935  1.00 41.35           C  
ATOM   4649  C   LEU B 986     160.366  56.324 112.416  1.00 41.35           C  
ATOM   4650  O   LEU B 986     159.994  56.358 113.589  1.00 41.35           O  
ATOM   4651  CB  LEU B 986     162.697  55.802 111.878  1.00 41.35           C  
ATOM   4652  CG  LEU B 986     163.180  56.375 113.224  1.00 41.35           C  
ATOM   4653  CD1 LEU B 986     163.277  55.279 114.295  1.00 41.35           C  
ATOM   4654  CD2 LEU B 986     164.490  57.162 113.059  1.00 41.35           C  
ATOM   4655  N   ARG B 987     159.978  57.248 111.513  1.00 95.31           N  
ATOM   4656  CA  ARG B 987     159.226  58.434 111.845  1.00 95.31           C  
ATOM   4657  C   ARG B 987     157.858  58.130 112.375  1.00 95.31           C  
ATOM   4658  O   ARG B 987     157.381  58.801 113.286  1.00 95.31           O  
ATOM   4659  CB  ARG B 987     159.005  59.362 110.634  1.00 95.31           C  
ATOM   4660  CG  ARG B 987     158.321  58.659 109.458  1.00 95.31           C  
ATOM   4661  CD  ARG B 987     157.634  59.583 108.446  1.00 95.31           C  
ATOM   4662  NE  ARG B 987     158.030  60.988 108.740  1.00 95.31           N  
ATOM   4663  CZ  ARG B 987     157.130  61.822 109.338  1.00 95.31           C  
ATOM   4664  NH1 ARG B 987     155.879  61.378 109.655  1.00 95.31           N1+
ATOM   4665  NH2 ARG B 987     157.473  63.114 109.609  1.00 95.31           N  
ATOM   4666  N   GLY B 988     157.177  57.118 111.817  1.00 34.30           N  
ATOM   4667  CA  GLY B 988     155.822  56.820 112.190  1.00 34.30           C  
ATOM   4668  C   GLY B 988     155.750  56.472 113.644  1.00 34.30           C  
ATOM   4669  O   GLY B 988     154.729  56.702 114.290  1.00 34.30           O  
ATOM   4670  N   GLY B 989     156.816  55.856 114.183  1.00 22.78           N  
ATOM   4671  CA  GLY B 989     156.835  55.451 115.560  1.00 22.78           C  
ATOM   4672  C   GLY B 989     156.698  56.649 116.452  1.00 22.78           C  
ATOM   4673  O   GLY B 989     156.039  56.573 117.488  1.00 22.78           O  
ATOM   4674  N   ILE B 990     157.340  57.783 116.098  1.00123.81           N  
ATOM   4675  CA  ILE B 990     157.288  58.957 116.928  1.00123.81           C  
ATOM   4676  C   ILE B 990     155.870  59.448 116.973  1.00123.81           C  
ATOM   4677  O   ILE B 990     155.373  59.856 118.022  1.00123.81           O  
ATOM   4678  CB  ILE B 990     158.198  60.070 116.461  1.00123.81           C  
ATOM   4679  CG1 ILE B 990     158.470  61.077 117.591  1.00123.81           C  
ATOM   4680  CG2 ILE B 990     157.587  60.731 115.216  1.00123.81           C  
ATOM   4681  CD1 ILE B 990     157.241  61.859 118.052  1.00123.81           C  
ATOM   4682  N   PHE B 991     155.177  59.394 115.822  1.00 60.98           N  
ATOM   4683  CA  PHE B 991     153.817  59.827 115.667  1.00 60.98           C  
ATOM   4684  C   PHE B 991     152.975  59.034 116.623  1.00 60.98           C  
ATOM   4685  O   PHE B 991     152.134  59.584 117.334  1.00 60.98           O  
ATOM   4686  CB  PHE B 991     153.359  59.528 114.225  1.00 60.98           C  
ATOM   4687  CG  PHE B 991     151.932  59.870 113.970  1.00 60.98           C  
ATOM   4688  CD1 PHE B 991     151.549  61.164 113.696  1.00 60.98           C  
ATOM   4689  CD2 PHE B 991     150.979  58.879 113.973  1.00 60.98           C  
ATOM   4690  CE1 PHE B 991     150.231  61.460 113.445  1.00 60.98           C  
ATOM   4691  CE2 PHE B 991     149.660  59.166 113.721  1.00 60.98           C  
ATOM   4692  CZ  PHE B 991     149.287  60.460 113.456  1.00 60.98           C  
ATOM   4693  N   GLY B 992     153.175  57.705 116.653  1.00 22.76           N  
ATOM   4694  CA  GLY B 992     152.447  56.845 117.541  1.00 22.76           C  
ATOM   4695  C   GLY B 992     152.807  57.150 118.964  1.00 22.76           C  
ATOM   4696  O   GLY B 992     151.950  57.140 119.844  1.00 22.76           O  
ATOM   4697  N   LEU B 993     154.103  57.413 119.224  1.00120.30           N  
ATOM   4698  CA  LEU B 993     154.576  57.641 120.561  1.00120.30           C  
ATOM   4699  C   LEU B 993     153.915  58.866 121.108  1.00120.30           C  
ATOM   4700  O   LEU B 993     153.451  58.873 122.245  1.00120.30           O  
ATOM   4701  CB  LEU B 993     156.108  57.833 120.604  1.00120.30           C  
ATOM   4702  CG  LEU B 993     156.722  58.079 122.000  1.00120.30           C  
ATOM   4703  CD1 LEU B 993     156.400  59.478 122.555  1.00120.30           C  
ATOM   4704  CD2 LEU B 993     156.338  56.953 122.973  1.00120.30           C  
ATOM   4705  N   LEU B 994     153.836  59.939 120.299  1.00 38.49           N  
ATOM   4706  CA  LEU B 994     153.259  61.172 120.747  1.00 38.49           C  
ATOM   4707  C   LEU B 994     151.818  60.934 121.067  1.00 38.49           C  
ATOM   4708  O   LEU B 994     151.287  61.508 122.017  1.00 38.49           O  
ATOM   4709  CB  LEU B 994     153.311  62.282 119.680  1.00 38.49           C  
ATOM   4710  CG  LEU B 994     154.737  62.747 119.334  1.00 38.49           C  
ATOM   4711  CD1 LEU B 994     154.720  63.852 118.266  1.00 38.49           C  
ATOM   4712  CD2 LEU B 994     155.514  63.158 120.596  1.00 38.49           C  
ATOM   4713  N   GLY B 995     151.147  60.088 120.263  1.00 29.88           N  
ATOM   4714  CA  GLY B 995     149.751  59.799 120.432  1.00 29.88           C  
ATOM   4715  C   GLY B 995     149.499  59.121 121.748  1.00 29.88           C  
ATOM   4716  O   GLY B 995     148.487  59.380 122.396  1.00 29.88           O  
ATOM   4717  N   CYS B 996     150.377  58.179 122.140  1.00 73.21           N  
ATOM   4718  CA  CYS B 996     150.231  57.486 123.390  1.00 73.21           C  
ATOM   4719  C   CYS B 996     150.477  58.441 124.522  1.00 73.21           C  
ATOM   4720  O   CYS B 996     149.762  58.430 125.523  1.00 73.21           O  
ATOM   4721  CB  CYS B 996     151.232  56.328 123.535  1.00 73.21           C  
ATOM   4722  SG  CYS B 996     151.045  55.459 125.117  1.00 73.21           S  
ATOM   4723  N   LEU B 997     151.510  59.296 124.387  1.00 89.80           N  
ATOM   4724  CA  LEU B 997     151.844  60.237 125.417  1.00 89.80           C  
ATOM   4725  C   LEU B 997     150.723  61.206 125.590  1.00 89.80           C  
ATOM   4726  O   LEU B 997     150.438  61.643 126.702  1.00 89.80           O  
ATOM   4727  CB  LEU B 997     153.144  61.019 125.155  1.00 89.80           C  
ATOM   4728  CG  LEU B 997     154.423  60.231 125.517  1.00 89.80           C  
ATOM   4729  CD1 LEU B 997     154.527  58.900 124.761  1.00 89.80           C  
ATOM   4730  CD2 LEU B 997     155.672  61.109 125.349  1.00 89.80           C  
ATOM   4731  N   GLN B 998     150.049  61.586 124.492  1.00103.59           N  
ATOM   4732  CA  GLN B 998     148.969  62.511 124.644  1.00103.59           C  
ATOM   4733  C   GLN B 998     147.886  61.868 125.466  1.00103.59           C  
ATOM   4734  O   GLN B 998     147.207  62.550 126.230  1.00103.59           O  
ATOM   4735  CB  GLN B 998     148.404  63.070 123.323  1.00103.59           C  
ATOM   4736  CG  GLN B 998     147.731  62.078 122.381  1.00103.59           C  
ATOM   4737  CD  GLN B 998     147.273  62.890 121.174  1.00103.59           C  
ATOM   4738  NE2 GLN B 998     146.453  63.945 121.425  1.00103.59           N  
ATOM   4739  OE1 GLN B 998     147.645  62.600 120.038  1.00103.59           O  
ATOM   4740  N   ALA B 999     147.694  60.540 125.324  1.00 42.18           N  
ATOM   4741  CA  ALA B 999     146.699  59.806 126.068  1.00 42.18           C  
ATOM   4742  C   ALA B 999     147.003  59.871 127.528  1.00 42.18           C  
ATOM   4743  O   ALA B 999     146.096  60.013 128.347  1.00 42.18           O  
ATOM   4744  CB  ALA B 999     146.699  58.299 125.771  1.00 42.18           C  
ATOM   4745  N   ILE B1000     148.290  59.733 127.890  1.00 85.47           N  
ATOM   4746  CA  ILE B1000     148.655  59.698 129.274  1.00 85.47           C  
ATOM   4747  C   ILE B1000     148.345  61.021 129.901  1.00 85.47           C  
ATOM   4748  O   ILE B1000     147.880  61.077 131.038  1.00 85.47           O  
ATOM   4749  CB  ILE B1000     150.098  59.364 129.531  1.00 85.47           C  
ATOM   4750  CG1 ILE B1000     150.265  58.930 130.994  1.00 85.47           C  
ATOM   4751  CG2 ILE B1000     150.979  60.567 129.160  1.00 85.47           C  
ATOM   4752  CD1 ILE B1000     151.611  58.272 131.278  1.00 85.47           C  
ATOM   4753  N   GLY B1001     148.610  62.126 129.179  1.00 24.75           N  
ATOM   4754  CA  GLY B1001     148.370  63.444 129.701  1.00 24.75           C  
ATOM   4755  C   GLY B1001     146.908  63.635 129.965  1.00 24.75           C  
ATOM   4756  O   GLY B1001     146.535  64.269 130.950  1.00 24.75           O  
ATOM   4757  N   LEU B1002     146.037  63.135 129.062  1.00146.26           N  
ATOM   4758  CA  LEU B1002     144.618  63.275 129.254  1.00146.26           C  
ATOM   4759  C   LEU B1002     144.191  62.488 130.453  1.00146.26           C  
ATOM   4760  O   LEU B1002     143.329  62.922 131.217  1.00146.26           O  
ATOM   4761  CB  LEU B1002     143.767  62.874 128.035  1.00146.26           C  
ATOM   4762  CG  LEU B1002     143.929  63.866 126.866  1.00146.26           C  
ATOM   4763  CD1 LEU B1002     142.868  63.647 125.776  1.00146.26           C  
ATOM   4764  CD2 LEU B1002     143.960  65.317 127.374  1.00146.26           C  
ATOM   4765  N   PHE B1003     144.781  61.297 130.650  1.00 66.27           N  
ATOM   4766  CA  PHE B1003     144.480  60.520 131.812  1.00 66.27           C  
ATOM   4767  C   PHE B1003     144.867  61.340 133.001  1.00 66.27           C  
ATOM   4768  O   PHE B1003     144.100  61.479 133.941  1.00 66.27           O  
ATOM   4769  CB  PHE B1003     145.302  59.217 131.866  1.00 66.27           C  
ATOM   4770  CG  PHE B1003     145.203  58.609 133.228  1.00 66.27           C  
ATOM   4771  CD1 PHE B1003     144.092  57.904 133.627  1.00 66.27           C  
ATOM   4772  CD2 PHE B1003     146.252  58.734 134.111  1.00 66.27           C  
ATOM   4773  CE1 PHE B1003     144.023  57.345 134.882  1.00 66.27           C  
ATOM   4774  CE2 PHE B1003     146.192  58.179 135.368  1.00 66.27           C  
ATOM   4775  CZ  PHE B1003     145.072  57.482 135.757  1.00 66.27           C  
ATOM   4776  N   ALA B1004     146.059  61.954 132.992  1.00 46.87           N  
ATOM   4777  CA  ALA B1004     146.512  62.623 134.179  1.00 46.87           C  
ATOM   4778  C   ALA B1004     145.633  63.777 134.601  1.00 46.87           C  
ATOM   4779  O   ALA B1004     145.251  63.853 135.768  1.00 46.87           O  
ATOM   4780  CB  ALA B1004     147.951  63.146 134.032  1.00 46.87           C  
ATOM   4781  N   SER B1005     145.265  64.690 133.680  1.00 83.93           N  
ATOM   4782  CA  SER B1005     144.500  65.858 134.044  1.00 83.93           C  
ATOM   4783  C   SER B1005     143.107  65.482 134.438  1.00 83.93           C  
ATOM   4784  O   SER B1005     142.512  66.082 135.333  1.00 83.93           O  
ATOM   4785  CB  SER B1005     144.373  66.869 132.890  1.00 83.93           C  
ATOM   4786  OG  SER B1005     145.649  67.383 132.543  1.00 83.93           O  
ATOM   4787  N   MET B1006     142.537  64.475 133.763  1.00161.41           N  
ATOM   4788  CA  MET B1006     141.190  64.108 134.062  1.00161.41           C  
ATOM   4789  C   MET B1006     141.159  63.623 135.481  1.00161.41           C  
ATOM   4790  O   MET B1006     140.193  63.840 136.207  1.00161.41           O  
ATOM   4791  CB  MET B1006     140.657  63.065 133.065  1.00161.41           C  
ATOM   4792  CG  MET B1006     141.299  61.700 133.221  1.00161.41           C  
ATOM   4793  SD  MET B1006     140.573  60.799 134.601  1.00161.41           S  
ATOM   4794  CE  MET B1006     142.152  60.154 135.221  1.00161.41           C  
ATOM   4795  N   ALA B1007     142.205  62.876 135.891  1.00 42.41           N  
ATOM   4796  CA  ALA B1007     142.284  62.342 137.222  1.00 42.41           C  
ATOM   4797  C   ALA B1007     142.418  63.479 138.180  1.00 42.41           C  
ATOM   4798  O   ALA B1007     141.751  63.512 139.209  1.00 42.41           O  
ATOM   4799  CB  ALA B1007     143.523  61.463 137.462  1.00 42.41           C  
ATOM   4800  N   ALA B1008     143.297  64.444 137.850  1.00 37.12           N  
ATOM   4801  CA  ALA B1008     143.616  65.532 138.732  1.00 37.12           C  
ATOM   4802  C   ALA B1008     142.432  66.413 138.986  1.00 37.12           C  
ATOM   4803  O   ALA B1008     142.157  66.778 140.128  1.00 37.12           O  
ATOM   4804  CB  ALA B1008     144.736  66.430 138.182  1.00 37.12           C  
ATOM   4805  N   VAL B1009     141.696  66.781 137.920  1.00105.65           N  
ATOM   4806  CA  VAL B1009     140.570  67.665 138.051  1.00105.65           C  
ATOM   4807  C   VAL B1009     139.485  67.010 138.851  1.00105.65           C  
ATOM   4808  O   VAL B1009     138.819  67.662 139.656  1.00105.65           O  
ATOM   4809  CB  VAL B1009     139.997  68.090 136.727  1.00105.65           C  
ATOM   4810  CG1 VAL B1009     141.002  69.017 136.030  1.00105.65           C  
ATOM   4811  CG2 VAL B1009     139.683  66.834 135.898  1.00105.65           C  
ATOM   4812  N   LEU B1010     139.270  65.696 138.643  1.00145.57           N  
ATOM   4813  CA  LEU B1010     138.215  64.980 139.302  1.00145.57           C  
ATOM   4814  C   LEU B1010     138.448  64.958 140.786  1.00145.57           C  
ATOM   4815  O   LEU B1010     137.515  65.162 141.561  1.00145.57           O  
ATOM   4816  CB  LEU B1010     138.105  63.523 138.797  1.00145.57           C  
ATOM   4817  CG  LEU B1010     136.982  62.668 139.432  1.00145.57           C  
ATOM   4818  CD1 LEU B1010     137.287  62.261 140.884  1.00145.57           C  
ATOM   4819  CD2 LEU B1010     135.618  63.359 139.280  1.00145.57           C  
ATOM   4820  N   LEU B1011     139.694  64.687 141.225  1.00 89.52           N  
ATOM   4821  CA  LEU B1011     139.999  64.635 142.630  1.00 89.52           C  
ATOM   4822  C   LEU B1011     139.865  65.994 143.246  1.00 89.52           C  
ATOM   4823  O   LEU B1011     139.390  66.127 144.373  1.00 89.52           O  
ATOM   4824  CB  LEU B1011     141.406  64.098 142.948  1.00 89.52           C  
ATOM   4825  CG  LEU B1011     141.523  62.565 142.848  1.00 89.52           C  
ATOM   4826  CD1 LEU B1011     141.168  62.047 141.448  1.00 89.52           C  
ATOM   4827  CD2 LEU B1011     142.902  62.084 143.326  1.00 89.52           C  
ATOM   4828  N   GLY B1012     140.279  67.046 142.517  1.00 26.25           N  
ATOM   4829  CA  GLY B1012     140.245  68.387 143.034  1.00 26.25           C  
ATOM   4830  C   GLY B1012     138.831  68.765 143.355  1.00 26.25           C  
ATOM   4831  O   GLY B1012     138.579  69.489 144.317  1.00 26.25           O  
ATOM   4832  N   GLY B1013     137.873  68.316 142.523  1.00 28.77           N  
ATOM   4833  CA  GLY B1013     136.478  68.619 142.698  1.00 28.77           C  
ATOM   4834  C   GLY B1013     135.967  68.021 143.977  1.00 28.77           C  
ATOM   4835  O   GLY B1013     135.100  68.601 144.632  1.00 28.77           O  
ATOM   4836  N   ALA B1014     136.443  66.811 144.331  1.00 29.75           N  
ATOM   4837  CA  ALA B1014     136.021  66.130 145.525  1.00 29.75           C  
ATOM   4838  C   ALA B1014     136.454  66.916 146.723  1.00 29.75           C  
ATOM   4839  O   ALA B1014     135.733  67.003 147.714  1.00 29.75           O  
ATOM   4840  CB  ALA B1014     136.626  64.723 145.657  1.00 29.75           C  
ATOM   4841  N   ARG B1015     137.674  67.485 146.668  1.00110.00           N  
ATOM   4842  CA  ARG B1015     138.192  68.264 147.758  1.00110.00           C  
ATOM   4843  C   ARG B1015     137.324  69.471 147.930  1.00110.00           C  
ATOM   4844  O   ARG B1015     137.001  69.861 149.050  1.00110.00           O  
ATOM   4845  CB  ARG B1015     139.626  68.761 147.505  1.00110.00           C  
ATOM   4846  CG  ARG B1015     140.658  67.633 147.444  1.00110.00           C  
ATOM   4847  CD  ARG B1015     141.119  67.147 148.820  1.00110.00           C  
ATOM   4848  NE  ARG B1015     139.974  66.429 149.450  1.00110.00           N  
ATOM   4849  CZ  ARG B1015     140.158  65.746 150.616  1.00110.00           C  
ATOM   4850  NH1 ARG B1015     141.388  65.719 151.205  1.00110.00           N1+
ATOM   4851  NH2 ARG B1015     139.111  65.088 151.193  1.00110.00           N  
ATOM   4852  N   ALA B1016     136.938  70.105 146.807  1.00 32.34           N  
ATOM   4853  CA  ALA B1016     136.120  71.285 146.837  1.00 32.34           C  
ATOM   4854  C   ALA B1016     134.763  70.957 147.388  1.00 32.34           C  
ATOM   4855  O   ALA B1016     134.212  71.724 148.177  1.00 32.34           O  
ATOM   4856  CB  ALA B1016     135.910  71.899 145.443  1.00 32.34           C  
ATOM   4857  N   SER B1017     134.182  69.809 146.984  1.00 99.49           N  
ATOM   4858  CA  SER B1017     132.846  69.493 147.414  1.00 99.49           C  
ATOM   4859  C   SER B1017     132.823  69.270 148.894  1.00 99.49           C  
ATOM   4860  O   SER B1017     131.881  69.677 149.573  1.00 99.49           O  
ATOM   4861  CB  SER B1017     132.222  68.260 146.732  1.00 99.49           C  
ATOM   4862  OG  SER B1017     132.747  67.055 147.265  1.00 99.49           O  
ATOM   4863  N   ARG B1018     133.866  68.616 149.438  1.00155.50           N  
ATOM   4864  CA  ARG B1018     133.912  68.330 150.844  1.00155.50           C  
ATOM   4865  C   ARG B1018     133.976  69.614 151.619  1.00155.50           C  
ATOM   4866  O   ARG B1018     133.311  69.760 152.642  1.00155.50           O  
ATOM   4867  CB  ARG B1018     135.139  67.490 151.231  1.00155.50           C  
ATOM   4868  CG  ARG B1018     135.199  66.152 150.492  1.00155.50           C  
ATOM   4869  CD  ARG B1018     136.245  65.181 151.039  1.00155.50           C  
ATOM   4870  NE  ARG B1018     135.592  64.405 152.128  1.00155.50           N  
ATOM   4871  CZ  ARG B1018     135.831  63.067 152.250  1.00155.50           C  
ATOM   4872  NH1 ARG B1018     136.680  62.445 151.380  1.00155.50           N1+
ATOM   4873  NH2 ARG B1018     135.215  62.349 153.235  1.00155.50           N  
ATOM   4874  N   LEU B1019     134.793  70.574 151.146  1.00 53.68           N  
ATOM   4875  CA  LEU B1019     135.013  71.812 151.848  1.00 53.68           C  
ATOM   4876  C   LEU B1019     133.752  72.633 151.888  1.00 53.68           C  
ATOM   4877  O   LEU B1019     133.385  73.159 152.938  1.00 53.68           O  
ATOM   4878  CB  LEU B1019     136.135  72.640 151.178  1.00 53.68           C  
ATOM   4879  CG  LEU B1019     136.680  73.865 151.955  1.00 53.68           C  
ATOM   4880  CD1 LEU B1019     137.784  74.562 151.142  1.00 53.68           C  
ATOM   4881  CD2 LEU B1019     135.593  74.861 152.387  1.00 53.68           C  
ATOM   4882  N   LEU B1020     133.052  72.761 150.745  1.00 50.00           N  
ATOM   4883  CA  LEU B1020     131.882  73.594 150.636  1.00 50.00           C  
ATOM   4884  C   LEU B1020     130.774  73.065 151.497  1.00 50.00           C  
ATOM   4885  O   LEU B1020     129.997  73.834 152.062  1.00 50.00           O  
ATOM   4886  CB  LEU B1020     131.339  73.671 149.194  1.00 50.00           C  
ATOM   4887  CG  LEU B1020     132.314  74.328 148.198  1.00 50.00           C  
ATOM   4888  CD1 LEU B1020     131.719  74.377 146.783  1.00 50.00           C  
ATOM   4889  CD2 LEU B1020     132.772  75.710 148.691  1.00 50.00           C  
ATOM   4890  N   PHE B1021     130.638  71.730 151.583  1.00 40.44           N  
ATOM   4891  CA  PHE B1021     129.603  71.120 152.372  1.00 40.44           C  
ATOM   4892  C   PHE B1021     129.830  71.406 153.828  1.00 40.44           C  
ATOM   4893  O   PHE B1021     128.886  71.678 154.570  1.00 40.44           O  
ATOM   4894  CB  PHE B1021     129.547  69.592 152.205  1.00 40.44           C  
ATOM   4895  CG  PHE B1021     128.441  69.082 153.066  1.00 40.44           C  
ATOM   4896  CD1 PHE B1021     127.142  69.082 152.619  1.00 40.44           C  
ATOM   4897  CD2 PHE B1021     128.709  68.596 154.327  1.00 40.44           C  
ATOM   4898  CE1 PHE B1021     126.124  68.609 153.415  1.00 40.44           C  
ATOM   4899  CE2 PHE B1021     127.698  68.122 155.128  1.00 40.44           C  
ATOM   4900  CZ  PHE B1021     126.401  68.129 154.672  1.00 40.44           C  
ATOM   4901  N   GLN B1022     131.097  71.328 154.281  1.00 67.54           N  
ATOM   4902  CA  GLN B1022     131.425  71.547 155.662  1.00 67.54           C  
ATOM   4903  C   GLN B1022     131.098  72.959 156.037  1.00 67.54           C  
ATOM   4904  O   GLN B1022     130.549  73.206 157.110  1.00 67.54           O  
ATOM   4905  CB  GLN B1022     132.921  71.335 155.955  1.00 67.54           C  
ATOM   4906  CG  GLN B1022     133.305  71.567 157.420  1.00 67.54           C  
ATOM   4907  CD  GLN B1022     132.721  70.438 158.253  1.00 67.54           C  
ATOM   4908  NE2 GLN B1022     132.068  69.461 157.570  1.00 67.54           N  
ATOM   4909  OE1 GLN B1022     132.839  70.426 159.477  1.00 67.54           O  
ATOM   4910  N   ARG B1023     131.427  73.925 155.158  1.00129.59           N  
ATOM   4911  CA  ARG B1023     131.201  75.306 155.474  1.00129.59           C  
ATOM   4912  C   ARG B1023     129.732  75.564 155.608  1.00129.59           C  
ATOM   4913  O   ARG B1023     129.310  76.291 156.506  1.00129.59           O  
ATOM   4914  CB  ARG B1023     131.753  76.285 154.420  1.00129.59           C  
ATOM   4915  CG  ARG B1023     131.130  76.132 153.034  1.00129.59           C  
ATOM   4916  CD  ARG B1023     131.687  77.113 152.002  1.00129.59           C  
ATOM   4917  NE  ARG B1023     131.280  78.483 152.426  1.00129.59           N  
ATOM   4918  CZ  ARG B1023     131.726  79.571 151.734  1.00129.59           C  
ATOM   4919  NH1 ARG B1023     132.542  79.409 150.653  1.00129.59           N1+
ATOM   4920  NH2 ARG B1023     131.353  80.825 152.127  1.00129.59           N  
ATOM   4921  N   LEU B1024     128.910  74.977 154.716  1.00 53.71           N  
ATOM   4922  CA  LEU B1024     127.493  75.221 154.740  1.00 53.71           C  
ATOM   4923  C   LEU B1024     126.872  74.712 156.009  1.00 53.71           C  
ATOM   4924  O   LEU B1024     126.122  75.429 156.669  1.00 53.71           O  
ATOM   4925  CB  LEU B1024     126.744  74.539 153.585  1.00 53.71           C  
ATOM   4926  CG  LEU B1024     125.225  74.796 153.608  1.00 53.71           C  
ATOM   4927  CD1 LEU B1024     124.902  76.286 153.434  1.00 53.71           C  
ATOM   4928  CD2 LEU B1024     124.495  73.907 152.587  1.00 53.71           C  
ATOM   4929  N   LEU B1025     127.195  73.466 156.401  1.00 49.74           N  
ATOM   4930  CA  LEU B1025     126.566  72.825 157.526  1.00 49.74           C  
ATOM   4931  C   LEU B1025     126.873  73.566 158.793  1.00 49.74           C  
ATOM   4932  O   LEU B1025     126.015  73.698 159.663  1.00 49.74           O  
ATOM   4933  CB  LEU B1025     127.021  71.363 157.700  1.00 49.74           C  
ATOM   4934  CG  LEU B1025     126.367  70.631 158.888  1.00 49.74           C  
ATOM   4935  CD1 LEU B1025     124.848  70.497 158.697  1.00 49.74           C  
ATOM   4936  CD2 LEU B1025     127.048  69.278 159.155  1.00 49.74           C  
ATOM   4937  N   TRP B1026     128.122  74.048 158.940  1.00 81.56           N  
ATOM   4938  CA  TRP B1026     128.529  74.749 160.126  1.00 81.56           C
[truncated: 304,518 more chars]
