# Supplementary material for: Mutagenic Analysis of the Putative ABCC6 Substrate-Binding Cavity Using a New Homology Model
Source: Int J Mol Sci. 2021 Jun 27;22(13):6910. doi: 10.3390/ijms22136910 (PMC8267652; doi:10.3390/ijms22136910)
Supplement: Supplementary file 1 [file ijms-22-06910-s001.zip › rABCC6_inward-facing.pdb]

ATOM      1  N   LEU A 298     104.839  48.394 128.714  1.00 94.65           N  
ATOM      2  CA  LEU A 298     103.999  49.237 127.836  1.00 94.65           C  
ATOM      3  C   LEU A 298     104.808  49.910 126.780  1.00 94.65           C  
ATOM      4  O   LEU A 298     104.773  51.131 126.639  1.00 94.65           O  
ATOM      5  CB  LEU A 298     103.253  50.328 128.635  1.00 94.65           C  
ATOM      6  CG  LEU A 298     104.140  51.403 129.301  1.00 94.65           C  
ATOM      7  CD1 LEU A 298     103.280  52.485 129.971  1.00 94.65           C  
ATOM      8  CD2 LEU A 298     105.133  50.797 130.304  1.00 94.65           C  
ATOM      9  N   ARG A 299     105.561  49.111 126.004  1.00134.60           N  
ATOM     10  CA  ARG A 299     106.359  49.646 124.942  1.00134.60           C  
ATOM     11  C   ARG A 299     105.418  50.229 123.941  1.00134.60           C  
ATOM     12  O   ARG A 299     105.683  51.280 123.357  1.00134.60           O  
ATOM     13  CB  ARG A 299     107.208  48.568 124.240  1.00134.60           C  
ATOM     14  CG  ARG A 299     108.185  49.125 123.202  1.00134.60           C  
ATOM     15  CD  ARG A 299     107.687  49.024 121.759  1.00134.60           C  
ATOM     16  NE  ARG A 299     107.714  47.587 121.366  1.00134.60           N  
ATOM     17  CZ  ARG A 299     107.381  47.225 120.093  1.00134.60           C  
ATOM     18  NH1 ARG A 299     107.021  48.179 119.186  1.00134.60           N1+
ATOM     19  NH2 ARG A 299     107.412  45.912 119.726  1.00134.60           N  
ATOM     20  N   ALA A 300     104.268  49.559 123.747  1.00 23.37           N  
ATOM     21  CA  ALA A 300     103.278  49.968 122.795  1.00 23.37           C  
ATOM     22  C   ALA A 300     102.797  51.332 123.173  1.00 23.37           C  
ATOM     23  O   ALA A 300     102.519  52.159 122.308  1.00 23.37           O  
ATOM     24  CB  ALA A 300     102.060  49.030 122.765  1.00 23.37           C  
ATOM     25  N   ILE A 301     102.664  51.605 124.480  1.00 69.80           N  
ATOM     26  CA  ILE A 301     102.203  52.891 124.915  1.00 69.80           C  
ATOM     27  C   ILE A 301     103.194  53.937 124.509  1.00 69.80           C  
ATOM     28  O   ILE A 301     102.808  55.006 124.045  1.00 69.80           O  
ATOM     29  CB  ILE A 301     102.009  52.979 126.398  1.00 69.80           C  
ATOM     30  CG1 ILE A 301     100.850  52.062 126.828  1.00 69.80           C  
ATOM     31  CG2 ILE A 301     101.789  54.457 126.764  1.00 69.80           C  
ATOM     32  CD1 ILE A 301     101.123  50.576 126.607  1.00 69.80           C  
ATOM     33  N   TRP A 302     104.501  53.649 124.650  1.00 61.65           N  
ATOM     34  CA  TRP A 302     105.551  54.574 124.312  1.00 61.65           C  
ATOM     35  C   TRP A 302     105.442  54.845 122.847  1.00 61.65           C  
ATOM     36  O   TRP A 302     105.812  55.916 122.366  1.00 61.65           O  
ATOM     37  CB  TRP A 302     106.951  54.001 124.572  1.00 61.65           C  
ATOM     38  CG  TRP A 302     107.222  53.769 126.033  1.00 61.65           C  
ATOM     39  CD1 TRP A 302     107.296  52.601 126.733  1.00 61.65           C  
ATOM     40  CD2 TRP A 302     107.416  54.827 126.981  1.00 61.65           C  
ATOM     41  CE2 TRP A 302     107.601  54.234 128.229  1.00 61.65           C  
ATOM     42  CE3 TRP A 302     107.430  56.182 126.825  1.00 61.65           C  
ATOM     43  NE1 TRP A 302     107.529  52.868 128.062  1.00 61.65           N  
ATOM     44  CZ2 TRP A 302     107.806  54.993 129.343  1.00 61.65           C  
ATOM     45  CZ3 TRP A 302     107.643  56.946 127.951  1.00 61.65           C  
ATOM     46  CH2 TRP A 302     107.826  56.361 129.183  1.00 61.65           C  
ATOM     47  N   ARG A 303     104.912  53.854 122.111  1.00118.32           N  
ATOM     48  CA  ARG A 303     104.741  53.881 120.688  1.00118.32           C  
ATOM     49  C   ARG A 303     103.833  55.016 120.353  1.00118.32           C  
ATOM     50  O   ARG A 303     103.757  55.418 119.196  1.00118.32           O  
ATOM     51  CB  ARG A 303     104.101  52.601 120.118  1.00118.32           C  
ATOM     52  CG  ARG A 303     104.969  51.352 120.272  1.00118.32           C  
ATOM     53  CD  ARG A 303     104.281  50.067 119.801  1.00118.32           C  
ATOM     54  NE  ARG A 303     104.138  50.143 118.319  1.00118.32           N  
ATOM     55  CZ  ARG A 303     103.569  49.107 117.635  1.00118.32           C  
ATOM     56  NH1 ARG A 303     103.120  48.010 118.314  1.00118.32           N1+
ATOM     57  NH2 ARG A 303     103.451  49.172 116.276  1.00118.32           N  
ATOM     58  N   VAL A 304     103.037  55.495 121.325  1.00 87.45           N  
ATOM     59  CA  VAL A 304     102.201  56.635 121.063  1.00 87.45           C  
ATOM     60  C   VAL A 304     103.093  57.803 120.732  1.00 87.45           C  
ATOM     61  O   VAL A 304     102.775  58.608 119.859  1.00 87.45           O  
ATOM     62  CB  VAL A 304     101.325  57.019 122.229  1.00 87.45           C  
ATOM     63  CG1 VAL A 304     102.190  57.586 123.365  1.00 87.45           C  
ATOM     64  CG2 VAL A 304     100.254  58.001 121.728  1.00 87.45           C  
ATOM     65  N   PHE A 305     104.231  57.925 121.449  1.00 58.71           N  
ATOM     66  CA  PHE A 305     105.221  58.953 121.272  1.00 58.71           C  
ATOM     67  C   PHE A 305     105.927  58.747 119.968  1.00 58.71           C  
ATOM     68  O   PHE A 305     106.418  59.696 119.361  1.00 58.71           O  
ATOM     69  CB  PHE A 305     106.295  58.953 122.373  1.00 58.71           C  
ATOM     70  CG  PHE A 305     105.633  59.326 123.654  1.00 58.71           C  
ATOM     71  CD1 PHE A 305     105.367  60.643 123.946  1.00 58.71           C  
ATOM     72  CD2 PHE A 305     105.286  58.355 124.565  1.00 58.71           C  
ATOM     73  CE1 PHE A 305     104.755  60.982 125.130  1.00 58.71           C  
ATOM     74  CE2 PHE A 305     104.674  58.690 125.749  1.00 58.71           C  
ATOM     75  CZ  PHE A 305     104.407  60.006 126.033  1.00 58.71           C  
ATOM     76  N   ARG A 306     106.009  57.483 119.521  1.00 51.18           N  
ATOM     77  CA  ARG A 306     106.759  57.065 118.369  1.00 51.18           C  
ATOM     78  C   ARG A 306     106.343  57.804 117.131  1.00 51.18           C  
ATOM     79  O   ARG A 306     107.198  58.141 116.314  1.00 51.18           O  
ATOM     80  CB  ARG A 306     106.612  55.560 118.076  1.00 51.18           C  
ATOM     81  CG  ARG A 306     107.324  54.658 119.089  1.00 51.18           C  
ATOM     82  CD  ARG A 306     107.165  53.162 118.806  1.00 51.18           C  
ATOM     83  NE  ARG A 306     107.986  52.430 119.810  1.00 51.18           N  
ATOM     84  CZ  ARG A 306     109.223  51.963 119.470  1.00 51.18           C  
ATOM     85  NH1 ARG A 306     109.665  52.076 118.184  1.00 51.18           N1+
ATOM     86  NH2 ARG A 306     110.013  51.370 120.412  1.00 51.18           N  
ATOM     87  N   SER A 307     105.040  58.089 116.945  1.00 42.21           N  
ATOM     88  CA  SER A 307     104.602  58.730 115.734  1.00 42.21           C  
ATOM     89  C   SER A 307     105.356  60.014 115.542  1.00 42.21           C  
ATOM     90  O   SER A 307     105.862  60.268 114.450  1.00 42.21           O  
ATOM     91  CB  SER A 307     103.099  59.053 115.759  1.00 42.21           C  
ATOM     92  OG  SER A 307     102.818  59.957 116.816  1.00 42.21           O  
ATOM     93  N   THR A 308     105.421  60.869 116.584  1.00116.40           N  
ATOM     94  CA  THR A 308     106.148  62.108 116.536  1.00116.40           C  
ATOM     95  C   THR A 308     107.638  61.884 116.583  1.00116.40           C  
ATOM     96  O   THR A 308     108.387  62.576 115.895  1.00116.40           O  
ATOM     97  CB  THR A 308     105.782  63.051 117.649  1.00116.40           C  
ATOM     98  CG2 THR A 308     106.089  62.385 118.994  1.00116.40           C  
ATOM     99  OG1 THR A 308     106.504  64.266 117.521  1.00116.40           O  
ATOM    100  N   PHE A 309     108.104  60.903 117.390  1.00 89.79           N  
ATOM    101  CA  PHE A 309     109.502  60.623 117.648  1.00 89.79           C  
ATOM    102  C   PHE A 309     110.217  60.155 116.417  1.00 89.79           C  
ATOM    103  O   PHE A 309     111.417  60.378 116.282  1.00 89.79           O  
ATOM    104  CB  PHE A 309     109.765  59.544 118.726  1.00 89.79           C  
ATOM    105  CG  PHE A 309     111.256  59.390 118.861  1.00 89.79           C  
ATOM    106  CD1 PHE A 309     111.977  60.202 119.708  1.00 89.79           C  
ATOM    107  CD2 PHE A 309     111.950  58.440 118.142  1.00 89.79           C  
ATOM    108  CE1 PHE A 309     113.342  60.080 119.840  1.00 89.79           C  
ATOM    109  CE2 PHE A 309     113.319  58.313 118.267  1.00 89.79           C  
ATOM    110  CZ  PHE A 309     114.025  59.132 119.117  1.00 89.79           C  
ATOM    111  N   LEU A 310     109.500  59.493 115.495  1.00115.75           N  
ATOM    112  CA  LEU A 310     110.033  58.816 114.340  1.00115.75           C  
ATOM    113  C   LEU A 310     110.841  59.758 113.485  1.00115.75           C  
ATOM    114  O   LEU A 310     111.851  59.358 112.908  1.00115.75           O  
ATOM    115  CB  LEU A 310     108.879  58.219 113.502  1.00115.75           C  
ATOM    116  CG  LEU A 310     109.237  57.301 112.312  1.00115.75           C  
ATOM    117  CD1 LEU A 310     107.949  56.775 111.658  1.00115.75           C  
ATOM    118  CD2 LEU A 310     110.147  57.968 111.266  1.00115.75           C  
ATOM    119  N   LEU A 311     110.446  61.039 113.407  1.00 56.34           N  
ATOM    120  CA  LEU A 311     111.081  62.000 112.543  1.00 56.34           C  
ATOM    121  C   LEU A 311     112.540  62.092 112.884  1.00 56.34           C  
ATOM    122  O   LEU A 311     113.365  62.407 112.027  1.00 56.34           O  
ATOM    123  CB  LEU A 311     110.488  63.412 112.696  1.00 56.34           C  
ATOM    124  CG  LEU A 311     109.003  63.498 112.296  1.00 56.34           C  
ATOM    125  CD1 LEU A 311     108.459  64.925 112.467  1.00 56.34           C  
ATOM    126  CD2 LEU A 311     108.773  62.929 110.887  1.00 56.34           C  
ATOM    127  N   GLY A 312     112.903  61.823 114.149  1.00 36.30           N  
ATOM    128  CA  GLY A 312     114.263  61.941 114.585  1.00 36.30           C  
ATOM    129  C   GLY A 312     115.155  61.088 113.729  1.00 36.30           C  
ATOM    130  O   GLY A 312     116.302  61.454 113.473  1.00 36.30           O  
ATOM    131  N   THR A 313     114.676  59.908 113.293  1.00 32.46           N  
ATOM    132  CA  THR A 313     115.474  59.033 112.478  1.00 32.46           C  
ATOM    133  C   THR A 313     115.788  59.700 111.175  1.00 32.46           C  
ATOM    134  O   THR A 313     116.923  59.646 110.709  1.00 32.46           O  
ATOM    135  CB  THR A 313     114.767  57.746 112.165  1.00 32.46           C  
ATOM    136  CG2 THR A 313     115.684  56.873 111.294  1.00 32.46           C  
ATOM    137  OG1 THR A 313     114.435  57.072 113.369  1.00 32.46           O  
ATOM    138  N   LEU A 314     114.791  60.356 110.554  1.00 41.29           N  
ATOM    139  CA  LEU A 314     114.968  60.947 109.255  1.00 41.29           C  
ATOM    140  C   LEU A 314     115.989  62.043 109.309  1.00 41.29           C  
ATOM    141  O   LEU A 314     116.872  62.112 108.457  1.00 41.29           O  
ATOM    142  CB  LEU A 314     113.657  61.540 108.711  1.00 41.29           C  
ATOM    143  CG  LEU A 314     113.793  62.184 107.321  1.00 41.29           C  
ATOM    144  CD1 LEU A 314     114.207  61.148 106.262  1.00 41.29           C  
ATOM    145  CD2 LEU A 314     112.519  62.959 106.943  1.00 41.29           C  
ATOM    146  N   SER A 315     115.904  62.929 110.318  1.00 65.64           N  
ATOM    147  CA  SER A 315     116.812  64.038 110.401  1.00 65.64           C  
ATOM    148  C   SER A 315     118.194  63.530 110.679  1.00 65.64           C  
ATOM    149  O   SER A 315     119.173  64.019 110.117  1.00 65.64           O  
ATOM    150  CB  SER A 315     116.427  65.024 111.516  1.00 65.64           C  
ATOM    151  OG  SER A 315     117.234  66.188 111.437  1.00 65.64           O  
ATOM    152  N   LEU A 316     118.306  62.532 111.575  1.00 49.93           N  
ATOM    153  CA  LEU A 316     119.574  61.978 111.955  1.00 49.93           C  
ATOM    154  C   LEU A 316     120.219  61.287 110.794  1.00 49.93           C  
ATOM    155  O   LEU A 316     121.398  61.509 110.516  1.00 49.93           O  
ATOM    156  CB  LEU A 316     119.421  60.954 113.082  1.00 49.93           C  
ATOM    157  CG  LEU A 316     118.981  61.593 114.407  1.00 49.93           C  
ATOM    158  CD1 LEU A 316     118.814  60.525 115.496  1.00 49.93           C  
ATOM    159  CD2 LEU A 316     119.943  62.723 114.821  1.00 49.93           C  
ATOM    160  N   VAL A 317     119.449  60.468 110.053  1.00 36.83           N  
ATOM    161  CA  VAL A 317     120.011  59.691 108.985  1.00 36.83           C  
ATOM    162  C   VAL A 317     120.650  60.617 108.002  1.00 36.83           C  
ATOM    163  O   VAL A 317     121.721  60.314 107.478  1.00 36.83           O  
ATOM    164  CB  VAL A 317     118.990  58.881 108.237  1.00 36.83           C  
ATOM    165  CG1 VAL A 317     119.689  58.226 107.033  1.00 36.83           C  
ATOM    166  CG2 VAL A 317     118.359  57.864 109.203  1.00 36.83           C  
ATOM    167  N   ILE A 318     120.002  61.759 107.708  1.00129.66           N  
ATOM    168  CA  ILE A 318     120.563  62.682 106.765  1.00129.66           C  
ATOM    169  C   ILE A 318     121.814  63.291 107.329  1.00129.66           C  
ATOM    170  O   ILE A 318     122.807  63.443 106.621  1.00129.66           O  
ATOM    171  CB  ILE A 318     119.619  63.782 106.340  1.00129.66           C  
ATOM    172  CG1 ILE A 318     119.256  64.754 107.476  1.00129.66           C  
ATOM    173  CG2 ILE A 318     118.395  63.095 105.717  1.00129.66           C  
ATOM    174  CD1 ILE A 318     120.313  65.827 107.754  1.00129.66           C  
ATOM    175  N   SER A 319     121.812  63.615 108.637  1.00 81.51           N  
ATOM    176  CA  SER A 319     122.895  64.328 109.256  1.00 81.51           C  
ATOM    177  C   SER A 319     124.192  63.584 109.120  1.00 81.51           C  
ATOM    178  O   SER A 319     125.242  64.195 108.919  1.00 81.51           O  
ATOM    179  CB  SER A 319     122.674  64.553 110.763  1.00 81.51           C  
ATOM    180  OG  SER A 319     121.590  65.444 110.980  1.00 81.51           O  
ATOM    181  N   ASP A 320     124.157  62.241 109.219  1.00 48.01           N  
ATOM    182  CA  ASP A 320     125.353  61.445 109.167  1.00 48.01           C  
ATOM    183  C   ASP A 320     126.034  61.651 107.848  1.00 48.01           C  
ATOM    184  O   ASP A 320     127.254  61.801 107.795  1.00 48.01           O  
ATOM    185  CB  ASP A 320     125.057  59.940 109.268  1.00 48.01           C  
ATOM    186  CG  ASP A 320     124.441  59.647 110.627  1.00 48.01           C  
ATOM    187  OD1 ASP A 320     124.969  60.153 111.654  1.00 48.01           O  
ATOM    188  OD2 ASP A 320     123.414  58.920 110.645  1.00 48.01           O1-
ATOM    189  N   ALA A 321     125.255  61.642 106.749  1.00 27.97           N  
ATOM    190  CA  ALA A 321     125.796  61.797 105.426  1.00 27.97           C  
ATOM    191  C   ALA A 321     126.389  63.166 105.289  1.00 27.97           C  
ATOM    192  O   ALA A 321     127.461  63.332 104.709  1.00 27.97           O  
ATOM    193  CB  ALA A 321     124.736  61.637 104.326  1.00 27.97           C  
ATOM    194  N   PHE A 322     125.701  64.184 105.837  1.00 51.33           N  
ATOM    195  CA  PHE A 322     126.142  65.546 105.742  1.00 51.33           C  
ATOM    196  C   PHE A 322     127.448  65.699 106.457  1.00 51.33           C  
ATOM    197  O   PHE A 322     128.278  66.512 106.058  1.00 51.33           O  
ATOM    198  CB  PHE A 322     125.161  66.568 106.354  1.00 51.33           C  
ATOM    199  CG  PHE A 322     124.008  66.748 105.420  1.00 51.33           C  
ATOM    200  CD1 PHE A 322     122.908  65.927 105.477  1.00 51.33           C  
ATOM    201  CD2 PHE A 322     124.031  67.749 104.477  1.00 51.33           C  
ATOM    202  CE1 PHE A 322     121.850  66.093 104.617  1.00 51.33           C  
ATOM    203  CE2 PHE A 322     122.977  67.924 103.611  1.00 51.33           C  
ATOM    204  CZ  PHE A 322     121.883  67.096 103.680  1.00 51.33           C  
ATOM    205  N   ARG A 323     127.634  64.970 107.571  1.00126.19           N  
ATOM    206  CA  ARG A 323     128.825  65.091 108.364  1.00126.19           C  
ATOM    207  C   ARG A 323     130.049  64.629 107.615  1.00126.19           C  
ATOM    208  O   ARG A 323     131.078  65.302 107.626  1.00126.19           O  
ATOM    209  CB  ARG A 323     128.727  64.285 109.670  1.00126.19           C  
ATOM    210  CG  ARG A 323     129.680  64.775 110.762  1.00126.19           C  
ATOM    211  CD  ARG A 323     129.287  66.150 111.311  1.00126.19           C  
ATOM    212  NE  ARG A 323     130.275  66.526 112.360  1.00126.19           N  
ATOM    213  CZ  ARG A 323     131.432  67.162 112.018  1.00126.19           C  
ATOM    214  NH1 ARG A 323     131.691  67.457 110.710  1.00126.19           N1+
ATOM    215  NH2 ARG A 323     132.336  67.490 112.988  1.00126.19           N  
ATOM    216  N   PHE A 324     129.952  63.477 106.924  1.00 88.44           N  
ATOM    217  CA  PHE A 324     131.017  62.830 106.194  1.00 88.44           C  
ATOM    218  C   PHE A 324     131.420  63.597 104.976  1.00 88.44           C  
ATOM    219  O   PHE A 324     132.501  63.379 104.437  1.00 88.44           O  
ATOM    220  CB  PHE A 324     130.686  61.392 105.761  1.00 88.44           C  
ATOM    221  CG  PHE A 324     130.811  60.545 106.980  1.00 88.44           C  
ATOM    222  CD1 PHE A 324     132.060  60.225 107.460  1.00 88.44           C  
ATOM    223  CD2 PHE A 324     129.699  60.063 107.628  1.00 88.44           C  
ATOM    224  CE1 PHE A 324     132.200  59.443 108.581  1.00 88.44           C  
ATOM    225  CE2 PHE A 324     129.833  59.281 108.749  1.00 88.44           C  
ATOM    226  CZ  PHE A 324     131.084  58.970 109.226  1.00 88.44           C  
ATOM    227  N   ALA A 325     130.532  64.461 104.464  1.00 49.51           N  
ATOM    228  CA  ALA A 325     130.780  65.199 103.258  1.00 49.51           C  
ATOM    229  C   ALA A 325     132.018  66.046 103.388  1.00 49.51           C  
ATOM    230  O   ALA A 325     132.709  66.270 102.395  1.00 49.51           O  
ATOM    231  CB  ALA A 325     129.614  66.135 102.893  1.00 49.51           C  
ATOM    232  N   VAL A 326     132.318  66.591 104.585  1.00115.81           N  
ATOM    233  CA  VAL A 326     133.459  67.458 104.696  1.00115.81           C  
ATOM    234  C   VAL A 326     134.798  66.803 104.421  1.00115.81           C  
ATOM    235  O   VAL A 326     135.566  67.396 103.662  1.00115.81           O  
ATOM    236  CB  VAL A 326     133.483  68.283 105.964  1.00115.81           C  
ATOM    237  CG1 VAL A 326     133.017  67.464 107.179  1.00115.81           C  
ATOM    238  CG2 VAL A 326     134.902  68.856 106.115  1.00115.81           C  
ATOM    239  N   PRO A 327     135.160  65.645 104.932  1.00 76.98           N  
ATOM    240  CA  PRO A 327     136.455  65.088 104.639  1.00 76.98           C  
ATOM    241  C   PRO A 327     136.635  64.743 103.195  1.00 76.98           C  
ATOM    242  O   PRO A 327     137.779  64.705 102.744  1.00 76.98           O  
ATOM    243  CB  PRO A 327     136.618  63.891 105.575  1.00 76.98           C  
ATOM    244  CG  PRO A 327     135.736  64.252 106.783  1.00 76.98           C  
ATOM    245  CD  PRO A 327     134.632  65.132 106.185  1.00 76.98           C  
ATOM    246  N   LYS A 328     135.540  64.419 102.476  1.00 45.33           N  
ATOM    247  CA  LYS A 328     135.608  64.064 101.085  1.00 45.33           C  
ATOM    248  C   LYS A 328     135.969  65.267 100.263  1.00 45.33           C  
ATOM    249  O   LYS A 328     136.889  65.227  99.447  1.00 45.33           O  
ATOM    250  CB  LYS A 328     134.258  63.545 100.563  1.00 45.33           C  
ATOM    251  CG  LYS A 328     133.744  62.319 101.324  1.00 45.33           C  
ATOM    252  CD  LYS A 328     132.269  62.007 101.057  1.00 45.33           C  
ATOM    253  CE  LYS A 328     131.723  60.853 101.901  1.00 45.33           C  
ATOM    254  NZ  LYS A 328     130.305  60.594 101.561  1.00 45.33           N1+
ATOM    255  N   LEU A 329     135.262  66.391 100.486  1.00 92.66           N  
ATOM    256  CA  LEU A 329     135.489  67.587  99.722  1.00 92.66           C  
ATOM    257  C   LEU A 329     136.872  68.069 100.015  1.00 92.66           C  
ATOM    258  O   LEU A 329     137.520  68.691  99.175  1.00 92.66           O  
ATOM    259  CB  LEU A 329     134.480  68.714  99.999  1.00 92.66           C  
ATOM    260  CG  LEU A 329     133.104  68.478  99.342  1.00 92.66           C  
ATOM    261  CD1 LEU A 329     132.471  67.158  99.810  1.00 92.66           C  
ATOM    262  CD2 LEU A 329     132.173  69.685  99.549  1.00 92.66           C  
ATOM    263  N   LEU A 330     137.339  67.811 101.244  1.00114.39           N  
ATOM    264  CA  LEU A 330     138.647  68.174 101.699  1.00114.39           C  
ATOM    265  C   LEU A 330     139.661  67.450 100.858  1.00114.39           C  
ATOM    266  O   LEU A 330     140.697  68.012 100.506  1.00114.39           O  
ATOM    267  CB  LEU A 330     138.810  67.758 103.178  1.00114.39           C  
ATOM    268  CG  LEU A 330     140.154  68.066 103.866  1.00114.39           C  
ATOM    269  CD1 LEU A 330     141.307  67.234 103.296  1.00114.39           C  
ATOM    270  CD2 LEU A 330     140.444  69.572 103.876  1.00114.39           C  
ATOM    271  N   SER A 331     139.398  66.176 100.506  1.00 80.50           N  
ATOM    272  CA  SER A 331     140.358  65.419  99.749  1.00 80.50           C  
ATOM    273  C   SER A 331     140.529  66.024  98.390  1.00 80.50           C  
ATOM    274  O   SER A 331     141.648  66.126  97.890  1.00 80.50           O  
ATOM    275  CB  SER A 331     139.967  63.942  99.544  1.00 80.50           C  
ATOM    276  OG  SER A 331     138.895  63.836  98.618  1.00 80.50           O  
ATOM    277  N   LEU A 332     139.420  66.434  97.747  1.00119.19           N  
ATOM    278  CA  LEU A 332     139.500  66.980  96.421  1.00119.19           C  
ATOM    279  C   LEU A 332     140.225  68.293  96.486  1.00119.19           C  
ATOM    280  O   LEU A 332     141.036  68.613  95.618  1.00119.19           O  
ATOM    281  CB  LEU A 332     138.114  67.223  95.800  1.00119.19           C  
ATOM    282  CG  LEU A 332     138.138  67.475  94.277  1.00119.19           C  
ATOM    283  CD1 LEU A 332     138.894  68.760  93.895  1.00119.19           C  
ATOM    284  CD2 LEU A 332     138.648  66.231  93.531  1.00119.19           C  
ATOM    285  N   PHE A 333     139.939  69.092  97.535  1.00 60.67           N  
ATOM    286  CA  PHE A 333     140.500  70.408  97.690  1.00 60.67           C  
ATOM    287  C   PHE A 333     141.984  70.353  97.931  1.00 60.67           C  
ATOM    288  O   PHE A 333     142.720  71.200  97.428  1.00 60.67           O  
ATOM    289  CB  PHE A 333     139.837  71.212  98.824  1.00 60.67           C  
ATOM    290  CG  PHE A 333     140.385  72.600  98.795  1.00 60.67           C  
ATOM    291  CD1 PHE A 333     140.050  73.461  97.773  1.00 60.67           C  
ATOM    292  CD2 PHE A 333     141.207  73.053  99.801  1.00 60.67           C  
ATOM    293  CE1 PHE A 333     140.545  74.745  97.743  1.00 60.67           C  
ATOM    294  CE2 PHE A 333     141.704  74.335  99.775  1.00 60.67           C  
ATOM    295  CZ  PHE A 333     141.377  75.184  98.744  1.00 60.67           C  
ATOM    296  N   LEU A 334     142.470  69.401  98.756  1.00 91.23           N  
ATOM    297  CA  LEU A 334     143.891  69.290  98.966  1.00 91.23           C  
ATOM    298  C   LEU A 334     144.559  68.858  97.696  1.00 91.23           C  
ATOM    299  O   LEU A 334     145.632  69.349  97.352  1.00 91.23           O  
ATOM    300  CB  LEU A 334     144.305  68.337 100.099  1.00 91.23           C  
ATOM    301  CG  LEU A 334     144.162  68.983 101.491  1.00 91.23           C  
ATOM    302  CD1 LEU A 334     142.705  69.364 101.793  1.00 91.23           C  
ATOM    303  CD2 LEU A 334     144.812  68.119 102.585  1.00 91.23           C  
ATOM    304  N   GLU A 335     143.926  67.925  96.962  1.00 37.61           N  
ATOM    305  CA  GLU A 335     144.472  67.402  95.738  1.00 37.61           C  
ATOM    306  C   GLU A 335     144.564  68.510  94.722  1.00 37.61           C  
ATOM    307  O   GLU A 335     145.507  68.565  93.935  1.00 37.61           O  
ATOM    308  CB  GLU A 335     143.607  66.271  95.152  1.00 37.61           C  
ATOM    309  CG  GLU A 335     144.209  65.616  93.907  1.00 37.61           C  
ATOM    310  CD  GLU A 335     143.260  64.512  93.460  1.00 37.61           C  
ATOM    311  OE1 GLU A 335     143.208  63.462  94.154  1.00 37.61           O  
ATOM    312  OE2 GLU A 335     142.574  64.707  92.420  1.00 37.61           O1-
ATOM    313  N   PHE A 336     143.583  69.433  94.734  1.00 75.37           N  
ATOM    314  CA  PHE A 336     143.484  70.536  93.814  1.00 75.37           C  
ATOM    315  C   PHE A 336     144.694  71.419  93.892  1.00 75.37           C  
ATOM    316  O   PHE A 336     145.249  71.797  92.862  1.00 75.37           O  
ATOM    317  CB  PHE A 336     142.258  71.422  94.133  1.00 75.37           C  
ATOM    318  CG  PHE A 336     142.351  72.749  93.447  1.00 75.37           C  
ATOM    319  CD1 PHE A 336     141.979  72.915  92.133  1.00 75.37           C  
ATOM    320  CD2 PHE A 336     142.795  73.852  94.145  1.00 75.37           C  
ATOM    321  CE1 PHE A 336     142.064  74.150  91.530  1.00 75.37           C  
ATOM    322  CE2 PHE A 336     142.883  75.089  93.549  1.00 75.37           C  
ATOM    323  CZ  PHE A 336     142.517  75.240  92.234  1.00 75.37           C  
ATOM    324  N   MET A 337     145.150  71.759  95.112  1.00 81.39           N  
ATOM    325  CA  MET A 337     146.242  72.681  95.280  1.00 81.39           C  
ATOM    326  C   MET A 337     147.512  72.137  94.702  1.00 81.39           C  
ATOM    327  O   MET A 337     148.356  72.904  94.238  1.00 81.39           O  
ATOM    328  CB  MET A 337     146.512  73.079  96.740  1.00 81.39           C  
ATOM    329  CG  MET A 337     145.448  74.037  97.284  1.00 81.39           C  
ATOM    330  SD  MET A 337     145.890  74.870  98.835  1.00 81.39           S  
ATOM    331  CE  MET A 337     144.396  75.902  98.833  1.00 81.39           C  
ATOM    332  N   GLY A 338     147.716  70.811  94.775  1.00 32.53           N  
ATOM    333  CA  GLY A 338     148.908  70.206  94.250  1.00 32.53           C  
ATOM    334  C   GLY A 338     148.967  70.348  92.753  1.00 32.53           C  
ATOM    335  O   GLY A 338     150.036  70.585  92.194  1.00 32.53           O  
ATOM    336  N   ASP A 339     147.818  70.203  92.061  1.00 81.90           N  
ATOM    337  CA  ASP A 339     147.832  70.187  90.622  1.00 81.90           C  
ATOM    338  C   ASP A 339     147.783  71.586  90.082  1.00 81.90           C  
ATOM    339  O   ASP A 339     146.827  72.324  90.311  1.00 81.90           O  
ATOM    340  CB  ASP A 339     146.653  69.404  90.018  1.00 81.90           C  
ATOM    341  CG  ASP A 339     147.036  69.081  88.585  1.00 81.90           C  
ATOM    342  OD1 ASP A 339     148.136  69.531  88.168  1.00 81.90           O  
ATOM    343  OD2 ASP A 339     146.249  68.383  87.892  1.00 81.90           O1-
ATOM    344  N   LEU A 340     148.860  71.987  89.373  1.00131.69           N  
ATOM    345  CA  LEU A 340     148.990  73.286  88.772  1.00131.69           C  
ATOM    346  C   LEU A 340     148.055  73.471  87.610  1.00131.69           C  
ATOM    347  O   LEU A 340     147.398  74.505  87.502  1.00131.69           O  
ATOM    348  CB  LEU A 340     150.419  73.548  88.271  1.00131.69           C  
ATOM    349  CG  LEU A 340     150.601  74.928  87.623  1.00131.69           C  
ATOM    350  CD1 LEU A 340     150.323  76.053  88.630  1.00131.69           C  
ATOM    351  CD2 LEU A 340     151.988  75.053  86.973  1.00131.69           C  
ATOM    352  N   GLU A 341     147.947  72.472  86.708  1.00 77.05           N  
ATOM    353  CA  GLU A 341     147.142  72.676  85.537  1.00 77.05           C  
ATOM    354  C   GLU A 341     145.709  72.479  85.904  1.00 77.05           C  
ATOM    355  O   GLU A 341     145.217  71.352  85.929  1.00 77.05           O  
ATOM    356  CB  GLU A 341     147.459  71.688  84.399  1.00 77.05           C  
ATOM    357  CG  GLU A 341     148.832  71.893  83.751  1.00 77.05           C  
ATOM    358  CD  GLU A 341     148.723  73.049  82.767  1.00 77.05           C  
ATOM    359  OE1 GLU A 341     147.608  73.253  82.218  1.00 77.05           O  
ATOM    360  OE2 GLU A 341     149.753  73.745  82.553  1.00 77.05           O1-
ATOM    361  N   SER A 342     145.001  73.593  86.189  1.00 36.47           N  
ATOM    362  CA  SER A 342     143.610  73.507  86.528  1.00 36.47           C  
ATOM    363  C   SER A 342     143.063  74.901  86.563  1.00 36.47           C  
ATOM    364  O   SER A 342     143.815  75.865  86.698  1.00 36.47           O  
ATOM    365  CB  SER A 342     143.368  72.907  87.921  1.00 36.47           C  
ATOM    366  OG  SER A 342     143.939  73.748  88.913  1.00 36.47           O  
ATOM    367  N   SER A 343     141.727  75.038  86.428  1.00 71.58           N  
ATOM    368  CA  SER A 343     141.104  76.331  86.482  1.00 71.58           C  
ATOM    369  C   SER A 343     140.787  76.648  87.915  1.00 71.58           C  
ATOM    370  O   SER A 343     140.645  75.752  88.744  1.00 71.58           O  
ATOM    371  CB  SER A 343     139.806  76.423  85.662  1.00 71.58           C  
ATOM    372  OG  SER A 343     138.844  75.511  86.168  1.00 71.58           O  
ATOM    373  N   ALA A 344     140.693  77.957  88.231  1.00 34.62           N  
ATOM    374  CA  ALA A 344     140.429  78.469  89.553  1.00 34.62           C  
ATOM    375  C   ALA A 344     139.040  78.133  90.012  1.00 34.62           C  
ATOM    376  O   ALA A 344     138.832  77.777  91.173  1.00 34.62           O  
ATOM    377  CB  ALA A 344     140.569  80.001  89.632  1.00 34.62           C  
ATOM    378  N   TRP A 345     138.058  78.224  89.096  1.00 58.57           N  
ATOM    379  CA  TRP A 345     136.670  78.077  89.439  1.00 58.57           C  
ATOM    380  C   TRP A 345     136.428  76.726  90.025  1.00 58.57           C  
ATOM    381  O   TRP A 345     135.642  76.594  90.961  1.00 58.57           O  
ATOM    382  CB  TRP A 345     135.720  78.298  88.241  1.00 58.57           C  
ATOM    383  CG  TRP A 345     135.919  77.385  87.056  1.00 58.57           C  
ATOM    384  CD1 TRP A 345     136.748  77.531  85.981  1.00 58.57           C  
ATOM    385  CD2 TRP A 345     135.196  76.161  86.845  1.00 58.57           C  
ATOM    386  CE2 TRP A 345     135.636  75.622  85.636  1.00 58.57           C  
ATOM    387  CE3 TRP A 345     134.239  75.539  87.596  1.00 58.57           C  
ATOM    388  NE1 TRP A 345     136.589  76.474  85.117  1.00 58.57           N  
ATOM    389  CZ2 TRP A 345     135.126  74.449  85.157  1.00 58.57           C  
ATOM    390  CZ3 TRP A 345     133.732  74.353  87.112  1.00 58.57           C  
ATOM    391  CH2 TRP A 345     134.166  73.817  85.916  1.00 58.57           C  
ATOM    392  N   THR A 346     137.112  75.689  89.517  1.00106.66           N  
ATOM    393  CA  THR A 346     136.880  74.370  90.026  1.00106.66           C  
ATOM    394  C   THR A 346     137.169  74.379  91.495  1.00106.66           C  
ATOM    395  O   THR A 346     136.482  73.709  92.261  1.00106.66           O  
ATOM    396  CB  THR A 346     137.764  73.320  89.417  1.00106.66           C  
ATOM    397  CG2 THR A 346     137.598  73.351  87.889  1.00106.66           C  
ATOM    398  OG1 THR A 346     139.121  73.550  89.768  1.00106.66           O  
ATOM    399  N   GLY A 347     138.216  75.109  91.929  1.00 28.45           N  
ATOM    400  CA  GLY A 347     138.542  75.169  93.328  1.00 28.45           C  
ATOM    401  C   GLY A 347     137.454  75.863  94.096  1.00 28.45           C  
ATOM    402  O   GLY A 347     137.017  75.397  95.148  1.00 28.45           O  
ATOM    403  N   TRP A 348     136.956  76.992  93.561  1.00 50.23           N  
ATOM    404  CA  TRP A 348     135.985  77.808  94.234  1.00 50.23           C  
ATOM    405  C   TRP A 348     134.752  76.994  94.467  1.00 50.23           C  
ATOM    406  O   TRP A 348     134.074  77.154  95.481  1.00 50.23           O  
ATOM    407  CB  TRP A 348     135.593  79.039  93.404  1.00 50.23           C  
ATOM    408  CG  TRP A 348     136.732  80.011  93.205  1.00 50.23           C  
ATOM    409  CD1 TRP A 348     137.684  80.039  92.229  1.00 50.23           C  
ATOM    410  CD2 TRP A 348     137.005  81.127  94.067  1.00 50.23           C  
ATOM    411  CE2 TRP A 348     138.124  81.780  93.557  1.00 50.23           C  
ATOM    412  CE3 TRP A 348     136.371  81.568  95.191  1.00 50.23           C  
ATOM    413  NE1 TRP A 348     138.533  81.102  92.428  1.00 50.23           N  
ATOM    414  CZ2 TRP A 348     138.631  82.892  94.167  1.00 50.23           C  
ATOM    415  CZ3 TRP A 348     136.882  82.691  95.803  1.00 50.23           C  
ATOM    416  CH2 TRP A 348     137.991  83.341  95.301  1.00 50.23           C  
ATOM    417  N   LEU A 349     134.412  76.099  93.521  1.00139.41           N  
ATOM    418  CA  LEU A 349     133.237  75.296  93.700  1.00139.41           C  
ATOM    419  C   LEU A 349     133.367  74.474  94.947  1.00139.41           C  
ATOM    420  O   LEU A 349     132.401  74.345  95.696  1.00139.41           O  
ATOM    421  CB  LEU A 349     132.952  74.317  92.541  1.00139.41           C  
ATOM    422  CG  LEU A 349     132.215  74.925  91.331  1.00139.41           C  
ATOM    423  CD1 LEU A 349     130.759  75.262  91.686  1.00139.41           C  
ATOM    424  CD2 LEU A 349     132.955  76.130  90.737  1.00139.41           C  
ATOM    425  N   LEU A 350     134.555  73.895  95.219  1.00 83.47           N  
ATOM    426  CA  LEU A 350     134.699  73.063  96.386  1.00 83.47           C  
ATOM    427  C   LEU A 350     134.478  73.854  97.640  1.00 83.47           C  
ATOM    428  O   LEU A 350     133.775  73.404  98.543  1.00 83.47           O  
ATOM    429  CB  LEU A 350     136.091  72.416  96.529  1.00 83.47           C  
ATOM    430  CG  LEU A 350     136.362  71.247  95.567  1.00 83.47           C  
ATOM    431  CD1 LEU A 350     136.294  71.688  94.101  1.00 83.47           C  
ATOM    432  CD2 LEU A 350     137.680  70.541  95.919  1.00 83.47           C  
ATOM    433  N   ALA A 351     135.071  75.058  97.723  1.00 37.23           N  
ATOM    434  CA  ALA A 351     134.993  75.879  98.902  1.00 37.23           C  
ATOM    435  C   ALA A 351     133.562  76.239  99.157  1.00 37.23           C  
ATOM    436  O   ALA A 351     133.141  76.350 100.309  1.00 37.23           O  
ATOM    437  CB  ALA A 351     135.780  77.194  98.765  1.00 37.23           C  
ATOM    438  N   VAL A 352     132.800  76.509  98.079  1.00 37.49           N  
ATOM    439  CA  VAL A 352     131.405  76.835  98.195  1.00 37.49           C  
ATOM    440  C   VAL A 352     130.637  75.631  98.650  1.00 37.49           C  
ATOM    441  O   VAL A 352     129.851  75.704  99.593  1.00 37.49           O  
ATOM    442  CB  VAL A 352     130.803  77.252  96.884  1.00 37.49           C  
ATOM    443  CG1 VAL A 352     129.286  77.422  97.067  1.00 37.49           C  
ATOM    444  CG2 VAL A 352     131.517  78.521  96.394  1.00 37.49           C  
ATOM    445  N   LEU A 353     130.892  74.471  98.015  1.00148.51           N  
ATOM    446  CA  LEU A 353     130.142  73.267  98.249  1.00148.51           C  
ATOM    447  C   LEU A 353     130.295  72.854  99.678  1.00148.51           C  
ATOM    448  O   LEU A 353     129.359  72.334 100.284  1.00148.51           O  
ATOM    449  CB  LEU A 353     130.611  72.094  97.376  1.00148.51           C  
ATOM    450  CG  LEU A 353     130.446  72.364  95.869  1.00148.51           C  
ATOM    451  CD1 LEU A 353     130.808  71.128  95.033  1.00148.51           C  
ATOM    452  CD2 LEU A 353     129.049  72.915  95.545  1.00148.51           C  
ATOM    453  N   MET A 354     131.494  73.056 100.248  1.00135.55           N  
ATOM    454  CA  MET A 354     131.748  72.698 101.613  1.00135.55           C  
ATOM    455  C   MET A 354     130.862  73.498 102.524  1.00135.55           C  
ATOM    456  O   MET A 354     130.400  72.994 103.545  1.00135.55           O  
ATOM    457  CB  MET A 354     133.198  72.984 102.043  1.00135.55           C  
ATOM    458  CG  MET A 354     134.216  71.953 101.558  1.00135.55           C  
ATOM    459  SD  MET A 354     134.205  70.422 102.536  1.00135.55           S  
ATOM    460  CE  MET A 354     135.126  71.121 103.940  1.00135.55           C  
ATOM    461  N   PHE A 355     130.634  74.784 102.202  1.00 50.27           N  
ATOM    462  CA  PHE A 355     129.844  75.668 103.016  1.00 50.27           C  
ATOM    463  C   PHE A 355     128.408  75.224 103.046  1.00 50.27           C  
ATOM    464  O   PHE A 355     127.805  75.122 104.114  1.00 50.27           O  
ATOM    465  CB  PHE A 355     129.889  77.110 102.482  1.00 50.27           C  
ATOM    466  CG  PHE A 355     129.234  77.996 103.479  1.00 50.27           C  
ATOM    467  CD1 PHE A 355     129.902  78.356 104.624  1.00 50.27           C  
ATOM    468  CD2 PHE A 355     127.965  78.479 103.262  1.00 50.27           C  
ATOM    469  CE1 PHE A 355     129.305  79.180 105.549  1.00 50.27           C  
ATOM    470  CE2 PHE A 355     127.362  79.304 104.182  1.00 50.27           C  
ATOM    471  CZ  PHE A 355     128.034  79.653 105.329  1.00 50.27           C  
ATOM    472  N   LEU A 356     127.830  74.917 101.868  1.00 79.18           N  
ATOM    473  CA  LEU A 356     126.443  74.544 101.800  1.00 79.18           C  
ATOM    474  C   LEU A 356     126.245  73.299 102.599  1.00 79.18           C  
ATOM    475  O   LEU A 356     125.242  73.153 103.294  1.00 79.18           O  
ATOM    476  CB  LEU A 356     125.945  74.229 100.375  1.00 79.18           C  
ATOM    477  CG  LEU A 356     125.812  75.445  99.441  1.00 79.18           C  
ATOM    478  CD1 LEU A 356     127.171  76.105  99.169  1.00 79.18           C  
ATOM    479  CD2 LEU A 356     125.070  75.060  98.153  1.00 79.18           C  
ATOM    480  N   SER A 357     127.208  72.365 102.519  1.00 30.10           N  
ATOM    481  CA  SER A 357     127.091  71.108 103.199  1.00 30.10           C  
ATOM    482  C   SER A 357     126.978  71.347 104.673  1.00 30.10           C  
ATOM    483  O   SER A 357     126.164  70.721 105.351  1.00 30.10           O  
ATOM    484  CB  SER A 357     128.324  70.215 102.990  1.00 30.10           C  
ATOM    485  OG  SER A 357     128.161  68.989 103.687  1.00 30.10           O  
ATOM    486  N   ALA A 358     127.817  72.254 105.207  1.00 38.18           N  
ATOM    487  CA  ALA A 358     127.853  72.547 106.610  1.00 38.18           C  
ATOM    488  C   ALA A 358     126.580  73.195 107.072  1.00 38.18           C  
ATOM    489  O   ALA A 358     126.091  72.903 108.164  1.00 38.18           O  
ATOM    490  CB  ALA A 358     129.011  73.481 106.978  1.00 38.18           C  
ATOM    491  N   CYS A 359     126.021  74.119 106.268  1.00 41.19           N  
ATOM    492  CA  CYS A 359     124.828  74.815 106.673  1.00 41.19           C  
ATOM    493  C   CYS A 359     123.693  73.846 106.807  1.00 41.19           C  
ATOM    494  O   CYS A 359     122.888  73.957 107.729  1.00 41.19           O  
ATOM    495  CB  CYS A 359     124.406  75.925 105.700  1.00 41.19           C  
ATOM    496  SG  CYS A 359     125.558  77.327 105.757  1.00 41.19           S  
ATOM    497  N   LEU A 360     123.574  72.885 105.873  1.00 85.74           N  
ATOM    498  CA  LEU A 360     122.544  71.886 105.967  1.00 85.74           C  
ATOM    499  C   LEU A 360     122.820  71.018 107.156  1.00 85.74           C  
ATOM    500  O   LEU A 360     121.902  70.586 107.852  1.00 85.74           O  
ATOM    501  CB  LEU A 360     122.471  70.955 104.747  1.00 85.74           C  
ATOM    502  CG  LEU A 360     121.808  71.585 103.509  1.00 85.74           C  
ATOM    503  CD1 LEU A 360     122.524  72.864 103.046  1.00 85.74           C  
ATOM    504  CD2 LEU A 360     121.666  70.546 102.386  1.00 85.74           C  
ATOM    505  N   GLN A 361     124.109  70.730 107.415  1.00 43.06           N  
ATOM    506  CA  GLN A 361     124.489  69.860 108.491  1.00 43.06           C  
ATOM    507  C   GLN A 361     124.049  70.451 109.795  1.00 43.06           C  
ATOM    508  O   GLN A 361     123.497  69.751 110.644  1.00 43.06           O  
ATOM    509  CB  GLN A 361     126.019  69.703 108.584  1.00 43.06           C  
ATOM    510  CG  GLN A 361     126.505  68.793 109.716  1.00 43.06           C  
ATOM    511  CD  GLN A 361     128.030  68.845 109.704  1.00 43.06           C  
ATOM    512  NE2 GLN A 361     128.649  68.967 110.909  1.00 43.06           N  
ATOM    513  OE1 GLN A 361     128.657  68.791 108.648  1.00 43.06           O  
ATOM    514  N   THR A 362     124.285  71.761 109.992  1.00119.97           N  
ATOM    515  CA  THR A 362     123.963  72.423 111.225  1.00119.97           C  
ATOM    516  C   THR A 362     122.478  72.515 111.447  1.00119.97           C  
ATOM    517  O   THR A 362     122.015  72.327 112.572  1.00119.97           O  
ATOM    518  CB  THR A 362     124.544  73.808 111.296  1.00119.97           C  
ATOM    519  CG2 THR A 362     123.995  74.659 110.139  1.00119.97           C  
ATOM    520  OG1 THR A 362     124.228  74.408 112.544  1.00119.97           O  
ATOM    521  N   LEU A 363     121.696  72.838 110.393  1.00 49.48           N  
ATOM    522  CA  LEU A 363     120.270  73.014 110.512  1.00 49.48           C  
ATOM    523  C   LEU A 363     119.582  71.723 110.833  1.00 49.48           C  
ATOM    524  O   LEU A 363     118.751  71.663 111.736  1.00 49.48           O  
ATOM    525  CB  LEU A 363     119.607  73.537 109.227  1.00 49.48           C  
ATOM    526  CG  LEU A 363     119.996  74.977 108.868  1.00 49.48           C  
ATOM    527  CD1 LEU A 363     119.195  75.475 107.655  1.00 49.48           C  
ATOM    528  CD2 LEU A 363     119.876  75.906 110.088  1.00 49.48           C  
ATOM    529  N   PHE A 364     119.935  70.644 110.112  1.00 57.11           N  
ATOM    530  CA  PHE A 364     119.252  69.394 110.266  1.00 57.11           C  
ATOM    531  C   PHE A 364     119.418  68.884 111.655  1.00 57.11           C  
ATOM    532  O   PHE A 364     118.495  68.296 112.212  1.00 57.11           O  
ATOM    533  CB  PHE A 364     119.716  68.299 109.290  1.00 57.11           C  
ATOM    534  CG  PHE A 364     119.013  68.569 108.007  1.00 57.11           C  
ATOM    535  CD1 PHE A 364     119.482  69.509 107.121  1.00 57.11           C  
ATOM    536  CD2 PHE A 364     117.865  67.878 107.696  1.00 57.11           C  
ATOM    537  CE1 PHE A 364     118.823  69.754 105.943  1.00 57.11           C  
ATOM    538  CE2 PHE A 364     117.199  68.119 106.519  1.00 57.11           C  
ATOM    539  CZ  PHE A 364     117.679  69.058 105.637  1.00 57.11           C  
ATOM    540  N   GLU A 365     120.607  69.058 112.247  1.00 49.45           N  
ATOM    541  CA  GLU A 365     120.804  68.529 113.561  1.00 49.45           C  
ATOM    542  C   GLU A 365     119.933  69.203 114.588  1.00 49.45           C  
ATOM    543  O   GLU A 365     119.337  68.528 115.425  1.00 49.45           O  
ATOM    544  CB  GLU A 365     122.255  68.640 114.063  1.00 49.45           C  
ATOM    545  CG  GLU A 365     122.438  68.062 115.471  1.00 49.45           C  
ATOM    546  CD  GLU A 365     123.918  68.116 115.826  1.00 49.45           C  
ATOM    547  OE1 GLU A 365     124.751  68.196 114.883  1.00 49.45           O  
ATOM    548  OE2 GLU A 365     124.240  68.062 117.042  1.00 49.45           O1-
ATOM    549  N   GLN A 366     119.821  70.545 114.529  1.00 69.06           N  
ATOM    550  CA  GLN A 366     119.115  71.347 115.500  1.00 69.06           C  
ATOM    551  C   GLN A 366     117.674  71.005 115.503  1.00 69.06           C  
ATOM    552  O   GLN A 366     116.998  71.247 116.499  1.00 69.06           O  
ATOM    553  CB  GLN A 366     119.221  72.858 115.227  1.00 69.06           C  
ATOM    554  CG  GLN A 366     120.626  73.424 115.428  1.00 69.06           C  
ATOM    555  CD  GLN A 366     120.600  74.916 115.112  1.00 69.06           C  
ATOM    556  NE2 GLN A 366     121.454  75.342 114.143  1.00 69.06           N  
ATOM    557  OE1 GLN A 366     119.843  75.685 115.703  1.00 69.06           O  
ATOM    558  N   GLN A 367     117.150  70.569 114.345  1.00 53.06           N  
ATOM    559  CA  GLN A 367     115.793  70.128 114.255  1.00 53.06           C  
ATOM    560  C   GLN A 367     115.660  68.840 115.015  1.00 53.06           C  
ATOM    561  O   GLN A 367     114.667  68.619 115.707  1.00 53.06           O  
ATOM    562  CB  GLN A 367     115.350  69.890 112.803  1.00 53.06           C  
ATOM    563  CG  GLN A 367     115.344  71.190 112.000  1.00 53.06           C  
ATOM    564  CD  GLN A 367     114.435  72.156 112.746  1.00 53.06           C  
ATOM    565  NE2 GLN A 367     113.405  71.603 113.438  1.00 53.06           N  
ATOM    566  OE1 GLN A 367     114.640  73.369 112.723  1.00 53.06           O  
ATOM    567  N   TYR A 368     116.672  67.953 114.909  1.00 71.49           N  
ATOM    568  CA  TYR A 368     116.597  66.658 115.535  1.00 71.49           C  
ATOM    569  C   TYR A 368     116.552  66.764 117.030  1.00 71.49           C  
ATOM    570  O   TYR A 368     115.774  66.065 117.676  1.00 71.49           O  
ATOM    571  CB  TYR A 368     117.773  65.711 115.229  1.00 71.49           C  
ATOM    572  CG  TYR A 368     117.527  64.534 116.114  1.00 71.49           C  
ATOM    573  CD1 TYR A 368     116.577  63.598 115.779  1.00 71.49           C  
ATOM    574  CD2 TYR A 368     118.241  64.368 117.281  1.00 71.49           C  
ATOM    575  CE1 TYR A 368     116.339  62.519 116.597  1.00 71.49           C  
ATOM    576  CE2 TYR A 368     118.006  63.291 118.104  1.00 71.49           C  
ATOM    577  CZ  TYR A 368     117.051  62.366 117.761  1.00 71.49           C  
ATOM    578  OH  TYR A 368     116.792  61.256 118.593  1.00 71.49           O  
ATOM    579  N   MET A 369     117.416  67.605 117.623  1.00113.59           N  
ATOM    580  CA  MET A 369     117.480  67.761 119.051  1.00113.59           C  
ATOM    581  C   MET A 369     116.195  68.363 119.540  1.00113.59           C  
ATOM    582  O   MET A 369     115.728  68.063 120.639  1.00113.59           O  
ATOM    583  CB  MET A 369     118.605  68.712 119.496  1.00113.59           C  
ATOM    584  CG  MET A 369     120.008  68.215 119.147  1.00113.59           C  
ATOM    585  SD  MET A 369     120.493  66.682 119.996  1.00113.59           S  
ATOM    586  CE  MET A 369     122.156  66.607 119.272  1.00113.59           C  
ATOM    587  N   TYR A 370     115.607  69.274 118.748  1.00 47.98           N  
ATOM    588  CA  TYR A 370     114.414  69.964 119.149  1.00 47.98           C  
ATOM    589  C   TYR A 370     113.274  69.001 119.305  1.00 47.98           C  
ATOM    590  O   TYR A 370     112.567  69.023 120.311  1.00 47.98           O  
ATOM    591  CB  TYR A 370     114.009  71.030 118.118  1.00 47.98           C  
ATOM    592  CG  TYR A 370     112.767  71.715 118.575  1.00 47.98           C  
ATOM    593  CD1 TYR A 370     112.816  72.699 119.536  1.00 47.98           C  
ATOM    594  CD2 TYR A 370     111.549  71.387 118.024  1.00 47.98           C  
ATOM    595  CE1 TYR A 370     111.669  73.336 119.949  1.00 47.98           C  
ATOM    596  CE2 TYR A 370     110.399  72.019 118.435  1.00 47.98           C  
ATOM    597  CZ  TYR A 370     110.456  72.996 119.399  1.00 47.98           C  
ATOM    598  OH  TYR A 370     109.275  73.646 119.817  1.00 47.98           O  
ATOM    599  N   ARG A 371     113.063  68.133 118.301  1.00 83.43           N  
ATOM    600  CA  ARG A 371     112.008  67.159 118.327  1.00 83.43           C  
ATOM    601  C   ARG A 371     112.311  66.120 119.361  1.00 83.43           C  
ATOM    602  O   ARG A 371     111.393  65.556 119.952  1.00 83.43           O  
ATOM    603  CB  ARG A 371     111.804  66.465 116.970  1.00 83.43           C  
ATOM    604  CG  ARG A 371     111.225  67.407 115.912  1.00 83.43           C  
ATOM    605  CD  ARG A 371     110.857  66.730 114.589  1.00 83.43           C  
ATOM    606  NE  ARG A 371     110.249  67.783 113.724  1.00 83.43           N  
ATOM    607  CZ  ARG A 371     108.897  67.972 113.721  1.00 83.43           C  
ATOM    608  NH1 ARG A 371     108.095  67.166 114.473  1.00 83.43           N1+
ATOM    609  NH2 ARG A 371     108.351  68.972 112.968  1.00 83.43           N  
ATOM    610  N   VAL A 372     113.604  65.794 119.565  1.00103.35           N  
ATOM    611  CA  VAL A 372     113.968  64.800 120.536  1.00103.35           C  
ATOM    612  C   VAL A 372     113.708  65.294 121.928  1.00103.35           C  
ATOM    613  O   VAL A 372     113.278  64.527 122.788  1.00103.35           O  
ATOM    614  CB  VAL A 372     115.395  64.316 120.442  1.00103.35           C  
ATOM    615  CG1 VAL A 372     116.362  65.418 120.889  1.00103.35           C  
ATOM    616  CG2 VAL A 372     115.518  63.031 121.278  1.00103.35           C  
ATOM    617  N   LYS A 373     114.005  66.579 122.214  1.00 81.43           N  
ATOM    618  CA  LYS A 373     113.765  67.112 123.527  1.00 81.43           C  
ATOM    619  C   LYS A 373     112.290  67.177 123.807  1.00 81.43           C  
ATOM    620  O   LYS A 373     111.833  66.734 124.854  1.00 81.43           O  
ATOM    621  CB  LYS A 373     114.329  68.526 123.728  1.00 81.43           C  
ATOM    622  CG  LYS A 373     115.853  68.574 123.842  1.00 81.43           C  
ATOM    623  CD  LYS A 373     116.414  69.995 123.844  1.00 81.43           C  
ATOM    624  CE  LYS A 373     117.898  70.054 124.201  1.00 81.43           C  
ATOM    625  NZ  LYS A 373     118.118  69.430 125.527  1.00 81.43           N1+
ATOM    626  N   VAL A 374     111.481  67.675 122.855  1.00 51.44           N  
ATOM    627  CA  VAL A 374     110.083  67.898 123.111  1.00 51.44           C  
ATOM    628  C   VAL A 374     109.415  66.620 123.514  1.00 51.44           C  
ATOM    629  O   VAL A 374     108.600  66.597 124.434  1.00 51.44           O  
ATOM    630  CB  VAL A 374     109.344  68.429 121.918  1.00 51.44           C  
ATOM    631  CG1 VAL A 374     107.843  68.487 122.255  1.00 51.44           C  
ATOM    632  CG2 VAL A 374     109.945  69.793 121.541  1.00 51.44           C  
ATOM    633  N   LEU A 375     109.770  65.512 122.850  1.00 67.89           N  
ATOM    634  CA  LEU A 375     109.162  64.237 123.079  1.00 67.89           C  
ATOM    635  C   LEU A 375     109.371  63.858 124.516  1.00 67.89           C  
ATOM    636  O   LEU A 375     108.508  63.210 125.109  1.00 67.89           O  
ATOM    637  CB  LEU A 375     109.784  63.169 122.173  1.00 67.89           C  
ATOM    638  CG  LEU A 375     109.631  63.591 120.700  1.00 67.89           C  
ATOM    639  CD1 LEU A 375     110.232  62.566 119.738  1.00 67.89           C  
ATOM    640  CD2 LEU A 375     108.174  63.943 120.370  1.00 67.89           C  
ATOM    641  N   GLN A 376     110.536  64.219 125.100  1.00124.17           N  
ATOM    642  CA  GLN A 376     110.842  63.919 126.480  1.00124.17           C  
ATOM    643  C   GLN A 376     109.893  64.733 127.314  1.00124.17           C  
ATOM    644  O   GLN A 376     109.397  64.272 128.340  1.00124.17           O  
ATOM    645  CB  GLN A 376     112.264  64.369 126.941  1.00124.17           C  
ATOM    646  CG  GLN A 376     112.351  65.847 127.364  1.00124.17           C  
ATOM    647  CD  GLN A 376     113.700  66.507 127.101  1.00124.17           C  
ATOM    648  NE2 GLN A 376     114.774  65.705 126.898  1.00124.17           N  
ATOM    649  OE1 GLN A 376     113.797  67.733 127.075  1.00124.17           O  
ATOM    650  N   MET A 377     109.605  65.978 126.865  1.00131.12           N  
ATOM    651  CA  MET A 377     108.807  66.926 127.592  1.00131.12           C  
ATOM    652  C   MET A 377     107.442  66.361 127.769  1.00131.12           C  
ATOM    653  O   MET A 377     106.811  66.574 128.800  1.00131.12           O  
ATOM    654  CB  MET A 377     108.576  68.254 126.853  1.00131.12           C  
ATOM    655  CG  MET A 377     109.799  69.146 126.688  1.00131.12           C  
ATOM    656  SD  MET A 377     109.402  70.739 125.906  1.00131.12           S  
ATOM    657  CE  MET A 377     111.109  71.124 125.423  1.00131.12           C  
ATOM    658  N   ARG A 378     106.930  65.694 126.719  1.00 83.11           N  
ATOM    659  CA  ARG A 378     105.643  65.066 126.750  1.00 83.11           C  
ATOM    660  C   ARG A 378     105.680  63.880 127.665  1.00 83.11           C  
ATOM    661  O   ARG A 378     104.713  63.610 128.375  1.00 83.11           O  
ATOM    662  CB  ARG A 378     105.183  64.579 125.362  1.00 83.11           C  
ATOM    663  CG  ARG A 378     104.803  65.723 124.419  1.00 83.11           C  
ATOM    664  CD  ARG A 378     104.362  65.255 123.031  1.00 83.11           C  
ATOM    665  NE  ARG A 378     103.945  66.462 122.261  1.00 83.11           N  
ATOM    666  CZ  ARG A 378     104.435  66.681 121.007  1.00 83.11           C  
ATOM    667  NH1 ARG A 378     105.355  65.827 120.468  1.00 83.11           N1+
ATOM    668  NH2 ARG A 378     104.002  67.757 120.287  1.00 83.11           N  
ATOM    669  N   LEU A 379     106.805  63.139 127.675  1.00 45.27           N  
ATOM    670  CA  LEU A 379     106.913  61.940 128.458  1.00 45.27           C  
ATOM    671  C   LEU A 379     106.763  62.288 129.904  1.00 45.27           C  
ATOM    672  O   LEU A 379     106.125  61.562 130.662  1.00 45.27           O  
ATOM    673  CB  LEU A 379     108.271  61.236 128.280  1.00 45.27           C  
ATOM    674  CG  LEU A 379     108.534  60.774 126.836  1.00 45.27           C  
ATOM    675  CD1 LEU A 379     109.879  60.040 126.719  1.00 45.27           C  
ATOM    676  CD2 LEU A 379     107.354  59.958 126.285  1.00 45.27           C  
ATOM    677  N   ARG A 380     107.372  63.409 130.329  1.00123.96           N  
ATOM    678  CA  ARG A 380     107.287  63.847 131.694  1.00123.96           C  
ATOM    679  C   ARG A 380     105.862  64.161 132.032  1.00123.96           C  
ATOM    680  O   ARG A 380     105.332  63.697 133.041  1.00123.96           O  
ATOM    681  CB  ARG A 380     108.078  65.148 131.920  1.00123.96           C  
ATOM    682  CG  ARG A 380     107.924  65.751 133.317  1.00123.96           C  
ATOM    683  CD  ARG A 380     108.605  67.109 133.457  1.00123.96           C  
ATOM    684  NE  ARG A 380     110.031  66.914 133.073  1.00123.96           N  
ATOM    685  CZ  ARG A 380     110.616  67.776 132.192  1.00123.96           C  
ATOM    686  NH1 ARG A 380     109.897  68.817 131.680  1.00123.96           N1+
ATOM    687  NH2 ARG A 380     111.914  67.590 131.815  1.00123.96           N  
ATOM    688  N   THR A 381     105.190  64.930 131.157  1.00119.39           N  
ATOM    689  CA  THR A 381     103.873  65.394 131.459  1.00119.39           C  
ATOM    690  C   THR A 381     102.944  64.227 131.592  1.00119.39           C  
ATOM    691  O   THR A 381     102.081  64.225 132.468  1.00119.39           O  
ATOM    692  CB  THR A 381     103.335  66.360 130.442  1.00119.39           C  
ATOM    693  CG2 THR A 381     102.927  65.603 129.168  1.00119.39           C  
ATOM    694  OG1 THR A 381     102.220  67.050 130.979  1.00119.39           O  
ATOM    695  N   ALA A 382     103.080  63.212 130.717  1.00 39.67           N  
ATOM    696  CA  ALA A 382     102.214  62.067 130.761  1.00 39.67           C  
ATOM    697  C   ALA A 382     102.417  61.283 132.024  1.00 39.67           C  
ATOM    698  O   ALA A 382     101.448  60.891 132.669  1.00 39.67           O  
ATOM    699  CB  ALA A 382     102.440  61.100 129.584  1.00 39.67           C  
ATOM    700  N   ILE A 383     103.681  61.034 132.416  1.00123.31           N  
ATOM    701  CA  ILE A 383     103.925  60.225 133.576  1.00123.31           C  
ATOM    702  C   ILE A 383     103.473  60.919 134.820  1.00123.31           C  
ATOM    703  O   ILE A 383     103.015  60.271 135.759  1.00123.31           O  
ATOM    704  CB  ILE A 383     105.324  59.701 133.676  1.00123.31           C  
ATOM    705  CG1 ILE A 383     106.362  60.815 133.749  1.00123.31           C  
ATOM    706  CG2 ILE A 383     105.536  58.740 132.493  1.00123.31           C  
ATOM    707  CD1 ILE A 383     107.760  60.220 133.853  1.00123.31           C  
ATOM    708  N   THR A 384     103.632  62.250 134.893  1.00110.44           N  
ATOM    709  CA  THR A 384     103.162  62.959 136.047  1.00110.44           C  
ATOM    710  C   THR A 384     101.665  62.834 136.131  1.00110.44           C  
ATOM    711  O   THR A 384     101.118  62.529 137.190  1.00110.44           O  
ATOM    712  CB  THR A 384     103.520  64.411 135.990  1.00110.44           C  
ATOM    713  CG2 THR A 384     105.052  64.547 135.986  1.00110.44           C  
ATOM    714  OG1 THR A 384     102.980  64.984 134.812  1.00110.44           O  
ATOM    715  N   GLY A 385     100.961  63.062 135.006  1.00 34.92           N  
ATOM    716  CA  GLY A 385      99.523  63.038 134.965  1.00 34.92           C  
ATOM    717  C   GLY A 385      98.968  61.668 135.219  1.00 34.92           C  
ATOM    718  O   GLY A 385      97.978  61.525 135.937  1.00 34.92           O  
ATOM    719  N   LEU A 386      99.572  60.625 134.616  1.00 51.06           N  
ATOM    720  CA  LEU A 386      99.033  59.296 134.714  1.00 51.06           C  
ATOM    721  C   LEU A 386      99.125  58.826 136.134  1.00 51.06           C  
ATOM    722  O   LEU A 386      98.180  58.245 136.665  1.00 51.06           O  
ATOM    723  CB  LEU A 386      99.768  58.304 133.785  1.00 51.06           C  
ATOM    724  CG  LEU A 386      99.072  56.936 133.572  1.00 51.06           C  
ATOM    725  CD1 LEU A 386      99.875  56.075 132.586  1.00 51.06           C  
ATOM    726  CD2 LEU A 386      98.778  56.188 134.884  1.00 51.06           C  
ATOM    727  N   VAL A 387     100.273  59.071 136.792  1.00 38.69           N  
ATOM    728  CA  VAL A 387     100.453  58.649 138.149  1.00 38.69           C  
ATOM    729  C   VAL A 387      99.476  59.383 139.018  1.00 38.69           C  
ATOM    730  O   VAL A 387      98.904  58.808 139.941  1.00 38.69           O  
ATOM    731  CB  VAL A 387     101.835  58.915 138.673  1.00 38.69           C  
ATOM    732  CG1 VAL A 387     101.856  58.608 140.180  1.00 38.69           C  
ATOM    733  CG2 VAL A 387     102.833  58.068 137.862  1.00 38.69           C  
ATOM    734  N   TYR A 388      99.257  60.681 138.732  1.00 61.09           N  
ATOM    735  CA  TYR A 388      98.403  61.536 139.510  1.00 61.09           C  
ATOM    736  C   TYR A 388      96.983  61.053 139.458  1.00 61.09           C  
ATOM    737  O   TYR A 388      96.295  61.042 140.477  1.00 61.09           O  
ATOM    738  CB  TYR A 388      98.413  62.985 138.984  1.00 61.09           C  
ATOM    739  CG  TYR A 388      97.662  63.866 139.924  1.00 61.09           C  
ATOM    740  CD1 TYR A 388      98.283  64.343 141.052  1.00 61.09           C  
ATOM    741  CD2 TYR A 388      96.355  64.233 139.684  1.00 61.09           C  
ATOM    742  CE1 TYR A 388      97.630  65.163 141.939  1.00 61.09           C  
ATOM    743  CE2 TYR A 388      95.690  65.055 140.565  1.00 61.09           C  
ATOM    744  CZ  TYR A 388      96.326  65.520 141.692  1.00 61.09           C  
ATOM    745  OH  TYR A 388      95.653  66.364 142.600  1.00 61.09           O  
ATOM    746  N   ARG A 389      96.479  60.676 138.267  1.00 92.53           N  
ATOM    747  CA  ARG A 389      95.120  60.217 138.188  1.00 92.53           C  
ATOM    748  C   ARG A 389      94.974  58.929 138.927  1.00 92.53           C  
ATOM    749  O   ARG A 389      93.989  58.725 139.633  1.00 92.53           O  
ATOM    750  CB  ARG A 389      94.609  59.986 136.756  1.00 92.53           C  
ATOM    751  CG  ARG A 389      94.146  61.258 136.039  1.00 92.53           C  
ATOM    752  CD  ARG A 389      95.272  62.169 135.550  1.00 92.53           C  
ATOM    753  NE  ARG A 389      94.627  63.338 134.888  1.00 92.53           N  
ATOM    754  CZ  ARG A 389      95.364  64.188 134.114  1.00 92.53           C  
ATOM    755  NH1 ARG A 389      96.698  63.969 133.936  1.00 92.53           N1+
ATOM    756  NH2 ARG A 389      94.766  65.261 133.518  1.00 92.53           N  
ATOM    757  N   LYS A 390      95.952  58.016 138.782  1.00 70.19           N  
ATOM    758  CA  LYS A 390      95.831  56.745 139.426  1.00 70.19           C  
ATOM    759  C   LYS A 390      95.870  56.902 140.913  1.00 70.19           C  
ATOM    760  O   LYS A 390      95.102  56.240 141.609  1.00 70.19           O  
ATOM    761  CB  LYS A 390      96.859  55.703 138.956  1.00 70.19           C  
ATOM    762  CG  LYS A 390      96.457  55.164 137.581  1.00 70.19           C  
ATOM    763  CD  LYS A 390      97.429  54.178 136.946  1.00 70.19           C  
ATOM    764  CE  LYS A 390      96.847  53.516 135.694  1.00 70.19           C  
ATOM    765  NZ  LYS A 390      97.785  52.502 135.169  1.00 70.19           N1+
ATOM    766  N   VAL A 391      96.693  57.843 141.431  1.00125.57           N  
ATOM    767  CA  VAL A 391      96.898  57.964 142.852  1.00125.57           C  
ATOM    768  C   VAL A 391      95.594  58.183 143.566  1.00125.57           C  
ATOM    769  O   VAL A 391      95.458  57.809 144.729  1.00125.57           O  
ATOM    770  CB  VAL A 391      97.826  59.069 143.285  1.00125.57           C  
ATOM    771  CG1 VAL A 391      99.211  58.829 142.666  1.00125.57           C  
ATOM    772  CG2 VAL A 391      97.187  60.433 142.991  1.00125.57           C  
ATOM    773  N   LEU A 392      94.624  58.858 142.929  1.00 80.81           N  
ATOM    774  CA  LEU A 392      93.344  59.073 143.545  1.00 80.81           C  
ATOM    775  C   LEU A 392      92.567  57.787 143.709  1.00 80.81           C  
ATOM    776  O   LEU A 392      91.718  57.705 144.594  1.00 80.81           O  
ATOM    777  CB  LEU A 392      92.471  60.065 142.757  1.00 80.81           C  
ATOM    778  CG  LEU A 392      93.072  61.484 142.706  1.00 80.81           C  
ATOM    779  CD1 LEU A 392      92.112  62.475 142.033  1.00 80.81           C  
ATOM    780  CD2 LEU A 392      93.531  61.950 144.097  1.00 80.81           C  
ATOM    781  N   VAL A 393      92.717  56.826 142.770  1.00 87.60           N  
ATOM    782  CA  VAL A 393      92.044  55.540 142.748  1.00 87.60           C  
ATOM    783  C   VAL A 393      92.690  54.430 143.573  1.00 87.60           C  
ATOM    784  O   VAL A 393      92.003  53.489 143.971  1.00 87.60           O  
ATOM    785  CB  VAL A 393      91.838  55.049 141.344  1.00 87.60           C  
ATOM    786  CG1 VAL A 393      91.118  53.690 141.387  1.00 87.60           C  
ATOM    787  CG2 VAL A 393      91.081  56.138 140.561  1.00 87.60           C  
ATOM    788  N   LEU A 394      94.018  54.467 143.836  1.00127.79           N  
ATOM    789  CA  LEU A 394      94.755  53.370 144.453  1.00127.79           C  
ATOM    790  C   LEU A 394      94.102  52.845 145.702  1.00127.79           C  
ATOM    791  O   LEU A 394      93.614  53.604 146.535  1.00127.79           O  
ATOM    792  CB  LEU A 394      96.172  53.746 144.953  1.00127.79           C  
ATOM    793  CG  LEU A 394      97.322  53.885 143.937  1.00127.79           C  
ATOM    794  CD1 LEU A 394      97.131  55.031 142.954  1.00127.79           C  
ATOM    795  CD2 LEU A 394      98.667  53.993 144.675  1.00127.79           C  
ATOM    796  N   SER A 395      94.128  51.496 145.866  1.00 42.37           N  
ATOM    797  CA  SER A 395      93.568  50.824 147.010  1.00 42.37           C  
ATOM    798  C   SER A 395      94.506  50.982 148.175  1.00 42.37           C  
ATOM    799  O   SER A 395      95.694  51.251 148.009  1.00 42.37           O  
ATOM    800  CB  SER A 395      93.337  49.324 146.763  1.00 42.37           C  
ATOM    801  OG  SER A 395      92.785  48.710 147.917  1.00 42.37           O  
ATOM    802  N   SER A 396      93.978  50.799 149.401  1.00 76.63           N  
ATOM    803  CA  SER A 396      94.692  51.037 150.626  1.00 76.63           C  
ATOM    804  C   SER A 396      95.874  50.130 150.770  1.00 76.63           C  
ATOM    805  O   SER A 396      96.927  50.560 151.239  1.00 76.63           O  
ATOM    806  CB  SER A 396      93.808  50.812 151.863  1.00 76.63           C  
ATOM    807  OG  SER A 396      94.554  51.061 153.046  1.00 76.63           O  
ATOM    808  N   GLY A 397      95.745  48.850 150.381  1.00 24.11           N  
ATOM    809  CA  GLY A 397      96.827  47.932 150.599  1.00 24.11           C  
ATOM    810  C   GLY A 397      98.028  48.381 149.835  1.00 24.11           C  
ATOM    811  O   GLY A 397      99.142  48.382 150.359  1.00 24.11           O  
ATOM    812  N   SER A 398      97.824  48.756 148.562  1.00 42.97           N  
ATOM    813  CA  SER A 398      98.887  49.212 147.716  1.00 42.97           C  
ATOM    814  C   SER A 398      99.374  50.544 148.199  1.00 42.97           C  
ATOM    815  O   SER A 398     100.576  50.791 148.274  1.00 42.97           O  
ATOM    816  CB  SER A 398      98.400  49.343 146.274  1.00 42.97           C  
ATOM    817  OG  SER A 398      97.214  50.123 146.256  1.00 42.97           O  
ATOM    818  N   ARG A 399      98.435  51.420 148.597  1.00115.59           N  
ATOM    819  CA  ARG A 399      98.757  52.761 148.994  1.00115.59           C  
ATOM    820  C   ARG A 399      99.705  52.715 150.152  1.00115.59           C  
ATOM    821  O   ARG A 399     100.656  53.491 150.211  1.00115.59           O  
ATOM    822  CB  ARG A 399      97.510  53.550 149.419  1.00115.59           C  
ATOM    823  CG  ARG A 399      97.798  54.986 149.852  1.00115.59           C  
ATOM    824  CD  ARG A 399      98.340  55.869 148.726  1.00115.59           C  
ATOM    825  NE  ARG A 399      98.468  57.247 149.278  1.00115.59           N  
ATOM    826  CZ  ARG A 399      99.552  57.578 150.036  1.00115.59           C  
ATOM    827  NH1 ARG A 399     100.510  56.642 150.299  1.00115.59           N1+
ATOM    828  NH2 ARG A 399      99.674  58.845 150.531  1.00115.59           N  
ATOM    829  N   LYS A 400      99.459  51.802 151.106  1.00 69.96           N  
ATOM    830  CA  LYS A 400     100.275  51.674 152.280  1.00 69.96           C  
ATOM    831  C   LYS A 400     101.653  51.183 151.938  1.00 69.96           C  
ATOM    832  O   LYS A 400     102.633  51.597 152.553  1.00 69.96           O  
ATOM    833  CB  LYS A 400      99.693  50.687 153.306  1.00 69.96           C  
ATOM    834  CG  LYS A 400     100.478  50.669 154.618  1.00 69.96           C  
ATOM    835  CD  LYS A 400      99.806  49.878 155.741  1.00 69.96           C  
ATOM    836  CE  LYS A 400     100.611  49.895 157.042  1.00 69.96           C  
ATOM    837  NZ  LYS A 400     101.979  49.390 156.797  1.00 69.96           N1+
ATOM    838  N   SER A 401     101.764  50.287 150.937  1.00 98.85           N  
ATOM    839  CA  SER A 401     103.009  49.616 150.667  1.00 98.85           C  
ATOM    840  C   SER A 401     104.144  50.561 150.399  1.00 98.85           C  
ATOM    841  O   SER A 401     105.123  50.577 151.143  1.00 98.85           O  
ATOM    842  CB  SER A 401     102.921  48.680 149.450  1.00 98.85           C  
ATOM    843  OG  SER A 401     101.961  47.661 149.682  1.00 98.85           O  
ATOM    844  N   SER A 402     104.035  51.356 149.317  1.00133.31           N  
ATOM    845  CA  SER A 402     105.089  52.207 148.821  1.00133.31           C  
ATOM    846  C   SER A 402     105.439  53.342 149.742  1.00133.31           C  
ATOM    847  O   SER A 402     106.616  53.546 150.042  1.00133.31           O  
ATOM    848  CB  SER A 402     104.706  52.823 147.464  1.00133.31           C  
ATOM    849  OG  SER A 402     105.747  53.657 146.985  1.00133.31           O  
ATOM    850  N   ALA A 403     104.425  54.126 150.167  1.00249.48           N  
ATOM    851  CA  ALA A 403     104.590  55.266 151.032  1.00249.48           C  
ATOM    852  C   ALA A 403     104.778  56.495 150.188  1.00249.48           C  
ATOM    853  O   ALA A 403     105.123  56.418 149.009  1.00249.48           O  
ATOM    854  CB  ALA A 403     105.742  55.173 152.054  1.00249.48           C  
ATOM    855  N   ALA A 404     104.559  57.679 150.800  1.00 67.06           N  
ATOM    856  CA  ALA A 404     104.622  58.945 150.126  1.00 67.06           C  
ATOM    857  C   ALA A 404     105.999  59.184 149.597  1.00 67.06           C  
ATOM    858  O   ALA A 404     106.158  59.733 148.508  1.00 67.06           O  
ATOM    859  CB  ALA A 404     104.269  60.128 151.042  1.00 67.06           C  
ATOM    860  N   GLY A 405     107.037  58.781 150.353  1.00 24.70           N  
ATOM    861  CA  GLY A 405     108.380  59.063 149.937  1.00 24.70           C  
ATOM    862  C   GLY A 405     108.657  58.429 148.606  1.00 24.70           C  
ATOM    863  O   GLY A 405     109.228  59.067 147.723  1.00 24.70           O  
ATOM    864  N   ASP A 406     108.269  57.153 148.426  1.00 78.13           N  
ATOM    865  CA  ASP A 406     108.540  56.454 147.198  1.00 78.13           C  
ATOM    866  C   ASP A 406     107.744  57.046 146.075  1.00 78.13           C  
ATOM    867  O   ASP A 406     108.240  57.181 144.956  1.00 78.13           O  
ATOM    868  CB  ASP A 406     108.185  54.961 147.281  1.00 78.13           C  
ATOM    869  CG  ASP A 406     108.745  54.274 146.045  1.00 78.13           C  
ATOM    870  OD1 ASP A 406     109.439  54.963 145.251  1.00 78.13           O  
ATOM    871  OD2 ASP A 406     108.489  53.052 145.876  1.00 78.13           O1-
ATOM    872  N   VAL A 407     106.471  57.397 146.348  1.00 43.25           N  
ATOM    873  CA  VAL A 407     105.584  57.922 145.345  1.00 43.25           C  
ATOM    874  C   VAL A 407     106.059  59.257 144.863  1.00 43.25           C  
ATOM    875  O   VAL A 407     106.015  59.537 143.666  1.00 43.25           O  
ATOM    876  CB  VAL A 407     104.185  58.104 145.845  1.00 43.25           C  
ATOM    877  CG1 VAL A 407     103.354  58.730 144.714  1.00 43.25           C  
ATOM    878  CG2 VAL A 407     103.660  56.744 146.331  1.00 43.25           C  
ATOM    879  N   VAL A 408     106.482  60.140 145.790  1.00 97.06           N  
ATOM    880  CA  VAL A 408     106.964  61.433 145.398  1.00 97.06           C  
ATOM    881  C   VAL A 408     108.266  61.263 144.669  1.00 97.06           C  
ATOM    882  O   VAL A 408     108.532  61.959 143.692  1.00 97.06           O  
ATOM    883  CB  VAL A 408     107.161  62.386 146.543  1.00 97.06           C  
ATOM    884  CG1 VAL A 408     108.319  61.905 147.431  1.00 97.06           C  
ATOM    885  CG2 VAL A 408     107.370  63.787 145.948  1.00 97.06           C  
ATOM    886  N   ASN A 409     109.107  60.318 145.136  1.00 41.98           N  
ATOM    887  CA  ASN A 409     110.398  60.051 144.553  1.00 41.98           C  
ATOM    888  C   ASN A 409     110.196  59.577 143.147  1.00 41.98           C  
ATOM    889  O   ASN A 409     110.972  59.906 142.250  1.00 41.98           O  
ATOM    890  CB  ASN A 409     111.161  58.950 145.312  1.00 41.98           C  
ATOM    891  CG  ASN A 409     112.511  58.719 144.646  1.00 41.98           C  
ATOM    892  ND2 ASN A 409     113.607  59.014 145.397  1.00 41.98           N  
ATOM    893  OD1 ASN A 409     112.591  58.283 143.497  1.00 41.98           O  
ATOM    894  N   LEU A 410     109.140  58.777 142.929  1.00 60.21           N  
ATOM    895  CA  LEU A 410     108.836  58.237 141.635  1.00 60.21           C  
ATOM    896  C   LEU A 410     108.572  59.381 140.705  1.00 60.21           C  
ATOM    897  O   LEU A 410     109.037  59.388 139.566  1.00 60.21           O  
ATOM    898  CB  LEU A 410     107.546  57.402 141.669  1.00 60.21           C  
ATOM    899  CG  LEU A 410     107.130  56.777 140.328  1.00 60.21           C  
ATOM    900  CD1 LEU A 410     108.044  55.604 139.942  1.00 60.21           C  
ATOM    901  CD2 LEU A 410     105.641  56.403 140.330  1.00 60.21           C  
ATOM    902  N   VAL A 411     107.795  60.374 141.173  1.00 43.92           N  
ATOM    903  CA  VAL A 411     107.460  61.520 140.376  1.00 43.92           C  
ATOM    904  C   VAL A 411     108.686  62.339 140.114  1.00 43.92           C  
ATOM    905  O   VAL A 411     108.870  62.862 139.017  1.00 43.92           O  
ATOM    906  CB  VAL A 411     106.482  62.435 141.050  1.00 43.92           C  
ATOM    907  CG1 VAL A 411     106.289  63.673 140.159  1.00 43.92           C  
ATOM    908  CG2 VAL A 411     105.183  61.664 141.326  1.00 43.92           C  
ATOM    909  N   SER A 412     109.533  62.521 141.145  1.00104.81           N  
ATOM    910  CA  SER A 412     110.704  63.346 141.034  1.00104.81           C  
ATOM    911  C   SER A 412     111.754  62.773 140.115  1.00104.81           C  
ATOM    912  O   SER A 412     112.097  63.387 139.107  1.00104.81           O  
ATOM    913  CB  SER A 412     111.365  63.607 142.402  1.00104.81           C  
ATOM    914  OG  SER A 412     111.775  62.385 142.998  1.00104.81           O  
ATOM    915  N   VAL A 413     112.320  61.598 140.472  1.00 72.26           N  
ATOM    916  CA  VAL A 413     113.438  60.994 139.783  1.00 72.26           C  
ATOM    917  C   VAL A 413     113.130  60.378 138.446  1.00 72.26           C  
ATOM    918  O   VAL A 413     113.824  60.626 137.461  1.00 72.26           O  
ATOM    919  CB  VAL A 413     114.096  59.931 140.613  1.00 72.26           C  
ATOM    920  CG1 VAL A 413     115.246  59.310 139.800  1.00 72.26           C  
ATOM    921  CG2 VAL A 413     114.545  60.564 141.943  1.00 72.26           C  
ATOM    922  N   ASP A 414     112.069  59.557 138.385  1.00115.92           N  
ATOM    923  CA  ASP A 414     111.769  58.722 137.253  1.00115.92           C  
ATOM    924  C   ASP A 414     111.461  59.521 136.021  1.00115.92           C  
ATOM    925  O   ASP A 414     111.977  59.243 134.938  1.00115.92           O  
ATOM    926  CB  ASP A 414     110.547  57.848 137.574  1.00115.92           C  
ATOM    927  CG  ASP A 414     110.565  56.665 136.639  1.00115.92           C  
ATOM    928  OD1 ASP A 414     111.278  56.762 135.607  1.00115.92           O  
ATOM    929  OD2 ASP A 414     109.880  55.652 136.944  1.00115.92           O1-
ATOM    930  N   VAL A 415     110.607  60.545 136.163  1.00107.46           N  
ATOM    931  CA  VAL A 415     110.171  61.360 135.068  1.00107.46           C  
ATOM    932  C   VAL A 415     111.330  62.118 134.507  1.00107.46           C  
ATOM    933  O   VAL A 415     111.374  62.390 133.308  1.00107.46           O  
ATOM    934  CB  VAL A 415     109.138  62.361 135.488  1.00107.46           C  
ATOM    935  CG1 VAL A 415     109.787  63.348 136.475  1.00107.46           C  
ATOM    936  CG2 VAL A 415     108.569  63.028 134.229  1.00107.46           C  
ATOM    937  N   GLN A 416     112.267  62.521 135.386  1.00128.41           N  
ATOM    938  CA  GLN A 416     113.415  63.299 135.015  1.00128.41           C  
ATOM    939  C   GLN A 416     114.337  62.519 134.119  1.00128.41           C  
ATOM    940  O   GLN A 416     114.834  63.045 133.125  1.00128.41           O  
ATOM    941  CB  GLN A 416     114.258  63.723 136.227  1.00128.41           C  
ATOM    942  CG  GLN A 416     113.539  64.688 137.166  1.00128.41           C  
ATOM    943  CD  GLN A 416     113.393  66.016 136.436  1.00128.41           C  
ATOM    944  NE2 GLN A 416     114.248  66.235 135.402  1.00128.41           N  
ATOM    945  OE1 GLN A 416     112.538  66.836 136.772  1.00128.41           O  
ATOM    946  N   ARG A 417     114.566  61.228 134.435  1.00 72.77           N  
ATOM    947  CA  ARG A 417     115.520  60.390 133.754  1.00 72.77           C  
ATOM    948  C   ARG A 417     115.161  60.221 132.309  1.00 72.77           C  
ATOM    949  O   ARG A 417     116.049  60.095 131.466  1.00 72.77           O  
ATOM    950  CB  ARG A 417     115.600  58.970 134.341  1.00 72.77           C  
ATOM    951  CG  ARG A 417     116.052  58.887 135.802  1.00 72.77           C  
ATOM    952  CD  ARG A 417     116.395  57.452 136.206  1.00 72.77           C  
ATOM    953  NE  ARG A 417     116.626  57.395 137.677  1.00 72.77           N  
ATOM    954  CZ  ARG A 417     117.853  57.673 138.199  1.00 72.77           C  
ATOM    955  NH1 ARG A 417     118.840  58.165 137.395  1.00 72.77           N1+
ATOM    956  NH2 ARG A 417     118.096  57.444 139.523  1.00 72.77           N  
ATOM    957  N   LEU A 418     113.854  60.172 131.992  1.00 44.56           N  
ATOM    958  CA  LEU A 418     113.388  59.965 130.645  1.00 44.56           C  
ATOM    959  C   LEU A 418     113.833  61.108 129.776  1.00 44.56           C  
ATOM    960  O   LEU A 418     114.200  60.915 128.619  1.00 44.56           O  
ATOM    961  CB  LEU A 418     111.855  59.914 130.535  1.00 44.56           C  
ATOM    962  CG  LEU A 418     111.193  58.771 131.323  1.00 44.56           C  
ATOM    963  CD1 LEU A 418     109.674  58.763 131.090  1.00 44.56           C  
ATOM    964  CD2 LEU A 418     111.856  57.420 131.019  1.00 44.56           C  
ATOM    965  N   VAL A 419     113.772  62.342 130.307  1.00 49.13           N  
ATOM    966  CA  VAL A 419     114.158  63.527 129.593  1.00 49.13           C  
ATOM    967  C   VAL A 419     115.605  63.411 129.218  1.00 49.13           C  
ATOM    968  O   VAL A 419     115.982  63.659 128.075  1.00 49.13           O  
ATOM    969  CB  VAL A 419     114.035  64.725 130.491  1.00 49.13           C  
ATOM    970  CG1 VAL A 419     114.675  65.946 129.819  1.00 49.13           C  
ATOM    971  CG2 VAL A 419     112.551  64.904 130.851  1.00 49.13           C  
ATOM    972  N   GLU A 420     116.456  63.021 130.186  1.00 70.72           N  
ATOM    973  CA  GLU A 420     117.873  62.931 129.951  1.00 70.72           C  
ATOM    974  C   GLU A 420     118.142  61.860 128.939  1.00 70.72           C  
ATOM    975  O   GLU A 420     118.942  62.039 128.023  1.00 70.72           O  
ATOM    976  CB  GLU A 420     118.654  62.575 131.230  1.00 70.72           C  
ATOM    977  CG  GLU A 420     120.167  62.745 131.094  1.00 70.72           C  
ATOM    978  CD  GLU A 420     120.786  62.424 132.449  1.00 70.72           C  
ATOM    979  OE1 GLU A 420     120.040  61.922 133.331  1.00 70.72           O  
ATOM    980  OE2 GLU A 420     122.009  62.675 132.621  1.00 70.72           O1-
ATOM    981  N   SER A 421     117.445  60.719 129.075  1.00 81.44           N  
ATOM    982  CA  SER A 421     117.653  59.576 128.236  1.00 81.44           C  
ATOM    983  C   SER A 421     117.297  59.873 126.806  1.00 81.44           C  
ATOM    984  O   SER A 421     117.896  59.315 125.888  1.00 81.44           O  
ATOM    985  CB  SER A 421     116.824  58.369 128.700  1.00 81.44           C  
ATOM    986  OG  SER A 421     117.242  57.978 130.000  1.00 81.44           O  
ATOM    987  N   ILE A 422     116.321  60.768 126.567  1.00 96.39           N  
ATOM    988  CA  ILE A 422     115.856  60.996 125.224  1.00 96.39           C  
ATOM    989  C   ILE A 422     116.922  61.601 124.345  1.00 96.39           C  
ATOM    990  O   ILE A 422     117.071  61.200 123.194  1.00 96.39           O  
ATOM    991  CB  ILE A 422     114.624  61.838 125.148  1.00 96.39           C  
ATOM    992  CG1 ILE A 422     113.927  61.628 123.794  1.00 96.39           C  
ATOM    993  CG2 ILE A 422     115.036  63.289 125.397  1.00 96.39           C  
ATOM    994  CD1 ILE A 422     112.473  62.102 123.783  1.00 96.39           C  
ATOM    995  N   LEU A 423     117.731  62.535 124.878  1.00126.16           N  
ATOM    996  CA  LEU A 423     118.676  63.312 124.114  1.00126.16           C  
ATOM    997  C   LEU A 423     119.654  62.442 123.368  1.00126.16           C  
ATOM    998  O   LEU A 423     120.072  62.819 122.273  1.00126.16           O  
ATOM    999  CB  LEU A 423     119.499  64.265 125.003  1.00126.16           C  
ATOM   1000  CG  LEU A 423     118.647  65.335 125.714  1.00126.16           C  
ATOM   1001  CD1 LEU A 423     119.524  66.312 126.512  1.00126.16           C  
ATOM   1002  CD2 LEU A 423     117.714  66.049 124.723  1.00126.16           C  
ATOM   1003  N   HIS A 424     120.084  61.282 123.919  1.00125.10           N  
ATOM   1004  CA  HIS A 424     121.109  60.546 123.210  1.00125.10           C  
ATOM   1005  C   HIS A 424     120.736  59.107 122.968  1.00125.10           C  
ATOM   1006  O   HIS A 424     121.618  58.270 122.770  1.00125.10           O  
ATOM   1007  CB  HIS A 424     122.423  60.550 124.008  1.00125.10           C  
ATOM   1008  CG  HIS A 424     122.944  61.943 124.208  1.00125.10           C  
ATOM   1009  CD2 HIS A 424     122.632  62.884 125.144  1.00125.10           C  
ATOM   1010  ND1 HIS A 424     123.864  62.536 123.374  1.00125.10           N  
ATOM   1011  CE1 HIS A 424     124.060  63.795 123.837  1.00125.10           C  
ATOM   1012  NE2 HIS A 424     123.335  64.053 124.910  1.00125.10           N  
ATOM   1013  N   LEU A 425     119.434  58.780 122.926  1.00118.17           N  
ATOM   1014  CA  LEU A 425     119.002  57.420 122.728  1.00118.17           C  
ATOM   1015  C   LEU A 425     119.365  56.937 121.341  1.00118.17           C  
ATOM   1016  O   LEU A 425     119.834  55.810 121.172  1.00118.17           O  
ATOM   1017  CB  LEU A 425     117.479  57.281 122.932  1.00118.17           C  
ATOM   1018  CG  LEU A 425     116.919  55.843 122.852  1.00118.17           C  
ATOM   1019  CD1 LEU A 425     116.935  55.282 121.421  1.00118.17           C  
ATOM   1020  CD2 LEU A 425     117.620  54.926 123.866  1.00118.17           C  
ATOM   1021  N   ASN A 426     119.198  57.795 120.315  1.00147.84           N  
ATOM   1022  CA  ASN A 426     119.371  57.436 118.928  1.00147.84           C  
ATOM   1023  C   ASN A 426     120.784  57.023 118.652  1.00147.84           C  
ATOM   1024  O   ASN A 426     121.075  56.408 117.627  1.00147.84           O  
ATOM   1025  CB  ASN A 426     118.948  58.542 117.947  1.00147.84           C  
ATOM   1026  CG  ASN A 426     119.838  59.749 118.144  1.00147.84           C  
ATOM   1027  ND2 ASN A 426     119.400  60.693 119.017  1.00147.84           N  
ATOM   1028  OD1 ASN A 426     120.884  59.859 117.510  1.00147.84           O  
ATOM   1029  N   GLY A 427     121.710  57.387 119.552  1.00 40.80           N  
ATOM   1030  CA  GLY A 427     123.095  57.050 119.422  1.00 40.80           C  
ATOM   1031  C   GLY A 427     123.247  55.559 119.381  1.00 40.80           C  
ATOM   1032  O   GLY A 427     124.196  55.054 118.784  1.00 40.80           O  
ATOM   1033  N   LEU A 428     122.342  54.807 120.038  1.00153.23           N  
ATOM   1034  CA  LEU A 428     122.513  53.383 120.082  1.00153.23           C  
ATOM   1035  C   LEU A 428     122.569  52.840 118.683  1.00153.23           C  
ATOM   1036  O   LEU A 428     123.422  52.006 118.381  1.00153.23           O  
ATOM   1037  CB  LEU A 428     121.366  52.659 120.811  1.00153.23           C  
ATOM   1038  CG  LEU A 428     121.275  53.010 122.308  1.00153.23           C  
ATOM   1039  CD1 LEU A 428     120.130  52.244 122.994  1.00153.23           C  
ATOM   1040  CD2 LEU A 428     122.634  52.825 123.006  1.00153.23           C  
ATOM   1041  N   TRP A 429     121.627  53.235 117.804  1.00 74.21           N  
ATOM   1042  CA  TRP A 429     121.669  52.803 116.432  1.00 74.21           C  
ATOM   1043  C   TRP A 429     122.696  53.575 115.639  1.00 74.21           C  
ATOM   1044  O   TRP A 429     123.434  53.014 114.831  1.00 74.21           O  
ATOM   1045  CB  TRP A 429     120.312  52.925 115.714  1.00 74.21           C  
ATOM   1046  CG  TRP A 429     119.804  54.333 115.512  1.00 74.21           C  
ATOM   1047  CD1 TRP A 429     119.011  55.105 116.313  1.00 74.21           C  
ATOM   1048  CD2 TRP A 429     120.088  55.119 114.346  1.00 74.21           C  
ATOM   1049  CE2 TRP A 429     119.442  56.345 114.504  1.00 74.21           C  
ATOM   1050  CE3 TRP A 429     120.828  54.841 113.232  1.00 74.21           C  
ATOM   1051  NE1 TRP A 429     118.785  56.322 115.716  1.00 74.21           N  
ATOM   1052  CZ2 TRP A 429     119.526  57.315 113.546  1.00 74.21           C  
ATOM   1053  CZ3 TRP A 429     120.913  55.821 112.268  1.00 74.21           C  
ATOM   1054  CH2 TRP A 429     120.274  57.033 112.421  1.00 74.21           C  
ATOM   1055  N   LEU A 430     122.743  54.904 115.865  1.00113.49           N  
ATOM   1056  CA  LEU A 430     123.503  55.876 115.115  1.00113.49           C  
ATOM   1057  C   LEU A 430     124.995  55.748 115.230  1.00113.49           C  
ATOM   1058  O   LEU A 430     125.702  55.986 114.252  1.00113.49           O  
ATOM   1059  CB  LEU A 430     123.150  57.310 115.541  1.00113.49           C  
ATOM   1060  CG  LEU A 430     123.979  58.382 114.818  1.00113.49           C  
ATOM   1061  CD1 LEU A 430     123.747  58.328 113.302  1.00113.49           C  
ATOM   1062  CD2 LEU A 430     123.724  59.773 115.418  1.00113.49           C  
ATOM   1063  N   LEU A 431     125.525  55.421 116.420  1.00 99.90           N  
ATOM   1064  CA  LEU A 431     126.953  55.413 116.611  1.00 99.90           C  
ATOM   1065  C   LEU A 431     127.668  54.391 115.781  1.00 99.90           C  
ATOM   1066  O   LEU A 431     128.727  54.687 115.229  1.00 99.90           O  
ATOM   1067  CB  LEU A 431     127.366  55.238 118.083  1.00 99.90           C  
ATOM   1068  CG  LEU A 431     127.301  56.562 118.866  1.00 99.90           C  
ATOM   1069  CD1 LEU A 431     125.939  57.243 118.717  1.00 99.90           C  
ATOM   1070  CD2 LEU A 431     127.688  56.364 120.337  1.00 99.90           C  
ATOM   1071  N   PHE A 432     127.132  53.161 115.668  1.00 40.85           N  
ATOM   1072  CA  PHE A 432     127.811  52.141 114.910  1.00 40.85           C  
ATOM   1073  C   PHE A 432     127.865  52.548 113.470  1.00 40.85           C  
ATOM   1074  O   PHE A 432     128.903  52.446 112.818  1.00 40.85           O  
ATOM   1075  CB  PHE A 432     127.089  50.786 114.941  1.00 40.85           C  
ATOM   1076  CG  PHE A 432     127.033  50.337 116.357  1.00 40.85           C  
ATOM   1077  CD1 PHE A 432     128.059  49.603 116.907  1.00 40.85           C  
ATOM   1078  CD2 PHE A 432     125.947  50.661 117.136  1.00 40.85           C  
ATOM   1079  CE1 PHE A 432     127.994  49.194 118.218  1.00 40.85           C  
ATOM   1080  CE2 PHE A 432     125.878  50.255 118.446  1.00 40.85           C  
ATOM   1081  CZ  PHE A 432     126.904  49.520 118.988  1.00 40.85           C  
ATOM   1082  N   LEU A 433     126.736  53.056 112.950  1.00 95.11           N  
ATOM   1083  CA  LEU A 433     126.604  53.405 111.565  1.00 95.11           C  
ATOM   1084  C   LEU A 433     127.652  54.425 111.247  1.00 95.11           C  
ATOM   1085  O   LEU A 433     128.264  54.383 110.183  1.00 95.11           O  
ATOM   1086  CB  LEU A 433     125.200  54.006 111.287  1.00 95.11           C  
ATOM   1087  CG  LEU A 433     124.850  54.446 109.841  1.00 95.11           C  
ATOM   1088  CD1 LEU A 433     123.391  54.925 109.774  1.00 95.11           C  
ATOM   1089  CD2 LEU A 433     125.788  55.523 109.272  1.00 95.11           C  
ATOM   1090  N   TRP A 434     127.868  55.378 112.171  1.00 72.54           N  
ATOM   1091  CA  TRP A 434     128.811  56.444 111.994  1.00 72.54           C  
ATOM   1092  C   TRP A 434     130.205  55.889 111.915  1.00 72.54           C  
ATOM   1093  O   TRP A 434     130.980  56.269 111.037  1.00 72.54           O  
ATOM   1094  CB  TRP A 434     128.754  57.434 113.175  1.00 72.54           C  
ATOM   1095  CG  TRP A 434     129.628  58.662 113.068  1.00 72.54           C  
ATOM   1096  CD1 TRP A 434     130.561  59.002 112.133  1.00 72.54           C  
ATOM   1097  CD2 TRP A 434     129.577  59.750 114.005  1.00 72.54           C  
ATOM   1098  CE2 TRP A 434     130.493  60.709 113.578  1.00 72.54           C  
ATOM   1099  CE3 TRP A 434     128.820  59.939 115.125  1.00 72.54           C  
ATOM   1100  NE1 TRP A 434     131.092  60.237 112.429  1.00 72.54           N  
ATOM   1101  CZ2 TRP A 434     130.667  61.875 114.268  1.00 72.54           C  
ATOM   1102  CZ3 TRP A 434     128.999  61.114 115.822  1.00 72.54           C  
ATOM   1103  CH2 TRP A 434     129.906  62.063 115.401  1.00 72.54           C  
ATOM   1104  N   ILE A 435     130.562  54.970 112.835  1.00 39.26           N  
ATOM   1105  CA  ILE A 435     131.893  54.423 112.908  1.00 39.26           C  
ATOM   1106  C   ILE A 435     132.200  53.643 111.664  1.00 39.26           C  
ATOM   1107  O   ILE A 435     133.290  53.767 111.104  1.00 39.26           O  
ATOM   1108  CB  ILE A 435     132.068  53.473 114.058  1.00 39.26           C  
ATOM   1109  CG1 ILE A 435     131.774  54.168 115.397  1.00 39.26           C  
ATOM   1110  CG2 ILE A 435     133.486  52.883 113.968  1.00 39.26           C  
ATOM   1111  CD1 ILE A 435     131.628  53.194 116.566  1.00 39.26           C  
ATOM   1112  N   ILE A 436     131.249  52.809 111.203  1.00 77.74           N  
ATOM   1113  CA  ILE A 436     131.487  51.996 110.042  1.00 77.74           C  
ATOM   1114  C   ILE A 436     131.739  52.864 108.851  1.00 77.74           C  
ATOM   1115  O   ILE A 436     132.659  52.606 108.076  1.00 77.74           O  
ATOM   1116  CB  ILE A 436     130.356  51.062 109.705  1.00 77.74           C  
ATOM   1117  CG1 ILE A 436     130.364  49.824 110.623  1.00 77.74           C  
ATOM   1118  CG2 ILE A 436     130.458  50.726 108.208  1.00 77.74           C  
ATOM   1119  CD1 ILE A 436     130.123  50.103 112.103  1.00 77.74           C  
ATOM   1120  N   VAL A 437     130.934  53.925 108.670  1.00 33.66           N  
ATOM   1121  CA  VAL A 437     131.112  54.787 107.537  1.00 33.66           C  
ATOM   1122  C   VAL A 437     132.452  55.455 107.620  1.00 33.66           C  
ATOM   1123  O   VAL A 437     133.130  55.614 106.608  1.00 33.66           O  
ATOM   1124  CB  VAL A 437     130.075  55.868 107.456  1.00 33.66           C  
ATOM   1125  CG1 VAL A 437     130.472  56.841 106.335  1.00 33.66           C  
ATOM   1126  CG2 VAL A 437     128.704  55.205 107.244  1.00 33.66           C  
ATOM   1127  N   CYS A 438     132.872  55.883 108.824  1.00 35.31           N  
ATOM   1128  CA  CYS A 438     134.136  56.555 108.944  1.00 35.31           C  
ATOM   1129  C   CYS A 438     135.233  55.618 108.540  1.00 35.31           C  
ATOM   1130  O   CYS A 438     136.118  55.975 107.763  1.00 35.31           O  
ATOM   1131  CB  CYS A 438     134.477  56.972 110.384  1.00 35.31           C  
ATOM   1132  SG  CYS A 438     133.353  58.188 111.132  1.00 35.31           S  
ATOM   1133  N   PHE A 439     135.195  54.379 109.062  1.00 48.38           N  
ATOM   1134  CA  PHE A 439     136.218  53.417 108.777  1.00 48.38           C  
ATOM   1135  C   PHE A 439     136.224  53.090 107.319  1.00 48.38           C  
ATOM   1136  O   PHE A 439     137.289  52.944 106.723  1.00 48.38           O  
ATOM   1137  CB  PHE A 439     136.081  52.116 109.582  1.00 48.38           C  
ATOM   1138  CG  PHE A 439     136.621  52.399 110.941  1.00 48.38           C  
ATOM   1139  CD1 PHE A 439     135.849  52.993 111.911  1.00 48.38           C  
ATOM   1140  CD2 PHE A 439     137.926  52.069 111.235  1.00 48.38           C  
ATOM   1141  CE1 PHE A 439     136.374  53.246 113.157  1.00 48.38           C  
ATOM   1142  CE2 PHE A 439     138.457  52.320 112.477  1.00 48.38           C  
ATOM   1143  CZ  PHE A 439     137.676  52.911 113.443  1.00 48.38           C  
ATOM   1144  N   VAL A 440     135.037  52.975 106.696  1.00 86.37           N  
ATOM   1145  CA  VAL A 440     134.996  52.575 105.318  1.00 86.37           C  
ATOM   1146  C   VAL A 440     135.729  53.573 104.467  1.00 86.37           C  
ATOM   1147  O   VAL A 440     136.424  53.182 103.531  1.00 86.37           O  
ATOM   1148  CB  VAL A 440     133.610  52.420 104.755  1.00 86.37           C  
ATOM   1149  CG1 VAL A 440     132.978  53.806 104.559  1.00 86.37           C  
ATOM   1150  CG2 VAL A 440     133.712  51.605 103.456  1.00 86.37           C  
ATOM   1151  N   TYR A 441     135.584  54.889 104.730  1.00102.92           N  
ATOM   1152  CA  TYR A 441     136.264  55.838 103.890  1.00102.92           C  
ATOM   1153  C   TYR A 441     137.759  55.747 104.036  1.00102.92           C  
ATOM   1154  O   TYR A 441     138.465  55.580 103.045  1.00102.92           O  
ATOM   1155  CB  TYR A 441     135.838  57.296 104.138  1.00102.92           C  
ATOM   1156  CG  TYR A 441     134.466  57.451 103.574  1.00102.92           C  
ATOM   1157  CD1 TYR A 441     133.354  57.055 104.283  1.00102.92           C  
ATOM   1158  CD2 TYR A 441     134.292  57.992 102.320  1.00102.92           C  
ATOM   1159  CE1 TYR A 441     132.096  57.202 103.747  1.00102.92           C  
ATOM   1160  CE2 TYR A 441     133.037  58.142 101.780  1.00102.92           C  
ATOM   1161  CZ  TYR A 441     131.934  57.744 102.495  1.00102.92           C  
ATOM   1162  OH  TYR A 441     130.641  57.894 101.950  1.00102.92           O  
ATOM   1163  N   LEU A 442     138.269  55.771 105.286  1.00121.01           N  
ATOM   1164  CA  LEU A 442     139.683  55.767 105.578  1.00121.01           C  
ATOM   1165  C   LEU A 442     140.294  54.498 105.075  1.00121.01           C  
ATOM   1166  O   LEU A 442     141.494  54.444 104.804  1.00121.01           O  
ATOM   1167  CB  LEU A 442     139.994  55.931 107.081  1.00121.01           C  
ATOM   1168  CG  LEU A 442     139.346  54.889 108.015  1.00121.01           C  
ATOM   1169  CD1 LEU A 442     139.952  53.489 107.825  1.00121.01           C  
ATOM   1170  CD2 LEU A 442     139.385  55.361 109.477  1.00121.01           C  
ATOM   1171  N   TRP A 443     139.493  53.422 105.005  1.00 42.75           N  
ATOM   1172  CA  TRP A 443     139.968  52.175 104.483  1.00 42.75           C  
ATOM   1173  C   TRP A 443     140.343  52.397 103.051  1.00 42.75           C  
ATOM   1174  O   TRP A 443     141.380  51.924 102.593  1.00 42.75           O  
ATOM   1175  CB  TRP A 443     138.903  51.067 104.523  1.00 42.75           C  
ATOM   1176  CG  TRP A 443     139.389  49.728 104.020  1.00 42.75           C  
ATOM   1177  CD1 TRP A 443     140.043  48.740 104.697  1.00 42.75           C  
ATOM   1178  CD2 TRP A 443     139.229  49.255 102.671  1.00 42.75           C  
ATOM   1179  CE2 TRP A 443     139.812  47.991 102.605  1.00 42.75           C  
ATOM   1180  CE3 TRP A 443     138.646  49.828 101.579  1.00 42.75           C  
ATOM   1181  NE1 TRP A 443     140.311  47.687 103.854  1.00 42.75           N  
ATOM   1182  CZ2 TRP A 443     139.818  47.277 101.441  1.00 42.75           C  
ATOM   1183  CZ3 TRP A 443     138.653  49.104 100.405  1.00 42.75           C  
ATOM   1184  CH2 TRP A 443     139.228  47.853 100.338  1.00 42.75           C  
ATOM   1185  N   GLN A 444     139.505  53.141 102.304  1.00 80.45           N  
ATOM   1186  CA  GLN A 444     139.782  53.360 100.917  1.00 80.45           C  
ATOM   1187  C   GLN A 444     141.084  54.085 100.793  1.00 80.45           C  
ATOM   1188  O   GLN A 444     141.885  53.756  99.919  1.00 80.45           O  
ATOM   1189  CB  GLN A 444     138.726  54.239 100.225  1.00 80.45           C  
ATOM   1190  CG  GLN A 444     139.011  54.480  98.741  1.00 80.45           C  
ATOM   1191  CD  GLN A 444     137.959  55.442  98.206  1.00 80.45           C  
ATOM   1192  NE2 GLN A 444     136.843  55.600  98.968  1.00 80.45           N  
ATOM   1193  OE1 GLN A 444     138.126  56.041  97.145  1.00 80.45           O  
ATOM   1194  N   LEU A 445     141.319  55.133 101.612  1.00195.80           N  
ATOM   1195  CA  LEU A 445     142.580  55.798 101.453  1.00195.80           C  
ATOM   1196  C   LEU A 445     143.763  55.004 101.944  1.00195.80           C  
ATOM   1197  O   LEU A 445     144.718  54.811 101.192  1.00195.80           O  
ATOM   1198  CB  LEU A 445     142.695  57.217 102.052  1.00195.80           C  
ATOM   1199  CG  LEU A 445     142.020  57.461 103.408  1.00195.80           C  
ATOM   1200  CD1 LEU A 445     142.438  58.819 103.991  1.00195.80           C  
ATOM   1201  CD2 LEU A 445     140.498  57.393 103.263  1.00195.80           C  
ATOM   1202  N   LEU A 446     143.756  54.558 103.220  1.00168.96           N  
ATOM   1203  CA  LEU A 446     144.918  53.908 103.777  1.00168.96           C  
ATOM   1204  C   LEU A 446     145.094  52.452 103.425  1.00168.96           C  
ATOM   1205  O   LEU A 446     146.213  52.016 103.155  1.00168.96           O  
ATOM   1206  CB  LEU A 446     145.023  54.025 105.296  1.00168.96           C  
ATOM   1207  CG  LEU A 446     146.437  53.640 105.742  1.00168.96           C  
ATOM   1208  CD1 LEU A 446     147.465  54.675 105.259  1.00168.96           C  
ATOM   1209  CD2 LEU A 446     146.509  53.417 107.245  1.00168.96           C  
ATOM   1210  N   GLY A 447     144.006  51.647 103.434  1.00 41.43           N  
ATOM   1211  CA  GLY A 447     144.145  50.239 103.152  1.00 41.43           C  
ATOM   1212  C   GLY A 447     144.207  49.429 104.425  1.00 41.43           C  
ATOM   1213  O   GLY A 447     143.650  49.801 105.455  1.00 41.43           O  
ATOM   1214  N   PRO A 448     144.878  48.300 104.347  1.00 70.16           N  
ATOM   1215  CA  PRO A 448     144.951  47.353 105.438  1.00 70.16           C  
ATOM   1216  C   PRO A 448     145.617  47.869 106.676  1.00 70.16           C  
ATOM   1217  O   PRO A 448     145.469  47.251 107.731  1.00 70.16           O  
ATOM   1218  CB  PRO A 448     145.607  46.105 104.853  1.00 70.16           C  
ATOM   1219  CG  PRO A 448     145.210  46.152 103.366  1.00 70.16           C  
ATOM   1220  CD  PRO A 448     145.052  47.650 103.058  1.00 70.16           C  
ATOM   1221  N   SER A 449     146.362  48.976 106.568  1.00 52.08           N  
ATOM   1222  CA  SER A 449     147.074  49.600 107.645  1.00 52.08           C  
ATOM   1223  C   SER A 449     146.089  50.106 108.672  1.00 52.08           C  
ATOM   1224  O   SER A 449     146.453  50.351 109.820  1.00 52.08           O  
ATOM   1225  CB  SER A 449     147.866  50.804 107.105  1.00 52.08           C  
ATOM   1226  OG  SER A 449     148.439  51.556 108.160  1.00 52.08           O  
ATOM   1227  N   ALA A 450     144.812  50.259 108.274  1.00 51.86           N  
ATOM   1228  CA  ALA A 450     143.753  50.813 109.082  1.00 51.86           C  
ATOM   1229  C   ALA A 450     143.465  50.002 110.319  1.00 51.86           C  
ATOM   1230  O   ALA A 450     143.156  50.568 111.366  1.00 51.86           O  
ATOM   1231  CB  ALA A 450     142.429  50.941 108.309  1.00 51.86           C  
ATOM   1232  N   LEU A 451     143.591  48.663 110.255  1.00 56.85           N  
ATOM   1233  CA  LEU A 451     143.174  47.793 111.331  1.00 56.85           C  
ATOM   1234  C   LEU A 451     143.846  48.171 112.611  1.00 56.85           C  
ATOM   1235  O   LEU A 451     143.268  48.041 113.688  1.00 56.85           O  
ATOM   1236  CB  LEU A 451     143.495  46.313 111.071  1.00 56.85           C  
ATOM   1237  CG  LEU A 451     142.646  45.687 109.950  1.00 56.85           C  
ATOM   1238  CD1 LEU A 451     143.008  44.210 109.735  1.00 56.85           C  
ATOM   1239  CD2 LEU A 451     141.145  45.883 110.214  1.00 56.85           C  
ATOM   1240  N   THR A 452     145.081  48.670 112.521  1.00120.91           N  
ATOM   1241  CA  THR A 452     145.846  49.016 113.678  1.00120.91           C  
ATOM   1242  C   THR A 452     145.052  49.991 114.501  1.00120.91           C  
ATOM   1243  O   THR A 452     145.128  49.973 115.728  1.00120.91           O  
ATOM   1244  CB  THR A 452     147.137  49.650 113.274  1.00120.91           C  
ATOM   1245  CG2 THR A 452     147.917  48.660 112.391  1.00120.91           C  
ATOM   1246  OG1 THR A 452     146.892  50.854 112.564  1.00120.91           O  
ATOM   1247  N   ALA A 453     144.313  50.912 113.853  1.00 37.97           N  
ATOM   1248  CA  ALA A 453     143.472  51.828 114.576  1.00 37.97           C  
ATOM   1249  C   ALA A 453     142.353  51.082 115.249  1.00 37.97           C  
ATOM   1250  O   ALA A 453     142.066  51.296 116.424  1.00 37.97           O  
ATOM   1251  CB  ALA A 453     142.831  52.886 113.660  1.00 37.97           C  
ATOM   1252  N   VAL A 454     141.721  50.140 114.525  1.00 48.30           N  
ATOM   1253  CA  VAL A 454     140.575  49.421 115.007  1.00 48.30           C  
ATOM   1254  C   VAL A 454     140.966  48.707 116.253  1.00 48.30           C  
ATOM   1255  O   VAL A 454     140.172  48.580 117.184  1.00 48.30           O  
ATOM   1256  CB  VAL A 454     140.131  48.382 114.018  1.00 48.30           C  
ATOM   1257  CG1 VAL A 454     138.940  47.612 114.603  1.00 48.30           C  
ATOM   1258  CG2 VAL A 454     139.843  49.071 112.674  1.00 48.30           C  
ATOM   1259  N   ALA A 455     142.210  48.203 116.292  1.00 26.39           N  
ATOM   1260  CA  ALA A 455     142.662  47.496 117.449  1.00 26.39           C  
ATOM   1261  C   ALA A 455     142.616  48.429 118.618  1.00 26.39           C  
ATOM   1262  O   ALA A 455     142.141  48.058 119.689  1.00 26.39           O  
ATOM   1263  CB  ALA A 455     144.116  47.010 117.311  1.00 26.39           C  
ATOM   1264  N   VAL A 456     143.096  49.678 118.447  1.00 97.44           N  
ATOM   1265  CA  VAL A 456     143.088  50.565 119.573  1.00 97.44           C  
ATOM   1266  C   VAL A 456     141.679  50.903 119.955  1.00 97.44           C  
ATOM   1267  O   VAL A 456     141.348  50.929 121.137  1.00 97.44           O  
ATOM   1268  CB  VAL A 456     143.847  51.850 119.402  1.00 97.44           C  
ATOM   1269  CG1 VAL A 456     143.105  52.807 118.455  1.00 97.44           C  
ATOM   1270  CG2 VAL A 456     144.036  52.423 120.815  1.00 97.44           C  
ATOM   1271  N   PHE A 457     140.798  51.149 118.963  1.00 98.78           N  
ATOM   1272  CA  PHE A 457     139.446  51.527 119.266  1.00 98.78           C  
ATOM   1273  C   PHE A 457     138.795  50.443 120.062  1.00 98.78           C  
ATOM   1274  O   PHE A 457     138.076  50.726 121.019  1.00 98.78           O  
ATOM   1275  CB  PHE A 457     138.557  51.765 118.032  1.00 98.78           C  
ATOM   1276  CG  PHE A 457     139.028  53.001 117.356  1.00 98.78           C  
ATOM   1277  CD1 PHE A 457     138.638  54.239 117.810  1.00 98.78           C  
ATOM   1278  CD2 PHE A 457     139.869  52.925 116.272  1.00 98.78           C  
ATOM   1279  CE1 PHE A 457     139.077  55.382 117.186  1.00 98.78           C  
ATOM   1280  CE2 PHE A 457     140.307  54.064 115.646  1.00 98.78           C  
ATOM   1281  CZ  PHE A 457     139.912  55.297 116.100  1.00 98.78           C  
ATOM   1282  N   LEU A 458     139.014  49.175 119.666  1.00 87.56           N  
ATOM   1283  CA  LEU A 458     138.431  48.053 120.344  1.00 87.56           C  
ATOM   1284  C   LEU A 458     139.001  47.990 121.729  1.00 87.56           C  
ATOM   1285  O   LEU A 458     138.280  47.727 122.689  1.00 87.56           O  
ATOM   1286  CB  LEU A 458     138.729  46.727 119.606  1.00 87.56           C  
ATOM   1287  CG  LEU A 458     138.009  45.453 120.112  1.00 87.56           C  
ATOM   1288  CD1 LEU A 458     138.403  44.245 119.248  1.00 87.56           C  
ATOM   1289  CD2 LEU A 458     138.240  45.165 121.604  1.00 87.56           C  
ATOM   1290  N   SER A 459     140.319  48.234 121.869  1.00 33.77           N  
ATOM   1291  CA  SER A 459     140.965  48.105 123.147  1.00 33.77           C  
ATOM   1292  C   SER A 459     140.467  49.150 124.102  1.00 33.77           C  
ATOM   1293  O   SER A 459     140.479  48.939 125.313  1.00 33.77           O  
ATOM   1294  CB  SER A 459     142.493  48.251 123.071  1.00 33.77           C  
ATOM   1295  OG  SER A 459     142.843  49.589 122.752  1.00 33.77           O  
ATOM   1296  N   LEU A 460     140.028  50.311 123.579  1.00 52.15           N  
ATOM   1297  CA  LEU A 460     139.580  51.429 124.365  1.00 52.15           C  
ATOM   1298  C   LEU A 460     138.321  51.114 125.121  1.00 52.15           C  
ATOM   1299  O   LEU A 460     138.131  51.598 126.238  1.00 52.15           O  
ATOM   1300  CB  LEU A 460     139.300  52.679 123.506  1.00 52.15           C  
ATOM   1301  CG  LEU A 460     140.562  53.258 122.840  1.00 52.15           C  
ATOM   1302  CD1 LEU A 460     140.244  54.504 121.999  1.00 52.15           C  
ATOM   1303  CD2 LEU A 460     141.666  53.509 123.878  1.00 52.15           C  
ATOM   1304  N   LEU A 461     137.434  50.282 124.547  1.00111.54           N  
ATOM   1305  CA  LEU A 461     136.124  50.053 125.094  1.00111.54           C  
ATOM   1306  C   LEU A 461     136.200  49.548 126.505  1.00111.54           C  
ATOM   1307  O   LEU A 461     135.482  50.068 127.359  1.00111.54           O  
ATOM   1308  CB  LEU A 461     135.335  49.038 124.230  1.00111.54           C  
ATOM   1309  CG  LEU A 461     133.845  48.786 124.572  1.00111.54           C  
ATOM   1310  CD1 LEU A 461     133.219  47.839 123.535  1.00111.54           C  
ATOM   1311  CD2 LEU A 461     133.619  48.261 126.002  1.00111.54           C  
ATOM   1312  N   PRO A 462     137.004  48.573 126.824  1.00 76.44           N  
ATOM   1313  CA  PRO A 462     137.039  48.045 128.160  1.00 76.44           C  
ATOM   1314  C   PRO A 462     137.525  49.025 129.179  1.00 76.44           C  
ATOM   1315  O   PRO A 462     137.078  48.959 130.324  1.00 76.44           O  
ATOM   1316  CB  PRO A 462     137.869  46.760 128.080  1.00 76.44           C  
ATOM   1317  CG  PRO A 462     138.569  46.831 126.708  1.00 76.44           C  
ATOM   1318  CD  PRO A 462     137.624  47.690 125.855  1.00 76.44           C  
ATOM   1319  N   LEU A 463     138.447  49.929 128.802  1.00 42.26           N  
ATOM   1320  CA  LEU A 463     138.965  50.862 129.758  1.00 42.26           C  
ATOM   1321  C   LEU A 463     137.856  51.773 130.183  1.00 42.26           C  
ATOM   1322  O   LEU A 463     137.678  52.033 131.369  1.00 42.26           O  
ATOM   1323  CB  LEU A 463     140.105  51.722 129.189  1.00 42.26           C  
ATOM   1324  CG  LEU A 463     140.678  52.731 130.199  1.00 42.26           C  
ATOM   1325  CD1 LEU A 463     141.302  52.019 131.411  1.00 42.26           C  
ATOM   1326  CD2 LEU A 463     141.651  53.706 129.517  1.00 42.26           C  
ATOM   1327  N   ASN A 464     137.078  52.284 129.212  1.00 44.16           N  
ATOM   1328  CA  ASN A 464     135.985  53.175 129.490  1.00 44.16           C  
ATOM   1329  C   ASN A 464     134.898  52.429 130.197  1.00 44.16           C  
ATOM   1330  O   ASN A 464     134.253  52.962 131.100  1.00 44.16           O  
ATOM   1331  CB  ASN A 464     135.364  53.772 128.215  1.00 44.16           C  
ATOM   1332  CG  ASN A 464     134.357  54.842 128.620  1.00 44.16           C  
ATOM   1333  ND2 ASN A 464     133.628  55.395 127.615  1.00 44.16           N  
ATOM   1334  OD1 ASN A 464     134.217  55.173 129.796  1.00 44.16           O  
ATOM   1335  N   PHE A 465     134.655  51.172 129.783  1.00 79.20           N  
ATOM   1336  CA  PHE A 465     133.588  50.373 130.315  1.00 79.20           C  
ATOM   1337  C   PHE A 465     133.870  50.079 131.760  1.00 79.20           C  
ATOM   1338  O   PHE A 465     132.970  50.109 132.596  1.00 79.20           O  
ATOM   1339  CB  PHE A 465     133.437  49.039 129.565  1.00 79.20           C  
ATOM   1340  CG  PHE A 465     132.050  48.544 129.792  1.00 79.20           C  
ATOM   1341  CD1 PHE A 465     131.023  49.045 129.026  1.00 79.20           C  
ATOM   1342  CD2 PHE A 465     131.767  47.590 130.739  1.00 79.20           C  
ATOM   1343  CE1 PHE A 465     129.730  48.614 129.200  1.00 79.20           C  
ATOM   1344  CE2 PHE A 465     130.473  47.154 130.917  1.00 79.20           C  
ATOM   1345  CZ  PHE A 465     129.454  47.664 130.153  1.00 79.20           C  
ATOM   1346  N   PHE A 466     135.138  49.769 132.093  1.00 76.90           N  
ATOM   1347  CA  PHE A 466     135.513  49.460 133.444  1.00 76.90           C  
ATOM   1348  C   PHE A 466     135.284  50.681 134.278  1.00 76.90           C  
ATOM   1349  O   PHE A 466     134.750  50.597 135.381  1.00 76.90           O  
ATOM   1350  CB  PHE A 466     137.000  49.089 133.568  1.00 76.90           C  
ATOM   1351  CG  PHE A 466     137.267  48.738 134.992  1.00 76.90           C  
ATOM   1352  CD1 PHE A 466     137.067  47.451 135.437  1.00 76.90           C  
ATOM   1353  CD2 PHE A 466     137.715  49.689 135.878  1.00 76.90           C  
ATOM   1354  CE1 PHE A 466     137.310  47.117 136.746  1.00 76.90           C  
ATOM   1355  CE2 PHE A 466     137.958  49.359 137.192  1.00 76.90           C  
ATOM   1356  CZ  PHE A 466     137.757  48.071 137.628  1.00 76.90           C  
ATOM   1357  N   ILE A 467     135.684  51.859 133.759  1.00 89.84           N  
ATOM   1358  CA  ILE A 467     135.496  53.096 134.465  1.00 89.84           C  
ATOM   1359  C   ILE A 467     134.038  53.344 134.673  1.00 89.84           C  
ATOM   1360  O   ILE A 467     133.639  53.800 135.744  1.00 89.84           O  
ATOM   1361  CB  ILE A 467     136.078  54.301 133.774  1.00 89.84           C  
ATOM   1362  CG1 ILE A 467     137.580  54.455 134.094  1.00 89.84           C  
ATOM   1363  CG2 ILE A 467     135.234  55.525 134.171  1.00 89.84           C  
ATOM   1364  CD1 ILE A 467     138.465  53.294 133.661  1.00 89.84           C  
ATOM   1365  N   THR A 468     133.196  53.055 133.663  1.00123.62           N  
ATOM   1366  CA  THR A 468     131.793  53.334 133.793  1.00123.62           C  
ATOM   1367  C   THR A 468     131.220  52.520 134.915  1.00123.62           C  
ATOM   1368  O   THR A 468     130.343  52.995 135.634  1.00123.62           O  
ATOM   1369  CB  THR A 468     130.990  53.067 132.548  1.00123.62           C  
ATOM   1370  CG2 THR A 468     131.616  53.857 131.386  1.00123.62           C  
ATOM   1371  OG1 THR A 468     130.969  51.685 132.239  1.00123.62           O  
ATOM   1372  N   LYS A 469     131.655  51.258 135.077  1.00 54.32           N  
ATOM   1373  CA  LYS A 469     131.152  50.445 136.151  1.00 54.32           C  
ATOM   1374  C   LYS A 469     131.616  50.978 137.475  1.00 54.32           C  
ATOM   1375  O   LYS A 469     130.841  51.066 138.424  1.00 54.32           O  
ATOM   1376  CB  LYS A 469     131.652  48.998 136.096  1.00 54.32           C  
ATOM   1377  CG  LYS A 469     131.157  48.217 134.886  1.00 54.32           C  
ATOM   1378  CD  LYS A 469     131.937  46.922 134.695  1.00 54.32           C  
ATOM   1379  CE  LYS A 469     131.496  46.120 133.478  1.00 54.32           C  
ATOM   1380  NZ  LYS A 469     132.398  44.962 133.288  1.00 54.32           N1+
ATOM   1381  N   LYS A 470     132.908  51.336 137.580  1.00 70.90           N  
ATOM   1382  CA  LYS A 470     133.462  51.764 138.832  1.00 70.90           C  
ATOM   1383  C   LYS A 470     132.812  53.041 139.263  1.00 70.90           C  
ATOM   1384  O   LYS A 470     132.438  53.199 140.425  1.00 70.90           O  
ATOM   1385  CB  LYS A 470     134.980  51.990 138.738  1.00 70.90           C  
ATOM   1386  CG  LYS A 470     135.653  52.176 140.096  1.00 70.90           C  
ATOM   1387  CD  LYS A 470     137.175  52.046 140.047  1.00 70.90           C  
ATOM   1388  CE  LYS A 470     137.851  52.277 141.400  1.00 70.90           C  
ATOM   1389  NZ  LYS A 470     139.297  51.978 141.306  1.00 70.90           N1+
ATOM   1390  N   ARG A 471     132.645  53.982 138.317  1.00193.10           N  
ATOM   1391  CA  ARG A 471     132.087  55.270 138.605  1.00193.10           C  
ATOM   1392  C   ARG A 471     130.668  55.104 139.048  1.00193.10           C  
ATOM   1393  O   ARG A 471     130.195  55.842 139.909  1.00193.10           O  
ATOM   1394  CB  ARG A 471     132.106  56.204 137.382  1.00193.10           C  
ATOM   1395  CG  ARG A 471     131.518  57.589 137.655  1.00193.10           C  
ATOM   1396  CD  ARG A 471     129.992  57.636 137.557  1.00193.10           C  
ATOM   1397  NE  ARG A 471     129.627  57.224 136.173  1.00193.10           N  
ATOM   1398  CZ  ARG A 471     128.315  57.050 135.841  1.00193.10           C  
ATOM   1399  NH1 ARG A 471     127.348  57.286 136.776  1.00193.10           N1+
ATOM   1400  NH2 ARG A 471     127.970  56.637 134.588  1.00193.10           N  
ATOM   1401  N   SER A 472     129.930  54.151 138.451  1.00 78.61           N  
ATOM   1402  CA  SER A 472     128.559  53.962 138.828  1.00 78.61           C  
ATOM   1403  C   SER A 472     128.489  53.450 140.234  1.00 78.61           C  
ATOM   1404  O   SER A 472     127.620  53.857 141.002  1.00 78.61           O  
ATOM   1405  CB  SER A 472     127.813  52.974 137.913  1.00 78.61           C  
ATOM   1406  OG  SER A 472     128.369  51.674 138.023  1.00 78.61           O  
ATOM   1407  N   PHE A 473     129.411  52.539 140.606  1.00137.58           N  
ATOM   1408  CA  PHE A 473     129.430  51.949 141.916  1.00137.58           C  
ATOM   1409  C   PHE A 473     129.759  52.976 142.954  1.00137.58           C  
ATOM   1410  O   PHE A 473     129.151  52.997 144.021  1.00137.58           O  
ATOM   1411  CB  PHE A 473     130.470  50.828 142.070  1.00137.58           C  
ATOM   1412  CG  PHE A 473     130.365  50.344 143.478  1.00137.58           C  
ATOM   1413  CD1 PHE A 473     129.443  49.385 143.831  1.00137.58           C  
ATOM   1414  CD2 PHE A 473     131.189  50.862 144.450  1.00137.58           C  
ATOM   1415  CE1 PHE A 473     129.352  48.948 145.132  1.00137.58           C  
ATOM   1416  CE2 PHE A 473     131.102  50.430 145.752  1.00137.58           C  
ATOM   1417  CZ  PHE A 473     130.182  49.470 146.094  1.00137.58           C  
ATOM   1418  N   HIS A 474     130.729  53.859 142.661  1.00 49.99           N  
ATOM   1419  CA  HIS A 474     131.211  54.810 143.624  1.00 49.99           C  
ATOM   1420  C   HIS A 474     130.127  55.748 144.064  1.00 49.99           C  
ATOM   1421  O   HIS A 474     130.088  56.133 145.232  1.00 49.99           O  
ATOM   1422  CB  HIS A 474     132.387  55.667 143.120  1.00 49.99           C  
ATOM   1423  CG  HIS A 474     133.679  54.907 143.055  1.00 49.99           C  
ATOM   1424  CD2 HIS A 474     134.381  54.441 141.986  1.00 49.99           C  
ATOM   1425  ND1 HIS A 474     134.412  54.553 144.167  1.00 49.99           N  
ATOM   1426  CE1 HIS A 474     135.511  53.894 143.719  1.00 49.99           C  
ATOM   1427  NE2 HIS A 474     135.535  53.801 142.402  1.00 49.99           N  
ATOM   1428  N   GLN A 475     129.215  56.142 143.158  1.00 39.68           N  
ATOM   1429  CA  GLN A 475     128.212  57.119 143.490  1.00 39.68           C  
ATOM   1430  C   GLN A 475     127.362  56.622 144.617  1.00 39.68           C  
ATOM   1431  O   GLN A 475     126.978  57.401 145.487  1.00 39.68           O  
ATOM   1432  CB  GLN A 475     127.267  57.432 142.318  1.00 39.68           C  
ATOM   1433  CG  GLN A 475     127.957  58.115 141.136  1.00 39.68           C  
ATOM   1434  CD  GLN A 475     126.899  58.356 140.070  1.00 39.68           C  
ATOM   1435  NE2 GLN A 475     127.286  59.072 138.981  1.00 39.68           N  
ATOM   1436  OE1 GLN A 475     125.759  57.913 140.199  1.00 39.68           O  
ATOM   1437  N   GLU A 476     127.021  55.320 144.627  1.00 54.13           N  
ATOM   1438  CA  GLU A 476     126.188  54.784 145.665  1.00 54.13           C  
ATOM   1439  C   GLU A 476     126.908  54.904 146.973  1.00 54.13           C  
ATOM   1440  O   GLU A 476     126.314  55.271 147.985  1.00 54.13           O  
ATOM   1441  CB  GLU A 476     125.858  53.295 145.443  1.00 54.13           C  
ATOM   1442  CG  GLU A 476     124.972  53.042 144.222  1.00 54.13           C  
ATOM   1443  CD  GLU A 476     124.751  51.539 144.101  1.00 54.13           C  
ATOM   1444  OE1 GLU A 476     125.325  50.788 144.935  1.00 54.13           O  
ATOM   1445  OE2 GLU A 476     124.008  51.124 143.171  1.00 54.13           O1-
ATOM   1446  N   GLU A 477     128.222  54.606 146.975  1.00104.01           N  
ATOM   1447  CA  GLU A 477     129.021  54.663 148.166  1.00104.01           C  
ATOM   1448  C   GLU A 477     129.074  56.084 148.638  1.00104.01           C  
ATOM   1449  O   GLU A 477     129.112  56.347 149.839  1.00104.01           O  
ATOM   1450  CB  GLU A 477     130.466  54.183 147.935  1.00104.01           C  
ATOM   1451  CG  GLU A 477     131.281  54.001 149.220  1.00104.01           C  
ATOM   1452  CD  GLU A 477     131.716  55.371 149.723  1.00104.01           C  
ATOM   1453  OE1 GLU A 477     131.966  56.264 148.869  1.00104.01           O  
ATOM   1454  OE2 GLU A 477     131.796  55.543 150.968  1.00104.01           O1-
ATOM   1455  N   GLN A 478     129.139  57.041 147.696  1.00 86.30           N  
ATOM   1456  CA  GLN A 478     129.179  58.431 148.047  1.00 86.30           C  
ATOM   1457  C   GLN A 478     127.856  58.854 148.620  1.00 86.30           C  
ATOM   1458  O   GLN A 478     127.807  59.578 149.610  1.00 86.30           O  
ATOM   1459  CB  GLN A 478     129.493  59.337 146.840  1.00 86.30           C  
ATOM   1460  CG  GLN A 478     129.645  60.822 147.189  1.00 86.30           C  
ATOM   1461  CD  GLN A 478     128.260  61.447 147.278  1.00 86.30           C  
ATOM   1462  NE2 GLN A 478     127.284  60.870 146.525  1.00 86.30           N  
ATOM   1463  OE1 GLN A 478     128.048  62.425 147.994  1.00 86.30           O  
ATOM   1464  N   MET A 479     126.744  58.397 148.012  1.00118.49           N  
ATOM   1465  CA  MET A 479     125.420  58.821 148.378  1.00118.49           C  
ATOM   1466  C   MET A 479     125.069  58.418 149.778  1.00118.49           C  
ATOM   1467  O   MET A 479     124.485  59.203 150.523  1.00118.49           O  
ATOM   1468  CB  MET A 479     124.349  58.251 147.438  1.00118.49           C  
ATOM   1469  CG  MET A 479     124.490  58.782 146.013  1.00118.49           C  
ATOM   1470  SD  MET A 479     123.280  58.121 144.832  1.00118.49           S  
ATOM   1471  CE  MET A 479     121.865  59.002 145.548  1.00118.49           C  
ATOM   1472  N   ARG A 480     125.424  57.187 150.184  1.00170.84           N  
ATOM   1473  CA  ARG A 480     125.051  56.690 151.478  1.00170.84           C  
ATOM   1474  C   ARG A 480     125.675  57.554 152.528  1.00170.84           C  
ATOM   1475  O   ARG A 480     125.038  57.895 153.523  1.00170.84           O  
ATOM   1476  CB  ARG A 480     125.559  55.260 151.720  1.00170.84           C  
ATOM   1477  CG  ARG A 480     125.132  54.268 150.637  1.00170.84           C  
ATOM   1478  CD  ARG A 480     125.577  52.832 150.925  1.00170.84           C  
ATOM   1479  NE  ARG A 480     125.178  51.981 149.767  1.00170.84           N  
ATOM   1480  CZ  ARG A 480     126.032  51.829 148.712  1.00170.84           C  
ATOM   1481  NH1 ARG A 480     127.241  52.462 148.721  1.00170.84           N1+
ATOM   1482  NH2 ARG A 480     125.684  51.038 147.656  1.00170.84           N  
ATOM   1483  N   GLN A 481     126.952  57.925 152.324  1.00109.48           N  
ATOM   1484  CA  GLN A 481     127.689  58.713 153.270  1.00109.48           C  
ATOM   1485  C   GLN A 481     127.074  60.078 153.373  1.00109.48           C  
ATOM   1486  O   GLN A 481     127.009  60.651 154.459  1.00109.48           O  
ATOM   1487  CB  GLN A 481     129.159  58.896 152.856  1.00109.48           C  
ATOM   1488  CG  GLN A 481     130.029  59.502 153.957  1.00109.48           C  
ATOM   1489  CD  GLN A 481     130.211  58.436 155.027  1.00109.48           C  
ATOM   1490  NE2 GLN A 481     130.700  58.851 156.225  1.00109.48           N  
ATOM   1491  OE1 GLN A 481     129.926  57.261 154.802  1.00109.48           O  
ATOM   1492  N   LYS A 482     126.643  60.640 152.226  1.00 99.79           N  
ATOM   1493  CA  LYS A 482     126.037  61.941 152.156  1.00 99.79           C  
ATOM   1494  C   LYS A 482     124.722  61.918 152.873  1.00 99.79           C  
ATOM   1495  O   LYS A 482     124.406  62.824 153.644  1.00 99.79           O  
ATOM   1496  CB  LYS A 482     125.790  62.361 150.695  1.00 99.79           C  
ATOM   1497  CG  LYS A 482     125.148  63.737 150.519  1.00 99.79           C  
ATOM   1498  CD  LYS A 482     125.252  64.271 149.087  1.00 99.79           C  
ATOM   1499  CE  LYS A 482     124.805  63.269 148.021  1.00 99.79           C  
ATOM   1500  NZ  LYS A 482     123.333  63.122 148.048  1.00 99.79           N1+
ATOM   1501  N   ALA A 483     123.921  60.860 152.647  1.00 26.85           N  
ATOM   1502  CA  ALA A 483     122.623  60.767 153.249  1.00 26.85           C  
ATOM   1503  C   ALA A 483     122.792  60.724 154.731  1.00 26.85           C  
ATOM   1504  O   ALA A 483     122.083  61.407 155.466  1.00 26.85           O  
ATOM   1505  CB  ALA A 483     121.866  59.495 152.831  1.00 26.85           C  
ATOM   1506  N   SER A 484     123.770  59.941 155.210  1.00 76.02           N  
ATOM   1507  CA  SER A 484     123.958  59.802 156.620  1.00 76.02           C  
ATOM   1508  C   SER A 484     124.268  61.149 157.194  1.00 76.02           C  
ATOM   1509  O   SER A 484     123.756  61.505 158.254  1.00 76.02           O  
ATOM   1510  CB  SER A 484     125.127  58.867 156.972  1.00 76.02           C  
ATOM   1511  OG  SER A 484     124.851  57.548 156.521  1.00 76.02           O  
ATOM   1512  N   ARG A 485     125.128  61.936 156.519  1.00147.69           N  
ATOM   1513  CA  ARG A 485     125.476  63.216 157.066  1.00147.69           C  
ATOM   1514  C   ARG A 485     124.308  64.165 157.047  1.00147.69           C  
ATOM   1515  O   ARG A 485     124.096  64.897 158.012  1.00147.69           O  
ATOM   1516  CB  ARG A 485     126.694  63.895 156.410  1.00147.69           C  
ATOM   1517  CG  ARG A 485     126.553  64.246 154.934  1.00147.69           C  
ATOM   1518  CD  ARG A 485     127.798  64.956 154.399  1.00147.69           C  
ATOM   1519  NE  ARG A 485     127.515  65.356 152.993  1.00147.69           N  
ATOM   1520  CZ  ARG A 485     126.874  66.533 152.742  1.00147.69           C  
ATOM   1521  NH1 ARG A 485     126.464  67.330 153.772  1.00147.69           N1+
ATOM   1522  NH2 ARG A 485     126.639  66.913 151.454  1.00147.69           N  
ATOM   1523  N   ALA A 486     123.521  64.184 155.950  1.00 37.82           N  
ATOM   1524  CA  ALA A 486     122.406  65.086 155.813  1.00 37.82           C  
ATOM   1525  C   ALA A 486     121.364  64.780 156.842  1.00 37.82           C  
ATOM   1526  O   ALA A 486     120.764  65.688 157.413  1.00 37.82           O  
ATOM   1527  CB  ALA A 486     121.723  64.979 154.438  1.00 37.82           C  
ATOM   1528  N   ARG A 487     121.106  63.482 157.093  1.00148.15           N  
ATOM   1529  CA  ARG A 487     120.096  63.089 158.037  1.00148.15           C  
ATOM   1530  C   ARG A 487     120.480  63.529 159.418  1.00148.15           C  
ATOM   1531  O   ARG A 487     119.620  63.902 160.211  1.00148.15           O  
ATOM   1532  CB  ARG A 487     119.842  61.570 158.078  1.00148.15           C  
ATOM   1533  CG  ARG A 487     118.868  61.076 157.004  1.00148.15           C  
ATOM   1534  CD  ARG A 487     119.349  61.270 155.567  1.00148.15           C  
ATOM   1535  NE  ARG A 487     118.320  60.677 154.668  1.00148.15           N  
ATOM   1536  CZ  ARG A 487     117.263  61.432 154.251  1.00148.15           C  
ATOM   1537  NH1 ARG A 487     117.142  62.724 154.672  1.00148.15           N1+
ATOM   1538  NH2 ARG A 487     116.326  60.886 153.420  1.00148.15           N  
ATOM   1539  N   LEU A 488     121.784  63.472 159.747  1.00115.12           N  
ATOM   1540  CA  LEU A 488     122.279  63.823 161.052  1.00115.12           C  
ATOM   1541  C   LEU A 488     122.076  65.290 161.323  1.00115.12           C  
ATOM   1542  O   LEU A 488     121.714  65.677 162.434  1.00115.12           O  
ATOM   1543  CB  LEU A 488     123.782  63.495 161.196  1.00115.12           C  
ATOM   1544  CG  LEU A 488     124.422  63.821 162.564  1.00115.12           C  
ATOM   1545  CD1 LEU A 488     124.630  65.326 162.794  1.00115.12           C  
ATOM   1546  CD2 LEU A 488     123.636  63.160 163.701  1.00115.12           C  
ATOM   1547  N   THR A 489     122.268  66.144 160.300  1.00120.34           N  
ATOM   1548  CA  THR A 489     122.244  67.578 160.452  1.00120.34           C  
ATOM   1549  C   THR A 489     120.927  68.045 160.995  1.00120.34           C  
ATOM   1550  O   THR A 489     120.888  68.971 161.804  1.00120.34           O  
ATOM   1551  CB  THR A 489     122.450  68.312 159.159  1.00120.34           C  
ATOM   1552  CG2 THR A 489     123.782  67.863 158.538  1.00120.34           C  
ATOM   1553  OG1 THR A 489     121.378  68.042 158.266  1.00120.34           O  
ATOM   1554  N   SER A 490     119.811  67.447 160.543  1.00 32.48           N  
ATOM   1555  CA  SER A 490     118.512  67.877 160.979  1.00 32.48           C  
ATOM   1556  C   SER A 490     118.342  67.605 162.443  1.00 32.48           C  
ATOM   1557  O   SER A 490     117.718  68.397 163.149  1.00 32.48           O  
ATOM   1558  CB  SER A 490     117.362  67.178 160.232  1.00 32.48           C  
ATOM   1559  OG  SER A 490     117.357  67.568 158.865  1.00 32.48           O  
ATOM   1560  N   SER A 491     118.899  66.484 162.944  1.00 77.02           N  
ATOM   1561  CA  SER A 491     118.739  66.139 164.328  1.00 77.02           C  
ATOM   1562  C   SER A 491     119.368  67.210 165.155  1.00 77.02           C  
ATOM   1563  O   SER A 491     118.833  67.579 166.198  1.00 77.02           O  
ATOM   1564  CB  SER A 491     119.406  64.808 164.714  1.00 77.02           C  
ATOM   1565  OG  SER A 491     118.726  63.723 164.103  1.00 77.02           O  
ATOM   1566  N   MET A 492     120.548  67.702 164.726  1.00152.82           N  
ATOM   1567  CA  MET A 492     121.224  68.762 165.413  1.00152.82           C  
ATOM   1568  C   MET A 492     120.420  70.027 165.303  1.00152.82           C  
ATOM   1569  O   MET A 492     120.230  70.739 166.286  1.00152.82           O  
ATOM   1570  CB  MET A 492     122.627  69.046 164.842  1.00152.82           C  
ATOM   1571  CG  MET A 492     123.472  69.992 165.703  1.00152.82           C  
ATOM   1572  SD  MET A 492     122.940  71.732 165.710  1.00152.82           S  
ATOM   1573  CE  MET A 492     123.560  72.092 164.041  1.00152.82           C  
ATOM   1574  N   LEU A 493     119.891  70.315 164.098  1.00 66.71           N  
ATOM   1575  CA  LEU A 493     119.229  71.555 163.788  1.00 66.71           C  
ATOM   1576  C   LEU A 493     117.968  71.777 164.574  1.00 66.71           C  
ATOM   1577  O   LEU A 493     117.662  72.921 164.903  1.00 66.71           O  
ATOM   1578  CB  LEU A 493     118.864  71.704 162.300  1.00 66.71           C  
ATOM   1579  CG  LEU A 493     120.078  71.862 161.365  1.00 66.71           C  
ATOM   1580  CD1 LEU A 493     119.625  72.080 159.913  1.00 66.71           C  
ATOM   1581  CD2 LEU A 493     121.034  72.960 161.859  1.00 66.71           C  
ATOM   1582  N   ARG A 494     117.153  70.733 164.826  1.00 96.73           N  
ATOM   1583  CA  ARG A 494     115.921  70.945 165.551  1.00 96.73           C  
ATOM   1584  C   ARG A 494     116.189  71.303 166.992  1.00 96.73           C  
ATOM   1585  O   ARG A 494     115.617  72.245 167.539  1.00 96.73           O  
ATOM   1586  CB  ARG A 494     115.028  69.694 165.574  1.00 96.73           C  
ATOM   1587  CG  ARG A 494     114.483  69.291 164.203  1.00 96.73           C  
ATOM   1588  CD  ARG A 494     113.596  68.044 164.242  1.00 96.73           C  
ATOM   1589  NE  ARG A 494     114.459  66.896 164.642  1.00 96.73           N  
ATOM   1590  CZ  ARG A 494     115.116  66.170 163.693  1.00 96.73           C  
ATOM   1591  NH1 ARG A 494     114.965  66.479 162.372  1.00 96.73           N1+
ATOM   1592  NH2 ARG A 494     115.922  65.134 164.068  1.00 96.73           N  
ATOM   1593  N   THR A 495     117.086  70.517 167.604  1.00182.55           N  
ATOM   1594  CA  THR A 495     117.551  70.373 168.959  1.00182.55           C  
ATOM   1595  C   THR A 495     118.569  71.378 169.423  1.00182.55           C  
ATOM   1596  O   THR A 495     119.073  71.226 170.531  1.00182.55           O  
ATOM   1597  CB  THR A 495     118.203  69.041 169.127  1.00182.55           C  
ATOM   1598  CG2 THR A 495     119.553  69.125 168.399  1.00182.55           C  
ATOM   1599  OG1 THR A 495     118.400  68.733 170.497  1.00182.55           O  
ATOM   1600  N   VAL A 496     118.988  72.358 168.605  1.00124.58           N  
ATOM   1601  CA  VAL A 496     120.145  73.162 168.916  1.00124.58           C  
ATOM   1602  C   VAL A 496     120.129  73.771 170.292  1.00124.58           C  
ATOM   1603  O   VAL A 496     121.162  73.768 170.958  1.00124.58           O  
ATOM   1604  CB  VAL A 496     120.352  74.290 167.942  1.00124.58           C  
ATOM   1605  CG1 VAL A 496     120.605  73.690 166.549  1.00124.58           C  
ATOM   1606  CG2 VAL A 496     119.143  75.238 168.011  1.00124.58           C  
ATOM   1607  N   ARG A 497     118.989  74.292 170.780  1.00 78.74           N  
ATOM   1608  CA  ARG A 497     119.000  74.969 172.051  1.00 78.74           C  
ATOM   1609  C   ARG A 497     119.517  74.048 173.120  1.00 78.74           C  
ATOM   1610  O   ARG A 497     120.326  74.451 173.952  1.00 78.74           O  
ATOM   1611  CB  ARG A 497     117.603  75.443 172.485  1.00 78.74           C  
ATOM   1612  CG  ARG A 497     116.588  74.308 172.627  1.00 78.74           C  
ATOM   1613  CD  ARG A 497     115.201  74.776 173.069  1.00 78.74           C  
ATOM   1614  NE  ARG A 497     115.345  75.362 174.432  1.00 78.74           N  
ATOM   1615  CZ  ARG A 497     115.241  74.565 175.535  1.00 78.74           C  
ATOM   1616  NH1 ARG A 497     115.025  73.225 175.387  1.00 78.74           N1+
ATOM   1617  NH2 ARG A 497     115.358  75.102 176.785  1.00 78.74           N  
ATOM   1618  N   THR A 498     119.060  72.782 173.118  1.00113.36           N  
ATOM   1619  CA  THR A 498     119.474  71.810 174.086  1.00113.36           C  
ATOM   1620  C   THR A 498     120.923  71.479 173.898  1.00113.36           C  
ATOM   1621  O   THR A 498     121.650  71.333 174.877  1.00113.36           O  
ATOM   1622  CB  THR A 498     118.718  70.521 173.980  1.00113.36           C  
ATOM   1623  CG2 THR A 498     117.213  70.827 174.052  1.00113.36           C  
ATOM   1624  OG1 THR A 498     119.031  69.884 172.754  1.00113.36           O  
ATOM   1625  N   ILE A 499     121.389  71.338 172.638  1.00 87.30           N  
ATOM   1626  CA  ILE A 499     122.756  70.955 172.408  1.00 87.30           C  
ATOM   1627  C   ILE A 499     123.669  72.024 172.928  1.00 87.30           C  
ATOM   1628  O   ILE A 499     124.687  71.721 173.546  1.00 87.30           O  
ATOM   1629  CB  ILE A 499     123.105  70.677 170.969  1.00 87.30           C  
ATOM   1630  CG1 ILE A 499     124.454  69.941 170.902  1.00 87.30           C  
ATOM   1631  CG2 ILE A 499     123.092  71.991 170.175  1.00 87.30           C  
ATOM   1632  CD1 ILE A 499     124.757  69.339 169.531  1.00 87.30           C  
ATOM   1633  N   LYS A 500     123.338  73.303 172.664  1.00 81.53           N  
ATOM   1634  CA  LYS A 500     124.129  74.417 173.112  1.00 81.53           C  
ATOM   1635  C   LYS A 500     124.038  74.563 174.602  1.00 81.53           C  
ATOM   1636  O   LYS A 500     124.997  74.982 175.246  1.00 81.53           O  
ATOM   1637  CB  LYS A 500     123.725  75.763 172.486  1.00 81.53           C  
ATOM   1638  CG  LYS A 500     124.093  75.890 171.008  1.00 81.53           C  
ATOM   1639  CD  LYS A 500     123.605  77.192 170.372  1.00 81.53           C  
ATOM   1640  CE  LYS A 500     124.375  78.422 170.860  1.00 81.53           C  
ATOM   1641  NZ  LYS A 500     123.856  79.642 170.206  1.00 81.53           N1+
ATOM   1642  N   SER A 501     122.881  74.223 175.200  1.00 68.21           N  
ATOM   1643  CA  SER A 501     122.664  74.451 176.603  1.00 68.21           C  
ATOM   1644  C   SER A 501     123.737  73.800 177.436  1.00 68.21           C  
ATOM   1645  O   SER A 501     124.172  74.379 178.428  1.00 68.21           O  
ATOM   1646  CB  SER A 501     121.317  73.895 177.100  1.00 68.21           C  
ATOM   1647  OG  SER A 501     120.238  74.616 176.525  1.00 68.21           O  
ATOM   1648  N   HIS A 502     124.067  72.528 177.128  1.00157.00           N  
ATOM   1649  CA  HIS A 502     125.044  71.636 177.715  1.00157.00           C  
ATOM   1650  C   HIS A 502     126.443  71.572 177.119  1.00157.00           C  
ATOM   1651  O   HIS A 502     127.195  70.679 177.511  1.00157.00           O  
ATOM   1652  CB  HIS A 502     124.531  70.189 177.861  1.00157.00           C  
ATOM   1653  CG  HIS A 502     123.740  69.663 176.698  1.00157.00           C  
ATOM   1654  CD2 HIS A 502     122.441  69.255 176.649  1.00157.00           C  
ATOM   1655  ND1 HIS A 502     124.238  69.468 175.428  1.00157.00           N  
ATOM   1656  CE1 HIS A 502     123.225  68.957 174.684  1.00157.00           C  
ATOM   1657  NE2 HIS A 502     122.115  68.808 175.383  1.00157.00           N  
ATOM   1658  N   GLY A 503     126.793  72.307 176.043  1.00 69.38           N  
ATOM   1659  CA  GLY A 503     128.171  72.292 175.580  1.00 69.38           C  
ATOM   1660  C   GLY A 503     128.588  71.035 174.843  1.00 69.38           C  
ATOM   1661  O   GLY A 503     129.681  70.519 175.078  1.00 69.38           O  
ATOM   1662  N   TRP A 504     127.701  70.454 174.009  1.00124.90           N  
ATOM   1663  CA  TRP A 504     127.959  69.314 173.157  1.00124.90           C  
ATOM   1664  C   TRP A 504     128.563  69.659 171.809  1.00124.90           C  
ATOM   1665  O   TRP A 504     129.087  68.788 171.115  1.00124.90           O  
ATOM   1666  CB  TRP A 504     126.722  68.407 173.022  1.00124.90           C  
ATOM   1667  CG  TRP A 504     126.403  67.733 174.346  1.00124.90           C  
ATOM   1668  CD1 TRP A 504     127.048  67.883 175.542  1.00124.90           C  
ATOM   1669  CD2 TRP A 504     125.338  66.795 174.581  1.00124.90           C  
ATOM   1670  CE2 TRP A 504     125.398  66.427 175.926  1.00124.90           C  
ATOM   1671  CE3 TRP A 504     124.384  66.283 173.750  1.00124.90           C  
ATOM   1672  NE1 TRP A 504     126.453  67.102 176.502  1.00124.90           N  
ATOM   1673  CZ2 TRP A 504     124.505  65.539 176.459  1.00124.90           C  
ATOM   1674  CZ3 TRP A 504     123.486  65.387 174.290  1.00124.90           C  
ATOM   1675  CH2 TRP A 504     123.545  65.021 175.619  1.00124.90           C  
ATOM   1676  N   GLU A 505     128.503  70.937 171.386  1.00 75.24           N  
ATOM   1677  CA  GLU A 505     128.855  71.367 170.051  1.00 75.24           C  
ATOM   1678  C   GLU A 505     130.213  70.872 169.647  1.00 75.24           C  
ATOM   1679  O   GLU A 505     130.391  70.419 168.516  1.00 75.24           O  
ATOM   1680  CB  GLU A 505     128.865  72.901 169.944  1.00 75.24           C  
ATOM   1681  CG  GLU A 505     127.473  73.514 170.108  1.00 75.24           C  
ATOM   1682  CD  GLU A 505     127.641  74.979 170.480  1.00 75.24           C  
ATOM   1683  OE1 GLU A 505     128.229  75.239 171.564  1.00 75.24           O  
ATOM   1684  OE2 GLU A 505     127.183  75.853 169.697  1.00 75.24           O1-
ATOM   1685  N   CYS A 506     131.208  70.937 170.548  1.00 82.02           N  
ATOM   1686  CA  CYS A 506     132.528  70.496 170.196  1.00 82.02           C  
ATOM   1687  C   CYS A 506     132.487  69.034 169.877  1.00 82.02           C  
ATOM   1688  O   CYS A 506     133.159  68.579 168.953  1.00 82.02           O  
ATOM   1689  CB  CYS A 506     133.547  70.679 171.335  1.00 82.02           C  
ATOM   1690  SG  CYS A 506     133.866  72.422 171.727  1.00 82.02           S  
ATOM   1691  N   ALA A 507     131.725  68.246 170.660  1.00 37.84           N  
ATOM   1692  CA  ALA A 507     131.659  66.827 170.442  1.00 37.84           C  
ATOM   1693  C   ALA A 507     131.000  66.510 169.127  1.00 37.84           C  
ATOM   1694  O   ALA A 507     131.478  65.655 168.382  1.00 37.84           O  
ATOM   1695  CB  ALA A 507     130.858  66.098 171.533  1.00 37.84           C  
ATOM   1696  N   PHE A 508     129.874  67.187 168.820  1.00 73.78           N  
ATOM   1697  CA  PHE A 508     129.079  66.962 167.635  1.00 73.78           C  
ATOM   1698  C   PHE A 508     129.766  67.392 166.374  1.00 73.78           C  
ATOM   1699  O   PHE A 508     129.588  66.763 165.331  1.00 73.78           O  
ATOM   1700  CB  PHE A 508     127.707  67.658 167.690  1.00 73.78           C  
ATOM   1701  CG  PHE A 508     126.830  66.810 168.542  1.00 73.78           C  
ATOM   1702  CD1 PHE A 508     126.974  66.785 169.909  1.00 73.78           C  
ATOM   1703  CD2 PHE A 508     125.852  66.036 167.961  1.00 73.78           C  
ATOM   1704  CE1 PHE A 508     126.158  65.995 170.683  1.00 73.78           C  
ATOM   1705  CE2 PHE A 508     125.034  65.244 168.731  1.00 73.78           C  
ATOM   1706  CZ  PHE A 508     125.186  65.222 170.095  1.00 73.78           C  
ATOM   1707  N   LEU A 509     130.538  68.491 166.422  1.00 42.38           N  
ATOM   1708  CA  LEU A 509     131.197  68.991 165.246  1.00 42.38           C  
ATOM   1709  C   LEU A 509     132.111  67.918 164.748  1.00 42.38           C  
ATOM   1710  O   LEU A 509     132.257  67.729 163.542  1.00 42.38           O  
ATOM   1711  CB  LEU A 509     132.062  70.232 165.534  1.00 42.38           C  
ATOM   1712  CG  LEU A 509     131.253  71.455 166.000  1.00 42.38           C  
ATOM   1713  CD1 LEU A 509     132.167  72.659 166.274  1.00 42.38           C  
ATOM   1714  CD2 LEU A 509     130.123  71.782 165.013  1.00 42.38           C  
ATOM   1715  N   GLU A 510     132.759  67.197 165.681  1.00 68.65           N  
ATOM   1716  CA  GLU A 510     133.672  66.142 165.346  1.00 68.65           C  
ATOM   1717  C   GLU A 510     132.928  65.041 164.657  1.00 68.65           C  
ATOM   1718  O   GLU A 510     133.442  64.441 163.715  1.00 68.65           O  
ATOM   1719  CB  GLU A 510     134.345  65.512 166.575  1.00 68.65           C  
ATOM   1720  CG  GLU A 510     135.318  64.387 166.217  1.00 68.65           C  
ATOM   1721  CD  GLU A 510     135.839  63.771 167.508  1.00 68.65           C  
ATOM   1722  OE1 GLU A 510     135.568  64.349 168.594  1.00 68.65           O  
ATOM   1723  OE2 GLU A 510     136.510  62.709 167.426  1.00 68.65           O1-
ATOM   1724  N   ARG A 511     131.692  64.749 165.107  1.00 92.63           N  
ATOM   1725  CA  ARG A 511     130.933  63.655 164.563  1.00 92.63           C  
ATOM   1726  C   ARG A 511     130.724  63.864 163.095  1.00 92.63           C  
ATOM   1727  O   ARG A 511     130.868  62.932 162.308  1.00 92.63           O  
ATOM   1728  CB  ARG A 511     129.513  63.560 165.136  1.00 92.63           C  
ATOM   1729  CG  ARG A 511     129.399  63.110 166.591  1.00 92.63           C  
ATOM   1730  CD  ARG A 511     127.942  63.107 167.055  1.00 92.63           C  
ATOM   1731  NE  ARG A 511     127.867  62.519 168.422  1.00 92.63           N  
ATOM   1732  CZ  ARG A 511     127.611  61.186 168.567  1.00 92.63           C  
ATOM   1733  NH1 ARG A 511     127.541  60.385 167.463  1.00 92.63           N1+
ATOM   1734  NH2 ARG A 511     127.409  60.659 169.810  1.00 92.63           N  
ATOM   1735  N   LEU A 512     130.350  65.090 162.688  1.00106.18           N  
ATOM   1736  CA  LEU A 512     130.071  65.371 161.308  1.00106.18           C  
ATOM   1737  C   LEU A 512     131.336  65.259 160.512  1.00106.18           C  
ATOM   1738  O   LEU A 512     131.341  64.751 159.392  1.00106.18           O  
ATOM   1739  CB  LEU A 512     129.465  66.776 161.113  1.00106.18           C  
ATOM   1740  CG  LEU A 512     128.995  67.095 159.677  1.00106.18           C  
ATOM   1741  CD1 LEU A 512     130.167  67.257 158.697  1.00106.18           C  
ATOM   1742  CD2 LEU A 512     127.955  66.067 159.199  1.00106.18           C  
ATOM   1743  N   LEU A 513     132.456  65.730 161.080  1.00141.41           N  
ATOM   1744  CA  LEU A 513     133.703  65.726 160.377  1.00141.41           C  
ATOM   1745  C   LEU A 513     134.101  64.310 160.105  1.00141.41           C  
ATOM   1746  O   LEU A 513     134.765  64.032 159.110  1.00141.41           O  
ATOM   1747  CB  LEU A 513     134.828  66.414 161.157  1.00141.41           C  
ATOM   1748  CG  LEU A 513     136.122  66.502 160.342  1.00141.41           C  
ATOM   1749  CD1 LEU A 513     135.918  67.328 159.063  1.00141.41           C  
ATOM   1750  CD2 LEU A 513     137.279  67.030 161.195  1.00141.41           C  
ATOM   1751  N   HIS A 514     133.739  63.381 161.011  1.00 63.48           N  
ATOM   1752  CA  HIS A 514     134.089  61.998 160.844  1.00 63.48           C  
ATOM   1753  C   HIS A 514     133.451  61.475 159.589  1.00 63.48           C  
ATOM   1754  O   HIS A 514     134.116  60.835 158.776  1.00 63.48           O  
ATOM   1755  CB  HIS A 514     133.598  61.129 162.017  1.00 63.48           C  
ATOM   1756  CG  HIS A 514     134.033  59.698 161.909  1.00 63.48           C  
ATOM   1757  CD2 HIS A 514     133.371  58.612 161.427  1.00 63.48           C  
ATOM   1758  ND1 HIS A 514     135.266  59.235 162.316  1.00 63.48           N  
ATOM   1759  CE1 HIS A 514     135.287  57.904 162.060  1.00 63.48           C  
ATOM   1760  NE2 HIS A 514     134.159  57.478 161.521  1.00 63.48           N  
ATOM   1761  N   ILE A 515     132.142  61.742 159.400  1.00 83.12           N  
ATOM   1762  CA  ILE A 515     131.429  61.291 158.234  1.00 83.12           C  
ATOM   1763  C   ILE A 515     131.979  61.978 157.023  1.00 83.12           C  
ATOM   1764  O   ILE A 515     132.109  61.370 155.962  1.00 83.12           O  
ATOM   1765  CB  ILE A 515     129.950  61.590 158.246  1.00 83.12           C  
ATOM   1766  CG1 ILE A 515     129.193  60.769 159.308  1.00 83.12           C  
ATOM   1767  CG2 ILE A 515     129.429  61.352 156.820  1.00 83.12           C  
ATOM   1768  CD1 ILE A 515     129.414  61.219 160.746  1.00 83.12           C  
ATOM   1769  N   ARG A 516     132.292  63.279 157.149  1.00123.11           N  
ATOM   1770  CA  ARG A 516     132.739  64.034 156.017  1.00123.11           C  
ATOM   1771  C   ARG A 516     134.024  63.491 155.469  1.00123.11           C  
ATOM   1772  O   ARG A 516     134.181  63.397 154.254  1.00123.11           O  
ATOM   1773  CB  ARG A 516     132.906  65.534 156.289  1.00123.11           C  
ATOM   1774  CG  ARG A 516     133.208  66.287 154.995  1.00123.11           C  
ATOM   1775  CD  ARG A 516     132.749  67.740 155.001  1.00123.11           C  
ATOM   1776  NE  ARG A 516     133.011  68.289 153.641  1.00123.11           N  
ATOM   1777  CZ  ARG A 516     132.098  68.096 152.643  1.00123.11           C  
ATOM   1778  NH1 ARG A 516     130.962  67.378 152.879  1.00123.11           N1+
ATOM   1779  NH2 ARG A 516     132.329  68.607 151.400  1.00123.11           N  
ATOM   1780  N   GLY A 517     134.983  63.104 156.329  1.00 19.83           N  
ATOM   1781  CA  GLY A 517     136.235  62.608 155.830  1.00 19.83           C  
ATOM   1782  C   GLY A 517     135.975  61.365 155.040  1.00 19.83           C  
ATOM   1783  O   GLY A 517     136.623  61.115 154.024  1.00 19.83           O  
ATOM   1784  N   GLN A 518     135.030  60.535 155.520  1.00 68.52           N  
ATOM   1785  CA  GLN A 518     134.687  59.301 154.875  1.00 68.52           C  
ATOM   1786  C   GLN A 518     134.096  59.597 153.531  1.00 68.52           C  
ATOM   1787  O   GLN A 518     134.339  58.871 152.569  1.00 68.52           O  
ATOM   1788  CB  GLN A 518     133.647  58.483 155.664  1.00 68.52           C  
ATOM   1789  CG  GLN A 518     134.182  57.941 156.990  1.00 68.52           C  
ATOM   1790  CD  GLN A 518     135.318  56.983 156.659  1.00 68.52           C  
ATOM   1791  NE2 GLN A 518     135.918  56.360 157.708  1.00 68.52           N  
ATOM   1792  OE1 GLN A 518     135.665  56.799 155.494  1.00 68.52           O  
ATOM   1793  N   GLU A 519     133.282  60.664 153.434  1.00 46.75           N  
ATOM   1794  CA  GLU A 519     132.644  61.007 152.194  1.00 46.75           C  
ATOM   1795  C   GLU A 519     133.667  61.413 151.168  1.00 46.75           C  
ATOM   1796  O   GLU A 519     133.546  61.074 149.995  1.00 46.75           O  
ATOM   1797  CB  GLU A 519     131.648  62.173 152.338  1.00 46.75           C  
ATOM   1798  CG  GLU A 519     130.938  62.539 151.032  1.00 46.75           C  
ATOM   1799  CD  GLU A 519     129.985  63.697 151.299  1.00 46.75           C  
ATOM   1800  OE1 GLU A 519     130.312  64.542 152.174  1.00 46.75           O  
ATOM   1801  OE2 GLU A 519     128.918  63.751 150.628  1.00 46.75           O1-
ATOM   1802  N   LEU A 520     134.709  62.155 151.583  1.00124.98           N  
ATOM   1803  CA  LEU A 520     135.702  62.686 150.683  1.00124.98           C  
ATOM   1804  C   LEU A 520     136.540  61.637 150.008  1.00124.98           C  
ATOM   1805  O   LEU A 520     137.022  61.867 148.899  1.00124.98           O  
ATOM   1806  CB  LEU A 520     136.607  63.747 151.328  1.00124.98           C  
ATOM   1807  CG  LEU A 520     135.907  65.122 151.401  1.00124.98           C  
ATOM   1808  CD1 LEU A 520     134.547  65.043 152.101  1.00124.98           C  
ATOM   1809  CD2 LEU A 520     136.810  66.179 152.038  1.00124.98           C  
ATOM   1810  N   GLY A 521     136.771  60.477 150.645  1.00 23.45           N  
ATOM   1811  CA  GLY A 521     137.627  59.488 150.046  1.00 23.45           C  
ATOM   1812  C   GLY A 521     137.070  59.039 148.724  1.00 23.45           C  
ATOM   1813  O   GLY A 521     137.806  58.897 147.749  1.00 23.45           O  
ATOM   1814  N   ALA A 522     135.744  58.815 148.648  1.00 34.24           N  
ATOM   1815  CA  ALA A 522     135.120  58.328 147.449  1.00 34.24           C  
ATOM   1816  C   ALA A 522     135.348  59.321 146.352  1.00 34.24           C  
ATOM   1817  O   ALA A 522     135.509  58.948 145.191  1.00 34.24           O  
ATOM   1818  CB  ALA A 522     133.599  58.137 147.600  1.00 34.24           C  
ATOM   1819  N   LEU A 523     135.333  60.622 146.691  1.00 54.12           N  
ATOM   1820  CA  LEU A 523     135.524  61.680 145.734  1.00 54.12           C  
ATOM   1821  C   LEU A 523     136.908  61.606 145.160  1.00 54.12           C  
ATOM   1822  O   LEU A 523     137.122  61.961 144.001  1.00 54.12           O  
ATOM   1823  CB  LEU A 523     135.381  63.074 146.365  1.00 54.12           C  
ATOM   1824  CG  LEU A 523     133.995  63.343 146.982  1.00 54.12           C  
ATOM   1825  CD1 LEU A 523     133.925  64.751 147.591  1.00 54.12           C  
ATOM   1826  CD2 LEU A 523     132.867  63.075 145.973  1.00 54.12           C  
ATOM   1827  N   LYS A 524     137.900  61.206 145.981  1.00 70.79           N  
ATOM   1828  CA  LYS A 524     139.263  61.130 145.524  1.00 70.79           C  
ATOM   1829  C   LYS A 524     139.401  60.067 144.476  1.00 70.79           C  
ATOM   1830  O   LYS A 524     140.064  60.268 143.458  1.00 70.79           O  
ATOM   1831  CB  LYS A 524     140.263  60.814 146.650  1.00 70.79           C  
ATOM   1832  CG  LYS A 524     141.720  60.803 146.178  1.00 70.79           C  
ATOM   1833  CD  LYS A 524     142.219  62.173 145.716  1.00 70.79           C  
ATOM   1834  CE  LYS A 524     143.675  62.178 145.244  1.00 70.79           C  
ATOM   1835  NZ  LYS A 524     144.055  63.540 144.810  1.00 70.79           N1+
ATOM   1836  N   THR A 525     138.746  58.907 144.682  1.00 97.78           N  
ATOM   1837  CA  THR A 525     138.895  57.827 143.748  1.00 97.78           C  
ATOM   1838  C   THR A 525     138.395  58.290 142.417  1.00 97.78           C  
ATOM   1839  O   THR A 525     138.955  57.927 141.384  1.00 97.78           O  
ATOM   1840  CB  THR A 525     138.147  56.576 144.114  1.00 97.78           C  
ATOM   1841  CG2 THR A 525     136.643  56.810 143.906  1.00 97.78           C  
ATOM   1842  OG1 THR A 525     138.581  55.497 143.297  1.00 97.78           O  
ATOM   1843  N   SER A 526     137.330  59.111 142.415  1.00 34.04           N  
ATOM   1844  CA  SER A 526     136.729  59.586 141.201  1.00 34.04           C  
ATOM   1845  C   SER A 526     137.706  60.432 140.436  1.00 34.04           C  
ATOM   1846  O   SER A 526     137.618  60.523 139.213  1.00 34.04           O  
ATOM   1847  CB  SER A 526     135.472  60.433 141.457  1.00 34.04           C  
ATOM   1848  OG  SER A 526     134.479  59.633 142.079  1.00 34.04           O  
ATOM   1849  N   ALA A 527     138.662  61.086 141.125  1.00 29.64           N  
ATOM   1850  CA  ALA A 527     139.625  61.917 140.448  1.00 29.64           C  
ATOM   1851  C   ALA A 527     140.427  61.059 139.526  1.00 29.64           C  
ATOM   1852  O   ALA A 527     140.715  61.443 138.391  1.00 29.64           O  
ATOM   1853  CB  ALA A 527     140.643  62.558 141.404  1.00 29.64           C  
ATOM   1854  N   PHE A 528     140.808  59.864 140.010  1.00 51.73           N  
ATOM   1855  CA  PHE A 528     141.610  58.944 139.258  1.00 51.73           C  
ATOM   1856  C   PHE A 528     140.847  58.497 138.052  1.00 51.73           C  
ATOM   1857  O   PHE A 528     141.429  58.298 136.987  1.00 51.73           O  
ATOM   1858  CB  PHE A 528     141.986  57.685 140.059  1.00 51.73           C  
ATOM   1859  CG  PHE A 528     142.990  58.091 141.084  1.00 51.73           C  
ATOM   1860  CD1 PHE A 528     144.333  58.066 140.785  1.00 51.73           C  
ATOM   1861  CD2 PHE A 528     142.591  58.503 142.334  1.00 51.73           C  
ATOM   1862  CE1 PHE A 528     145.268  58.439 141.722  1.00 51.73           C  
ATOM   1863  CE2 PHE A 528     143.521  58.880 143.275  1.00 51.73           C  
ATOM   1864  CZ  PHE A 528     144.862  58.848 142.971  1.00 51.73           C  
ATOM   1865  N   LEU A 529     139.533  58.248 138.198  1.00 95.65           N  
ATOM   1866  CA  LEU A 529     138.759  57.823 137.067  1.00 95.65           C  
ATOM   1867  C   LEU A 529     138.623  58.927 136.059  1.00 95.65           C  
ATOM   1868  O   LEU A 529     138.870  58.739 134.869  1.00 95.65           O  
ATOM   1869  CB  LEU A 529     137.333  57.382 137.423  1.00 95.65           C  
ATOM   1870  CG  LEU A 529     137.263  56.047 138.180  1.00 95.65           C  
ATOM   1871  CD1 LEU A 529     137.909  56.150 139.567  1.00 95.65           C  
ATOM   1872  CD2 LEU A 529     135.822  55.533 138.248  1.00 95.65           C  
ATOM   1873  N   PHE A 530     138.275  60.138 136.524  1.00 67.44           N  
ATOM   1874  CA  PHE A 530     138.003  61.216 135.615  1.00 67.44           C  
ATOM   1875  C   PHE A 530     139.225  61.563 134.818  1.00 67.44           C  
ATOM   1876  O   PHE A 530     139.112  61.980 133.665  1.00 67.44           O  
ATOM   1877  CB  PHE A 530     137.393  62.465 136.276  1.00 67.44           C  
ATOM   1878  CG  PHE A 530     135.947  62.143 136.509  1.00 67.44           C  
ATOM   1879  CD1 PHE A 530     135.544  61.427 137.613  1.00 67.44           C  
ATOM   1880  CD2 PHE A 530     134.992  62.560 135.610  1.00 67.44           C  
ATOM   1881  CE1 PHE A 530     134.214  61.137 137.816  1.00 67.44           C  
ATOM   1882  CE2 PHE A 530     133.661  62.272 135.806  1.00 67.44           C  
ATOM   1883  CZ  PHE A 530     133.269  61.560 136.912  1.00 67.44           C  
ATOM   1884  N   SER A 531     140.426  61.440 135.405  1.00 34.56           N  
ATOM   1885  CA  SER A 531     141.617  61.721 134.652  1.00 34.56           C  
ATOM   1886  C   SER A 531     141.687  60.775 133.486  1.00 34.56           C  
ATOM   1887  O   SER A 531     142.045  61.171 132.376  1.00 34.56           O  
ATOM   1888  CB  SER A 531     142.901  61.551 135.486  1.00 34.56           C  
ATOM   1889  OG  SER A 531     143.038  60.203 135.907  1.00 34.56           O  
ATOM   1890  N   VAL A 532     141.346  59.489 133.713  1.00 37.42           N  
ATOM   1891  CA  VAL A 532     141.362  58.506 132.666  1.00 37.42           C  
ATOM   1892  C   VAL A 532     140.297  58.871 131.668  1.00 37.42           C  
ATOM   1893  O   VAL A 532     140.468  58.674 130.467  1.00 37.42           O  
ATOM   1894  CB  VAL A 532     141.099  57.111 133.150  1.00 37.42           C  
ATOM   1895  CG1 VAL A 532     141.065  56.175 131.930  1.00 37.42           C  
ATOM   1896  CG2 VAL A 532     142.181  56.743 134.182  1.00 37.42           C  
ATOM   1897  N   SER A 533     139.143  59.393 132.136  1.00 42.97           N  
ATOM   1898  CA  SER A 533     138.089  59.728 131.218  1.00 42.97           C  
ATOM   1899  C   SER A 533     138.542  60.820 130.290  1.00 42.97           C  
ATOM   1900  O   SER A 533     138.367  60.721 129.078  1.00 42.97           O  
ATOM   1901  CB  SER A 533     136.789  60.219 131.883  1.00 42.97           C  
ATOM   1902  OG  SER A 533     136.945  61.554 132.339  1.00 42.97           O  
ATOM   1903  N   LEU A 534     139.131  61.897 130.845  1.00141.48           N  
ATOM   1904  CA  LEU A 534     139.611  63.020 130.081  1.00141.48           C  
ATOM   1905  C   LEU A 534     140.741  62.570 129.197  1.00141.48           C  
ATOM   1906  O   LEU A 534     140.890  63.086 128.090  1.00141.48           O  
ATOM   1907  CB  LEU A 534     140.204  64.136 130.956  1.00141.48           C  
ATOM   1908  CG  LEU A 534     140.885  65.255 130.139  1.00141.48           C  
ATOM   1909  CD1 LEU A 534     139.878  66.003 129.251  1.00141.48           C  
ATOM   1910  CD2 LEU A 534     141.703  66.191 131.046  1.00141.48           C  
ATOM   1911  N   VAL A 535     141.609  61.645 129.669  1.00103.58           N  
ATOM   1912  CA  VAL A 535     142.722  61.254 128.843  1.00103.58           C  
ATOM   1913  C   VAL A 535     142.246  60.571 127.598  1.00103.58           C  
ATOM   1914  O   VAL A 535     142.700  60.900 126.503  1.00103.58           O  
ATOM   1915  CB  VAL A 535     143.749  60.375 129.507  1.00103.58           C  
ATOM   1916  CG1 VAL A 535     144.396  61.167 130.653  1.00103.58           C  
ATOM   1917  CG2 VAL A 535     143.119  59.042 129.923  1.00103.58           C  
ATOM   1918  N   SER A 536     141.299  59.618 127.718  1.00 37.66           N  
ATOM   1919  CA  SER A 536     140.856  58.884 126.567  1.00 37.66           C  
ATOM   1920  C   SER A 536     140.149  59.807 125.619  1.00 37.66           C  
ATOM   1921  O   SER A 536     140.279  59.677 124.403  1.00 37.66           O  
ATOM   1922  CB  SER A 536     139.905  57.727 126.911  1.00 37.66           C  
ATOM   1923  OG  SER A 536     138.697  58.236 127.455  1.00 37.66           O  
ATOM   1924  N   PHE A 537     139.374  60.773 126.156  1.00103.63           N  
ATOM   1925  CA  PHE A 537     138.601  61.669 125.342  1.00103.63           C  
ATOM   1926  C   PHE A 537     139.482  62.532 124.478  1.00103.63           C  
ATOM   1927  O   PHE A 537     139.233  62.648 123.281  1.00103.63           O  
ATOM   1928  CB  PHE A 537     137.696  62.600 126.162  1.00103.63           C  
ATOM   1929  CG  PHE A 537     136.981  63.443 125.165  1.00103.63           C  
ATOM   1930  CD1 PHE A 537     135.905  62.940 124.472  1.00103.63           C  
ATOM   1931  CD2 PHE A 537     137.391  64.732 124.923  1.00103.63           C  
ATOM   1932  CE1 PHE A 537     135.248  63.718 123.549  1.00103.63           C  
ATOM   1933  CE2 PHE A 537     136.737  65.515 123.999  1.00103.63           C  
ATOM   1934  CZ  PHE A 537     135.663  65.006 123.310  1.00103.63           C  
ATOM   1935  N   GLN A 538     140.522  63.181 125.051  1.00107.75           N  
ATOM   1936  CA  GLN A 538     141.307  64.111 124.275  1.00107.75           C  
ATOM   1937  C   GLN A 538     142.187  63.480 123.217  1.00107.75           C  
ATOM   1938  O   GLN A 538     142.089  63.828 122.043  1.00107.75           O  
ATOM   1939  CB  GLN A 538     142.225  65.001 125.130  1.00107.75           C  
ATOM   1940  CG  GLN A 538     142.966  66.057 124.304  1.00107.75           C  
ATOM   1941  CD  GLN A 538     143.837  66.869 125.248  1.00107.75           C  
ATOM   1942  NE2 GLN A 538     143.674  68.219 125.223  1.00107.75           N  
ATOM   1943  OE1 GLN A 538     144.645  66.314 125.991  1.00107.75           O  
ATOM   1944  N   VAL A 539     143.034  62.509 123.623  1.00150.18           N  
ATOM   1945  CA  VAL A 539     144.115  61.882 122.885  1.00150.18           C  
ATOM   1946  C   VAL A 539     143.704  60.907 121.821  1.00150.18           C  
ATOM   1947  O   VAL A 539     144.532  60.569 120.977  1.00150.18           O  
ATOM   1948  CB  VAL A 539     145.071  61.135 123.769  1.00150.18           C  
ATOM   1949  CG1 VAL A 539     145.684  62.122 124.777  1.00150.18           C  
ATOM   1950  CG2 VAL A 539     144.326  59.953 124.414  1.00150.18           C  
ATOM   1951  N   SER A 540     142.457  60.397 121.844  1.00 99.30           N  
ATOM   1952  CA  SER A 540     142.044  59.304 120.998  1.00 99.30           C  
ATOM   1953  C   SER A 540     142.446  59.504 119.559  1.00 99.30           C  
ATOM   1954  O   SER A 540     142.934  58.565 118.930  1.00 99.30           O  
ATOM   1955  CB  SER A 540     140.523  59.057 121.046  1.00 99.30           C  
ATOM   1956  OG  SER A 540     139.815  60.199 120.586  1.00 99.30           O  
ATOM   1957  N   THR A 541     142.288  60.717 118.995  1.00 92.77           N  
ATOM   1958  CA  THR A 541     142.650  60.947 117.622  1.00 92.77           C  
ATOM   1959  C   THR A 541     144.120  60.697 117.444  1.00 92.77           C  
ATOM   1960  O   THR A 541     144.544  60.157 116.424  1.00 92.77           O  
ATOM   1961  CB  THR A 541     142.357  62.352 117.176  1.00 92.77           C  
ATOM   1962  CG2 THR A 541     143.189  63.329 118.023  1.00 92.77           C  
ATOM   1963  OG1 THR A 541     142.657  62.507 115.797  1.00 92.77           O  
ATOM   1964  N   PHE A 542     144.938  61.121 118.426  1.00 65.21           N  
ATOM   1965  CA  PHE A 542     146.365  60.944 118.423  1.00 65.21           C  
ATOM   1966  C   PHE A 542     146.708  59.482 118.493  1.00 65.21           C  
ATOM   1967  O   PHE A 542     147.519  58.987 117.713  1.00 65.21           O  
ATOM   1968  CB  PHE A 542     146.988  61.647 119.645  1.00 65.21           C  
ATOM   1969  CG  PHE A 542     148.444  61.353 119.755  1.00 65.21           C  
ATOM   1970  CD1 PHE A 542     149.365  61.993 118.958  1.00 65.21           C  
ATOM   1971  CD2 PHE A 542     148.882  60.443 120.690  1.00 65.21           C  
ATOM   1972  CE1 PHE A 542     150.705  61.715 119.087  1.00 65.21           C  
ATOM   1973  CE2 PHE A 542     150.220  60.163 120.822  1.00 65.21           C  
ATOM   1974  CZ  PHE A 542     151.134  60.799 120.018  1.00 65.21           C  
ATOM   1975  N   LEU A 543     146.079  58.739 119.421  1.00138.07           N  
ATOM   1976  CA  LEU A 543     146.428  57.359 119.618  1.00138.07           C  
ATOM   1977  C   LEU A 543     146.071  56.576 118.387  1.00138.07           C  
ATOM   1978  O   LEU A 543     146.816  55.692 117.968  1.00138.07           O  
ATOM   1979  CB  LEU A 543     145.705  56.738 120.829  1.00138.07           C  
ATOM   1980  CG  LEU A 543     146.307  55.405 121.313  1.00138.07           C  
ATOM   1981  CD1 LEU A 543     146.224  54.303 120.250  1.00138.07           C  
ATOM   1982  CD2 LEU A 543     147.733  55.607 121.848  1.00138.07           C  
ATOM   1983  N   VAL A 544     144.899  56.855 117.785  1.00115.93           N  
ATOM   1984  CA  VAL A 544     144.484  56.128 116.619  1.00115.93           C  
ATOM   1985  C   VAL A 544     145.371  56.434 115.441  1.00115.93           C  
ATOM   1986  O   VAL A 544     145.724  55.530 114.685  1.00115.93           O  
ATOM   1987  CB  VAL A 544     143.039  56.360 116.265  1.00115.93           C  
ATOM   1988  CG1 VAL A 544     142.754  57.864 116.155  1.00115.93           C  
ATOM   1989  CG2 VAL A 544     142.744  55.579 114.978  1.00115.93           C  
ATOM   1990  N   ALA A 545     145.745  57.715 115.241  1.00 47.21           N  
ATOM   1991  CA  ALA A 545     146.542  58.127 114.110  1.00 47.21           C  
ATOM   1992  C   ALA A 545     147.929  57.547 114.150  1.00 47.21           C  
ATOM   1993  O   ALA A 545     148.412  57.002 113.156  1.00 47.21           O  
ATOM   1994  CB  ALA A 545     146.695  59.656 114.022  1.00 47.21           C  
ATOM   1995  N   LEU A 546     148.591  57.595 115.322  1.00159.07           N  
ATOM   1996  CA  LEU A 546     149.965  57.181 115.419  1.00159.07           C  
ATOM   1997  C   LEU A 546     150.110  55.773 114.960  1.00159.07           C  
ATOM   1998  O   LEU A 546     151.055  55.450 114.243  1.00159.07           O  
ATOM   1999  CB  LEU A 546     150.520  57.258 116.849  1.00159.07           C  
ATOM   2000  CG  LEU A 546     151.029  58.654 117.229  1.00159.07           C  
ATOM   2001  CD1 LEU A 546     152.394  58.912 116.576  1.00159.07           C  
ATOM   2002  CD2 LEU A 546     150.011  59.750 116.875  1.00159.07           C  
ATOM   2003  N   VAL A 547     149.184  54.893 115.364  1.00 45.31           N  
ATOM   2004  CA  VAL A 547     149.312  53.517 114.998  1.00 45.31           C  
ATOM   2005  C   VAL A 547     149.136  53.370 113.506  1.00 45.31           C  
ATOM   2006  O   VAL A 547     149.858  52.610 112.861  1.00 45.31           O  
ATOM   2007  CB  VAL A 547     148.323  52.653 115.717  1.00 45.31           C  
ATOM   2008  CG1 VAL A 547     148.569  51.203 115.297  1.00 45.31           C  
ATOM   2009  CG2 VAL A 547     148.463  52.891 117.229  1.00 45.31           C  
ATOM   2010  N   VAL A 548     148.169  54.105 112.914  1.00103.02           N  
ATOM   2011  CA  VAL A 548     147.855  53.989 111.515  1.00103.02           C  
ATOM   2012  C   VAL A 548     149.008  54.453 110.657  1.00103.02           C  
ATOM   2013  O   VAL A 548     149.358  53.799 109.676  1.00103.02           O  
ATOM   2014  CB  VAL A 548     146.592  54.751 111.190  1.00103.02           C  
ATOM   2015  CG1 VAL A 548     146.882  56.249 111.011  1.00103.02           C  
ATOM   2016  CG2 VAL A 548     145.873  54.063 110.029  1.00103.02           C  
ATOM   2017  N   PHE A 549     149.622  55.606 110.998  1.00 57.01           N  
ATOM   2018  CA  PHE A 549     150.711  56.158 110.236  1.00 57.01           C  
ATOM   2019  C   PHE A 549     151.932  55.296 110.352  1.00 57.01           C  
ATOM   2020  O   PHE A 549     152.594  55.011 109.355  1.00 57.01           O  
ATOM   2021  CB  PHE A 549     151.127  57.566 110.701  1.00 57.01           C  
ATOM   2022  CG  PHE A 549     150.010  58.512 110.423  1.00 57.01           C  
ATOM   2023  CD1 PHE A 549     149.714  58.875 109.129  1.00 57.01           C  
ATOM   2024  CD2 PHE A 549     149.277  59.059 111.451  1.00 57.01           C  
ATOM   2025  CE1 PHE A 549     148.691  59.752 108.859  1.00 57.01           C  
ATOM   2026  CE2 PHE A 549     148.253  59.939 111.187  1.00 57.01           C  
ATOM   2027  CZ  PHE A 549     147.958  60.285 109.892  1.00 57.01           C  
ATOM   2028  N   ALA A 550     152.259  54.855 111.584  1.00 36.21           N  
ATOM   2029  CA  ALA A 550     153.469  54.118 111.820  1.00 36.21           C  
ATOM   2030  C   ALA A 550     153.447  52.846 111.035  1.00 36.21           C  
ATOM   2031  O   ALA A 550     154.430  52.491 110.390  1.00 36.21           O  
ATOM   2032  CB  ALA A 550     153.658  53.743 113.302  1.00 36.21           C  
ATOM   2033  N   VAL A 551     152.315  52.124 111.064  1.00105.31           N  
ATOM   2034  CA  VAL A 551     152.221  50.885 110.351  1.00105.31           C  
ATOM   2035  C   VAL A 551     152.277  51.148 108.875  1.00105.31           C  
ATOM   2036  O   VAL A 551     152.924  50.413 108.132  1.00105.31           O  
ATOM   2037  CB  VAL A 551     150.992  50.109 110.716  1.00105.31           C  
ATOM   2038  CG1 VAL A 551     149.770  51.009 110.528  1.00105.31           C  
ATOM   2039  CG2 VAL A 551     150.960  48.814 109.893  1.00105.31           C  
ATOM   2040  N   HIS A 552     151.623  52.231 108.410  1.00 70.17           N  
ATOM   2041  CA  HIS A 552     151.614  52.542 107.009  1.00 70.17           C  
ATOM   2042  C   HIS A 552     153.026  52.760 106.552  1.00 70.17           C  
ATOM   2043  O   HIS A 552     153.395  52.336 105.461  1.00 70.17           O  
ATOM   2044  CB  HIS A 552     150.821  53.823 106.689  1.00 70.17           C  
ATOM   2045  CG  HIS A 552     150.800  54.162 105.227  1.00 70.17           C  
ATOM   2046  CD2 HIS A 552     151.479  55.126 104.543  1.00 70.17           C  
ATOM   2047  ND1 HIS A 552     150.029  53.510 104.290  1.00 70.17           N  
ATOM   2048  CE1 HIS A 552     150.277  54.106 103.096  1.00 70.17           C  
ATOM   2049  NE2 HIS A 552     151.150  55.094 103.200  1.00 70.17           N  
ATOM   2050  N   THR A 553     153.838  53.474 107.355  1.00113.74           N  
ATOM   2051  CA  THR A 553     155.209  53.726 107.006  1.00113.74           C  
ATOM   2052  C   THR A 553     156.041  52.473 107.087  1.00113.74           C  
ATOM   2053  O   THR A 553     156.856  52.208 106.207  1.00113.74           O  
ATOM   2054  CB  THR A 553     155.856  54.735 107.909  1.00113.74           C  
ATOM   2055  CG2 THR A 553     155.015  56.021 107.884  1.00113.74           C  
ATOM   2056  OG1 THR A 553     155.937  54.231 109.232  1.00113.74           O  
ATOM   2057  N   LEU A 554     155.881  51.679 108.167  1.00114.09           N  
ATOM   2058  CA  LEU A 554     156.696  50.510 108.386  1.00114.09           C  
ATOM   2059  C   LEU A 554     156.447  49.388 107.422  1.00114.09           C  
ATOM   2060  O   LEU A 554     157.396  48.745 106.973  1.00114.09           O  
ATOM   2061  CB  LEU A 554     156.580  49.929 109.810  1.00114.09           C  
ATOM   2062  CG  LEU A 554     157.425  50.671 110.865  1.00114.09           C  
ATOM   2063  CD1 LEU A 554     158.926  50.411 110.649  1.00114.09           C  
ATOM   2064  CD2 LEU A 554     157.100  52.171 110.915  1.00114.09           C  
ATOM   2065  N   VAL A 555     155.178  49.118 107.064  1.00104.23           N  
ATOM   2066  CA  VAL A 555     154.877  47.931 106.308  1.00104.23           C  
ATOM   2067  C   VAL A 555     155.600  47.893 104.990  1.00104.23           C  
ATOM   2068  O   VAL A 555     156.295  46.918 104.704  1.00104.23           O  
ATOM   2069  CB  VAL A 555     153.397  47.757 106.079  1.00104.23           C  
ATOM   2070  CG1 VAL A 555     152.863  48.882 105.175  1.00104.23           C  
ATOM   2071  CG2 VAL A 555     153.154  46.341 105.538  1.00104.23           C  
ATOM   2072  N   ALA A 556     155.492  48.944 104.155  1.00 38.00           N  
ATOM   2073  CA  ALA A 556     156.158  48.909 102.883  1.00 38.00           C  
ATOM   2074  C   ALA A 556     156.867  50.210 102.717  1.00 38.00           C  
ATOM   2075  O   ALA A 556     156.394  51.251 103.167  1.00 38.00           O  
ATOM   2076  CB  ALA A 556     155.199  48.756 101.691  1.00 38.00           C  
ATOM   2077  N   GLU A 557     158.052  50.161 102.084  1.00108.06           N  
ATOM   2078  CA  GLU A 557     158.865  51.319 101.869  1.00108.06           C  
ATOM   2079  C   GLU A 557     158.231  52.260 100.888  1.00108.06           C  
ATOM   2080  O   GLU A 557     158.160  53.462 101.126  1.00108.06           O  
ATOM   2081  CB  GLU A 557     160.222  50.945 101.271  1.00108.06           C  
ATOM   2082  CG  GLU A 557     160.051  50.112 100.001  1.00108.06           C  
ATOM   2083  CD  GLU A 557     161.318  50.253  99.184  1.00108.06           C  
ATOM   2084  OE1 GLU A 557     161.676  51.425  98.898  1.00108.06           O  
ATOM   2085  OE2 GLU A 557     161.939  49.212  98.841  1.00108.06           O1-
ATOM   2086  N   ASP A 558     157.703  51.721  99.776  1.00 90.06           N  
ATOM   2087  CA  ASP A 558     157.258  52.508  98.658  1.00 90.06           C  
ATOM   2088  C   ASP A 558     156.157  53.452  99.028  1.00 90.06           C  
ATOM   2089  O   ASP A 558     156.092  54.557  98.492  1.00 90.06           O  
ATOM   2090  CB  ASP A 558     156.741  51.635  97.504  1.00 90.06           C  
ATOM   2091  CG  ASP A 558     157.949  50.960  96.874  1.00 90.06           C  
ATOM   2092  OD1 ASP A 558     158.785  51.683  96.271  1.00 90.06           O  
ATOM   2093  OD2 ASP A 558     158.046  49.709  96.983  1.00 90.06           O1-
ATOM   2094  N   ASN A 559     155.257  53.056  99.944  1.00 57.24           N  
ATOM   2095  CA  ASN A 559     154.109  53.874 100.235  1.00 57.24           C  
ATOM   2096  C   ASN A 559     154.509  55.167 100.886  1.00 57.24           C  
ATOM   2097  O   ASN A 559     155.405  55.209 101.727  1.00 57.24           O  
ATOM   2098  CB  ASN A 559     153.088  53.185 101.157  1.00 57.24           C  
ATOM   2099  CG  ASN A 559     152.510  51.997 100.403  1.00 57.24           C  
ATOM   2100  ND2 ASN A 559     151.784  51.113 101.137  1.00 57.24           N  
ATOM   2101  OD1 ASN A 559     152.698  51.861  99.194  1.00 57.24           O  
ATOM   2102  N   ALA A 560     153.821  56.268 100.498  1.00 45.95           N  
ATOM   2103  CA  ALA A 560     154.098  57.576 101.025  1.00 45.95           C  
ATOM   2104  C   ALA A 560     152.824  58.175 101.539  1.00 45.95           C  
ATOM   2105  O   ALA A 560     151.731  57.874 101.059  1.00 45.95           O  
ATOM   2106  CB  ALA A 560     154.652  58.562  99.981  1.00 45.95           C  
ATOM   2107  N   MET A 561     152.948  59.043 102.563  1.00 84.53           N  
ATOM   2108  CA  MET A 561     151.803  59.698 103.125  1.00 84.53           C  
ATOM   2109  C   MET A 561     151.832  61.124 102.675  1.00 84.53           C  
ATOM   2110  O   MET A 561     152.756  61.878 102.976  1.00 84.53           O  
ATOM   2111  CB  MET A 561     151.813  59.709 104.658  1.00 84.53           C  
ATOM   2112  CG  MET A 561     151.714  58.307 105.256  1.00 84.53           C  
ATOM   2113  SD  MET A 561     151.900  58.256 107.062  1.00 84.53           S  
ATOM   2114  CE  MET A 561     153.693  58.550 107.037  1.00 84.53           C  
ATOM   2115  N   ASP A 562     150.816  61.506 101.889  1.00115.54           N  
ATOM   2116  CA  ASP A 562     150.631  62.837 101.394  1.00115.54           C  
ATOM   2117  C   ASP A 562     149.622  63.556 102.243  1.00115.54           C  
ATOM   2118  O   ASP A 562     149.067  62.997 103.187  1.00115.54           O  
ATOM   2119  CB  ASP A 562     150.245  62.862  99.897  1.00115.54           C  
ATOM   2120  CG  ASP A 562     149.054  61.948  99.604  1.00115.54           C  
ATOM   2121  OD1 ASP A 562     148.671  61.120 100.473  1.00115.54           O  
ATOM   2122  OD2 ASP A 562     148.523  62.054  98.465  1.00115.54           O1-
ATOM   2123  N   ALA A 563     149.365  64.841 101.917  1.00 33.36           N  
ATOM   2124  CA  ALA A 563     148.461  65.668 102.672  1.00 33.36           C  
ATOM   2125  C   ALA A 563     147.080  65.083 102.633  1.00 33.36           C  
ATOM   2126  O   ALA A 563     146.375  65.065 103.642  1.00 33.36           O  
ATOM   2127  CB  ALA A 563     148.368  67.101 102.118  1.00 33.36           C  
ATOM   2128  N   GLU A 564     146.650  64.582 101.460  1.00 82.97           N  
ATOM   2129  CA  GLU A 564     145.322  64.054 101.339  1.00 82.97           C  
ATOM   2130  C   GLU A 564     145.168  62.850 102.220  1.00 82.97           C  
ATOM   2131  O   GLU A 564     144.126  62.675 102.849  1.00 82.97           O  
ATOM   2132  CB  GLU A 564     144.970  63.662  99.896  1.00 82.97           C  
ATOM   2133  CG  GLU A 564     145.898  62.609  99.297  1.00 82.97           C  
ATOM   2134  CD  GLU A 564     145.532  62.471  97.828  1.00 82.97           C  
ATOM   2135  OE1 GLU A 564     144.531  63.110  97.407  1.00 82.97           O  
ATOM   2136  OE2 GLU A 564     146.254  61.735  97.105  1.00 82.97           O1-
ATOM   2137  N   LYS A 565     146.182  61.964 102.266  1.00100.30           N  
ATOM   2138  CA  LYS A 565     146.070  60.803 103.110  1.00100.30           C  
ATOM   2139  C   LYS A 565     146.092  61.201 104.556  1.00100.30           C  
ATOM   2140  O   LYS A 565     145.257  60.760 105.343  1.00100.30           O  
ATOM   2141  CB  LYS A 565     147.212  59.787 102.924  1.00100.30           C  
ATOM   2142  CG  LYS A 565     147.196  59.081 101.567  1.00100.30           C  
ATOM   2143  CD  LYS A 565     145.927  58.268 101.310  1.00100.30           C  
ATOM   2144  CE  LYS A 565     145.881  57.663  99.905  1.00100.30           C  
ATOM   2145  NZ  LYS A 565     144.556  57.057  99.651  1.00100.30           N1+
ATOM   2146  N   ALA A 566     147.066  62.049 104.943  1.00 50.42           N  
ATOM   2147  CA  ALA A 566     147.262  62.397 106.325  1.00 50.42           C  
ATOM   2148  C   ALA A 566     146.123  63.185 106.909  1.00 50.42           C  
ATOM   2149  O   ALA A 566     145.654  62.881 108.004  1.00 50.42           O  
ATOM   2150  CB  ALA A 566     148.541  63.223 106.542  1.00 50.42           C  
ATOM   2151  N   PHE A 567     145.669  64.242 106.207  1.00 79.08           N  
ATOM   2152  CA  PHE A 567     144.657  65.138 106.708  1.00 79.08           C  
ATOM   2153  C   PHE A 567     143.265  64.587 106.666  1.00 79.08           C  
ATOM   2154  O   PHE A 567     142.453  64.891 107.538  1.00 79.08           O  
ATOM   2155  CB  PHE A 567     144.674  66.507 106.010  1.00 79.08           C  
ATOM   2156  CG  PHE A 567     145.946  67.146 106.449  1.00 79.08           C  
ATOM   2157  CD1 PHE A 567     146.067  67.640 107.729  1.00 79.08           C  
ATOM   2158  CD2 PHE A 567     147.015  67.256 105.591  1.00 79.08           C  
ATOM   2159  CE1 PHE A 567     147.234  68.231 108.153  1.00 79.08           C  
ATOM   2160  CE2 PHE A 567     148.185  67.846 106.009  1.00 79.08           C  
ATOM   2161  CZ  PHE A 567     148.298  68.335 107.289  1.00 79.08           C  
ATOM   2162  N   VAL A 568     142.922  63.829 105.606  1.00 43.87           N  
ATOM   2163  CA  VAL A 568     141.609  63.253 105.494  1.00 43.87           C  
ATOM   2164  C   VAL A 568     141.439  62.258 106.599  1.00 43.87           C  
ATOM   2165  O   VAL A 568     140.357  62.137 107.176  1.00 43.87           O  
ATOM   2166  CB  VAL A 568     141.397  62.541 104.190  1.00 43.87           C  
ATOM   2167  CG1 VAL A 568     140.058  61.791 104.245  1.00 43.87           C  
ATOM   2168  CG2 VAL A 568     141.461  63.584 103.061  1.00 43.87           C  
ATOM   2169  N   THR A 569     142.501  61.482 106.894  1.00107.99           N  
ATOM   2170  CA  THR A 569     142.409  60.526 107.960  1.00107.99           C  
ATOM   2171  C   THR A 569     142.286  61.258 109.264  1.00107.99           C  
ATOM   2172  O   THR A 569     141.454  60.912 110.101  1.00107.99           O  
ATOM   2173  CB  THR A 569     143.576  59.572 108.039  1.00107.99           C  
ATOM   2174  CG2 THR A 569     144.833  60.318 108.508  1.00107.99           C  
ATOM   2175  OG1 THR A 569     143.276  58.517 108.943  1.00107.99           O  
ATOM   2176  N   LEU A 570     143.086  62.327 109.456  1.00 43.87           N  
ATOM   2177  CA  LEU A 570     143.109  63.071 110.687  1.00 43.87           C  
ATOM   2178  C   LEU A 570     141.757  63.681 110.930  1.00 43.87           C  
ATOM   2179  O   LEU A 570     141.264  63.673 112.056  1.00 43.87           O  
ATOM   2180  CB  LEU A 570     144.153  64.205 110.661  1.00 43.87           C  
ATOM   2181  CG  LEU A 570     144.234  65.023 111.964  1.00 43.87           C  
ATOM   2182  CD1 LEU A 570     144.704  64.154 113.144  1.00 43.87           C  
ATOM   2183  CD2 LEU A 570     145.094  66.283 111.781  1.00 43.87           C  
ATOM   2184  N   THR A 571     141.120  64.229 109.878  1.00 38.02           N  
ATOM   2185  CA  THR A 571     139.816  64.821 110.011  1.00 38.02           C  
ATOM   2186  C   THR A 571     138.822  63.757 110.396  1.00 38.02           C  
ATOM   2187  O   THR A 571     137.916  64.004 111.191  1.00 38.02           O  
ATOM   2188  CB  THR A 571     139.325  65.469 108.749  1.00 38.02           C  
ATOM   2189  CG2 THR A 571     137.917  66.035 109.001  1.00 38.02           C  
ATOM   2190  OG1 THR A 571     140.206  66.512 108.356  1.00 38.02           O  
ATOM   2191  N   VAL A 572     138.955  62.544 109.822  1.00 41.07           N  
ATOM   2192  CA  VAL A 572     138.050  61.451 110.084  1.00 41.07           C  
ATOM   2193  C   VAL A 572     138.142  61.013 111.520  1.00 41.07           C  
ATOM   2194  O   VAL A 572     137.139  60.649 112.129  1.00 41.07           O  
ATOM   2195  CB  VAL A 572     138.325  60.232 109.251  1.00 41.07           C  
ATOM   2196  CG1 VAL A 572     137.381  59.111 109.717  1.00 41.07           C  
ATOM   2197  CG2 VAL A 572     138.163  60.592 107.766  1.00 41.07           C  
ATOM   2198  N   LEU A 573     139.358  60.999 112.095  1.00 99.69           N  
ATOM   2199  CA  LEU A 573     139.561  60.596 113.465  1.00 99.69           C  
ATOM   2200  C   LEU A 573     138.843  61.538 114.383  1.00 99.69           C  
ATOM   2201  O   LEU A 573     138.363  61.131 115.442  1.00 99.69           O  
ATOM   2202  CB  LEU A 573     141.045  60.610 113.872  1.00 99.69           C  
ATOM   2203  CG  LEU A 573     141.842  59.353 113.473  1.00 99.69           C  
ATOM   2204  CD1 LEU A 573     141.646  58.963 112.003  1.00 99.69           C  
ATOM   2205  CD2 LEU A 573     143.331  59.547 113.808  1.00 99.69           C  
ATOM   2206  N   SER A 574     138.808  62.835 114.028  1.00 73.65           N  
ATOM   2207  CA  SER A 574     138.148  63.822 114.835  1.00 73.65           C  
ATOM   2208  C   SER A 574     136.668  63.573 114.809  1.00 73.65           C  
ATOM   2209  O   SER A 574     135.992  63.733 115.824  1.00 73.65           O  
ATOM   2210  CB  SER A 574     138.392  65.259 114.336  1.00 73.65           C  
ATOM   2211  OG  SER A 574     137.763  66.193 115.202  1.00 73.65           O  
ATOM   2212  N   ILE A 575     136.115  63.197 113.640  1.00147.62           N  
ATOM   2213  CA  ILE A 575     134.706  62.923 113.544  1.00147.62           C  
ATOM   2214  C   ILE A 575     134.391  61.686 114.335  1.00147.62           C  
ATOM   2215  O   ILE A 575     133.320  61.569 114.925  1.00147.62           O  
ATOM   2216  CB  ILE A 575     134.150  62.769 112.148  1.00147.62           C  
ATOM   2217  CG1 ILE A 575     132.619  62.908 112.203  1.00147.62           C  
ATOM   2218  CG2 ILE A 575     134.582  61.422 111.556  1.00147.62           C  
ATOM   2219  CD1 ILE A 575     132.131  64.306 112.582  1.00147.62           C  
ATOM   2220  N   LEU A 576     135.338  60.728 114.342  1.00171.32           N  
ATOM   2221  CA  LEU A 576     135.254  59.434 114.975  1.00171.32           C  
ATOM   2222  C   LEU A 576     135.118  59.502 116.473  1.00171.32           C  
ATOM   2223  O   LEU A 576     134.555  58.595 117.079  1.00171.32           O  
ATOM   2224  CB  LEU A 576     136.502  58.569 114.719  1.00171.32           C  
ATOM   2225  CG  LEU A 576     136.526  57.878 113.349  1.00171.32           C  
ATOM   2226  CD1 LEU A 576     137.822  57.079 113.140  1.00171.32           C  
ATOM   2227  CD2 LEU A 576     135.295  56.975 113.207  1.00171.32           C  
ATOM   2228  N   ASN A 577     135.658  60.545 117.123  1.00 53.78           N  
ATOM   2229  CA  ASN A 577     135.760  60.602 118.562  1.00 53.78           C  
ATOM   2230  C   ASN A 577     134.437  60.522 119.281  1.00 53.78           C  
ATOM   2231  O   ASN A 577     134.334  59.824 120.290  1.00 53.78           O  
ATOM   2232  CB  ASN A 577     136.421  61.907 119.037  1.00 53.78           C  
ATOM   2233  CG  ASN A 577     137.825  61.957 118.461  1.00 53.78           C  
ATOM   2234  ND2 ASN A 577     138.299  63.189 118.126  1.00 53.78           N  
ATOM   2235  OD1 ASN A 577     138.487  60.932 118.308  1.00 53.78           O  
ATOM   2236  N   LYS A 578     133.402  61.242 118.804  1.00132.31           N  
ATOM   2237  CA  LYS A 578     132.141  61.365 119.497  1.00132.31           C  
ATOM   2238  C   LYS A 578     131.396  60.070 119.630  1.00132.31           C  
ATOM   2239  O   LYS A 578     130.853  59.767 120.693  1.00132.31           O  
ATOM   2240  CB  LYS A 578     131.182  62.351 118.805  1.00132.31           C  
ATOM   2241  CG  LYS A 578     131.712  63.784 118.763  1.00132.31           C  
ATOM   2242  CD  LYS A 578     132.062  64.342 120.143  1.00132.31           C  
ATOM   2243  CE  LYS A 578     130.885  64.355 121.119  1.00132.31           C  
ATOM   2244  NZ  LYS A 578     131.379  64.602 122.493  1.00132.31           N1+
ATOM   2245  N   ALA A 579     131.321  59.274 118.552  1.00 39.33           N  
ATOM   2246  CA  ALA A 579     130.568  58.056 118.595  1.00 39.33           C  
ATOM   2247  C   ALA A 579     131.165  57.094 119.583  1.00 39.33           C  
ATOM   2248  O   ALA A 579     130.431  56.386 120.272  1.00 39.33           O  
ATOM   2249  CB  ALA A 579     130.514  57.348 117.232  1.00 39.33           C  
ATOM   2250  N   GLN A 580     132.511  57.024 119.657  1.00 74.70           N  
ATOM   2251  CA  GLN A 580     133.187  56.045 120.472  1.00 74.70           C  
ATOM   2252  C   GLN A 580     132.959  56.246 121.944  1.00 74.70           C  
ATOM   2253  O   GLN A 580     132.582  55.317 122.655  1.00 74.70           O  
ATOM   2254  CB  GLN A 580     134.712  56.120 120.285  1.00 74.70           C  
ATOM   2255  CG  GLN A 580     135.171  55.904 118.842  1.00 74.70           C  
ATOM   2256  CD  GLN A 580     136.623  56.353 118.756  1.00 74.70           C  
ATOM   2257  NE2 GLN A 580     136.934  57.200 117.738  1.00 74.70           N  
ATOM   2258  OE1 GLN A 580     137.455  55.977 119.580  1.00 74.70           O  
ATOM   2259  N   ALA A 581     133.212  57.471 122.438  1.00 61.26           N  
ATOM   2260  CA  ALA A 581     133.144  57.787 123.837  1.00 61.26           C  
ATOM   2261  C   ALA A 581     131.751  57.808 124.397  1.00 61.26           C  
ATOM   2262  O   ALA A 581     131.546  57.405 125.539  1.00 61.26           O  
ATOM   2263  CB  ALA A 581     133.765  59.156 124.157  1.00 61.26           C  
ATOM   2264  N   PHE A 582     130.767  58.344 123.645  1.00104.30           N  
ATOM   2265  CA  PHE A 582     129.423  58.524 124.141  1.00104.30           C  
ATOM   2266  C   PHE A 582     128.680  57.240 124.346  1.00104.30           C  
ATOM   2267  O   PHE A 582     127.992  57.073 125.353  1.00104.30           O  
ATOM   2268  CB  PHE A 582     128.539  59.408 123.243  1.00104.30           C  
ATOM   2269  CG  PHE A 582     127.335  59.733 124.062  1.00104.30           C  
ATOM   2270  CD1 PHE A 582     127.335  60.847 124.870  1.00104.30           C  
ATOM   2271  CD2 PHE A 582     126.219  58.930 124.040  1.00104.30           C  
ATOM   2272  CE1 PHE A 582     126.242  61.167 125.638  1.00104.30           C  
ATOM   2273  CE2 PHE A 582     125.120  59.241 124.807  1.00104.30           C  
ATOM   2274  CZ  PHE A 582     125.130  60.359 125.606  1.00104.30           C  
ATOM   2275  N   LEU A 583     128.832  56.282 123.414  1.00119.36           N  
ATOM   2276  CA  LEU A 583     127.974  55.132 123.387  1.00119.36           C  
ATOM   2277  C   LEU A 583     128.034  54.405 124.699  1.00119.36           C  
ATOM   2278  O   LEU A 583     126.980  54.021 125.205  1.00119.36           O  
ATOM   2279  CB  LEU A 583     128.351  54.149 122.258  1.00119.36           C  
ATOM   2280  CG  LEU A 583     127.302  53.064 121.917  1.00119.36           C  
ATOM   2281  CD1 LEU A 583     127.824  52.175 120.781  1.00119.36           C  
ATOM   2282  CD2 LEU A 583     126.828  52.239 123.124  1.00119.36           C  
ATOM   2283  N   PRO A 584     129.176  54.174 125.287  1.00 76.23           N  
ATOM   2284  CA  PRO A 584     129.186  53.469 126.543  1.00 76.23           C  
ATOM   2285  C   PRO A 584     128.514  54.251 127.628  1.00 76.23           C  
ATOM   2286  O   PRO A 584     127.935  53.654 128.535  1.00 76.23           O  
ATOM   2287  CB  PRO A 584     130.652  53.141 126.819  1.00 76.23           C  
ATOM   2288  CG  PRO A 584     131.269  53.043 125.411  1.00 76.23           C  
ATOM   2289  CD  PRO A 584     130.409  53.978 124.541  1.00 76.23           C  
ATOM   2290  N   PHE A 585     128.592  55.588 127.565  1.00 48.76           N  
ATOM   2291  CA  PHE A 585     127.982  56.420 128.557  1.00 48.76           C  
ATOM   2292  C   PHE A 585     126.494  56.295 128.468  1.00 48.76           C  
ATOM   2293  O   PHE A 585     125.804  56.294 129.485  1.00 48.76           O  
ATOM   2294  CB  PHE A 585     128.326  57.911 128.382  1.00 48.76           C  
ATOM   2295  CG  PHE A 585     127.570  58.689 129.406  1.00 48.76           C  
ATOM   2296  CD1 PHE A 585     128.034  58.812 130.698  1.00 48.76           C  
ATOM   2297  CD2 PHE A 585     126.388  59.309 129.069  1.00 48.76           C  
ATOM   2298  CE1 PHE A 585     127.328  59.535 131.631  1.00 48.76           C  
ATOM   2299  CE2 PHE A 585     125.677  60.031 129.998  1.00 48.76           C  
ATOM   2300  CZ  PHE A 585     126.146  60.146 131.284  1.00 48.76           C  
ATOM   2301  N   SER A 586     125.958  56.233 127.235  1.00 78.91           N  
ATOM   2302  CA  SER A 586     124.535  56.163 127.037  1.00 78.91           C  
ATOM   2303  C   SER A 586     124.002  54.852 127.515  1.00 78.91           C  
ATOM   2304  O   SER A 586     122.938  54.790 128.130  1.00 78.91           O  
ATOM   2305  CB  SER A 586     124.131  56.352 125.566  1.00 78.91           C  
ATOM   2306  OG  SER A 586     122.717  56.296 125.441  1.00 78.91           O  
ATOM   2307  N   VAL A 587     124.756  53.762 127.287  1.00 91.18           N  
ATOM   2308  CA  VAL A 587     124.244  52.463 127.612  1.00 91.18           C  
ATOM   2309  C   VAL A 587     123.912  52.410 129.072  1.00 91.18           C  
ATOM   2310  O   VAL A 587     122.914  51.804 129.460  1.00 91.18           O  
ATOM   2311  CB  VAL A 587     125.199  51.340 127.320  1.00 91.18           C  
ATOM   2312  CG1 VAL A 587     126.387  51.407 128.292  1.00 91.18           C  
ATOM   2313  CG2 VAL A 587     124.416  50.021 127.415  1.00 91.18           C  
ATOM   2314  N   HIS A 588     124.748  53.034 129.923  1.00109.07           N  
ATOM   2315  CA  HIS A 588     124.503  53.025 131.340  1.00109.07           C  
ATOM   2316  C   HIS A 588     123.226  53.763 131.642  1.00109.07           C  
ATOM   2317  O   HIS A 588     122.421  53.325 132.462  1.00109.07           O  
ATOM   2318  CB  HIS A 588     125.622  53.699 132.159  1.00109.07           C  
ATOM   2319  CG  HIS A 588     125.454  53.541 133.644  1.00109.07           C  
ATOM   2320  CD2 HIS A 588     124.873  54.370 134.555  1.00109.07           C  
ATOM   2321  ND1 HIS A 588     125.900  52.452 134.358  1.00109.07           N  
ATOM   2322  CE1 HIS A 588     125.573  52.673 135.655  1.00109.07           C  
ATOM   2323  NE2 HIS A 588     124.948  53.826 135.825  1.00109.07           N  
ATOM   2324  N   CYS A 589     122.978  54.898 130.968  1.00 85.75           N  
ATOM   2325  CA  CYS A 589     121.815  55.675 131.303  1.00 85.75           C  
ATOM   2326  C   CYS A 589     120.601  54.849 131.034  1.00 85.75           C  
ATOM   2327  O   CYS A 589     119.571  55.016 131.686  1.00 85.75           O  
ATOM   2328  CB  CYS A 589     121.672  56.986 130.506  1.00 85.75           C  
ATOM   2329  SG  CYS A 589     120.983  56.752 128.842  1.00 85.75           S  
ATOM   2330  N   LEU A 590     120.684  53.965 130.023  1.00 90.95           N  
ATOM   2331  CA  LEU A 590     119.584  53.115 129.674  1.00 90.95           C  
ATOM   2332  C   LEU A 590     119.324  52.169 130.814  1.00 90.95           C  
ATOM   2333  O   LEU A 590     118.165  51.894 131.129  1.00 90.95           O  
ATOM   2334  CB  LEU A 590     119.857  52.315 128.379  1.00 90.95           C  
ATOM   2335  CG  LEU A 590     118.654  51.550 127.773  1.00 90.95           C  
ATOM   2336  CD1 LEU A 590     119.060  50.872 126.456  1.00 90.95           C  
ATOM   2337  CD2 LEU A 590     118.017  50.544 128.747  1.00 90.95           C  
ATOM   2338  N   VAL A 591     120.377  51.633 131.470  1.00102.88           N  
ATOM   2339  CA  VAL A 591     120.115  50.679 132.515  1.00102.88           C  
ATOM   2340  C   VAL A 591     119.384  51.353 133.636  1.00102.88           C  
ATOM   2341  O   VAL A 591     118.438  50.791 134.185  1.00102.88           O  
ATOM   2342  CB  VAL A 591     121.328  49.995 133.103  1.00102.88           C  
ATOM   2343  CG1 VAL A 591     122.059  49.236 131.987  1.00102.88           C  
ATOM   2344  CG2 VAL A 591     122.190  50.999 133.881  1.00102.88           C  
ATOM   2345  N   GLN A 592     119.792  52.586 133.996  1.00 44.63           N  
ATOM   2346  CA  GLN A 592     119.174  53.284 135.091  1.00 44.63           C  
ATOM   2347  C   GLN A 592     117.735  53.534 134.759  1.00 44.63           C  
ATOM   2348  O   GLN A 592     116.854  53.406 135.610  1.00 44.63           O  
ATOM   2349  CB  GLN A 592     119.826  54.650 135.366  1.00 44.63           C  
ATOM   2350  CG  GLN A 592     121.286  54.564 135.806  1.00 44.63           C  
ATOM   2351  CD  GLN A 592     121.782  55.983 136.037  1.00 44.63           C  
ATOM   2352  NE2 GLN A 592     123.130  56.167 136.039  1.00 44.63           N  
ATOM   2353  OE1 GLN A 592     120.988  56.906 136.214  1.00 44.63           O  
ATOM   2354  N   ALA A 593     117.465  53.908 133.496  1.00 33.68           N  
ATOM   2355  CA  ALA A 593     116.135  54.198 133.044  1.00 33.68           C  
ATOM   2356  C   ALA A 593     115.302  52.959 133.133  1.00 33.68           C  
ATOM   2357  O   ALA A 593     114.117  53.020 133.452  1.00 33.68           O  
ATOM   2358  CB  ALA A 593     116.091  54.683 131.586  1.00 33.68           C  
ATOM   2359  N   ARG A 594     115.904  51.793 132.837  1.00196.44           N  
ATOM   2360  CA  ARG A 594     115.171  50.560 132.839  1.00196.44           C  
ATOM   2361  C   ARG A 594     114.627  50.293 134.207  1.00196.44           C  
ATOM   2362  O   ARG A 594     113.509  49.796 134.331  1.00196.44           O  
ATOM   2363  CB  ARG A 594     116.026  49.347 132.431  1.00196.44           C  
ATOM   2364  CG  ARG A 594     116.347  49.290 130.936  1.00196.44           C  
ATOM   2365  CD  ARG A 594     115.219  48.683 130.093  1.00196.44           C  
ATOM   2366  NE  ARG A 594     115.008  47.283 130.565  1.00196.44           N  
ATOM   2367  CZ  ARG A 594     113.839  46.629 130.295  1.00196.44           C  
ATOM   2368  NH1 ARG A 594     112.856  47.246 129.575  1.00196.44           N1+
ATOM   2369  NH2 ARG A 594     113.652  45.355 130.747  1.00196.44           N  
ATOM   2370  N   VAL A 595     115.399  50.592 135.271  1.00 35.50           N  
ATOM   2371  CA  VAL A 595     114.949  50.331 136.614  1.00 35.50           C  
ATOM   2372  C   VAL A 595     113.717  51.129 136.926  1.00 35.50           C  
ATOM   2373  O   VAL A 595     112.726  50.592 137.422  1.00 35.50           O  
ATOM   2374  CB  VAL A 595     115.968  50.711 137.649  1.00 35.50           C  
ATOM   2375  CG1 VAL A 595     115.326  50.579 139.042  1.00 35.50           C  
ATOM   2376  CG2 VAL A 595     117.219  49.841 137.449  1.00 35.50           C  
ATOM   2377  N   SER A 596     113.738  52.437 136.607  1.00 43.18           N  
ATOM   2378  CA  SER A 596     112.661  53.324 136.941  1.00 43.18           C  
ATOM   2379  C   SER A 596     111.418  52.854 136.255  1.00 43.18           C  
ATOM   2380  O   SER A 596     110.306  53.054 136.743  1.00 43.18           O  
ATOM   2381  CB  SER A 596     112.934  54.765 136.485  1.00 43.18           C  
ATOM   2382  OG  SER A 596     114.049  55.298 137.186  1.00 43.18           O  
ATOM   2383  N   PHE A 597     111.595  52.178 135.112  1.00 49.90           N  
ATOM   2384  CA  PHE A 597     110.513  51.699 134.301  1.00 49.90           C  
ATOM   2385  C   PHE A 597     109.668  50.745 135.093  1.00 49.90           C  
ATOM   2386  O   PHE A 597     108.444  50.748 134.962  1.00 49.90           O  
ATOM   2387  CB  PHE A 597     111.031  50.960 133.056  1.00 49.90           C  
ATOM   2388  CG  PHE A 597     109.858  50.435 132.311  1.00 49.90           C  
ATOM   2389  CD1 PHE A 597     109.115  51.266 131.508  1.00 49.90           C  
ATOM   2390  CD2 PHE A 597     109.513  49.107 132.408  1.00 49.90           C  
ATOM   2391  CE1 PHE A 597     108.034  50.776 130.818  1.00 49.90           C  
ATOM   2392  CE2 PHE A 597     108.432  48.611 131.721  1.00 49.90           C  
ATOM   2393  CZ  PHE A 597     107.689  49.450 130.923  1.00 49.90           C  
ATOM   2394  N   ASP A 598     110.298  49.884 135.916  1.00 31.89           N  
ATOM   2395  CA  ASP A 598     109.576  48.895 136.673  1.00 31.89           C  
ATOM   2396  C   ASP A 598     108.650  49.543 137.666  1.00 31.89           C  
ATOM   2397  O   ASP A 598     107.497  49.133 137.801  1.00 31.89           O  
ATOM   2398  CB  ASP A 598     110.504  47.968 137.480  1.00 31.89           C  
ATOM   2399  CG  ASP A 598     111.272  47.079 136.511  1.00 31.89           C  
ATOM   2400  OD1 ASP A 598     110.989  47.154 135.286  1.00 31.89           O  
ATOM   2401  OD2 ASP A 598     112.157  46.316 136.982  1.00 31.89           O1-
ATOM   2402  N   ARG A 599     109.123  50.596 138.359  1.00 96.67           N  
ATOM   2403  CA  ARG A 599     108.381  51.217 139.425  1.00 96.67           C  
ATOM   2404  C   ARG A 599     107.093  51.738 138.878  1.00 96.67           C  
ATOM   2405  O   ARG A 599     106.057  51.669 139.539  1.00 96.67           O  
ATOM   2406  CB  ARG A 599     109.100  52.440 140.011  1.00 96.67           C  
ATOM   2407  CG  ARG A 599     110.556  52.192 140.394  1.00 96.67           C  
ATOM   2408  CD  ARG A 599     111.243  53.450 140.923  1.00 96.67           C  
ATOM   2409  NE  ARG A 599     112.702  53.292 140.679  1.00 96.67           N  
ATOM   2410  CZ  ARG A 599     113.376  54.314 140.075  1.00 96.67           C  
ATOM   2411  NH1 ARG A 599     112.727  55.478 139.786  1.00 96.67           N1+
ATOM   2412  NH2 ARG A 599     114.693  54.175 139.748  1.00 96.67           N  
ATOM   2413  N   LEU A 600     107.134  52.323 137.669  1.00 46.80           N  
ATOM   2414  CA  LEU A 600     105.939  52.841 137.077  1.00 46.80           C  
ATOM   2415  C   LEU A 600     104.999  51.715 136.792  1.00 46.80           C  
ATOM   2416  O   LEU A 600     103.799  51.830 137.031  1.00 46.80           O  
ATOM   2417  CB  LEU A 600     106.175  53.584 135.752  1.00 46.80           C  
ATOM   2418  CG  LEU A 600     106.922  54.919 135.921  1.00 46.80           C  
ATOM   2419  CD1 LEU A 600     107.103  55.636 134.574  1.00 46.80           C  
ATOM   2420  CD2 LEU A 600     106.244  55.809 136.974  1.00 46.80           C  
ATOM   2421  N   ALA A 601     105.519  50.586 136.275  1.00 29.41           N  
ATOM   2422  CA  ALA A 601     104.642  49.508 135.911  1.00 29.41           C  
ATOM   2423  C   ALA A 601     103.928  49.004 137.125  1.00 29.41           C  
ATOM   2424  O   ALA A 601     102.711  48.829 137.107  1.00 29.41           O  
ATOM   2425  CB  ALA A 601     105.384  48.318 135.277  1.00 29.41           C  
ATOM   2426  N   ALA A 602     104.664  48.796 138.232  1.00 28.66           N  
ATOM   2427  CA  ALA A 602     104.075  48.253 139.423  1.00 28.66           C  
ATOM   2428  C   ALA A 602     103.042  49.204 139.945  1.00 28.66           C  
ATOM   2429  O   ALA A 602     101.973  48.791 140.391  1.00 28.66           O  
ATOM   2430  CB  ALA A 602     105.106  48.037 140.543  1.00 28.66           C  
ATOM   2431  N   PHE A 603     103.358  50.512 139.916  1.00 56.20           N  
ATOM   2432  CA  PHE A 603     102.496  51.535 140.438  1.00 56.20           C  
ATOM   2433  C   PHE A 603     101.227  51.620 139.638  1.00 56.20           C  
ATOM   2434  O   PHE A 603     100.130  51.620 140.197  1.00 56.20           O  
ATOM   2435  CB  PHE A 603     103.177  52.920 140.387  1.00 56.20           C  
ATOM   2436  CG  PHE A 603     102.328  53.922 141.094  1.00 56.20           C  
ATOM   2437  CD1 PHE A 603     102.408  54.066 142.461  1.00 56.20           C  
ATOM   2438  CD2 PHE A 603     101.461  54.728 140.393  1.00 56.20           C  
ATOM   2439  CE1 PHE A 603     101.630  54.992 143.116  1.00 56.20           C  
ATOM   2440  CE2 PHE A 603     100.680  55.655 141.044  1.00 56.20           C  
ATOM   2441  CZ  PHE A 603     100.762  55.789 142.407  1.00 56.20           C  
ATOM   2442  N   LEU A 604     101.350  51.691 138.298  1.00110.42           N  
ATOM   2443  CA  LEU A 604     100.216  51.826 137.424  1.00110.42           C  
ATOM   2444  C   LEU A 604      99.367  50.587 137.403  1.00110.42           C  
ATOM   2445  O   LEU A 604      98.160  50.671 137.186  1.00110.42           O  
ATOM   2446  CB  LEU A 604     100.588  52.226 135.987  1.00110.42           C  
ATOM   2447  CG  LEU A 604     100.979  53.711 135.884  1.00110.42           C  
ATOM   2448  CD1 LEU A 604     102.215  54.043 136.730  1.00110.42           C  
ATOM   2449  CD2 LEU A 604     101.125  54.142 134.424  1.00110.42           C  
ATOM   2450  N   CYS A 605      99.981  49.404 137.595  1.00100.44           N  
ATOM   2451  CA  CYS A 605      99.319  48.121 137.559  1.00100.44           C  
ATOM   2452  C   CYS A 605      98.367  47.936 138.706  1.00100.44           C  
ATOM   2453  O   CYS A 605      97.463  47.111 138.627  1.00100.44           O  
ATOM   2454  CB  CYS A 605     100.286  46.925 137.593  1.00100.44           C  
ATOM   2455  SG  CYS A 605     101.159  46.681 136.018  1.00100.44           S  
ATOM   2456  N   LEU A 606      98.556  48.688 139.803  1.00124.71           N  
ATOM   2457  CA  LEU A 606      97.861  48.565 141.059  1.00124.71           C  
ATOM   2458  C   LEU A 606      96.365  48.478 140.861  1.00124.71           C  
ATOM   2459  O   LEU A 606      95.794  49.097 139.964  1.00124.71           O  
ATOM   2460  CB  LEU A 606      98.262  49.775 141.919  1.00124.71           C  
ATOM   2461  CG  LEU A 606      97.722  49.909 143.339  1.00124.71           C  
ATOM   2462  CD1 LEU A 606      98.375  51.148 143.957  1.00124.71           C  
ATOM   2463  CD2 LEU A 606      96.190  49.972 143.394  1.00124.71           C  
ATOM   2464  N   GLU A 607      95.702  47.660 141.718  1.00 80.25           N  
ATOM   2465  CA  GLU A 607      94.294  47.354 141.635  1.00 80.25           C  
ATOM   2466  C   GLU A 607      93.474  48.473 142.201  1.00 80.25           C  
ATOM   2467  O   GLU A 607      93.669  48.903 143.337  1.00 80.25           O  
ATOM   2468  CB  GLU A 607      93.896  46.078 142.403  1.00 80.25           C  
ATOM   2469  CG  GLU A 607      94.477  44.784 141.828  1.00 80.25           C  
ATOM   2470  CD  GLU A 607      95.899  44.608 142.349  1.00 80.25           C  
ATOM   2471  OE1 GLU A 607      96.391  45.521 143.066  1.00 80.25           O  
ATOM   2472  OE2 GLU A 607      96.510  43.550 142.044  1.00 80.25           O1-
ATOM   2473  N   GLU A 608      92.489  48.941 141.408  1.00 91.59           N  
ATOM   2474  CA  GLU A 608      91.655  50.052 141.768  1.00 91.59           C  
ATOM   2475  C   GLU A 608      90.504  49.557 142.598  1.00 91.59           C  
ATOM   2476  O   GLU A 608      90.130  48.387 142.535  1.00 91.59           O  
ATOM   2477  CB  GLU A 608      91.057  50.751 140.533  1.00 91.59           C  
ATOM   2478  CG  GLU A 608      92.100  51.137 139.476  1.00 91.59           C  
ATOM   2479  CD  GLU A 608      93.173  52.019 140.102  1.00 91.59           C  
ATOM   2480  OE1 GLU A 608      93.834  51.565 141.075  1.00 91.59           O  
ATOM   2481  OE2 GLU A 608      93.340  53.166 139.609  1.00 91.59           O1-
ATOM   2482  N   VAL A 609      89.926  50.453 143.425  1.00101.43           N  
ATOM   2483  CA  VAL A 609      88.778  50.148 144.238  1.00101.43           C  
ATOM   2484  C   VAL A 609      87.555  50.384 143.398  1.00101.43           C  
ATOM   2485  O   VAL A 609      87.630  51.060 142.373  1.00101.43           O  
ATOM   2486  CB  VAL A 609      88.672  50.994 145.470  1.00101.43           C  
ATOM   2487  CG1 VAL A 609      88.479  52.458 145.045  1.00101.43           C  
ATOM   2488  CG2 VAL A 609      87.535  50.438 146.343  1.00101.43           C  
ATOM   2489  N   ASP A 610      86.398  49.803 143.793  1.00 56.96           N  
ATOM   2490  CA  ASP A 610      85.190  49.929 143.016  1.00 56.96           C  
ATOM   2491  C   ASP A 610      84.299  51.000 143.589  1.00 56.96           C  
ATOM   2492  O   ASP A 610      83.992  51.009 144.779  1.00 56.96           O  
ATOM   2493  CB  ASP A 610      84.371  48.624 142.977  1.00 56.96           C  
ATOM   2494  CG  ASP A 610      83.312  48.735 141.890  1.00 56.96           C  
ATOM   2495  OD1 ASP A 610      83.376  49.705 141.087  1.00 56.96           O  
ATOM   2496  OD2 ASP A 610      82.417  47.849 141.851  1.00 56.96           O1-
ATOM   2497  N   PRO A 611      83.907  51.932 142.751  1.00 73.53           N  
ATOM   2498  CA  PRO A 611      82.997  52.982 143.153  1.00 73.53           C  
ATOM   2499  C   PRO A 611      81.591  52.497 143.370  1.00 73.53           C  
ATOM   2500  O   PRO A 611      80.799  53.215 143.979  1.00 73.53           O  
ATOM   2501  CB  PRO A 611      83.096  54.054 142.072  1.00 73.53           C  
ATOM   2502  CG  PRO A 611      84.515  53.875 141.509  1.00 73.53           C  
ATOM   2503  CD  PRO A 611      84.819  52.383 141.713  1.00 73.53           C  
ATOM   2504  N   ASN A 612      81.272  51.288 142.872  1.00 78.63           N  
ATOM   2505  CA  ASN A 612      79.981  50.651 142.888  1.00 78.63           C  
ATOM   2506  C   ASN A 612      79.572  50.257 144.275  1.00 78.63           C  
ATOM   2507  O   ASN A 612      78.419  49.889 144.493  1.00 78.63           O  
ATOM   2508  CB  ASN A 612      79.923  49.385 142.014  1.00 78.63           C  
ATOM   2509  CG  ASN A 612      79.969  49.818 140.554  1.00 78.63           C  
ATOM   2510  ND2 ASN A 612      80.202  48.841 139.635  1.00 78.63           N  
ATOM   2511  OD1 ASN A 612      79.791  50.992 140.235  1.00 78.63           O  
ATOM   2512  N   GLY A 613      80.506  50.285 145.240  1.00 45.16           N  
ATOM   2513  CA  GLY A 613      80.249  49.807 146.574  1.00 45.16           C  
ATOM   2514  C   GLY A 613      79.046  50.482 147.165  1.00 45.16           C  
ATOM   2515  O   GLY A 613      78.288  49.839 147.892  1.00 45.16           O  
ATOM   2516  N   MET A 614      78.849  51.795 146.929  1.00 43.13           N  
ATOM   2517  CA  MET A 614      77.656  52.410 147.447  1.00 43.13           C  
ATOM   2518  C   MET A 614      76.933  53.060 146.306  1.00 43.13           C  
ATOM   2519  O   MET A 614      77.554  53.584 145.381  1.00 43.13           O  
ATOM   2520  CB  MET A 614      77.885  53.470 148.539  1.00 43.13           C  
ATOM   2521  CG  MET A 614      78.315  52.873 149.881  1.00 43.13           C  
ATOM   2522  SD  MET A 614      78.379  54.064 151.252  1.00 43.13           S  
ATOM   2523  CE  MET A 614      76.584  54.319 151.379  1.00 43.13           C  
ATOM   2524  N   VAL A 615      75.585  52.995 146.340  1.00 32.59           N  
ATOM   2525  CA  VAL A 615      74.731  53.534 145.316  1.00 32.59           C  
ATOM   2526  C   VAL A 615      74.833  55.029 145.292  1.00 32.59           C  
ATOM   2527  O   VAL A 615      74.972  55.631 144.228  1.00 32.59           O  
ATOM   2528  CB  VAL A 615      73.284  53.195 145.530  1.00 32.59           C  
ATOM   2529  CG1 VAL A 615      72.454  53.838 144.405  1.00 32.59           C  
ATOM   2530  CG2 VAL A 615      73.145  51.665 145.609  1.00 32.59           C  
ATOM   2531  N   LEU A 616      74.800  55.665 146.478  1.00 93.49           N  
ATOM   2532  CA  LEU A 616      74.873  57.095 146.561  1.00 93.49           C  
ATOM   2533  C   LEU A 616      73.839  57.721 145.687  1.00 93.49           C  
ATOM   2534  O   LEU A 616      74.157  58.447 144.744  1.00 93.49           O  
ATOM   2535  CB  LEU A 616      76.248  57.662 146.167  1.00 93.49           C  
ATOM   2536  CG  LEU A 616      76.325  59.198 146.257  1.00 93.49           C  
ATOM   2537  CD1 LEU A 616      76.119  59.689 147.700  1.00 93.49           C  
ATOM   2538  CD2 LEU A 616      77.623  59.728 145.623  1.00 93.49           C  
ATOM   2539  N   SER A 617      72.556  57.433 145.975  1.00 58.24           N  
ATOM   2540  CA  SER A 617      71.493  58.026 145.224  1.00 58.24           C  
ATOM   2541  C   SER A 617      71.636  59.540 145.328  1.00 58.24           C  
ATOM   2542  O   SER A 617      71.511  60.077 146.459  1.00 58.24           O  
ATOM   2543  CB  SER A 617      70.097  57.629 145.738  1.00 58.24           C  
ATOM   2544  OG  SER A 617      69.921  58.069 147.077  1.00 58.24           O  
ATOM   2545  OXT SER A 617      71.878  60.182 144.270  1.00 58.24           O1-
ATOM   2546  N   LYS A 624      63.356  58.442 151.781  1.00 54.12           N  
ATOM   2547  CA  LYS A 624      63.245  57.482 152.904  1.00 54.12           C  
ATOM   2548  C   LYS A 624      64.348  57.720 153.875  1.00 54.12           C  
ATOM   2549  O   LYS A 624      64.672  58.864 154.193  1.00 54.12           O  
ATOM   2550  CB  LYS A 624      63.344  56.039 152.382  1.00 54.12           C  
ATOM   2551  CG  LYS A 624      62.147  55.621 151.526  1.00 54.12           C  
ATOM   2552  CD  LYS A 624      62.398  54.358 150.703  1.00 54.12           C  
ATOM   2553  CE  LYS A 624      63.230  54.617 149.445  1.00 54.12           C  
ATOM   2554  NZ  LYS A 624      64.527  55.232 149.809  1.00 54.12           N1+
ATOM   2555  N   ASP A 625      64.956  56.633 154.383  1.00144.50           N  
ATOM   2556  CA  ASP A 625      66.010  56.821 155.329  1.00144.50           C  
ATOM   2557  C   ASP A 625      67.180  57.383 154.596  1.00144.50           C  
ATOM   2558  O   ASP A 625      67.365  57.140 153.406  1.00144.50           O  
ATOM   2559  CB  ASP A 625      66.474  55.531 156.026  1.00144.50           C  
ATOM   2560  CG  ASP A 625      65.372  55.073 156.973  1.00144.50           C  
ATOM   2561  OD1 ASP A 625      64.291  55.720 156.989  1.00144.50           O  
ATOM   2562  OD2 ASP A 625      65.603  54.065 157.692  1.00144.50           O1-
ATOM   2563  N   ARG A 626      67.991  58.181 155.313  1.00135.12           N  
ATOM   2564  CA  ARG A 626      69.151  58.801 154.748  1.00135.12           C  
ATOM   2565  C   ARG A 626      70.106  57.740 154.284  1.00135.12           C  
ATOM   2566  O   ARG A 626      70.554  57.751 153.137  1.00135.12           O  
ATOM   2567  CB  ARG A 626      69.898  59.647 155.795  1.00135.12           C  
ATOM   2568  CG  ARG A 626      70.265  58.840 157.048  1.00135.12           C  
ATOM   2569  CD  ARG A 626      71.585  59.251 157.688  1.00135.12           C  
ATOM   2570  NE  ARG A 626      71.853  58.335 158.831  1.00135.12           N  
ATOM   2571  CZ  ARG A 626      73.122  58.248 159.323  1.00135.12           C  
ATOM   2572  NH1 ARG A 626      74.111  59.019 158.784  1.00135.12           N1+
ATOM   2573  NH2 ARG A 626      73.412  57.388 160.340  1.00135.12           N  
ATOM   2574  N   ILE A 627      70.412  56.769 155.166  1.00 43.87           N  
ATOM   2575  CA  ILE A 627      71.367  55.747 154.872  1.00 43.87           C  
ATOM   2576  C   ILE A 627      70.736  54.434 155.194  1.00 43.87           C  
ATOM   2577  O   ILE A 627      69.951  54.330 156.135  1.00 43.87           O  
ATOM   2578  CB  ILE A 627      72.606  55.833 155.716  1.00 43.87           C  
ATOM   2579  CG1 ILE A 627      72.243  55.644 157.198  1.00 43.87           C  
ATOM   2580  CG2 ILE A 627      73.309  57.165 155.412  1.00 43.87           C  
ATOM   2581  CD1 ILE A 627      73.450  55.413 158.105  1.00 43.87           C  
ATOM   2582  N   SER A 628      71.046  53.399 154.390  1.00 74.27           N  
ATOM   2583  CA  SER A 628      70.535  52.089 154.660  1.00 74.27           C  
ATOM   2584  C   SER A 628      71.687  51.140 154.564  1.00 74.27           C  
ATOM   2585  O   SER A 628      72.436  51.157 153.590  1.00 74.27           O  
ATOM   2586  CB  SER A 628      69.477  51.632 153.642  1.00 74.27           C  
ATOM   2587  OG  SER A 628      69.013  50.331 153.965  1.00 74.27           O  
ATOM   2588  N   ILE A 629      71.867  50.295 155.602  1.00 91.55           N  
ATOM   2589  CA  ILE A 629      72.925  49.325 155.593  1.00 91.55           C  
ATOM   2590  C   ILE A 629      72.328  48.008 155.976  1.00 91.55           C  
ATOM   2591  O   ILE A 629      71.548  47.929 156.925  1.00 91.55           O  
ATOM   2592  CB  ILE A 629      74.024  49.624 156.573  1.00 91.55           C  
ATOM   2593  CG1 ILE A 629      73.476  49.619 158.010  1.00 91.55           C  
ATOM   2594  CG2 ILE A 629      74.695  50.942 156.158  1.00 91.55           C  
ATOM   2595  CD1 ILE A 629      74.565  49.642 159.080  1.00 91.55           C  
ATOM   2596  N   HIS A 630      72.669  46.936 155.229  1.00 55.34           N  
ATOM   2597  CA  HIS A 630      72.134  45.650 155.562  1.00 55.34           C  
ATOM   2598  C   HIS A 630      73.096  44.607 155.072  1.00 55.34           C  
ATOM   2599  O   HIS A 630      73.566  44.673 153.939  1.00 55.34           O  
ATOM   2600  CB  HIS A 630      70.773  45.388 154.896  1.00 55.34           C  
ATOM   2601  CG  HIS A 630      70.060  44.187 155.438  1.00 55.34           C  
ATOM   2602  CD2 HIS A 630      70.078  42.894 155.017  1.00 55.34           C  
ATOM   2603  ND1 HIS A 630      69.212  44.220 156.522  1.00 55.34           N  
ATOM   2604  CE1 HIS A 630      68.760  42.954 156.703  1.00 55.34           C  
ATOM   2605  NE2 HIS A 630      69.259  42.114 155.814  1.00 55.34           N  
ATOM   2606  N   ASN A 631      73.405  43.619 155.941  1.00105.73           N  
ATOM   2607  CA  ASN A 631      74.262  42.495 155.662  1.00105.73           C  
ATOM   2608  C   ASN A 631      75.507  42.921 154.946  1.00105.73           C  
ATOM   2609  O   ASN A 631      75.849  42.367 153.901  1.00105.73           O  
ATOM   2610  CB  ASN A 631      73.591  41.332 154.893  1.00105.73           C  
ATOM   2611  CG  ASN A 631      73.211  41.730 153.470  1.00105.73           C  
ATOM   2612  ND2 ASN A 631      73.883  41.098 152.470  1.00105.73           N  
ATOM   2613  OD1 ASN A 631      72.334  42.564 153.251  1.00105.73           O  
ATOM   2614  N   GLY A 632      76.255  43.888 155.513  1.00 34.45           N  
ATOM   2615  CA  GLY A 632      77.423  44.360 154.820  1.00 34.45           C  
ATOM   2616  C   GLY A 632      78.668  43.859 155.496  1.00 34.45           C  
ATOM   2617  O   GLY A 632      78.732  43.766 156.721  1.00 34.45           O  
ATOM   2618  N   THR A 633      79.696  43.517 154.683  1.00124.31           N  
ATOM   2619  CA  THR A 633      80.955  43.035 155.193  1.00124.31           C  
ATOM   2620  C   THR A 633      82.067  43.559 154.325  1.00124.31           C  
ATOM   2621  O   THR A 633      81.955  43.574 153.099  1.00124.31           O  
ATOM   2622  CB  THR A 633      81.048  41.535 155.183  1.00124.31           C  
ATOM   2623  CG2 THR A 633      80.925  41.047 153.732  1.00124.31           C  
ATOM   2624  OG1 THR A 633      82.275  41.107 155.754  1.00124.31           O  
ATOM   2625  N   PHE A 634      83.185  43.990 154.953  1.00 88.91           N  
ATOM   2626  CA  PHE A 634      84.291  44.544 154.219  1.00 88.91           C  
ATOM   2627  C   PHE A 634      85.528  44.584 155.089  1.00 88.91           C  
ATOM   2628  O   PHE A 634      85.447  44.418 156.305  1.00 88.91           O  
ATOM   2629  CB  PHE A 634      83.927  45.938 153.690  1.00 88.91           C  
ATOM   2630  CG  PHE A 634      83.305  46.665 154.831  1.00 88.91           C  
ATOM   2631  CD1 PHE A 634      84.067  47.269 155.801  1.00 88.91           C  
ATOM   2632  CD2 PHE A 634      81.933  46.729 154.922  1.00 88.91           C  
ATOM   2633  CE1 PHE A 634      83.464  47.929 156.846  1.00 88.91           C  
ATOM   2634  CE2 PHE A 634      81.321  47.387 155.961  1.00 88.91           C  
ATOM   2635  CZ  PHE A 634      82.091  47.988 156.928  1.00 88.91           C  
ATOM   2636  N   ALA A 635      86.723  44.753 154.469  1.00 58.96           N  
ATOM   2637  CA  ALA A 635      87.973  44.842 155.188  1.00 58.96           C  
ATOM   2638  C   ALA A 635      88.987  45.651 154.410  1.00 58.96           C  
ATOM   2639  O   ALA A 635      88.857  45.874 153.205  1.00 58.96           O  
ATOM   2640  CB  ALA A 635      88.613  43.473 155.479  1.00 58.96           C  
ATOM   2641  N   TRP A 636      90.037  46.131 155.113  1.00 69.71           N  
ATOM   2642  CA  TRP A 636      91.058  46.980 154.557  1.00 69.71           C  
ATOM   2643  C   TRP A 636      91.864  46.271 153.504  1.00 69.71           C  
ATOM   2644  O   TRP A 636      92.006  46.773 152.389  1.00 69.71           O  
ATOM   2645  CB  TRP A 636      92.001  47.522 155.646  1.00 69.71           C  
ATOM   2646  CG  TRP A 636      91.288  48.389 156.663  1.00 69.71           C  
ATOM   2647  CD1 TRP A 636      90.759  48.041 157.873  1.00 69.71           C  
ATOM   2648  CD2 TRP A 636      91.016  49.790 156.492  1.00 69.71           C  
ATOM   2649  CE2 TRP A 636      90.328  50.219 157.629  1.00 69.71           C  
ATOM   2650  CE3 TRP A 636      91.312  50.646 155.472  1.00 69.71           C  
ATOM   2651  NE1 TRP A 636      90.179  49.138 158.468  1.00 69.71           N  
ATOM   2652  CZ2 TRP A 636      89.926  51.519 157.761  1.00 69.71           C  
ATOM   2653  CZ3 TRP A 636      90.905  51.956 155.609  1.00 69.71           C  
ATOM   2654  CH2 TRP A 636      90.225  52.383 156.730  1.00 69.71           C  
ATOM   2655  N   SER A 637      92.402  45.075 153.829  1.00 81.77           N  
ATOM   2656  CA  SER A 637      93.222  44.321 152.915  1.00 81.77           C  
ATOM   2657  C   SER A 637      92.330  43.440 152.095  1.00 81.77           C  
ATOM   2658  O   SER A 637      91.115  43.435 152.277  1.00 81.77           O  
ATOM   2659  CB  SER A 637      94.241  43.417 153.630  1.00 81.77           C  
ATOM   2660  OG  SER A 637      95.020  42.699 152.686  1.00 81.77           O  
ATOM   2661  N   GLN A 638      92.895  42.747 151.083  1.00140.72           N  
ATOM   2662  CA  GLN A 638      92.078  41.851 150.318  1.00140.72           C  
ATOM   2663  C   GLN A 638      91.780  40.592 151.098  1.00140.72           C  
ATOM   2664  O   GLN A 638      90.632  40.163 151.192  1.00140.72           O  
ATOM   2665  CB  GLN A 638      92.739  41.423 148.996  1.00140.72           C  
ATOM   2666  CG  GLN A 638      91.780  40.714 148.037  1.00140.72           C  
ATOM   2667  CD  GLN A 638      90.883  41.780 147.421  1.00140.72           C  
ATOM   2668  NE2 GLN A 638      91.214  43.074 147.681  1.00140.72           N  
ATOM   2669  OE1 GLN A 638      89.916  41.472 146.728  1.00140.72           O  
ATOM   2670  N   GLU A 639      92.848  39.961 151.637  1.00107.12           N  
ATOM   2671  CA  GLU A 639      92.869  38.683 152.315  1.00107.12           C  
ATOM   2672  C   GLU A 639      92.476  38.642 153.768  1.00107.12           C  
ATOM   2673  O   GLU A 639      91.880  37.656 154.201  1.00107.12           O  
ATOM   2674  CB  GLU A 639      94.255  38.018 152.247  1.00107.12           C  
ATOM   2675  CG  GLU A 639      94.689  37.617 150.835  1.00107.12           C  
ATOM   2676  CD  GLU A 639      96.067  36.977 150.940  1.00107.12           C  
ATOM   2677  OE1 GLU A 639      96.565  36.843 152.090  1.00107.12           O  
ATOM   2678  OE2 GLU A 639      96.638  36.614 149.878  1.00107.12           O1-
ATOM   2679  N   SER A 640      92.812  39.683 154.558  1.00 52.04           N  
ATOM   2680  CA  SER A 640      92.751  39.608 155.998  1.00 52.04           C  
ATOM   2681  C   SER A 640      91.366  39.391 156.529  1.00 52.04           C  
ATOM   2682  O   SER A 640      90.369  39.436 155.809  1.00 52.04           O  
ATOM   2683  CB  SER A 640      93.337  40.849 156.695  1.00 52.04           C  
ATOM   2684  OG  SER A 640      94.722  40.964 156.408  1.00 52.04           O  
ATOM   2685  N   PRO A 641      91.328  39.076 157.809  1.00 87.47           N  
ATOM   2686  CA  PRO A 641      90.094  38.875 158.524  1.00 87.47           C  
ATOM   2687  C   PRO A 641      89.373  40.181 158.667  1.00 87.47           C  
ATOM   2688  O   PRO A 641      90.000  41.173 159.035  1.00 87.47           O  
ATOM   2689  CB  PRO A 641      90.467  38.194 159.843  1.00 87.47           C  
ATOM   2690  CG  PRO A 641      91.997  38.359 159.949  1.00 87.47           C  
ATOM   2691  CD  PRO A 641      92.459  38.464 158.486  1.00 87.47           C  
ATOM   2692  N   PRO A 642      88.094  40.191 158.408  1.00160.74           N  
ATOM   2693  CA  PRO A 642      87.356  41.430 158.426  1.00160.74           C  
ATOM   2694  C   PRO A 642      86.995  41.976 159.773  1.00160.74           C  
ATOM   2695  O   PRO A 642      86.741  41.200 160.694  1.00160.74           O  
ATOM   2696  CB  PRO A 642      86.142  41.221 157.514  1.00160.74           C  
ATOM   2697  CG  PRO A 642      86.086  39.702 157.272  1.00160.74           C  
ATOM   2698  CD  PRO A 642      87.545  39.257 157.440  1.00160.74           C  
ATOM   2699  N   CYS A 643      87.042  43.319 159.913  1.00101.45           N  
ATOM   2700  CA  CYS A 643      86.647  43.989 161.118  1.00101.45           C  
ATOM   2701  C   CYS A 643      85.152  43.998 161.291  1.00101.45           C  
ATOM   2702  O   CYS A 643      84.626  43.434 162.248  1.00101.45           O  
ATOM   2703  CB  CYS A 643      87.129  45.447 161.137  1.00101.45           C  
ATOM   2704  SG  CYS A 643      86.669  46.305 162.665  1.00101.45           S  
ATOM   2705  N   LEU A 644      84.418  44.600 160.324  1.00 67.38           N  
ATOM   2706  CA  LEU A 644      82.992  44.745 160.456  1.00 67.38           C  
ATOM   2707  C   LEU A 644      82.329  43.851 159.464  1.00 67.38           C  
ATOM   2708  O   LEU A 644      82.711  43.826 158.295  1.00 67.38           O  
ATOM   2709  CB  LEU A 644      82.459  46.158 160.143  1.00 67.38           C  
ATOM   2710  CG  LEU A 644      82.907  47.253 161.127  1.00 67.38           C  
ATOM   2711  CD1 LEU A 644      82.264  48.604 160.771  1.00 67.38           C  
ATOM   2712  CD2 LEU A 644      82.645  46.842 162.584  1.00 67.38           C  
ATOM   2713  N   HIS A 645      81.313  43.083 159.912  1.00 54.56           N  
ATOM   2714  CA  HIS A 645      80.630  42.225 158.992  1.00 54.56           C  
ATOM   2715  C   HIS A 645      79.254  41.910 159.503  1.00 54.56           C  
ATOM   2716  O   HIS A 645      79.016  41.835 160.708  1.00 54.56           O  
ATOM   2717  CB  HIS A 645      81.356  40.892 158.746  1.00 54.56           C  
ATOM   2718  CG  HIS A 645      81.687  40.172 160.016  1.00 54.56           C  
ATOM   2719  CD2 HIS A 645      80.994  39.216 160.692  1.00 54.56           C  
ATOM   2720  ND1 HIS A 645      82.831  40.398 160.749  1.00 54.56           N  
ATOM   2721  CE1 HIS A 645      82.774  39.575 161.825  1.00 54.56           C  
ATOM   2722  NE2 HIS A 645      81.677  38.839 161.834  1.00 54.56           N  
ATOM   2723  N   GLY A 646      78.301  41.754 158.560  1.00 32.03           N  
ATOM   2724  CA  GLY A 646      76.959  41.329 158.850  1.00 32.03           C  
ATOM   2725  C   GLY A 646      76.215  42.369 159.629  1.00 32.03           C  
ATOM   2726  O   GLY A 646      75.255  42.043 160.328  1.00 32.03           O  
ATOM   2727  N   ILE A 647      76.606  43.650 159.520  1.00110.07           N  
ATOM   2728  CA  ILE A 647      75.953  44.656 160.307  1.00110.07           C  
ATOM   2729  C   ILE A 647      74.809  45.263 159.550  1.00110.07           C  
ATOM   2730  O   ILE A 647      74.924  45.582 158.367  1.00110.07           O  
ATOM   2731  CB  ILE A 647      76.899  45.716 160.824  1.00110.07           C  
ATOM   2732  CG1 ILE A 647      77.685  46.424 159.703  1.00110.07           C  
ATOM   2733  CG2 ILE A 647      77.810  45.033 161.857  1.00110.07           C  
ATOM   2734  CD1 ILE A 647      76.891  47.424 158.869  1.00110.07           C  
ATOM   2735  N   ASN A 648      73.634  45.370 160.219  1.00 94.89           N  
ATOM   2736  CA  ASN A 648      72.476  45.960 159.602  1.00 94.89           C  
ATOM   2737  C   ASN A 648      71.887  46.998 160.517  1.00 94.89           C  
ATOM   2738  O   ASN A 648      71.539  46.715 161.665  1.00 94.89           O  
ATOM   2739  CB  ASN A 648      71.367  44.944 159.262  1.00 94.89           C  
ATOM   2740  CG  ASN A 648      70.903  44.290 160.555  1.00 94.89           C  
ATOM   2741  ND2 ASN A 648      69.584  44.414 160.863  1.00 94.89           N  
ATOM   2742  OD1 ASN A 648      71.695  43.689 161.279  1.00 94.89           O  
ATOM   2743  N   LEU A 649      71.769  48.249 160.021  1.00153.11           N  
ATOM   2744  CA  LEU A 649      71.192  49.313 160.799  1.00153.11           C  
ATOM   2745  C   LEU A 649      70.506  50.254 159.851  1.00153.11           C  
ATOM   2746  O   LEU A 649      70.795  50.247 158.656  1.00153.11           O  
ATOM   2747  CB  LEU A 649      72.225  50.177 161.551  1.00153.11           C  
ATOM   2748  CG  LEU A 649      73.089  49.427 162.581  1.00153.11           C  
ATOM   2749  CD1 LEU A 649      74.052  48.441 161.900  1.00153.11           C  
ATOM   2750  CD2 LEU A 649      73.815  50.413 163.510  1.00153.11           C  
ATOM   2751  N   THR A 650      69.560  51.077 160.363  1.00106.42           N  
ATOM   2752  CA  THR A 650      68.890  52.052 159.540  1.00106.42           C  
ATOM   2753  C   THR A 650      68.799  53.344 160.304  1.00106.42           C  
ATOM   2754  O   THR A 650      68.729  53.341 161.533  1.00106.42           O  
ATOM   2755  CB  THR A 650      67.489  51.660 159.160  1.00106.42           C  
ATOM   2756  CG2 THR A 650      67.535  50.332 158.384  1.00106.42           C  
ATOM   2757  OG1 THR A 650      66.680  51.525 160.320  1.00106.42           O  
ATOM   2758  N   VAL A 651      68.809  54.492 159.583  1.00 44.04           N  
ATOM   2759  CA  VAL A 651      68.713  55.778 160.224  1.00 44.04           C  
ATOM   2760  C   VAL A 651      67.632  56.568 159.540  1.00 44.04           C  
ATOM   2761  O   VAL A 651      67.571  56.643 158.315  1.00 44.04           O  
ATOM   2762  CB  VAL A 651      69.993  56.564 160.140  1.00 44.04           C  
ATOM   2763  CG1 VAL A 651      69.795  57.927 160.823  1.00 44.04           C  
ATOM   2764  CG2 VAL A 651      71.122  55.719 160.755  1.00 44.04           C  
ATOM   2765  N   PRO A 652      66.771  57.160 160.321  1.00 61.26           N  
ATOM   2766  CA  PRO A 652      65.708  57.950 159.755  1.00 61.26           C  
ATOM   2767  C   PRO A 652      66.225  59.238 159.193  1.00 61.26           C  
ATOM   2768  O   PRO A 652      67.299  59.681 159.597  1.00 61.26           O  
ATOM   2769  CB  PRO A 652      64.678  58.123 160.869  1.00 61.26           C  
ATOM   2770  CG  PRO A 652      64.866  56.860 161.726  1.00 61.26           C  
ATOM   2771  CD  PRO A 652      66.348  56.493 161.543  1.00 61.26           C  
ATOM   2772  N   GLN A 653      65.475  59.849 158.255  1.00 45.91           N  
ATOM   2773  CA  GLN A 653      65.904  61.056 157.604  1.00 45.91           C  
ATOM   2774  C   GLN A 653      65.841  62.207 158.560  1.00 45.91           C  
ATOM   2775  O   GLN A 653      64.894  62.338 159.333  1.00 45.91           O  
ATOM   2776  CB  GLN A 653      65.025  61.433 156.397  1.00 45.91           C  
ATOM   2777  CG  GLN A 653      65.436  62.729 155.698  1.00 45.91           C  
ATOM   2778  CD  GLN A 653      64.469  62.946 154.544  1.00 45.91           C  
ATOM   2779  NE2 GLN A 653      63.625  61.918 154.263  1.00 45.91           N  
ATOM   2780  OE1 GLN A 653      64.458  64.005 153.917  1.00 45.91           O  
ATOM   2781  N   GLY A 654      66.863  63.088 158.496  1.00 38.37           N  
ATOM   2782  CA  GLY A 654      66.905  64.279 159.301  1.00 38.37           C  
ATOM   2783  C   GLY A 654      67.057  63.927 160.751  1.00 38.37           C  
ATOM   2784  O   GLY A 654      66.122  64.116 161.529  1.00 38.37           O  
ATOM   2785  N   CYS A 655      68.230  63.385 161.157  1.00 55.02           N  
ATOM   2786  CA  CYS A 655      68.392  63.000 162.535  1.00 55.02           C  
ATOM   2787  C   CYS A 655      69.794  63.280 163.021  1.00 55.02           C  
ATOM   2788  O   CYS A 655      70.618  63.851 162.309  1.00 55.02           O  
ATOM   2789  CB  CYS A 655      68.135  61.503 162.771  1.00 55.02           C  
ATOM   2790  SG  CYS A 655      66.418  61.026 162.407  1.00 55.02           S  
ATOM   2791  N   LEU A 656      70.052  62.920 164.306  1.00191.50           N  
ATOM   2792  CA  LEU A 656      71.332  62.996 164.982  1.00191.50           C  
ATOM   2793  C   LEU A 656      71.660  61.630 165.515  1.00191.50           C  
ATOM   2794  O   LEU A 656      71.007  61.153 166.444  1.00191.50           O  
ATOM   2795  CB  LEU A 656      71.338  63.858 166.257  1.00191.50           C  
ATOM   2796  CG  LEU A 656      71.492  65.368 166.055  1.00191.50           C  
ATOM   2797  CD1 LEU A 656      72.918  65.690 165.590  1.00191.50           C  
ATOM   2798  CD2 LEU A 656      70.409  65.938 165.130  1.00191.50           C  
ATOM   2799  N   LEU A 657      72.730  60.998 164.992  1.00108.57           N  
ATOM   2800  CA  LEU A 657      73.082  59.652 165.370  1.00108.57           C  
ATOM   2801  C   LEU A 657      74.397  59.648 166.104  1.00108.57           C  
ATOM   2802  O   LEU A 657      75.233  60.530 165.907  1.00108.57           O  
ATOM   2803  CB  LEU A 657      73.155  58.731 164.126  1.00108.57           C  
ATOM   2804  CG  LEU A 657      73.557  57.256 164.335  1.00108.57           C  
ATOM   2805  CD1 LEU A 657      73.258  56.437 163.070  1.00108.57           C  
ATOM   2806  CD2 LEU A 657      75.040  57.105 164.708  1.00108.57           C  
ATOM   2807  N   ALA A 658      74.596  58.654 167.008  1.00 47.16           N  
ATOM   2808  CA  ALA A 658      75.821  58.553 167.759  1.00 47.16           C  
ATOM   2809  C   ALA A 658      76.353  57.143 167.719  1.00 47.16           C  
ATOM   2810  O   ALA A 658      75.603  56.181 167.562  1.00 47.16           O  
ATOM   2811  CB  ALA A 658      75.661  58.920 169.244  1.00 47.16           C  
ATOM   2812  N   VAL A 659      77.692  56.997 167.838  1.00124.75           N  
ATOM   2813  CA  VAL A 659      78.305  55.696 167.882  1.00124.75           C  
ATOM   2814  C   VAL A 659      79.281  55.697 169.032  1.00124.75           C  
ATOM   2815  O   VAL A 659      79.952  56.699 169.281  1.00124.75           O  
ATOM   2816  CB  VAL A 659      79.056  55.363 166.640  1.00124.75           C  
ATOM   2817  CG1 VAL A 659      80.198  56.364 166.566  1.00124.75           C  
ATOM   2818  CG2 VAL A 659      79.514  53.902 166.699  1.00124.75           C  
ATOM   2819  N   VAL A 660      79.385  54.568 169.772  1.00 50.82           N  
ATOM   2820  CA  VAL A 660      80.260  54.530 170.918  1.00 50.82           C  
ATOM   2821  C   VAL A 660      80.877  53.167 171.069  1.00 50.82           C  
ATOM   2822  O   VAL A 660      80.406  52.188 170.490  1.00 50.82           O  
ATOM   2823  CB  VAL A 660      79.552  54.841 172.207  1.00 50.82           C  
ATOM   2824  CG1 VAL A 660      79.082  56.306 172.171  1.00 50.82           C  
ATOM   2825  CG2 VAL A 660      78.401  53.837 172.381  1.00 50.82           C  
ATOM   2826  N   GLY A 661      81.981  53.087 171.856  1.00 31.58           N  
ATOM   2827  CA  GLY A 661      82.643  51.832 172.115  1.00 31.58           C  
ATOM   2828  C   GLY A 661      84.051  52.081 172.589  1.00 31.58           C  
ATOM   2829  O   GLY A 661      84.554  53.203 172.597  1.00 31.58           O  
ATOM   2830  N   PRO A 662      84.671  51.001 173.002  1.00156.20           N  
ATOM   2831  CA  PRO A 662      86.040  51.023 173.465  1.00156.20           C  
ATOM   2832  C   PRO A 662      86.960  51.065 172.284  1.00156.20           C  
ATOM   2833  O   PRO A 662      86.479  50.971 171.159  1.00156.20           O  
ATOM   2834  CB  PRO A 662      86.219  49.761 174.308  1.00156.20           C  
ATOM   2835  CG  PRO A 662      84.798  49.436 174.798  1.00156.20           C  
ATOM   2836  CD  PRO A 662      83.888  49.985 173.689  1.00156.20           C  
ATOM   2837  N   VAL A 663      88.282  51.213 172.507  1.00 42.30           N  
ATOM   2838  CA  VAL A 663      89.195  51.289 171.400  1.00 42.30           C  
ATOM   2839  C   VAL A 663      89.286  49.955 170.711  1.00 42.30           C  
ATOM   2840  O   VAL A 663      89.265  48.908 171.354  1.00 42.30           O  
ATOM   2841  CB  VAL A 663      90.586  51.699 171.794  1.00 42.30           C  
ATOM   2842  CG1 VAL A 663      91.502  51.574 170.565  1.00 42.30           C  
ATOM   2843  CG2 VAL A 663      90.526  53.124 172.367  1.00 42.30           C  
ATOM   2844  N   GLY A 664      89.380  49.983 169.359  1.00 40.71           N  
ATOM   2845  CA  GLY A 664      89.576  48.802 168.553  1.00 40.71           C  
ATOM   2846  C   GLY A 664      88.284  48.144 168.145  1.00 40.71           C  
ATOM   2847  O   GLY A 664      88.281  46.958 167.819  1.00 40.71           O  
ATOM   2848  N   ALA A 665      87.153  48.870 168.227  1.00 71.73           N  
ATOM   2849  CA  ALA A 665      85.824  48.433 167.862  1.00 71.73           C  
ATOM   2850  C   ALA A 665      85.565  48.333 166.377  1.00 71.73           C  
ATOM   2851  O   ALA A 665      84.793  47.472 165.952  1.00 71.73           O  
ATOM   2852  CB  ALA A 665      84.726  49.338 168.446  1.00 71.73           C  
ATOM   2853  N   GLY A 666      86.169  49.219 165.544  1.00 47.04           N  
ATOM   2854  CA  GLY A 666      85.831  49.249 164.139  1.00 47.04           C  
ATOM   2855  C   GLY A 666      85.135  50.547 163.810  1.00 47.04           C  
ATOM   2856  O   GLY A 666      84.602  50.729 162.714  1.00 47.04           O  
ATOM   2857  N   LYS A 667      85.145  51.495 164.766  1.00148.20           N  
ATOM   2858  CA  LYS A 667      84.518  52.782 164.656  1.00148.20           C  
ATOM   2859  C   LYS A 667      85.098  53.527 163.491  1.00148.20           C  
ATOM   2860  O   LYS A 667      84.376  54.173 162.733  1.00148.20           O  
ATOM   2861  CB  LYS A 667      84.835  53.625 165.899  1.00148.20           C  
ATOM   2862  CG  LYS A 667      84.073  54.934 165.959  1.00148.20           C  
ATOM   2863  CD  LYS A 667      82.592  54.702 166.215  1.00148.20           C  
ATOM   2864  CE  LYS A 667      82.268  54.378 167.675  1.00148.20           C  
ATOM   2865  NZ  LYS A 667      82.885  53.089 168.061  1.00148.20           N1+
ATOM   2866  N   SER A 668      86.434  53.478 163.333  1.00 41.79           N  
ATOM   2867  CA  SER A 668      87.058  54.192 162.259  1.00 41.79           C  
ATOM   2868  C   SER A 668      86.650  53.578 160.957  1.00 41.79           C  
ATOM   2869  O   SER A 668      86.425  54.289 159.979  1.00 41.79           O  
ATOM   2870  CB  SER A 668      88.595  54.169 162.306  1.00 41.79           C  
ATOM   2871  OG  SER A 668      89.117  54.907 161.211  1.00 41.79           O  
ATOM   2872  N   SER A 669      86.550  52.236 160.913  1.00 93.74           N  
ATOM   2873  CA  SER A 669      86.222  51.539 159.701  1.00 93.74           C  
ATOM   2874  C   SER A 669      84.793  51.784 159.302  1.00 93.74           C  
ATOM   2875  O   SER A 669      84.455  51.676 158.124  1.00 93.74           O  
ATOM   2876  CB  SER A 669      86.455  50.020 159.769  1.00 93.74           C  
ATOM   2877  OG  SER A 669      85.596  49.422 160.724  1.00 93.74           O  
ATOM   2878  N   LEU A 670      83.902  52.082 160.267  1.00 63.24           N  
ATOM   2879  CA  LEU A 670      82.523  52.336 159.937  1.00 63.24           C  
ATOM   2880  C   LEU A 670      82.417  53.579 159.110  1.00 63.24           C  
ATOM   2881  O   LEU A 670      81.703  53.605 158.110  1.00 63.24           O  
ATOM   2882  CB  LEU A 670      81.624  52.550 161.171  1.00 63.24           C  
ATOM   2883  CG  LEU A 670      80.193  53.021 160.819  1.00 63.24           C  
ATOM   2884  CD1 LEU A 670      79.454  52.008 159.928  1.00 63.24           C  
ATOM   2885  CD2 LEU A 670      79.399  53.387 162.086  1.00 63.24           C  
ATOM   2886  N   LEU A 671      83.116  54.655 159.519  1.00 60.88           N  
ATOM   2887  CA  LEU A 671      83.080  55.908 158.817  1.00 60.88           C  
ATOM   2888  C   LEU A 671      83.746  55.751 157.494  1.00 60.88           C  
ATOM   2889  O   LEU A 671      83.398  56.444 156.537  1.00 60.88           O  
ATOM   2890  CB  LEU A 671      83.791  57.051 159.559  1.00 60.88           C  
ATOM   2891  CG  LEU A 671      83.060  57.496 160.836  1.00 60.88           C  
ATOM   2892  CD1 LEU A 671      83.807  58.645 161.530  1.00 60.88           C  
ATOM   2893  CD2 LEU A 671      81.589  57.839 160.547  1.00 60.88           C  
ATOM   2894  N   SER A 672      84.783  54.896 157.437  1.00 89.35           N  
ATOM   2895  CA  SER A 672      85.491  54.658 156.214  1.00 89.35           C  
ATOM   2896  C   SER A 672      84.627  53.885 155.257  1.00 89.35           C  
ATOM   2897  O   SER A 672      84.720  54.075 154.046  1.00 89.35           O  
ATOM   2898  CB  SER A 672      86.805  53.881 156.419  1.00 89.35           C  
ATOM   2899  OG  SER A 672      86.540  52.572 156.896  1.00 89.35           O  
ATOM   2900  N   ALA A 673      83.780  52.970 155.772  1.00 53.85           N  
ATOM   2901  CA  ALA A 673      82.960  52.142 154.923  1.00 53.85           C  
ATOM   2902  C   ALA A 673      81.934  52.949 154.180  1.00 53.85           C  
ATOM   2903  O   ALA A 673      81.785  52.826 152.966  1.00 53.85           O  
ATOM   2904  CB  ALA A 673      82.196  51.062 155.711  1.00 53.85           C  
ATOM   2905  N   LEU A 674      81.226  53.826 154.905  1.00160.13           N  
ATOM   2906  CA  LEU A 674      80.146  54.626 154.407  1.00160.13           C  
ATOM   2907  C   LEU A 674      80.705  55.583 153.392  1.00160.13           C  
ATOM   2908  O   LEU A 674      79.996  56.064 152.507  1.00160.13           O  
ATOM   2909  CB  LEU A 674      79.514  55.436 155.551  1.00160.13           C  
ATOM   2910  CG  LEU A 674      78.178  56.096 155.197  1.00160.13           C  
ATOM   2911  CD1 LEU A 674      77.081  55.039 154.990  1.00160.13           C  
ATOM   2912  CD2 LEU A 674      77.792  57.145 156.247  1.00160.13           C  
ATOM   2913  N   LEU A 675      81.983  55.960 153.578  1.00 91.98           N  
ATOM   2914  CA  LEU A 675      82.743  56.825 152.719  1.00 91.98           C  
ATOM   2915  C   LEU A 675      83.087  56.115 151.425  1.00 91.98           C  
ATOM   2916  O   LEU A 675      83.332  56.772 150.415  1.00 91.98           O  
ATOM   2917  CB  LEU A 675      84.017  57.336 153.418  1.00 91.98           C  
ATOM   2918  CG  LEU A 675      84.815  58.380 152.620  1.00 91.98           C  
ATOM   2919  CD1 LEU A 675      83.935  59.574 152.221  1.00 91.98           C  
ATOM   2920  CD2 LEU A 675      86.056  58.835 153.413  1.00 91.98           C  
ATOM   2921  N   GLY A 676      83.160  54.759 151.428  1.00 61.41           N  
ATOM   2922  CA  GLY A 676      83.454  53.991 150.235  1.00 61.41           C  
ATOM   2923  C   GLY A 676      84.940  53.860 150.026  1.00 61.41           C  
ATOM   2924  O   GLY A 676      85.446  53.970 148.910  1.00 61.41           O  
ATOM   2925  N   GLU A 677      85.674  53.758 151.142  1.00200.68           N  
ATOM   2926  CA  GLU A 677      87.090  53.560 151.304  1.00200.68           C  
ATOM   2927  C   GLU A 677      87.482  52.119 151.465  1.00200.68           C  
ATOM   2928  O   GLU A 677      88.587  51.875 151.939  1.00200.68           O  
ATOM   2929  CB  GLU A 677      87.634  54.319 152.520  1.00200.68           C  
ATOM   2930  CG  GLU A 677      87.305  55.813 152.483  1.00200.68           C  
ATOM   2931  CD  GLU A 677      87.833  56.431 151.196  1.00200.68           C  
ATOM   2932  OE1 GLU A 677      88.513  55.720 150.409  1.00200.68           O  
ATOM   2933  OE2 GLU A 677      87.563  57.642 150.986  1.00200.68           O1-
ATOM   2934  N   LEU A 678      86.578  51.132 151.298  1.00159.17           N  
ATOM   2935  CA  LEU A 678      86.998  49.824 151.707  1.00159.17           C  
ATOM   2936  C   LEU A 678      86.370  48.772 150.810  1.00159.17           C  
ATOM   2937  O   LEU A 678      85.264  48.965 150.308  1.00159.17           O  
ATOM   2938  CB  LEU A 678      86.567  49.713 153.176  1.00159.17           C  
ATOM   2939  CG  LEU A 678      87.130  48.524 153.915  1.00159.17           C  
ATOM   2940  CD1 LEU A 678      86.510  47.275 153.333  1.00159.17           C  
ATOM   2941  CD2 LEU A 678      88.660  48.534 153.885  1.00159.17           C  
ATOM   2942  N   LEU A 679      87.053  47.615 150.593  1.00106.66           N  
ATOM   2943  CA  LEU A 679      86.554  46.590 149.703  1.00106.66           C  
ATOM   2944  C   LEU A 679      85.491  45.772 150.378  1.00106.66           C  
ATOM   2945  O   LEU A 679      85.729  45.136 151.405  1.00106.66           O  
ATOM   2946  CB  LEU A 679      87.626  45.603 149.205  1.00106.66           C  
ATOM   2947  CG  LEU A 679      88.662  46.220 148.247  1.00106.66           C  
ATOM   2948  CD1 LEU A 679      87.993  46.711 146.952  1.00106.66           C  
ATOM   2949  CD2 LEU A 679      89.505  47.299 148.944  1.00106.66           C  
ATOM   2950  N   LYS A 680      84.290  45.747 149.759  1.00119.16           N  
ATOM   2951  CA  LYS A 680      83.112  45.097 150.268  1.00119.16           C  
ATOM   2952  C   LYS A 680      82.957  43.754 149.621  1.00119.16           C  
ATOM   2953  O   LYS A 680      83.131  43.620 148.412  1.00119.16           O  
ATOM   2954  CB  LYS A 680      81.849  45.886 149.886  1.00119.16           C  
ATOM   2955  CG  LYS A 680      80.578  45.494 150.630  1.00119.16           C  
ATOM   2956  CD  LYS A 680      80.515  46.065 152.044  1.00119.16           C  
ATOM   2957  CE  LYS A 680      79.173  45.828 152.735  1.00119.16           C  
ATOM   2958  NZ  LYS A 680      79.145  46.559 154.020  1.00119.16           N1+
ATOM   2959  N   VAL A 681      82.713  42.706 150.438  1.00 62.52           N  
ATOM   2960  CA  VAL A 681      82.431  41.391 149.926  1.00 62.52           C  
ATOM   2961  C   VAL A 681      81.021  41.316 149.417  1.00 62.52           C  
ATOM   2962  O   VAL A 681      80.785  40.928 148.274  1.00 62.52           O  
ATOM   2963  CB  VAL A 681      82.580  40.323 150.965  1.00 62.52           C  
ATOM   2964  CG1 VAL A 681      82.231  38.964 150.330  1.00 62.52           C  
ATOM   2965  CG2 VAL A 681      84.006  40.401 151.537  1.00 62.52           C  
ATOM   2966  N   GLU A 682      80.037  41.706 150.261  1.00 59.62           N  
ATOM   2967  CA  GLU A 682      78.657  41.574 149.882  1.00 59.62           C  
ATOM   2968  C   GLU A 682      77.816  42.398 150.810  1.00 59.62           C  
ATOM   2969  O   GLU A 682      78.194  42.642 151.955  1.00 59.62           O  
ATOM   2970  CB  GLU A 682      78.148  40.126 149.985  1.00 59.62           C  
ATOM   2971  CG  GLU A 682      78.269  39.551 151.399  1.00 59.62           C  
ATOM   2972  CD  GLU A 682      77.766  38.116 151.387  1.00 59.62           C  
ATOM   2973  OE1 GLU A 682      76.909  37.792 150.521  1.00 59.62           O  
ATOM   2974  OE2 GLU A 682      78.238  37.323 152.243  1.00 59.62           O1-
ATOM   2975  N   GLY A 683      76.641  42.854 150.320  1.00 26.57           N  
ATOM   2976  CA  GLY A 683      75.730  43.598 151.141  1.00 26.57           C  
ATOM   2977  C   GLY A 683      75.171  44.732 150.341  1.00 26.57           C  
ATOM   2978  O   GLY A 683      75.644  45.030 149.245  1.00 26.57           O  
ATOM   2979  N   SER A 684      74.123  45.394 150.877  1.00 39.66           N  
ATOM   2980  CA  SER A 684      73.566  46.527 150.203  1.00 39.66           C  
ATOM   2981  C   SER A 684      73.710  47.690 151.132  1.00 39.66           C  
ATOM   2982  O   SER A 684      73.249  47.651 152.271  1.00 39.66           O  
ATOM   2983  CB  SER A 684      72.074  46.384 149.868  1.00 39.66           C  
ATOM   2984  OG  SER A 684      71.886  45.336 148.926  1.00 39.66           O  
ATOM   2985  N   VAL A 685      74.386  48.759 150.661  1.00 50.87           N  
ATOM   2986  CA  VAL A 685      74.576  49.930 151.469  1.00 50.87           C  
ATOM   2987  C   VAL A 685      74.296  51.115 150.598  1.00 50.87           C  
ATOM   2988  O   VAL A 685      74.924  51.281 149.553  1.00 50.87           O  
ATOM   2989  CB  VAL A 685      75.986  50.078 151.977  1.00 50.87           C  
ATOM   2990  CG1 VAL A 685      76.110  51.414 152.731  1.00 50.87           C  
ATOM   2991  CG2 VAL A 685      76.320  48.852 152.842  1.00 50.87           C  
ATOM   2992  N   SER A 686      73.357  51.988 151.024  1.00 38.84           N  
ATOM   2993  CA  SER A 686      73.008  53.125 150.217  1.00 38.84           C  
ATOM   2994  C   SER A 686      72.964  54.351 151.083  1.00 38.84           C  
ATOM   2995  O   SER A 686      72.744  54.269 152.290  1.00 38.84           O  
ATOM   2996  CB  SER A 686      71.628  52.991 149.550  1.00 38.84           C  
ATOM   2997  OG  SER A 686      70.607  52.935 150.537  1.00 38.84           O  
ATOM   2998  N   ILE A 687      73.204  55.529 150.462  1.00 88.07           N  
ATOM   2999  CA  ILE A 687      73.178  56.799 151.136  1.00 88.07           C  
ATOM   3000  C   ILE A 687      72.488  57.775 150.233  1.00 88.07           C  
ATOM   3001  O   ILE A 687      72.499  57.619 149.013  1.00 88.07           O  
ATOM   3002  CB  ILE A 687      74.546  57.352 151.424  1.00 88.07           C  
ATOM   3003  CG1 ILE A 687      74.454  58.587 152.337  1.00 88.07           C  
ATOM   3004  CG2 ILE A 687      75.249  57.609 150.082  1.00 88.07           C  
ATOM   3005  CD1 ILE A 687      75.801  59.028 152.908  1.00 88.07           C  
ATOM   3006  N   GLU A 688      71.850  58.818 150.804  1.00 71.28           N  
ATOM   3007  CA  GLU A 688      71.182  59.749 149.943  1.00 71.28           C  
ATOM   3008  C   GLU A 688      71.816  61.103 150.039  1.00 71.28           C  
ATOM   3009  O   GLU A 688      72.226  61.552 151.110  1.00 71.28           O  
ATOM   3010  CB  GLU A 688      69.675  59.877 150.228  1.00 71.28           C  
ATOM   3011  CG  GLU A 688      69.330  60.309 151.653  1.00 71.28           C  
ATOM   3012  CD  GLU A 688      67.811  60.370 151.749  1.00 71.28           C  
ATOM   3013  OE1 GLU A 688      67.147  60.207 150.690  1.00 71.28           O  
ATOM   3014  OE2 GLU A 688      67.293  60.577 152.878  1.00 71.28           O1-
ATOM   3015  N   GLY A 689      71.946  61.775 148.873  1.00 25.02           N  
ATOM   3016  CA  GLY A 689      72.430  63.128 148.809  1.00 25.02           C  
ATOM   3017  C   GLY A 689      73.924  63.190 148.931  1.00 25.02           C  
ATOM   3018  O   GLY A 689      74.626  62.184 148.837  1.00 25.02           O  
ATOM   3019  N   SER A 690      74.433  64.425 149.143  1.00 32.70           N  
ATOM   3020  CA  SER A 690      75.836  64.731 149.254  1.00 32.70           C  
ATOM   3021  C   SER A 690      76.337  64.302 150.599  1.00 32.70           C  
ATOM   3022  O   SER A 690      75.552  64.093 151.525  1.00 32.70           O  
ATOM   3023  CB  SER A 690      76.137  66.233 149.118  1.00 32.70           C  
ATOM   3024  OG  SER A 690      77.530  66.472 149.248  1.00 32.70           O  
ATOM   3025  N   VAL A 691      77.678  64.155 150.737  1.00 47.40           N  
ATOM   3026  CA  VAL A 691      78.231  63.700 151.983  1.00 47.40           C  
ATOM   3027  C   VAL A 691      79.454  64.506 152.343  1.00 47.40           C  
ATOM   3028  O   VAL A 691      80.191  64.967 151.472  1.00 47.40           O  
ATOM   3029  CB  VAL A 691      78.628  62.252 151.948  1.00 47.40           C  
ATOM   3030  CG1 VAL A 691      79.220  61.865 153.313  1.00 47.40           C  
ATOM   3031  CG2 VAL A 691      77.401  61.416 151.542  1.00 47.40           C  
ATOM   3032  N   ALA A 692      79.691  64.682 153.666  1.00 48.84           N  
ATOM   3033  CA  ALA A 692      80.813  65.429 154.184  1.00 48.84           C  
ATOM   3034  C   ALA A 692      81.597  64.531 155.109  1.00 48.84           C  
ATOM   3035  O   ALA A 692      81.066  63.547 155.623  1.00 48.84           O  
ATOM   3036  CB  ALA A 692      80.399  66.673 154.988  1.00 48.84           C  
ATOM   3037  N   TYR A 693      82.908  64.821 155.302  1.00 96.99           N  
ATOM   3038  CA  TYR A 693      83.748  63.980 156.122  1.00 96.99           C  
ATOM   3039  C   TYR A 693      84.857  64.785 156.758  1.00 96.99           C  
ATOM   3040  O   TYR A 693      85.376  65.724 156.155  1.00 96.99           O  
ATOM   3041  CB  TYR A 693      84.372  62.853 155.269  1.00 96.99           C  
ATOM   3042  CG  TYR A 693      85.281  61.986 156.071  1.00 96.99           C  
ATOM   3043  CD1 TYR A 693      84.780  61.061 156.957  1.00 96.99           C  
ATOM   3044  CD2 TYR A 693      86.644  62.083 155.904  1.00 96.99           C  
ATOM   3045  CE1 TYR A 693      85.631  60.262 157.683  1.00 96.99           C  
ATOM   3046  CE2 TYR A 693      87.499  61.284 156.628  1.00 96.99           C  
ATOM   3047  CZ  TYR A 693      86.992  60.374 157.522  1.00 96.99           C  
ATOM   3048  OH  TYR A 693      87.863  59.553 158.268  1.00 96.99           O  
ATOM   3049  N   VAL A 694      85.248  64.434 158.012  1.00134.21           N  
ATOM   3050  CA  VAL A 694      86.372  65.074 158.660  1.00134.21           C  
ATOM   3051  C   VAL A 694      87.208  63.995 159.325  1.00134.21           C  
ATOM   3052  O   VAL A 694      86.704  63.171 160.088  1.00134.21           O  
ATOM   3053  CB  VAL A 694      85.963  66.112 159.673  1.00134.21           C  
ATOM   3054  CG1 VAL A 694      85.422  65.434 160.940  1.00134.21           C  
ATOM   3055  CG2 VAL A 694      87.147  67.055 159.904  1.00134.21           C  
ATOM   3056  N   PRO A 695      88.489  63.971 159.021  1.00 95.26           N  
ATOM   3057  CA  PRO A 695      89.406  62.964 159.520  1.00 95.26           C  
ATOM   3058  C   PRO A 695      89.997  63.266 160.865  1.00 95.26           C  
ATOM   3059  O   PRO A 695      89.881  64.395 161.336  1.00 95.26           O  
ATOM   3060  CB  PRO A 695      90.498  62.831 158.459  1.00 95.26           C  
ATOM   3061  CG  PRO A 695      90.432  64.150 157.674  1.00 95.26           C  
ATOM   3062  CD  PRO A 695      88.950  64.545 157.770  1.00 95.26           C  
ATOM   3063  N   GLN A 696      90.642  62.250 161.483  1.00112.61           N  
ATOM   3064  CA  GLN A 696      91.298  62.364 162.758  1.00112.61           C  
ATOM   3065  C   GLN A 696      92.450  63.303 162.589  1.00112.61           C  
ATOM   3066  O   GLN A 696      92.673  64.198 163.402  1.00112.61           O  
ATOM   3067  CB  GLN A 696      91.947  61.042 163.208  1.00112.61           C  
ATOM   3068  CG  GLN A 696      91.083  59.789 163.038  1.00112.61           C  
ATOM   3069  CD  GLN A 696      89.797  59.945 163.824  1.00112.61           C  
ATOM   3070  NE2 GLN A 696      89.583  59.045 164.820  1.00112.61           N  
ATOM   3071  OE1 GLN A 696      89.003  60.841 163.552  1.00112.61           O  
ATOM   3072  N   GLU A 697      93.229  63.111 161.506  1.00 80.50           N  
ATOM   3073  CA  GLU A 697      94.337  63.988 161.277  1.00 80.50           C  
ATOM   3074  C   GLU A 697      93.841  65.001 160.303  1.00 80.50           C  
ATOM   3075  O   GLU A 697      93.624  64.696 159.131  1.00 80.50           O  
ATOM   3076  CB  GLU A 697      95.561  63.288 160.663  1.00 80.50           C  
ATOM   3077  CG  GLU A 697      96.222  62.290 161.618  1.00 80.50           C  
ATOM   3078  CD  GLU A 697      96.872  63.079 162.745  1.00 80.50           C  
ATOM   3079  OE1 GLU A 697      97.697  63.980 162.435  1.00 80.50           O  
ATOM   3080  OE2 GLU A 697      96.546  62.796 163.928  1.00 80.50           O1-
ATOM   3081  N   ALA A 698      93.651  66.247 160.779  1.00 52.62           N  
ATOM   3082  CA  ALA A 698      93.082  67.251 159.931  1.00 52.62           C  
ATOM   3083  C   ALA A 698      94.031  67.569 158.823  1.00 52.62           C  
ATOM   3084  O   ALA A 698      95.177  67.956 159.053  1.00 52.62           O  
ATOM   3085  CB  ALA A 698      92.761  68.565 160.665  1.00 52.62           C  
ATOM   3086  N   TRP A 699      93.524  67.469 157.579  1.00 93.99           N  
ATOM   3087  CA  TRP A 699      94.316  67.701 156.410  1.00 93.99           C  
ATOM   3088  C   TRP A 699      94.264  69.158 156.067  1.00 93.99           C  
ATOM   3089  O   TRP A 699      93.253  69.669 155.587  1.00 93.99           O  
ATOM   3090  CB  TRP A 699      93.802  66.895 155.203  1.00 93.99           C  
ATOM   3091  CG  TRP A 699      94.433  67.254 153.881  1.00 93.99           C  
ATOM   3092  CD1 TRP A 699      95.693  67.024 153.410  1.00 93.99           C  
ATOM   3093  CD2 TRP A 699      93.722  67.931 152.836  1.00 93.99           C  
ATOM   3094  CE2 TRP A 699      94.608  68.088 151.770  1.00 93.99           C  
ATOM   3095  CE3 TRP A 699      92.435  68.383 152.770  1.00 93.99           C  
ATOM   3096  NE1 TRP A 699      95.813  67.529 152.136  1.00 93.99           N  
ATOM   3097  CZ2 TRP A 699      94.219  68.708 150.617  1.00 93.99           C  
ATOM   3098  CZ3 TRP A 699      92.043  69.011 151.604  1.00 93.99           C  
ATOM   3099  CH2 TRP A 699      92.918  69.169 150.552  1.00 93.99           C  
ATOM   3100  N   VAL A 700      95.384  69.866 156.319  1.00108.37           N  
ATOM   3101  CA  VAL A 700      95.474  71.269 156.023  1.00108.37           C  
ATOM   3102  C   VAL A 700      96.232  71.427 154.739  1.00108.37           C  
ATOM   3103  O   VAL A 700      97.192  70.706 154.477  1.00108.37           O  
ATOM   3104  CB  VAL A 700      96.186  72.065 157.078  1.00108.37           C  
ATOM   3105  CG1 VAL A 700      97.621  71.528 157.217  1.00108.37           C  
ATOM   3106  CG2 VAL A 700      96.107  73.554 156.699  1.00108.37           C  
ATOM   3107  N   GLN A 701      95.793  72.378 153.888  1.00160.52           N  
ATOM   3108  CA  GLN A 701      96.465  72.606 152.640  1.00160.52           C  
ATOM   3109  C   GLN A 701      97.294  73.842 152.755  1.00160.52           C  
ATOM   3110  O   GLN A 701      97.405  74.395 153.844  1.00160.52           O  
ATOM   3111  CB  GLN A 701      95.524  72.670 151.418  1.00160.52           C  
ATOM   3112  CG  GLN A 701      94.511  73.807 151.422  1.00160.52           C  
ATOM   3113  CD  GLN A 701      93.478  73.519 150.338  1.00160.52           C  
ATOM   3114  NE2 GLN A 701      93.932  72.973 149.178  1.00160.52           N  
ATOM   3115  OE1 GLN A 701      92.290  73.774 150.524  1.00160.52           O  
ATOM   3116  N   ASN A 702      97.996  74.208 151.660  1.00 85.85           N  
ATOM   3117  CA  ASN A 702      98.867  75.351 151.510  1.00 85.85           C  
ATOM   3118  C   ASN A 702      98.104  76.638 151.314  1.00 85.85           C  
ATOM   3119  O   ASN A 702      98.595  77.714 151.650  1.00 85.85           O  
ATOM   3120  CB  ASN A 702      99.803  75.201 150.295  1.00 85.85           C  
ATOM   3121  CG  ASN A 702     100.909  76.246 150.385  1.00 85.85           C  
ATOM   3122  ND2 ASN A 702     101.769  76.312 149.335  1.00 85.85           N  
ATOM   3123  OD1 ASN A 702     101.010  76.986 151.363  1.00 85.85           O  
ATOM   3124  N   THR A 703      96.892  76.568 150.730  1.00120.36           N  
ATOM   3125  CA  THR A 703      96.149  77.737 150.334  1.00120.36           C  
ATOM   3126  C   THR A 703      95.721  78.548 151.523  1.00120.36           C  
ATOM   3127  O   THR A 703      95.695  78.067 152.654  1.00120.36           O  
ATOM   3128  CB  THR A 703      94.895  77.407 149.577  1.00120.36           C  
ATOM   3129  CG2 THR A 703      95.256  76.520 148.371  1.00120.36           C  
ATOM   3130  OG1 THR A 703      93.987  76.719 150.425  1.00120.36           O  
ATOM   3131  N   SER A 704      95.347  79.821 151.261  1.00 82.06           N  
ATOM   3132  CA  SER A 704      94.949  80.753 152.281  1.00 82.06           C  
ATOM   3133  C   SER A 704      93.749  80.204 152.990  1.00 82.06           C  
ATOM   3134  O   SER A 704      92.957  79.460 152.414  1.00 82.06           O  
ATOM   3135  CB  SER A 704      94.570  82.140 151.730  1.00 82.06           C  
ATOM   3136  OG  SER A 704      93.407  82.044 150.920  1.00 82.06           O  
ATOM   3137  N   VAL A 705      93.568  80.606 154.265  1.00102.34           N  
ATOM   3138  CA  VAL A 705      92.540  80.048 155.098  1.00102.34           C  
ATOM   3139  C   VAL A 705      91.190  80.261 154.485  1.00102.34           C  
ATOM   3140  O   VAL A 705      90.343  79.370 154.544  1.00102.34           O  
ATOM   3141  CB  VAL A 705      92.500  80.636 156.478  1.00102.34           C  
ATOM   3142  CG1 VAL A 705      93.843  80.347 157.170  1.00102.34           C  
ATOM   3143  CG2 VAL A 705      92.141  82.126 156.375  1.00102.34           C  
ATOM   3144  N   VAL A 706      90.942  81.447 153.895  1.00 34.99           N  
ATOM   3145  CA  VAL A 706      89.660  81.714 153.299  1.00 34.99           C  
ATOM   3146  C   VAL A 706      89.436  80.716 152.209  1.00 34.99           C  
ATOM   3147  O   VAL A 706      88.367  80.117 152.101  1.00 34.99           O  
ATOM   3148  CB  VAL A 706      89.591  83.068 152.648  1.00 34.99           C  
ATOM   3149  CG1 VAL A 706      88.218  83.220 151.966  1.00 34.99           C  
ATOM   3150  CG2 VAL A 706      89.898  84.146 153.701  1.00 34.99           C  
ATOM   3151  N   GLU A 707      90.461  80.504 151.371  1.00112.99           N  
ATOM   3152  CA  GLU A 707      90.329  79.614 150.259  1.00112.99           C  
ATOM   3153  C   GLU A 707      90.128  78.220 150.754  1.00112.99           C  
ATOM   3154  O   GLU A 707      89.354  77.465 150.170  1.00112.99           O  
ATOM   3155  CB  GLU A 707      91.559  79.613 149.341  1.00112.99           C  
ATOM   3156  CG  GLU A 707      91.297  78.903 148.013  1.00112.99           C  
ATOM   3157  CD  GLU A 707      90.348  79.783 147.211  1.00112.99           C  
ATOM   3158  OE1 GLU A 707      90.635  81.004 147.092  1.00112.99           O  
ATOM   3159  OE2 GLU A 707      89.317  79.248 146.720  1.00112.99           O1-
ATOM   3160  N   ASN A 708      90.838  77.811 151.826  1.00144.20           N  
ATOM   3161  CA  ASN A 708      90.649  76.458 152.262  1.00144.20           C  
ATOM   3162  C   ASN A 708      89.305  76.252 152.902  1.00144.20           C  
ATOM   3163  O   ASN A 708      88.767  75.149 152.833  1.00144.20           O  
ATOM   3164  CB  ASN A 708      91.781  75.794 153.076  1.00144.20           C  
ATOM   3165  CG  ASN A 708      92.092  76.526 154.356  1.00144.20           C  
ATOM   3166  ND2 ASN A 708      91.442  76.111 155.477  1.00144.20           N  
ATOM   3167  OD1 ASN A 708      92.920  77.432 154.360  1.00144.20           O  
ATOM   3168  N   VAL A 709      88.739  77.271 153.588  1.00108.47           N  
ATOM   3169  CA  VAL A 709      87.423  77.098 154.144  1.00108.47           C  
ATOM   3170  C   VAL A 709      86.410  77.009 153.031  1.00108.47           C  
ATOM   3171  O   VAL A 709      85.474  76.213 153.104  1.00108.47           O  
ATOM   3172  CB  VAL A 709      86.991  78.187 155.086  1.00108.47           C  
ATOM   3173  CG1 VAL A 709      87.954  78.204 156.284  1.00108.47           C  
ATOM   3174  CG2 VAL A 709      86.890  79.517 154.325  1.00108.47           C  
ATOM   3175  N   CYS A 710      86.557  77.859 151.988  1.00 42.13           N  
ATOM   3176  CA  CYS A 710      85.657  77.886 150.857  1.00 42.13           C  
ATOM   3177  C   CYS A 710      85.775  76.609 150.086  1.00 42.13           C  
ATOM   3178  O   CYS A 710      84.772  76.012 149.695  1.00 42.13           O  
ATOM   3179  CB  CYS A 710      85.935  79.057 149.904  1.00 42.13           C  
ATOM   3180  SG  CYS A 710      85.616  80.645 150.723  1.00 42.13           S  
ATOM   3181  N   PHE A 711      87.022  76.147 149.877  1.00107.10           N  
ATOM   3182  CA  PHE A 711      87.307  74.897 149.232  1.00107.10           C  
ATOM   3183  C   PHE A 711      86.630  74.787 147.883  1.00107.10           C  
ATOM   3184  O   PHE A 711      85.948  73.803 147.598  1.00107.10           O  
ATOM   3185  CB  PHE A 711      86.887  73.708 150.118  1.00107.10           C  
ATOM   3186  CG  PHE A 711      87.684  72.510 149.736  1.00107.10           C  
ATOM   3187  CD1 PHE A 711      88.986  72.404 150.170  1.00107.10           C  
ATOM   3188  CD2 PHE A 711      87.144  71.494 148.981  1.00107.10           C  
ATOM   3189  CE1 PHE A 711      89.747  71.308 149.844  1.00107.10           C  
ATOM   3190  CE2 PHE A 711      87.902  70.395 148.651  1.00107.10           C  
ATOM   3191  CZ  PHE A 711      89.206  70.300 149.081  1.00107.10           C  
ATOM   3192  N   ARG A 712      86.866  75.791 147.006  1.00113.51           N  
ATOM   3193  CA  ARG A 712      86.382  75.885 145.645  1.00113.51           C  
ATOM   3194  C   ARG A 712      84.995  76.465 145.546  1.00113.51           C  
ATOM   3195  O   ARG A 712      84.520  76.735 144.446  1.00113.51           O  
ATOM   3196  CB  ARG A 712      86.364  74.525 144.917  1.00113.51           C  
ATOM   3197  CG  ARG A 712      85.944  74.622 143.445  1.00113.51           C  
ATOM   3198  CD  ARG A 712      85.716  73.273 142.758  1.00113.51           C  
ATOM   3199  NE  ARG A 712      85.231  73.551 141.374  1.00113.51           N  
ATOM   3200  CZ  ARG A 712      83.891  73.628 141.117  1.00113.51           C  
ATOM   3201  NH1 ARG A 712      82.988  73.413 142.118  1.00113.51           N1+
ATOM   3202  NH2 ARG A 712      83.454  73.913 139.856  1.00113.51           N  
ATOM   3203  N   GLN A 713      84.319  76.752 146.669  1.00 52.45           N  
ATOM   3204  CA  GLN A 713      83.009  77.338 146.557  1.00 52.45           C  
ATOM   3205  C   GLN A 713      83.160  78.828 146.453  1.00 52.45           C  
ATOM   3206  O   GLN A 713      84.210  79.382 146.776  1.00 52.45           O  
ATOM   3207  CB  GLN A 713      82.102  77.031 147.761  1.00 52.45           C  
ATOM   3208  CG  GLN A 713      81.804  75.538 147.915  1.00 52.45           C  
ATOM   3209  CD  GLN A 713      80.907  75.351 149.129  1.00 52.45           C  
ATOM   3210  NE2 GLN A 713      80.020  76.349 149.386  1.00 52.45           N  
ATOM   3211  OE1 GLN A 713      80.979  74.335 149.820  1.00 52.45           O  
ATOM   3212  N   GLU A 714      82.103  79.515 145.969  1.00 34.80           N  
ATOM   3213  CA  GLU A 714      82.125  80.945 145.807  1.00 34.80           C  
ATOM   3214  C   GLU A 714      81.971  81.578 147.156  1.00 34.80           C  
ATOM   3215  O   GLU A 714      81.327  81.020 148.044  1.00 34.80           O  
ATOM   3216  CB  GLU A 714      81.002  81.455 144.888  1.00 34.80           C  
ATOM   3217  CG  GLU A 714      81.031  82.963 144.636  1.00 34.80           C  
ATOM   3218  CD  GLU A 714      79.873  83.286 143.707  1.00 34.80           C  
ATOM   3219  OE1 GLU A 714      79.175  82.325 143.286  1.00 34.80           O  
ATOM   3220  OE2 GLU A 714      79.669  84.490 143.400  1.00 34.80           O1-
ATOM   3221  N   LEU A 715      82.568  82.774 147.349  1.00131.11           N  
ATOM   3222  CA  LEU A 715      82.490  83.387 148.645  1.00131.11           C  
ATOM   3223  C   LEU A 715      81.200  84.088 148.857  1.00131.11           C  
ATOM   3224  O   LEU A 715      80.799  84.971 148.101  1.00131.11           O  
ATOM   3225  CB  LEU A 715      83.568  84.430 148.994  1.00131.11           C  
ATOM   3226  CG  LEU A 715      84.849  83.837 149.592  1.00131.11           C  
ATOM   3227  CD1 LEU A 715      85.508  82.873 148.610  1.00131.11           C  
ATOM   3228  CD2 LEU A 715      85.801  84.935 150.096  1.00131.11           C  
ATOM   3229  N   ASP A 716      80.519  83.665 149.931  1.00 93.81           N  
ATOM   3230  CA  ASP A 716      79.365  84.344 150.420  1.00 93.81           C  
ATOM   3231  C   ASP A 716      79.833  84.822 151.756  1.00 93.81           C  
ATOM   3232  O   ASP A 716      80.159  84.016 152.625  1.00 93.81           O  
ATOM   3233  CB  ASP A 716      78.151  83.427 150.638  1.00 93.81           C  
ATOM   3234  CG  ASP A 716      76.967  84.299 151.030  1.00 93.81           C  
ATOM   3235  OD1 ASP A 716      77.196  85.489 151.380  1.00 93.81           O  
ATOM   3236  OD2 ASP A 716      75.817  83.789 150.986  1.00 93.81           O1-
ATOM   3237  N   LEU A 717      79.931  86.152 151.933  1.00 93.75           N  
ATOM   3238  CA  LEU A 717      80.489  86.708 153.134  1.00 93.75           C  
ATOM   3239  C   LEU A 717      79.652  86.440 154.355  1.00 93.75           C  
ATOM   3240  O   LEU A 717      80.204  86.043 155.381  1.00 93.75           O  
ATOM   3241  CB  LEU A 717      80.693  88.233 153.044  1.00 93.75           C  
ATOM   3242  CG  LEU A 717      81.703  88.655 151.960  1.00 93.75           C  
ATOM   3243  CD1 LEU A 717      81.211  88.265 150.557  1.00 93.75           C  
ATOM   3244  CD2 LEU A 717      82.053  90.147 152.067  1.00 93.75           C  
ATOM   3245  N   PRO A 718      78.358  86.637 154.326  1.00 97.26           N  
ATOM   3246  CA  PRO A 718      77.592  86.473 155.536  1.00 97.26           C  
ATOM   3247  C   PRO A 718      77.560  85.096 156.114  1.00 97.26           C  
ATOM   3248  O   PRO A 718      77.662  84.968 157.334  1.00 97.26           O  
ATOM   3249  CB  PRO A 718      76.216  87.060 155.237  1.00 97.26           C  
ATOM   3250  CG  PRO A 718      76.510  88.133 154.171  1.00 97.26           C  
ATOM   3251  CD  PRO A 718      77.756  87.615 153.432  1.00 97.26           C  
ATOM   3252  N   TRP A 719      77.400  84.057 155.274  1.00 84.31           N  
ATOM   3253  CA  TRP A 719      77.354  82.716 155.777  1.00 84.31           C  
ATOM   3254  C   TRP A 719      78.715  82.360 156.272  1.00 84.31           C  
ATOM   3255  O   TRP A 719      78.865  81.685 157.290  1.00 84.31           O  
ATOM   3256  CB  TRP A 719      76.963  81.668 154.726  1.00 84.31           C  
ATOM   3257  CG  TRP A 719      76.925  80.273 155.294  1.00 84.31           C  
ATOM   3258  CD1 TRP A 719      77.892  79.311 155.308  1.00 84.31           C  
ATOM   3259  CD2 TRP A 719      75.785  79.717 155.964  1.00 84.31           C  
ATOM   3260  CE2 TRP A 719      76.128  78.424 156.357  1.00 84.31           C  
ATOM   3261  CE3 TRP A 719      74.553  80.240 156.233  1.00 84.31           C  
ATOM   3262  NE1 TRP A 719      77.426  78.187 155.948  1.00 84.31           N  
ATOM   3263  CZ2 TRP A 719      75.240  77.632 157.030  1.00 84.31           C  
ATOM   3264  CZ3 TRP A 719      73.661  79.439 156.909  1.00 84.31           C  
ATOM   3265  CH2 TRP A 719      73.997  78.158 157.300  1.00 84.31           C  
ATOM   3266  N   LEU A 720      79.749  82.815 155.542  1.00 81.65           N  
ATOM   3267  CA  LEU A 720      81.102  82.498 155.877  1.00 81.65           C  
ATOM   3268  C   LEU A 720      81.359  83.044 157.242  1.00 81.65           C  
ATOM   3269  O   LEU A 720      82.030  82.405 158.050  1.00 81.65           O  
ATOM   3270  CB  LEU A 720      82.111  83.116 154.886  1.00 81.65           C  
ATOM   3271  CG  LEU A 720      83.586  82.707 155.103  1.00 81.65           C  
ATOM   3272  CD1 LEU A 720      84.170  83.285 156.402  1.00 81.65           C  
ATOM   3273  CD2 LEU A 720      83.755  81.181 155.001  1.00 81.65           C  
ATOM   3274  N   GLN A 721      80.854  84.258 157.531  1.00 82.21           N  
ATOM   3275  CA  GLN A 721      81.053  84.829 158.832  1.00 82.21           C  
ATOM   3276  C   GLN A 721      80.283  84.037 159.852  1.00 82.21           C  
ATOM   3277  O   GLN A 721      80.792  83.736 160.930  1.00 82.21           O  
ATOM   3278  CB  GLN A 721      80.605  86.297 158.926  1.00 82.21           C  
ATOM   3279  CG  GLN A 721      80.824  86.903 160.314  1.00 82.21           C  
ATOM   3280  CD  GLN A 721      80.462  88.378 160.255  1.00 82.21           C  
ATOM   3281  NE2 GLN A 721      80.142  88.876 159.030  1.00 82.21           N  
ATOM   3282  OE1 GLN A 721      80.465  89.073 161.269  1.00 82.21           O  
ATOM   3283  N   GLU A 722      79.041  83.637 159.517  1.00 76.33           N  
ATOM   3284  CA  GLU A 722      78.195  82.951 160.454  1.00 76.33           C  
ATOM   3285  C   GLU A 722      78.867  81.682 160.881  1.00 76.33           C  
ATOM   3286  O   GLU A 722      78.824  81.314 162.054  1.00 76.33           O  
ATOM   3287  CB  GLU A 722      76.821  82.592 159.856  1.00 76.33           C  
ATOM   3288  CG  GLU A 722      75.878  81.886 160.834  1.00 76.33           C  
ATOM   3289  CD  GLU A 722      74.557  81.642 160.115  1.00 76.33           C  
ATOM   3290  OE1 GLU A 722      74.335  82.293 159.059  1.00 76.33           O  
ATOM   3291  OE2 GLU A 722      73.753  80.807 160.610  1.00 76.33           O1-
ATOM   3292  N   VAL A 723      79.490  80.969 159.925  1.00105.35           N  
ATOM   3293  CA  VAL A 723      80.199  79.746 160.181  1.00105.35           C  
ATOM   3294  C   VAL A 723      81.407  80.056 161.014  1.00105.35           C  
ATOM   3295  O   VAL A 723      81.762  79.307 161.924  1.00105.35           O  
ATOM   3296  CB  VAL A 723      80.713  79.137 158.909  1.00105.35           C  
ATOM   3297  CG1 VAL A 723      81.460  77.840 159.248  1.00105.35           C  
ATOM   3298  CG2 VAL A 723      79.549  78.978 157.922  1.00105.35           C  
ATOM   3299  N   LEU A 724      82.087  81.178 160.702  1.00152.16           N  
ATOM   3300  CA  LEU A 724      83.271  81.562 161.417  1.00152.16           C  
ATOM   3301  C   LEU A 724      82.895  81.835 162.842  1.00152.16           C  
ATOM   3302  O   LEU A 724      83.656  81.531 163.759  1.00152.16           O  
ATOM   3303  CB  LEU A 724      83.950  82.828 160.865  1.00152.16           C  
ATOM   3304  CG  LEU A 724      84.485  82.682 159.428  1.00152.16           C  
ATOM   3305  CD1 LEU A 724      85.352  83.891 159.038  1.00152.16           C  
ATOM   3306  CD2 LEU A 724      85.200  81.338 159.222  1.00152.16           C  
ATOM   3307  N   GLU A 725      81.729  82.475 163.061  1.00 87.79           N  
ATOM   3308  CA  GLU A 725      81.268  82.761 164.391  1.00 87.79           C  
ATOM   3309  C   GLU A 725      80.898  81.484 165.083  1.00 87.79           C  
ATOM   3310  O   GLU A 725      81.327  81.224 166.206  1.00 87.79           O  
ATOM   3311  CB  GLU A 725      79.966  83.564 164.411  1.00 87.79           C  
ATOM   3312  CG  GLU A 725      80.039  84.954 163.798  1.00 87.79           C  
ATOM   3313  CD  GLU A 725      78.631  85.498 163.941  1.00 87.79           C  
ATOM   3314  OE1 GLU A 725      77.811  84.823 164.620  1.00 87.79           O  
ATOM   3315  OE2 GLU A 725      78.350  86.585 163.372  1.00 87.79           O1-
ATOM   3316  N   ALA A 726      80.110  80.638 164.390  1.00 55.56           N  
ATOM   3317  CA  ALA A 726      79.555  79.441 164.965  1.00 55.56           C  
ATOM   3318  C   ALA A 726      80.656  78.521 165.406  1.00 55.56           C  
ATOM   3319  O   ALA A 726      80.540  77.853 166.432  1.00 55.56           O  
ATOM   3320  CB  ALA A 726      78.675  78.652 163.977  1.00 55.56           C  
ATOM   3321  N   CYS A 727      81.736  78.427 164.610  1.00 64.30           N  
ATOM   3322  CA  CYS A 727      82.878  77.599 164.892  1.00 64.30           C  
ATOM   3323  C   CYS A 727      83.674  78.160 166.048  1.00 64.30           C  
ATOM   3324  O   CYS A 727      84.401  77.423 166.713  1.00 64.30           O  
ATOM   3325  CB  CYS A 727      83.811  77.421 163.682  1.00 64.30           C  
ATOM   3326  SG  CYS A 727      83.007  76.563 162.294  1.00 64.30           S  
ATOM   3327  N   ALA A 728      83.545  79.476 166.323  1.00 74.35           N  
ATOM   3328  CA  ALA A 728      84.263  80.155 167.381  1.00 74.35           C  
ATOM   3329  C   ALA A 728      85.750  80.223 167.134  1.00 74.35           C  
ATOM   3330  O   ALA A 728      86.545  79.914 168.021  1.00 74.35           O  
ATOM   3331  CB  ALA A 728      84.046  79.510 168.762  1.00 74.35           C  
ATOM   3332  N   LEU A 729      86.144  80.572 165.889  1.00172.57           N  
ATOM   3333  CA  LEU A 729      87.495  80.811 165.431  1.00172.57           C  
ATOM   3334  C   LEU A 729      88.008  82.170 165.818  1.00172.57           C  
ATOM   3335  O   LEU A 729      89.215  82.390 165.809  1.00172.57           O  
ATOM   3336  CB  LEU A 729      87.676  80.810 163.903  1.00172.57           C  
ATOM   3337  CG  LEU A 729      87.110  79.590 163.174  1.00172.57           C  
ATOM   3338  CD1 LEU A 729      85.586  79.693 163.121  1.00172.57           C  
ATOM   3339  CD2 LEU A 729      87.743  79.399 161.791  1.00172.57           C  
ATOM   3340  N   GLY A 730      87.117  83.134 166.116  1.00 47.32           N  
ATOM   3341  CA  GLY A 730      87.492  84.525 166.186  1.00 47.32           C  
ATOM   3342  C   GLY A 730      88.657  84.797 167.092  1.00 47.32           C  
ATOM   3343  O   GLY A 730      89.535  85.581 166.735  1.00 47.32           O  
ATOM   3344  N   SER A 731      88.718  84.201 168.293  1.00 74.69           N  
ATOM   3345  CA  SER A 731      89.827  84.513 169.151  1.00 74.69           C  
ATOM   3346  C   SER A 731      91.100  84.046 168.510  1.00 74.69           C  
ATOM   3347  O   SER A 731      92.109  84.749 168.526  1.00 74.69           O  
ATOM   3348  CB  SER A 731      89.713  83.838 170.528  1.00 74.69           C  
ATOM   3349  OG  SER A 731      88.575  84.334 171.219  1.00 74.69           O  
ATOM   3350  N   ASP A 732      91.070  82.834 167.925  1.00 60.10           N  
ATOM   3351  CA  ASP A 732      92.208  82.209 167.313  1.00 60.10           C  
ATOM   3352  C   ASP A 732      92.638  82.983 166.101  1.00 60.10           C  
ATOM   3353  O   ASP A 732      93.833  83.083 165.832  1.00 60.10           O  
ATOM   3354  CB  ASP A 732      91.894  80.769 166.861  1.00 60.10           C  
ATOM   3355  CG  ASP A 732      91.579  79.929 168.095  1.00 60.10           C  
ATOM   3356  OD1 ASP A 732      92.229  80.155 169.152  1.00 60.10           O  
ATOM   3357  OD2 ASP A 732      90.675  79.056 168.000  1.00 60.10           O1-
ATOM   3358  N   VAL A 733      91.675  83.511 165.313  1.00 91.86           N  
ATOM   3359  CA  VAL A 733      91.982  84.228 164.105  1.00 91.86           C  
ATOM   3360  C   VAL A 733      92.678  85.523 164.411  1.00 91.86           C  
ATOM   3361  O   VAL A 733      93.646  85.887 163.747  1.00 91.86           O  
ATOM   3362  CB  VAL A 733      90.767  84.528 163.268  1.00 91.86           C  
ATOM   3363  CG1 VAL A 733      89.870  85.529 164.012  1.00 91.86           C  
ATOM   3364  CG2 VAL A 733      91.237  85.027 161.890  1.00 91.86           C  
ATOM   3365  N   ALA A 734      92.202  86.248 165.441  1.00 31.68           N  
ATOM   3366  CA  ALA A 734      92.715  87.546 165.788  1.00 31.68           C  
ATOM   3367  C   ALA A 734      94.155  87.462 166.202  1.00 31.68           C  
ATOM   3368  O   ALA A 734      94.951  88.340 165.875  1.00 31.68           O  
ATOM   3369  CB  ALA A 734      91.950  88.201 166.951  1.00 31.68           C  
ATOM   3370  N   SER A 735      94.525  86.394 166.930  1.00 77.47           N  
ATOM   3371  CA  SER A 735      95.845  86.244 167.473  1.00 77.47           C  
ATOM   3372  C   SER A 735      96.875  86.194 166.383  1.00 77.47           C  
ATOM   3373  O   SER A 735      98.011  86.610 166.603  1.00 77.47           O  
ATOM   3374  CB  SER A 735      96.000  84.957 168.305  1.00 77.47           C  
ATOM   3375  OG  SER A 735      97.326  84.856 168.800  1.00 77.47           O  
ATOM   3376  N   PHE A 736      96.523  85.699 165.179  1.00 60.06           N  
ATOM   3377  CA  PHE A 736      97.493  85.580 164.116  1.00 60.06           C  
ATOM   3378  C   PHE A 736      98.010  86.940 163.746  1.00 60.06           C  
ATOM   3379  O   PHE A 736      97.290  87.936 163.791  1.00 60.06           O  
ATOM   3380  CB  PHE A 736      96.937  84.948 162.828  1.00 60.06           C  
ATOM   3381  CG  PHE A 736      96.685  83.510 163.112  1.00 60.06           C  
ATOM   3382  CD1 PHE A 736      95.483  83.097 163.635  1.00 60.06           C  
ATOM   3383  CD2 PHE A 736      97.660  82.573 162.859  1.00 60.06           C  
ATOM   3384  CE1 PHE A 736      95.258  81.766 163.896  1.00 60.06           C  
ATOM   3385  CE2 PHE A 736      97.440  81.241 163.119  1.00 60.06           C  
ATOM   3386  CZ  PHE A 736      96.236  80.835 163.638  1.00 60.06           C  
ATOM   3387  N   PRO A 737      99.281  87.010 163.436  1.00 88.24           N  
ATOM   3388  CA  PRO A 737      99.851  88.274 163.054  1.00 88.24           C  
ATOM   3389  C   PRO A 737      99.345  88.852 161.766  1.00 88.24           C  
ATOM   3390  O   PRO A 737      99.102  90.057 161.705  1.00 88.24           O  
ATOM   3391  CB  PRO A 737     101.363  88.082 163.096  1.00 88.24           C  
ATOM   3392  CG  PRO A 737     101.551  86.989 164.165  1.00 88.24           C  
ATOM   3393  CD  PRO A 737     100.258  86.158 164.096  1.00 88.24           C  
ATOM   3394  N   ALA A 738      99.221  87.998 160.734  1.00 66.53           N  
ATOM   3395  CA  ALA A 738      98.798  88.292 159.393  1.00 66.53           C  
ATOM   3396  C   ALA A 738      97.334  88.612 159.302  1.00 66.53           C  
ATOM   3397  O   ALA A 738      96.910  89.333 158.401  1.00 66.53           O  
ATOM   3398  CB  ALA A 738      99.078  87.131 158.422  1.00 66.53           C  
ATOM   3399  N   GLY A 739      96.497  88.036 160.185  1.00 35.92           N  
ATOM   3400  CA  GLY A 739      95.087  88.263 160.044  1.00 35.92           C  
ATOM   3401  C   GLY A 739      94.516  87.048 159.383  1.00 35.92           C  
ATOM   3402  O   GLY A 739      95.113  85.975 159.451  1.00 35.92           O  
ATOM   3403  N   VAL A 740      93.310  87.164 158.789  1.00107.51           N  
ATOM   3404  CA  VAL A 740      92.678  86.036 158.164  1.00107.51           C  
ATOM   3405  C   VAL A 740      93.393  85.596 156.920  1.00107.51           C  
ATOM   3406  O   VAL A 740      93.661  84.406 156.755  1.00107.51           O  
ATOM   3407  CB  VAL A 740      91.239  86.263 157.804  1.00107.51           C  
ATOM   3408  CG1 VAL A 740      91.154  87.365 156.740  1.00107.51           C  
ATOM   3409  CG2 VAL A 740      90.648  84.915 157.351  1.00107.51           C  
ATOM   3410  N   HIS A 741      93.747  86.526 156.006  1.00122.36           N  
ATOM   3411  CA  HIS A 741      94.355  86.057 154.792  1.00122.36           C  
ATOM   3412  C   HIS A 741      95.777  85.764 155.110  1.00122.36           C  
ATOM   3413  O   HIS A 741      96.632  86.646 155.066  1.00122.36           O  
ATOM   3414  CB  HIS A 741      94.345  87.067 153.630  1.00122.36           C  
ATOM   3415  CG  HIS A 741      94.849  86.456 152.354  1.00122.36           C  
ATOM   3416  CD2 HIS A 741      96.101  86.438 151.820  1.00122.36           C  
ATOM   3417  ND1 HIS A 741      94.057  85.751 151.476  1.00122.36           N  
ATOM   3418  CE1 HIS A 741      94.862  85.340 150.463  1.00122.36           C  
ATOM   3419  NE2 HIS A 741      96.111  85.733 150.627  1.00122.36           N  
ATOM   3420  N   THR A 742      96.060  84.491 155.442  1.00124.32           N  
ATOM   3421  CA  THR A 742      97.389  84.142 155.822  1.00124.32           C  
ATOM   3422  C   THR A 742      97.639  82.715 155.446  1.00124.32           C  
ATOM   3423  O   THR A 742      96.717  81.963 155.126  1.00124.32           O  
ATOM   3424  CB  THR A 742      97.578  84.316 157.299  1.00124.32           C  
ATOM   3425  CG2 THR A 742      96.712  83.287 158.040  1.00124.32           C  
ATOM   3426  OG1 THR A 742      98.941  84.184 157.654  1.00124.32           O  
ATOM   3427  N   PRO A 743      98.892  82.339 155.445  1.00 93.72           N  
ATOM   3428  CA  PRO A 743      99.245  80.985 155.128  1.00 93.72           C  
ATOM   3429  C   PRO A 743      98.897  80.049 156.238  1.00 93.72           C  
ATOM   3430  O   PRO A 743      99.031  80.396 157.410  1.00 93.72           O  
ATOM   3431  CB  PRO A 743     100.729  80.996 154.752  1.00 93.72           C  
ATOM   3432  CG  PRO A 743     101.219  82.406 155.137  1.00 93.72           C  
ATOM   3433  CD  PRO A 743      99.948  83.266 155.082  1.00 93.72           C  
ATOM   3434  N   VAL A 744      98.448  78.848 155.854  1.00122.55           N  
ATOM   3435  CA  VAL A 744      98.031  77.755 156.677  1.00122.55           C  
ATOM   3436  C   VAL A 744      99.182  77.194 157.466  1.00122.55           C  
ATOM   3437  O   VAL A 744      99.054  76.957 158.668  1.00122.55           O  
ATOM   3438  CB  VAL A 744      97.541  76.692 155.773  1.00122.55           C  
ATOM   3439  CG1 VAL A 744      96.166  77.094 155.209  1.00122.55           C  
ATOM   3440  CG2 VAL A 744      98.607  76.671 154.660  1.00122.55           C  
ATOM   3441  N   GLY A 745     100.364  77.018 156.831  1.00 54.52           N  
ATOM   3442  CA  GLY A 745     101.439  76.397 157.546  1.00 54.52           C  
ATOM   3443  C   GLY A 745     101.930  75.141 156.879  1.00 54.52           C  
ATOM   3444  O   GLY A 745     102.694  74.398 157.492  1.00 54.52           O  
ATOM   3445  N   GLU A 746     101.501  74.827 155.635  1.00131.54           N  
ATOM   3446  CA  GLU A 746     102.130  73.691 155.020  1.00131.54           C  
ATOM   3447  C   GLU A 746     103.562  74.110 154.910  1.00131.54           C  
ATOM   3448  O   GLU A 746     104.478  73.330 155.168  1.00131.54           O  
ATOM   3449  CB  GLU A 746     101.577  73.321 153.624  1.00131.54           C  
ATOM   3450  CG  GLU A 746     102.035  74.207 152.468  1.00131.54           C  
ATOM   3451  CD  GLU A 746     103.299  73.582 151.890  1.00131.54           C  
ATOM   3452  OE1 GLU A 746     103.474  72.343 152.043  1.00131.54           O  
ATOM   3453  OE2 GLU A 746     104.105  74.339 151.285  1.00131.54           O1-
ATOM   3454  N   GLN A 747     103.772  75.383 154.519  1.00118.42           N  
ATOM   3455  CA  GLN A 747     105.070  75.982 154.593  1.00118.42           C  
ATOM   3456  C   GLN A 747     104.845  77.312 155.240  1.00118.42           C  
ATOM   3457  O   GLN A 747     104.364  78.256 154.611  1.00118.42           O  
ATOM   3458  CB  GLN A 747     105.770  76.172 153.228  1.00118.42           C  
ATOM   3459  CG  GLN A 747     105.067  77.100 152.232  1.00118.42           C  
ATOM   3460  CD  GLN A 747     105.954  77.215 150.997  1.00118.42           C  
ATOM   3461  NE2 GLN A 747     106.144  78.468 150.507  1.00118.42           N  
ATOM   3462  OE1 GLN A 747     106.469  76.219 150.491  1.00118.42           O  
ATOM   3463  N   GLY A 748     105.184  77.425 156.538  1.00 30.29           N  
ATOM   3464  CA  GLY A 748     104.937  78.660 157.223  1.00 30.29           C  
ATOM   3465  C   GLY A 748     104.819  78.362 158.689  1.00 30.29           C  
ATOM   3466  O   GLY A 748     105.333  77.355 159.173  1.00 30.29           O  
ATOM   3467  N   MET A 749     104.141  79.261 159.434  1.00 83.19           N  
ATOM   3468  CA  MET A 749     103.964  79.111 160.854  1.00 83.19           C  
ATOM   3469  C   MET A 749     102.844  78.139 161.093  1.00 83.19           C  
ATOM   3470  O   MET A 749     101.829  78.158 160.399  1.00 83.19           O  
ATOM   3471  CB  MET A 749     103.606  80.436 161.550  1.00 83.19           C  
ATOM   3472  CG  MET A 749     103.579  80.360 163.076  1.00 83.19           C  
ATOM   3473  SD  MET A 749     103.248  81.953 163.886  1.00 83.19           S  
ATOM   3474  CE  MET A 749     103.587  81.338 165.559  1.00 83.19           C  
ATOM   3475  N   ASN A 750     103.015  77.278 162.118  1.00 63.51           N  
ATOM   3476  CA  ASN A 750     102.111  76.202 162.434  1.00 63.51           C  
ATOM   3477  C   ASN A 750     100.974  76.646 163.308  1.00 63.51           C  
ATOM   3478  O   ASN A 750     100.982  77.719 163.908  1.00 63.51           O  
ATOM   3479  CB  ASN A 750     102.801  75.040 163.163  1.00 63.51           C  
ATOM   3480  CG  ASN A 750     103.335  75.605 164.471  1.00 63.51           C  
ATOM   3481  ND2 ASN A 750     102.948  74.978 165.612  1.00 63.51           N  
ATOM   3482  OD1 ASN A 750     104.073  76.589 164.476  1.00 63.51           O  
ATOM   3483  N   LEU A 751      99.954  75.767 163.371  1.00197.00           N  
ATOM   3484  CA  LEU A 751      98.734  75.943 164.095  1.00197.00           C  
ATOM   3485  C   LEU A 751      98.606  74.750 165.014  1.00197.00           C  
ATOM   3486  O   LEU A 751      99.327  73.767 164.844  1.00197.00           O  
ATOM   3487  CB  LEU A 751      97.627  76.094 163.030  1.00197.00           C  
ATOM   3488  CG  LEU A 751      96.178  76.258 163.466  1.00197.00           C  
ATOM   3489  CD1 LEU A 751      95.563  74.879 163.691  1.00197.00           C  
ATOM   3490  CD2 LEU A 751      96.046  77.227 164.654  1.00197.00           C  
ATOM   3491  N   SER A 752      97.742  74.834 166.057  1.00 98.69           N  
ATOM   3492  CA  SER A 752      97.582  73.782 167.035  1.00 98.69           C  
ATOM   3493  C   SER A 752      96.720  72.695 166.480  1.00 98.69           C  
ATOM   3494  O   SER A 752      96.089  72.853 165.443  1.00 98.69           O  
ATOM   3495  CB  SER A 752      96.870  74.223 168.324  1.00 98.69           C  
ATOM   3496  OG  SER A 752      97.632  75.206 169.004  1.00 98.69           O  
ATOM   3497  N   GLY A 753      96.673  71.544 167.184  1.00 27.20           N  
ATOM   3498  CA  GLY A 753      95.906  70.418 166.728  1.00 27.20           C  
ATOM   3499  C   GLY A 753      94.444  70.749 166.698  1.00 27.20           C  
ATOM   3500  O   GLY A 753      93.756  70.465 165.718  1.00 27.20           O  
ATOM   3501  N   GLY A 754      93.937  71.368 167.779  1.00 34.44           N  
ATOM   3502  CA  GLY A 754      92.545  71.690 167.899  1.00 34.44           C  
ATOM   3503  C   GLY A 754      92.156  72.688 166.858  1.00 34.44           C  
ATOM   3504  O   GLY A 754      91.043  72.644 166.335  1.00 34.44           O  
ATOM   3505  N   GLN A 755      93.041  73.657 166.565  1.00114.26           N  
ATOM   3506  CA  GLN A 755      92.675  74.638 165.589  1.00114.26           C  
ATOM   3507  C   GLN A 755      92.569  74.027 164.221  1.00114.26           C  
ATOM   3508  O   GLN A 755      91.716  74.443 163.438  1.00114.26           O  
ATOM   3509  CB  GLN A 755      93.550  75.903 165.553  1.00114.26           C  
ATOM   3510  CG  GLN A 755      93.299  76.879 166.705  1.00114.26           C  
ATOM   3511  CD  GLN A 755      94.290  76.597 167.821  1.00114.26           C  
ATOM   3512  NE2 GLN A 755      93.759  76.355 169.048  1.00114.26           N  
ATOM   3513  OE1 GLN A 755      95.501  76.599 167.609  1.00114.26           O  
ATOM   3514  N   LYS A 756      93.425  73.042 163.862  1.00177.53           N  
ATOM   3515  CA  LYS A 756      93.251  72.505 162.535  1.00177.53           C  
ATOM   3516  C   LYS A 756      91.947  71.773 162.426  1.00177.53           C  
ATOM   3517  O   LYS A 756      91.344  71.756 161.355  1.00177.53           O  
ATOM   3518  CB  LYS A 756      94.360  71.606 161.938  1.00177.53           C  
ATOM   3519  CG  LYS A 756      94.791  70.369 162.718  1.00177.53           C  
ATOM   3520  CD  LYS A 756      95.810  70.677 163.804  1.00177.53           C  
ATOM   3521  CE  LYS A 756      97.229  70.828 163.255  1.00177.53           C  
ATOM   3522  NZ  LYS A 756      98.137  71.357 164.300  1.00177.53           N1+
ATOM   3523  N   GLN A 757      91.487  71.123 163.514  1.00 49.07           N  
ATOM   3524  CA  GLN A 757      90.227  70.432 163.478  1.00 49.07           C  
ATOM   3525  C   GLN A 757      89.138  71.444 163.264  1.00 49.07           C  
ATOM   3526  O   GLN A 757      88.177  71.190 162.538  1.00 49.07           O  
ATOM   3527  CB  GLN A 757      89.924  69.680 164.784  1.00 49.07           C  
ATOM   3528  CG  GLN A 757      90.901  68.532 165.038  1.00 49.07           C  
ATOM   3529  CD  GLN A 757      90.744  67.532 163.899  1.00 49.07           C  
ATOM   3530  NE2 GLN A 757      89.474  67.295 163.471  1.00 49.07           N  
ATOM   3531  OE1 GLN A 757      91.720  66.976 163.400  1.00 49.07           O  
ATOM   3532  N   ARG A 758      89.262  72.618 163.918  1.00131.58           N  
ATOM   3533  CA  ARG A 758      88.323  73.702 163.802  1.00131.58           C  
ATOM   3534  C   ARG A 758      88.345  74.187 162.382  1.00131.58           C  
ATOM   3535  O   ARG A 758      87.305  74.501 161.800  1.00131.58           O  
ATOM   3536  CB  ARG A 758      88.740  74.913 164.659  1.00131.58           C  
ATOM   3537  CG  ARG A 758      87.746  76.079 164.672  1.00131.58           C  
ATOM   3538  CD  ARG A 758      86.682  75.982 165.766  1.00131.58           C  
ATOM   3539  NE  ARG A 758      87.075  76.942 166.843  1.00131.58           N  
ATOM   3540  CZ  ARG A 758      88.017  76.604 167.773  1.00131.58           C  
ATOM   3541  NH1 ARG A 758      88.597  75.369 167.752  1.00131.58           N1+
ATOM   3542  NH2 ARG A 758      88.395  77.514 168.719  1.00131.58           N  
ATOM   3543  N   LEU A 759      89.557  74.287 161.797  1.00143.89           N  
ATOM   3544  CA  LEU A 759      89.721  74.750 160.447  1.00143.89           C  
ATOM   3545  C   LEU A 759      89.058  73.790 159.504  1.00143.89           C  
ATOM   3546  O   LEU A 759      88.399  74.208 158.552  1.00143.89           O  
ATOM   3547  CB  LEU A 759      91.196  74.880 160.029  1.00143.89           C  
ATOM   3548  CG  LEU A 759      91.966  75.959 160.815  1.00143.89           C  
ATOM   3549  CD1 LEU A 759      93.415  76.087 160.318  1.00143.89           C  
ATOM   3550  CD2 LEU A 759      91.211  77.299 160.810  1.00143.89           C  
ATOM   3551  N   SER A 760      89.228  72.471 159.735  1.00 43.86           N  
ATOM   3552  CA  SER A 760      88.648  71.470 158.880  1.00 43.86           C  
ATOM   3553  C   SER A 760      87.154  71.501 159.013  1.00 43.86           C  
ATOM   3554  O   SER A 760      86.429  71.384 158.027  1.00 43.86           O  
ATOM   3555  CB  SER A 760      89.115  70.045 159.225  1.00 43.86           C  
ATOM   3556  OG  SER A 760      88.510  69.108 158.348  1.00 43.86           O  
ATOM   3557  N   LEU A 761      86.657  71.681 160.252  1.00 62.29           N  
ATOM   3558  CA  LEU A 761      85.245  71.672 160.527  1.00 62.29           C  
ATOM   3559  C   LEU A 761      84.578  72.809 159.820  1.00 62.29           C  
ATOM   3560  O   LEU A 761      83.425  72.690 159.408  1.00 62.29           O  
ATOM   3561  CB  LEU A 761      84.900  71.813 162.018  1.00 62.29           C  
ATOM   3562  CG  LEU A 761      83.380  71.845 162.273  1.00 62.29           C  
ATOM   3563  CD1 LEU A 761      82.701  70.558 161.775  1.00 62.29           C  
ATOM   3564  CD2 LEU A 761      83.071  72.149 163.747  1.00 62.29           C  
ATOM   3565  N   ALA A 762      85.257  73.965 159.703  1.00 32.07           N  
ATOM   3566  CA  ALA A 762      84.659  75.088 159.038  1.00 32.07           C  
ATOM   3567  C   ALA A 762      84.392  74.723 157.607  1.00 32.07           C  
ATOM   3568  O   ALA A 762      83.325  75.020 157.068  1.00 32.07           O  
ATOM   3569  CB  ALA A 762      85.572  76.325 159.040  1.00 32.07           C  
ATOM   3570  N   ARG A 763      85.367  74.063 156.956  1.00110.31           N  
ATOM   3571  CA  ARG A 763      85.246  73.649 155.587  1.00110.31           C  
ATOM   3572  C   ARG A 763      84.155  72.626 155.490  1.00110.31           C  
ATOM   3573  O   ARG A 763      83.367  72.635 154.543  1.00110.31           O  
ATOM   3574  CB  ARG A 763      86.544  73.018 155.060  1.00110.31           C  
ATOM   3575  CG  ARG A 763      86.491  72.550 153.603  1.00110.31           C  
ATOM   3576  CD  ARG A 763      87.813  71.938 153.142  1.00110.31           C  
ATOM   3577  NE  ARG A 763      88.137  70.836 154.090  1.00110.31           N  
ATOM   3578  CZ  ARG A 763      89.420  70.659 154.520  1.00110.31           C  
ATOM   3579  NH1 ARG A 763      90.397  71.513 154.098  1.00110.31           N1+
ATOM   3580  NH2 ARG A 763      89.722  69.643 155.381  1.00110.31           N  
ATOM   3581  N   ALA A 764      84.087  71.706 156.472  1.00 43.06           N  
ATOM   3582  CA  ALA A 764      83.103  70.660 156.459  1.00 43.06           C  
ATOM   3583  C   ALA A 764      81.721  71.243 156.549  1.00 43.06           C  
ATOM   3584  O   ALA A 764      80.821  70.819 155.824  1.00 43.06           O  
ATOM   3585  CB  ALA A 764      83.266  69.670 157.629  1.00 43.06           C  
ATOM   3586  N   VAL A 765      81.504  72.218 157.457  1.00122.46           N  
ATOM   3587  CA  VAL A 765      80.198  72.797 157.630  1.00122.46           C  
ATOM   3588  C   VAL A 765      79.807  73.677 156.467  1.00122.46           C  
ATOM   3589  O   VAL A 765      78.666  73.638 156.008  1.00122.46           O  
ATOM   3590  CB  VAL A 765      80.046  73.548 158.923  1.00122.46           C  
ATOM   3591  CG1 VAL A 765      80.726  74.914 158.809  1.00122.46           C  
ATOM   3592  CG2 VAL A 765      78.556  73.610 159.282  1.00122.46           C  
ATOM   3593  N   TYR A 766      80.762  74.458 155.924  1.00 70.22           N  
ATOM   3594  CA  TYR A 766      80.521  75.445 154.896  1.00 70.22           C  
ATOM   3595  C   TYR A 766      79.969  74.827 153.637  1.00 70.22           C  
ATOM   3596  O   TYR A 766      79.144  75.439 152.963  1.00 70.22           O  
ATOM   3597  CB  TYR A 766      81.790  76.234 154.524  1.00 70.22           C  
ATOM   3598  CG  TYR A 766      81.415  77.272 153.521  1.00 70.22           C  
ATOM   3599  CD1 TYR A 766      80.725  78.397 153.912  1.00 70.22           C  
ATOM   3600  CD2 TYR A 766      81.767  77.138 152.197  1.00 70.22           C  
ATOM   3601  CE1 TYR A 766      80.380  79.364 152.997  1.00 70.22           C  
ATOM   3602  CE2 TYR A 766      81.424  78.100 151.276  1.00 70.22           C  
ATOM   3603  CZ  TYR A 766      80.728  79.217 151.676  1.00 70.22           C  
ATOM   3604  OH  TYR A 766      80.375  80.208 150.733  1.00 70.22           O  
ATOM   3605  N   ARG A 767      80.409  73.606 153.281  1.00195.52           N  
ATOM   3606  CA  ARG A 767      80.026  72.952 152.052  1.00195.52           C  
ATOM   3607  C   ARG A 767      78.531  72.748 151.975  1.00195.52           C  
ATOM   3608  O   ARG A 767      77.961  72.843 150.889  1.00195.52           O  
ATOM   3609  CB  ARG A 767      80.689  71.575 151.880  1.00195.52           C  
ATOM   3610  CG  ARG A 767      80.291  70.872 150.582  1.00195.52           C  
ATOM   3611  CD  ARG A 767      80.963  69.514 150.381  1.00195.52           C  
ATOM   3612  NE  ARG A 767      80.376  68.909 149.152  1.00195.52           N  
ATOM   3613  CZ  ARG A 767      80.844  69.265 147.921  1.00195.52           C  
ATOM   3614  NH1 ARG A 767      81.840  70.193 147.814  1.00195.52           N1+
ATOM   3615  NH2 ARG A 767      80.314  68.695 146.800  1.00195.52           N  
ATOM   3616  N   ARG A 768      77.856  72.480 153.114  1.00103.01           N  
ATOM   3617  CA  ARG A 768      76.424  72.294 153.147  1.00103.01           C  
ATOM   3618  C   ARG A 768      75.957  71.069 152.406  1.00103.01           C  
ATOM   3619  O   ARG A 768      75.178  71.179 151.460  1.00103.01           O  
ATOM   3620  CB  ARG A 768      75.644  73.464 152.527  1.00103.01           C  
ATOM   3621  CG  ARG A 768      75.869  74.818 153.193  1.00103.01           C  
ATOM   3622  CD  ARG A 768      75.025  75.912 152.543  1.00103.01           C  
ATOM   3623  NE  ARG A 768      75.399  77.221 153.140  1.00103.01           N  
ATOM   3624  CZ  ARG A 768      75.093  78.359 152.453  1.00103.01           C  
ATOM   3625  NH1 ARG A 768      74.460  78.267 151.247  1.00103.01           N1+
ATOM   3626  NH2 ARG A 768      75.421  79.584 152.953  1.00103.01           N  
ATOM   3627  N   ALA A 769      76.435  69.871 152.807  1.00 54.45           N  
ATOM   3628  CA  ALA A 769      76.013  68.618 152.233  1.00 54.45           C  
ATOM   3629  C   ALA A 769      74.840  68.066 153.008  1.00 54.45           C  
ATOM   3630  O   ALA A 769      74.447  68.599 154.045  1.00 54.45           O  
ATOM   3631  CB  ALA A 769      77.113  67.543 152.249  1.00 54.45           C  
ATOM   3632  N   ALA A 770      74.186  67.022 152.443  1.00 53.39           N  
ATOM   3633  CA  ALA A 770      73.091  66.336 153.077  1.00 53.39           C  
ATOM   3634  C   ALA A 770      73.539  65.516 154.259  1.00 53.39           C  
ATOM   3635  O   ALA A 770      72.949  65.598 155.334  1.00 53.39           O  
ATOM   3636  CB  ALA A 770      72.356  65.379 152.124  1.00 53.39           C  
ATOM   3637  N   VAL A 771      74.615  64.710 154.116  1.00 51.76           N  
ATOM   3638  CA  VAL A 771      74.997  63.844 155.203  1.00 51.76           C  
ATOM   3639  C   VAL A 771      76.299  64.327 155.778  1.00 51.76           C  
ATOM   3640  O   VAL A 771      77.200  64.729 155.042  1.00 51.76           O  
ATOM   3641  CB  VAL A 771      75.180  62.417 154.780  1.00 51.76           C  
ATOM   3642  CG1 VAL A 771      75.613  61.589 156.003  1.00 51.76           C  
ATOM   3643  CG2 VAL A 771      73.875  61.934 154.120  1.00 51.76           C  
ATOM   3644  N   TYR A 772      76.418  64.307 157.127  1.00 88.88           N  
ATOM   3645  CA  TYR A 772      77.608  64.774 157.799  1.00 88.88           C  
ATOM   3646  C   TYR A 772      78.220  63.677 158.633  1.00 88.88           C  
ATOM   3647  O   TYR A 772      77.603  63.164 159.566  1.00 88.88           O  
ATOM   3648  CB  TYR A 772      77.353  65.947 158.768  1.00 88.88           C  
ATOM   3649  CG  TYR A 772      77.206  67.237 158.031  1.00 88.88           C  
ATOM   3650  CD1 TYR A 772      76.064  67.552 157.330  1.00 88.88           C  
ATOM   3651  CD2 TYR A 772      78.233  68.153 158.075  1.00 88.88           C  
ATOM   3652  CE1 TYR A 772      75.963  68.755 156.672  1.00 88.88           C  
ATOM   3653  CE2 TYR A 772      78.140  69.358 157.422  1.00 88.88           C  
ATOM   3654  CZ  TYR A 772      77.001  69.658 156.718  1.00 88.88           C  
ATOM   3655  OH  TYR A 772      76.897  70.893 156.043  1.00 88.88           O  
ATOM   3656  N   LEU A 773      79.485  63.316 158.320  1.00102.37           N  
ATOM   3657  CA  LEU A 773      80.222  62.312 159.049  1.00102.37           C  
ATOM   3658  C   LEU A 773      81.308  63.026 159.805  1.00102.37           C  
ATOM   3659  O   LEU A 773      82.043  63.825 159.223  1.00102.37           O  
ATOM   3660  CB  LEU A 773      80.976  61.318 158.141  1.00102.37           C  
ATOM   3661  CG  LEU A 773      80.095  60.468 157.208  1.00102.37           C  
ATOM   3662  CD1 LEU A 773      79.245  59.457 157.989  1.00102.37           C  
ATOM   3663  CD2 LEU A 773      79.266  61.356 156.273  1.00102.37           C  
ATOM   3664  N   MET A 774      81.443  62.758 161.125  1.00 63.64           N  
ATOM   3665  CA  MET A 774      82.481  63.403 161.891  1.00 63.64           C  
ATOM   3666  C   MET A 774      83.147  62.383 162.768  1.00 63.64           C  
ATOM   3667  O   MET A 774      82.486  61.588 163.435  1.00 63.64           O  
ATOM   3668  CB  MET A 774      81.955  64.531 162.797  1.00 63.64           C  
ATOM   3669  CG  MET A 774      81.387  65.718 162.012  1.00 63.64           C  
ATOM   3670  SD  MET A 774      80.752  67.081 163.035  1.00 63.64           S  
ATOM   3671  CE  MET A 774      80.034  67.999 161.640  1.00 63.64           C  
ATOM   3672  N   ASP A 775      84.499  62.386 162.789  1.00 75.82           N  
ATOM   3673  CA  ASP A 775      85.212  61.417 163.571  1.00 75.82           C  
ATOM   3674  C   ASP A 775      86.136  62.121 164.526  1.00 75.82           C  
ATOM   3675  O   ASP A 775      87.227  62.542 164.151  1.00 75.82           O  
ATOM   3676  CB  ASP A 775      86.059  60.457 162.714  1.00 75.82           C  
ATOM   3677  CG  ASP A 775      86.458  59.258 163.567  1.00 75.82           C  
ATOM   3678  OD1 ASP A 775      86.460  59.400 164.818  1.00 75.82           O  
ATOM   3679  OD2 ASP A 775      86.762  58.184 162.981  1.00 75.82           O1-
ATOM   3680  N   ASP A 776      85.712  62.233 165.802  1.00 82.71           N  
ATOM   3681  CA  ASP A 776      86.473  62.809 166.883  1.00 82.71           C  
ATOM   3682  C   ASP A 776      87.086  64.145 166.558  1.00 82.71           C  
ATOM   3683  O   ASP A 776      88.312  64.257 166.529  1.00 82.71           O  
ATOM   3684  CB  ASP A 776      87.601  61.876 167.369  1.00 82.71           C  
ATOM   3685  CG  ASP A 776      88.115  62.385 168.709  1.00 82.71           C  
ATOM   3686  OD1 ASP A 776      87.487  63.318 169.274  1.00 82.71           O  
ATOM   3687  OD2 ASP A 776      89.144  61.840 169.190  1.00 82.71           O1-
ATOM   3688  N   PRO A 777      86.321  65.171 166.274  1.00136.99           N  
ATOM   3689  CA  PRO A 777      86.889  66.482 166.086  1.00136.99           C  
ATOM   3690  C   PRO A 777      87.290  67.145 167.380  1.00136.99           C  
ATOM   3691  O   PRO A 777      88.086  68.084 167.327  1.00136.99           O  
ATOM   3692  CB  PRO A 777      85.849  67.287 165.302  1.00136.99           C  
ATOM   3693  CG  PRO A 777      84.544  66.484 165.448  1.00136.99           C  
ATOM   3694  CD  PRO A 777      85.024  65.041 165.631  1.00136.99           C  
ATOM   3695  N   LEU A 778      86.779  66.680 168.543  1.00137.52           N  
ATOM   3696  CA  LEU A 778      86.957  67.395 169.787  1.00137.52           C  
ATOM   3697  C   LEU A 778      88.290  67.132 170.432  1.00137.52           C  
ATOM   3698  O   LEU A 778      88.395  66.367 171.389  1.00137.52           O  
ATOM   3699  CB  LEU A 778      85.878  67.045 170.834  1.00137.52           C  
ATOM   3700  CG  LEU A 778      84.443  67.458 170.444  1.00137.52           C  
ATOM   3701  CD1 LEU A 778      83.964  66.732 169.176  1.00137.52           C  
ATOM   3702  CD2 LEU A 778      83.473  67.282 171.625  1.00137.52           C  
ATOM   3703  N   ALA A 779      89.346  67.694 169.815  1.00116.35           N  
ATOM   3704  CA  ALA A 779      90.724  67.862 170.207  1.00116.35           C  
ATOM   3705  C   ALA A 779      90.947  69.092 171.049  1.00116.35           C  
ATOM   3706  O   ALA A 779      92.038  69.280 171.579  1.00116.35           O  
ATOM   3707  CB  ALA A 779      91.681  67.959 169.008  1.00116.35           C  
ATOM   3708  N   ALA A 780      89.978  70.030 171.045  1.00 72.45           N  
ATOM   3709  CA  ALA A 780      90.086  71.382 171.540  1.00 72.45           C  
ATOM   3710  C   ALA A 780      90.445  71.516 172.985  1.00 72.45           C  
ATOM   3711  O   ALA A 780      90.364  70.587 173.786  1.00 72.45           O  
ATOM   3712  CB  ALA A 780      88.815  72.211 171.295  1.00 72.45           C  
ATOM   3713  N   LEU A 781      90.931  72.735 173.305  1.00117.00           N  
ATOM   3714  CA  LEU A 781      91.376  73.132 174.607  1.00117.00           C  
ATOM   3715  C   LEU A 781      90.244  73.212 175.592  1.00117.00           C  
ATOM   3716  O   LEU A 781      90.399  72.775 176.732  1.00117.00           O  
ATOM   3717  CB  LEU A 781      92.092  74.496 174.604  1.00117.00           C  
ATOM   3718  CG  LEU A 781      93.410  74.488 173.806  1.00117.00           C  
ATOM   3719  CD1 LEU A 781      93.152  74.282 172.305  1.00117.00           C  
ATOM   3720  CD2 LEU A 781      94.258  75.734 174.109  1.00117.00           C  
ATOM   3721  N   ASP A 782      89.075  73.760 175.194  1.00 62.11           N  
ATOM   3722  CA  ASP A 782      88.035  73.975 176.166  1.00 62.11           C  
ATOM   3723  C   ASP A 782      86.824  73.157 175.838  1.00 62.11           C  
ATOM   3724  O   ASP A 782      86.437  73.011 174.680  1.00 62.11           O  
ATOM   3725  CB  ASP A 782      87.546  75.431 176.187  1.00 62.11           C  
ATOM   3726  CG  ASP A 782      88.729  76.319 176.530  1.00 62.11           C  
ATOM   3727  OD1 ASP A 782      89.529  75.937 177.424  1.00 62.11           O  
ATOM   3728  OD2 ASP A 782      88.858  77.388 175.877  1.00 62.11           O1-
ATOM   3729  N   ALA A 783      86.183  72.598 176.881  1.00 34.78           N  
ATOM   3730  CA  ALA A 783      84.963  71.863 176.716  1.00 34.78           C  
ATOM   3731  C   ALA A 783      83.939  72.840 176.234  1.00 34.78           C  
ATOM   3732  O   ALA A 783      83.061  72.500 175.443  1.00 34.78           O  
ATOM   3733  CB  ALA A 783      84.441  71.265 178.034  1.00 34.78           C  
ATOM   3734  N   HIS A 784      84.028  74.093 176.719  1.00 46.60           N  
ATOM   3735  CA  HIS A 784      83.081  75.109 176.366  1.00 46.60           C  
ATOM   3736  C   HIS A 784      83.172  75.356 174.894  1.00 46.60           C  
ATOM   3737  O   HIS A 784      82.170  75.671 174.255  1.00 46.60           O  
ATOM   3738  CB  HIS A 784      83.310  76.449 177.090  1.00 46.60           C  
ATOM   3739  CG  HIS A 784      82.138  77.383 176.962  1.00 46.60           C  
ATOM   3740  CD2 HIS A 784      81.029  77.494 177.744  1.00 46.60           C  
ATOM   3741  ND1 HIS A 784      81.985  78.320 175.962  1.00 46.60           N  
ATOM   3742  CE1 HIS A 784      80.801  78.946 176.190  1.00 46.60           C  
ATOM   3743  NE2 HIS A 784      80.185  78.478 177.261  1.00 46.60           N  
ATOM   3744  N   VAL A 785      84.386  75.257 174.316  1.00100.01           N  
ATOM   3745  CA  VAL A 785      84.488  75.446 172.898  1.00100.01           C  
ATOM   3746  C   VAL A 785      83.710  74.333 172.273  1.00100.01           C  
ATOM   3747  O   VAL A 785      83.094  74.503 171.223  1.00100.01           O  
ATOM   3748  CB  VAL A 785      85.892  75.444 172.354  1.00100.01           C  
ATOM   3749  CG1 VAL A 785      86.384  74.006 172.131  1.00100.01           C  
ATOM   3750  CG2 VAL A 785      85.899  76.304 171.083  1.00100.01           C  
ATOM   3751  N   SER A 786      83.729  73.147 172.915  1.00 68.31           N  
ATOM   3752  CA  SER A 786      82.988  72.011 172.444  1.00 68.31           C  
ATOM   3753  C   SER A 786      81.535  72.372 172.481  1.00 68.31           C  
ATOM   3754  O   SER A 786      80.788  72.054 171.559  1.00 68.31           O  
ATOM   3755  CB  SER A 786      83.188  70.761 173.320  1.00 68.31           C  
ATOM   3756  OG  SER A 786      82.428  69.681 172.801  1.00 68.31           O  
ATOM   3757  N   GLN A 787      81.089  73.050 173.555  1.00 78.62           N  
ATOM   3758  CA  GLN A 787      79.712  73.437 173.648  1.00 78.62           C  
ATOM   3759  C   GLN A 787      79.416  74.432 172.573  1.00 78.62           C  
ATOM   3760  O   GLN A 787      78.352  74.392 171.960  1.00 78.62           O  
ATOM   3761  CB  GLN A 787      79.351  74.075 175.001  1.00 78.62           C  
ATOM   3762  CG  GLN A 787      79.175  73.075 176.147  1.00 78.62           C  
ATOM   3763  CD  GLN A 787      80.478  72.325 176.365  1.00 78.62           C  
ATOM   3764  NE2 GLN A 787      81.254  72.739 177.403  1.00 78.62           N  
ATOM   3765  OE1 GLN A 787      80.790  71.387 175.634  1.00 78.62           O  
ATOM   3766  N   GLU A 788      80.357  75.353 172.304  1.00 93.77           N  
ATOM   3767  CA  GLU A 788      80.113  76.370 171.324  1.00 93.77           C  
ATOM   3768  C   GLU A 788      79.915  75.710 169.992  1.00 93.77           C  
ATOM   3769  O   GLU A 788      79.006  76.068 169.244  1.00 93.77           O  
ATOM   3770  CB  GLU A 788      81.277  77.376 171.246  1.00 93.77           C  
ATOM   3771  CG  GLU A 788      80.918  78.696 170.564  1.00 93.77           C  
ATOM   3772  CD  GLU A 788      81.163  78.550 169.076  1.00 93.77           C  
ATOM   3773  OE1 GLU A 788      81.700  77.488 168.663  1.00 93.77           O  
ATOM   3774  OE2 GLU A 788      80.822  79.510 168.335  1.00 93.77           O1-
ATOM   3775  N   VAL A 789      80.774  74.726 169.655  1.00 92.73           N  
ATOM   3776  CA  VAL A 789      80.644  74.022 168.410  1.00 92.73           C  
ATOM   3777  C   VAL A 789      79.414  73.152 168.432  1.00 92.73           C  
ATOM   3778  O   VAL A 789      78.710  73.034 167.432  1.00 92.73           O  
ATOM   3779  CB  VAL A 789      81.833  73.159 168.083  1.00 92.73           C  
ATOM   3780  CG1 VAL A 789      81.872  71.960 169.043  1.00 92.73           C  
ATOM   3781  CG2 VAL A 789      81.754  72.761 166.600  1.00 92.73           C  
ATOM   3782  N   PHE A 790      79.141  72.500 169.579  1.00 57.30           N  
ATOM   3783  CA  PHE A 790      78.053  71.571 169.729  1.00 57.30           C  
ATOM   3784  C   PHE A 790      76.736  72.271 169.605  1.00 57.30           C  
ATOM   3785  O   PHE A 790      75.842  71.810 168.899  1.00 57.30           O  
ATOM   3786  CB  PHE A 790      78.103  70.865 171.095  1.00 57.30           C  
ATOM   3787  CG  PHE A 790      77.024  69.839 171.155  1.00 57.30           C  
ATOM   3788  CD1 PHE A 790      77.183  68.623 170.530  1.00 57.30           C  
ATOM   3789  CD2 PHE A 790      75.864  70.084 171.849  1.00 57.30           C  
ATOM   3790  CE1 PHE A 790      76.194  67.669 170.585  1.00 57.30           C  
ATOM   3791  CE2 PHE A 790      74.870  69.133 171.908  1.00 57.30           C  
ATOM   3792  CZ  PHE A 790      75.034  67.924 171.276  1.00 57.30           C  
ATOM   3793  N   LYS A 791      76.578  73.404 170.306  1.00115.16           N  
ATOM   3794  CA  LYS A 791      75.337  74.121 170.317  1.00115.16           C  
ATOM   3795  C   LYS A 791      75.037  74.691 168.962  1.00115.16           C  
ATOM   3796  O   LYS A 791      73.904  74.617 168.492  1.00115.16           O  
ATOM   3797  CB  LYS A 791      75.370  75.297 171.307  1.00115.16           C  
ATOM   3798  CG  LYS A 791      74.040  76.040 171.434  1.00115.16           C  
ATOM   3799  CD  LYS A 791      72.948  75.221 172.124  1.00115.16           C  
ATOM   3800  CE  LYS A 791      71.641  75.990 172.326  1.00115.16           C  
ATOM   3801  NZ  LYS A 791      70.684  75.164 173.094  1.00115.16           N1+
ATOM   3802  N   GLN A 792      76.044  75.314 168.320  1.00127.25           N  
ATOM   3803  CA  GLN A 792      75.839  76.007 167.079  1.00127.25           C  
ATOM   3804  C   GLN A 792      75.575  75.119 165.895  1.00127.25           C  
ATOM   3805  O   GLN A 792      74.718  75.451 165.082  1.00127.25           O  
ATOM   3806  CB  GLN A 792      77.036  76.895 166.693  1.00127.25           C  
ATOM   3807  CG  GLN A 792      77.246  78.091 167.625  1.00127.25           C  
ATOM   3808  CD  GLN A 792      76.163  79.119 167.329  1.00127.25           C  
ATOM   3809  NE2 GLN A 792      75.450  79.571 168.395  1.00127.25           N  
ATOM   3810  OE1 GLN A 792      75.952  79.504 166.179  1.00127.25           O  
ATOM   3811  N   VAL A 793      76.429  74.104 165.634  1.00186.88           N  
ATOM   3812  CA  VAL A 793      76.178  73.217 164.529  1.00186.88           C  
ATOM   3813  C   VAL A 793      75.666  71.819 164.819  1.00186.88           C  
ATOM   3814  O   VAL A 793      74.769  71.331 164.134  1.00186.88           O  
ATOM   3815  CB  VAL A 793      77.347  73.124 163.592  1.00186.88           C  
ATOM   3816  CG1 VAL A 793      78.590  72.685 164.368  1.00186.88           C  
ATOM   3817  CG2 VAL A 793      76.962  72.186 162.442  1.00186.88           C  
ATOM   3818  N   ILE A 794      76.279  71.118 165.804  1.00117.64           N  
ATOM   3819  CA  ILE A 794      76.029  69.710 166.040  1.00117.64           C  
ATOM   3820  C   ILE A 794      74.678  69.398 166.619  1.00117.64           C  
ATOM   3821  O   ILE A 794      73.993  68.492 166.146  1.00117.64           O  
ATOM   3822  CB  ILE A 794      77.014  69.053 166.968  1.00117.64           C  
ATOM   3823  CG1 ILE A 794      78.438  69.054 166.385  1.00117.64           C  
ATOM   3824  CG2 ILE A 794      76.482  67.641 167.261  1.00117.64           C  
ATOM   3825  CD1 ILE A 794      79.141  70.408 166.445  1.00117.64           C  
ATOM   3826  N   GLY A 795      74.260  70.145 167.659  1.00 44.04           N  
ATOM   3827  CA  GLY A 795      73.078  69.844 168.423  1.00 44.04           C  
ATOM   3828  C   GLY A 795      71.844  70.248 167.681  1.00 44.04           C  
ATOM   3829  O   GLY A 795      71.894  70.669 166.528  1.00 44.04           O  
ATOM   3830  N   PRO A 796      70.717  70.048 168.325  1.00 80.50           N  
ATOM   3831  CA  PRO A 796      69.423  70.382 167.786  1.00 80.50           C  
ATOM   3832  C   PRO A 796      69.166  71.849 167.611  1.00 80.50           C  
ATOM   3833  O   PRO A 796      68.443  72.211 166.684  1.00 80.50           O  
ATOM   3834  CB  PRO A 796      68.402  69.705 168.703  1.00 80.50           C  
ATOM   3835  CG  PRO A 796      69.180  69.432 170.004  1.00 80.50           C  
ATOM   3836  CD  PRO A 796      70.631  69.245 169.530  1.00 80.50           C  
ATOM   3837  N   SER A 797      69.712  72.699 168.499  1.00 81.71           N  
ATOM   3838  CA  SER A 797      69.484  74.119 168.474  1.00 81.71           C  
ATOM   3839  C   SER A 797      70.281  74.789 167.396  1.00 81.71           C  
ATOM   3840  O   SER A 797      69.994  75.929 167.027  1.00 81.71           O  
ATOM   3841  CB  SER A 797      69.859  74.795 169.801  1.00 81.71           C  
ATOM   3842  OG  SER A 797      69.625  76.193 169.721  1.00 81.71           O  
ATOM   3843  N   GLY A 798      71.293  74.100 166.845  1.00 41.82           N  
ATOM   3844  CA  GLY A 798      72.216  74.728 165.936  1.00 41.82           C  
ATOM   3845  C   GLY A 798      71.651  74.846 164.554  1.00 41.82           C  
ATOM   3846  O   GLY A 798      70.445  74.749 164.329  1.00 41.82           O  
ATOM   3847  N   LEU A 799      72.572  75.107 163.603  1.00172.78           N  
ATOM   3848  CA  LEU A 799      72.370  75.366 162.207  1.00172.78           C  
ATOM   3849  C   LEU A 799      71.796  74.186 161.465  1.00172.78           C  
ATOM   3850  O   LEU A 799      70.872  74.336 160.671  1.00172.78           O  
ATOM   3851  CB  LEU A 799      73.714  75.835 161.603  1.00172.78           C  
ATOM   3852  CG  LEU A 799      73.769  76.057 160.084  1.00172.78           C  
ATOM   3853  CD1 LEU A 799      74.026  74.741 159.339  1.00172.78           C  
ATOM   3854  CD2 LEU A 799      72.519  76.799 159.587  1.00172.78           C  
ATOM   3855  N   LEU A 800      72.293  72.971 161.735  1.00206.18           N  
ATOM   3856  CA  LEU A 800      71.935  71.797 160.997  1.00206.18           C  
ATOM   3857  C   LEU A 800      70.780  71.142 161.705  1.00206.18           C  
ATOM   3858  O   LEU A 800      70.957  70.130 162.381  1.00206.18           O  
ATOM   3859  CB  LEU A 800      73.189  70.906 161.083  1.00206.18           C  
ATOM   3860  CG  LEU A 800      73.315  69.726 160.130  1.00206.18           C  
ATOM   3861  CD1 LEU A 800      72.127  68.791 160.290  1.00206.18           C  
ATOM   3862  CD2 LEU A 800      73.632  70.182 158.698  1.00206.18           C  
ATOM   3863  N   GLN A 801      69.570  71.746 161.637  1.00109.36           N  
ATOM   3864  CA  GLN A 801      68.418  71.132 162.248  1.00109.36           C  
ATOM   3865  C   GLN A 801      67.864  70.022 161.395  1.00109.36           C  
ATOM   3866  O   GLN A 801      67.641  68.907 161.863  1.00109.36           O  
ATOM   3867  CB  GLN A 801      67.279  72.133 162.497  1.00109.36           C  
ATOM   3868  CG  GLN A 801      66.047  71.497 163.146  1.00109.36           C  
ATOM   3869  CD  GLN A 801      64.996  72.582 163.335  1.00109.36           C  
ATOM   3870  NE2 GLN A 801      65.320  73.827 162.891  1.00109.36           N  
ATOM   3871  OE1 GLN A 801      63.915  72.331 163.865  1.00109.36           O  
ATOM   3872  N   GLY A 802      67.600  70.338 160.111  1.00 44.26           N  
ATOM   3873  CA  GLY A 802      66.996  69.456 159.146  1.00 44.26           C  
ATOM   3874  C   GLY A 802      67.927  68.403 158.635  1.00 44.26           C  
ATOM   3875  O   GLY A 802      67.519  67.272 158.374  1.00 44.26           O  
ATOM   3876  N   THR A 803      69.204  68.771 158.450  1.00 48.71           N  
ATOM   3877  CA  THR A 803      70.170  67.948 157.781  1.00 48.71           C  
ATOM   3878  C   THR A 803      70.545  66.749 158.598  1.00 48.71           C  
ATOM   3879  O   THR A 803      70.401  66.723 159.818  1.00 48.71           O  
ATOM   3880  CB  THR A 803      71.396  68.744 157.447  1.00 48.71           C  
ATOM   3881  CG2 THR A 803      72.444  67.855 156.778  1.00 48.71           C  
ATOM   3882  OG1 THR A 803      71.050  69.835 156.606  1.00 48.71           O  
ATOM   3883  N   THR A 804      71.010  65.688 157.904  1.00 47.99           N  
ATOM   3884  CA  THR A 804      71.398  64.468 158.554  1.00 47.99           C  
ATOM   3885  C   THR A 804      72.806  64.590 159.054  1.00 47.99           C  
ATOM   3886  O   THR A 804      73.668  65.143 158.371  1.00 47.99           O  
ATOM   3887  CB  THR A 804      71.373  63.281 157.647  1.00 47.99           C  
ATOM   3888  CG2 THR A 804      71.836  62.068 158.459  1.00 47.99           C  
ATOM   3889  OG1 THR A 804      70.066  63.071 157.130  1.00 47.99           O  
ATOM   3890  N   ARG A 805      73.076  64.084 160.280  1.00163.23           N  
ATOM   3891  CA  ARG A 805      74.429  64.096 160.766  1.00163.23           C  
ATOM   3892  C   ARG A 805      74.654  62.935 161.690  1.00163.23           C  
ATOM   3893  O   ARG A 805      73.743  62.481 162.377  1.00163.23           O  
ATOM   3894  CB  ARG A 805      74.891  65.370 161.500  1.00163.23           C  
ATOM   3895  CG  ARG A 805      74.170  65.673 162.807  1.00163.23           C  
ATOM   3896  CD  ARG A 805      74.893  66.721 163.664  1.00163.23           C  
ATOM   3897  NE  ARG A 805      75.053  67.960 162.852  1.00163.23           N  
ATOM   3898  CZ  ARG A 805      76.219  68.198 162.184  1.00163.23           C  
ATOM   3899  NH1 ARG A 805      77.252  67.312 162.270  1.00163.23           N1+
ATOM   3900  NH2 ARG A 805      76.348  69.319 161.418  1.00163.23           N  
ATOM   3901  N   ILE A 806      75.891  62.391 161.682  1.00108.13           N  
ATOM   3902  CA  ILE A 806      76.253  61.321 162.575  1.00108.13           C  
ATOM   3903  C   ILE A 806      77.668  61.546 163.022  1.00108.13           C  
ATOM   3904  O   ILE A 806      78.538  61.861 162.209  1.00108.13           O  
ATOM   3905  CB  ILE A 806      76.168  59.958 161.949  1.00108.13           C  
ATOM   3906  CG1 ILE A 806      77.140  59.830 160.766  1.00108.13           C  
ATOM   3907  CG2 ILE A 806      74.697  59.697 161.588  1.00108.13           C  
ATOM   3908  CD1 ILE A 806      77.297  58.393 160.269  1.00108.13           C  
ATOM   3909  N   LEU A 807      77.945  61.378 164.334  1.00120.67           N  
ATOM   3910  CA  LEU A 807      79.266  61.663 164.828  1.00120.67           C  
ATOM   3911  C   LEU A 807      79.707  60.591 165.792  1.00120.67           C  
ATOM   3912  O   LEU A 807      78.992  60.251 166.734  1.00120.67           O  
ATOM   3913  CB  LEU A 807      79.308  63.058 165.501  1.00120.67           C  
ATOM   3914  CG  LEU A 807      80.648  63.543 166.094  1.00120.67           C  
ATOM   3915  CD1 LEU A 807      80.550  65.027 166.486  1.00120.67           C  
ATOM   3916  CD2 LEU A 807      81.085  62.704 167.303  1.00120.67           C  
ATOM   3917  N   VAL A 808      80.915  60.023 165.551  1.00157.92           N  
ATOM   3918  CA  VAL A 808      81.523  59.040 166.415  1.00157.92           C  
ATOM   3919  C   VAL A 808      82.429  59.826 167.326  1.00157.92           C  
ATOM   3920  O   VAL A 808      83.030  60.813 166.897  1.00157.92           O  
ATOM   3921  CB  VAL A 808      82.435  58.058 165.697  1.00157.92           C  
ATOM   3922  CG1 VAL A 808      81.761  57.582 164.402  1.00157.92           C  
ATOM   3923  CG2 VAL A 808      83.845  58.626 165.490  1.00157.92           C  
ATOM   3924  N   THR A 809      82.530  59.449 168.619  1.00134.06           N  
ATOM   3925  CA  THR A 809      83.411  60.194 169.481  1.00134.06           C  
ATOM   3926  C   THR A 809      83.725  59.404 170.716  1.00134.06           C  
ATOM   3927  O   THR A 809      83.006  58.475 171.086  1.00134.06           O  
ATOM   3928  CB  THR A 809      82.826  61.506 169.916  1.00134.06           C  
ATOM   3929  CG2 THR A 809      81.510  61.230 170.664  1.00134.06           C  
ATOM   3930  OG1 THR A 809      83.741  62.204 170.748  1.00134.06           O  
ATOM   3931  N   HIS A 810      84.878  59.732 171.339  1.00 58.61           N  
ATOM   3932  CA  HIS A 810      85.355  59.177 172.577  1.00 58.61           C  
ATOM   3933  C   HIS A 810      84.634  59.778 173.756  1.00 58.61           C  
ATOM   3934  O   HIS A 810      84.373  59.094 174.746  1.00 58.61           O  
ATOM   3935  CB  HIS A 810      86.857  59.433 172.782  1.00 58.61           C  
ATOM   3936  CG  HIS A 810      87.437  58.708 173.957  1.00 58.61           C  
ATOM   3937  CD2 HIS A 810      87.740  59.154 175.207  1.00 58.61           C  
ATOM   3938  ND1 HIS A 810      87.789  57.377 173.935  1.00 58.61           N  
ATOM   3939  CE1 HIS A 810      88.284  57.084 175.164  1.00 58.61           C  
ATOM   3940  NE2 HIS A 810      88.275  58.133 175.969  1.00 58.61           N  
ATOM   3941  N   THR A 811      84.301  61.086 173.671  1.00 61.69           N  
ATOM   3942  CA  THR A 811      83.780  61.851 174.775  1.00 61.69           C  
ATOM   3943  C   THR A 811      82.385  61.453 175.165  1.00 61.69           C  
ATOM   3944  O   THR A 811      81.558  61.055 174.349  1.00 61.69           O  
ATOM   3945  CB  THR A 811      83.770  63.326 174.519  1.00 61.69           C  
ATOM   3946  CG2 THR A 811      83.190  64.032 175.756  1.00 61.69           C  
ATOM   3947  OG1 THR A 811      85.089  63.785 174.264  1.00 61.69           O  
ATOM   3948  N   LEU A 812      82.174  61.492 176.497  1.00186.02           N  
ATOM   3949  CA  LEU A 812      81.026  61.230 177.323  1.00186.02           C  
ATOM   3950  C   LEU A 812      80.052  62.378 177.430  1.00186.02           C  
ATOM   3951  O   LEU A 812      78.980  62.201 177.998  1.00186.02           O  
ATOM   3952  CB  LEU A 812      81.445  60.847 178.757  1.00186.02           C  
ATOM   3953  CG  LEU A 812      80.282  60.503 179.706  1.00186.02           C  
ATOM   3954  CD1 LEU A 812      79.537  59.239 179.243  1.00186.02           C  
ATOM   3955  CD2 LEU A 812      80.753  60.412 181.167  1.00186.02           C  
ATOM   3956  N   HIS A 813      80.415  63.600 176.995  1.00140.49           N  
ATOM   3957  CA  HIS A 813      79.674  64.789 177.347  1.00140.49           C  
ATOM   3958  C   HIS A 813      78.196  64.773 177.040  1.00140.49           C  
ATOM   3959  O   HIS A 813      77.405  64.854 177.979  1.00140.49           O  
ATOM   3960  CB  HIS A 813      80.256  66.048 176.687  1.00140.49           C  
ATOM   3961  CG  HIS A 813      79.789  67.314 177.340  1.00140.49           C  
ATOM   3962  CD2 HIS A 813      78.734  68.124 177.053  1.00140.49           C  
ATOM   3963  ND1 HIS A 813      80.423  67.887 178.419  1.00140.49           N  
ATOM   3964  CE1 HIS A 813      79.725  69.009 178.731  1.00140.49           C  
ATOM   3965  NE2 HIS A 813      78.692  69.194 177.929  1.00140.49           N  
ATOM   3966  N   VAL A 814      77.739  64.670 175.770  1.00140.32           N  
ATOM   3967  CA  VAL A 814      76.304  64.745 175.636  1.00140.32           C  
ATOM   3968  C   VAL A 814      75.744  63.597 174.843  1.00140.32           C  
ATOM   3969  O   VAL A 814      75.435  63.724 173.657  1.00140.32           O  
ATOM   3970  CB  VAL A 814      75.842  66.026 175.006  1.00140.32           C  
ATOM   3971  CG1 VAL A 814      76.538  66.228 173.647  1.00140.32           C  
ATOM   3972  CG2 VAL A 814      74.314  65.959 174.923  1.00140.32           C  
ATOM   3973  N   LEU A 815      75.587  62.434 175.497  1.00113.36           N  
ATOM   3974  CA  LEU A 815      74.972  61.287 174.893  1.00113.36           C  
ATOM   3975  C   LEU A 815      73.476  61.448 174.775  1.00113.36           C  
ATOM   3976  O   LEU A 815      72.907  61.074 173.752  1.00113.36           O  
ATOM   3977  CB  LEU A 815      75.218  59.964 175.638  1.00113.36           C  
ATOM   3978  CG  LEU A 815      76.685  59.511 175.616  1.00113.36           C  
ATOM   3979  CD1 LEU A 815      77.560  60.406 176.497  1.00113.36           C  
ATOM   3980  CD2 LEU A 815      76.812  58.025 175.970  1.00113.36           C  
ATOM   3981  N   PRO A 816      72.803  61.967 175.776  1.00 89.50           N  
ATOM   3982  CA  PRO A 816      71.364  62.054 175.739  1.00 89.50           C  
ATOM   3983  C   PRO A 816      70.767  63.016 174.757  1.00 89.50           C  
ATOM   3984  O   PRO A 816      69.595  62.849 174.425  1.00 89.50           O  
ATOM   3985  CB  PRO A 816      70.911  62.300 177.180  1.00 89.50           C  
ATOM   3986  CG  PRO A 816      72.202  62.592 177.961  1.00 89.50           C  
ATOM   3987  CD  PRO A 816      73.282  61.872 177.145  1.00 89.50           C  
ATOM   3988  N   GLN A 817      71.516  64.035 174.301  1.00 58.69           N  
ATOM   3989  CA  GLN A 817      70.971  65.017 173.406  1.00 58.69           C  
ATOM   3990  C   GLN A 817      70.647  64.440 172.058  1.00 58.69           C  
ATOM   3991  O   GLN A 817      69.665  64.849 171.443  1.00 58.69           O  
ATOM   3992  CB  GLN A 817      71.864  66.252 173.190  1.00 58.69           C  
ATOM   3993  CG  GLN A 817      71.765  67.287 174.315  1.00 58.69           C  
ATOM   3994  CD  GLN A 817      70.401  67.962 174.222  1.00 58.69           C  
ATOM   3995  NE2 GLN A 817      70.403  69.307 174.022  1.00 58.69           N  
ATOM   3996  OE1 GLN A 817      69.363  67.312 174.322  1.00 58.69           O  
ATOM   3997  N   ALA A 818      71.462  63.491 171.555  1.00 45.40           N  
ATOM   3998  CA  ALA A 818      71.270  62.961 170.230  1.00 45.40           C  
ATOM   3999  C   ALA A 818      70.047  62.092 170.157  1.00 45.40           C  
ATOM   4000  O   ALA A 818      69.546  61.600 171.166  1.00 45.40           O  
ATOM   4001  CB  ALA A 818      72.459  62.139 169.705  1.00 45.40           C  
ATOM   4002  N   ASP A 819      69.508  61.945 168.925  1.00 49.87           N  
ATOM   4003  CA  ASP A 819      68.312  61.192 168.647  1.00 49.87           C  
ATOM   4004  C   ASP A 819      68.501  59.710 168.841  1.00 49.87           C  
ATOM   4005  O   ASP A 819      67.680  59.069 169.496  1.00 49.87           O  
ATOM   4006  CB  ASP A 819      67.819  61.397 167.206  1.00 49.87           C  
ATOM   4007  CG  ASP A 819      67.356  62.841 167.065  1.00 49.87           C  
ATOM   4008  OD1 ASP A 819      67.265  63.545 168.106  1.00 49.87           O  
ATOM   4009  OD2 ASP A 819      67.078  63.259 165.909  1.00 49.87           O1-
ATOM   4010  N   GLN A 820      69.578  59.117 168.278  1.00 90.54           N  
ATOM   4011  CA  GLN A 820      69.746  57.688 168.378  1.00 90.54           C  
ATOM   4012  C   GLN A 820      71.203  57.379 168.570  1.00 90.54           C  
ATOM   4013  O   GLN A 820      72.067  58.185 168.226  1.00 90.54           O  
ATOM   4014  CB  GLN A 820      69.291  56.932 167.115  1.00 90.54           C  
ATOM   4015  CG  GLN A 820      67.798  57.094 166.821  1.00 90.54           C  
ATOM   4016  CD  GLN A 820      67.022  56.388 167.922  1.00 90.54           C  
ATOM   4017  NE2 GLN A 820      67.737  55.571 168.741  1.00 90.54           N  
ATOM   4018  OE1 GLN A 820      65.811  56.559 168.053  1.00 90.54           O  
ATOM   4019  N   ILE A 821      71.507  56.197 169.155  1.00 53.82           N  
ATOM   4020  CA  ILE A 821      72.869  55.802 169.396  1.00 53.82           C  
ATOM   4021  C   ILE A 821      73.032  54.332 169.112  1.00 53.82           C  
ATOM   4022  O   ILE A 821      72.118  53.542 169.343  1.00 53.82           O  
ATOM   4023  CB  ILE A 821      73.282  56.007 170.823  1.00 53.82           C  
ATOM   4024  CG1 ILE A 821      74.783  55.730 171.001  1.00 53.82           C  
ATOM   4025  CG2 ILE A 821      72.361  55.147 171.709  1.00 53.82           C  
ATOM   4026  CD1 ILE A 821      75.322  56.186 172.356  1.00 53.82           C  
ATOM   4027  N   LEU A 822      74.215  53.928 168.585  1.00175.30           N  
ATOM   4028  CA  LEU A 822      74.479  52.530 168.351  1.00175.30           C  
ATOM   4029  C   LEU A 822      75.812  52.169 168.947  1.00175.30           C  
ATOM   4030  O   LEU A 822      76.732  52.986 168.999  1.00175.30           O  
ATOM   4031  CB  LEU A 822      74.442  52.096 166.869  1.00175.30           C  
ATOM   4032  CG  LEU A 822      75.247  52.976 165.895  1.00175.30           C  
ATOM   4033  CD1 LEU A 822      74.619  54.370 165.756  1.00175.30           C  
ATOM   4034  CD2 LEU A 822      76.738  53.011 166.257  1.00175.30           C  
ATOM   4035  N   VAL A 823      75.935  50.916 169.440  1.00 48.63           N  
ATOM   4036  CA  VAL A 823      77.142  50.483 170.093  1.00 48.63           C  
ATOM   4037  C   VAL A 823      77.769  49.396 169.277  1.00 48.63           C  
ATOM   4038  O   VAL A 823      77.075  48.570 168.684  1.00 48.63           O  
ATOM   4039  CB  VAL A 823      76.871  49.929 171.453  1.00 48.63           C  
ATOM   4040  CG1 VAL A 823      78.188  49.469 172.105  1.00 48.63           C  
ATOM   4041  CG2 VAL A 823      76.127  51.019 172.228  1.00 48.63           C  
ATOM   4042  N   LEU A 824      79.118  49.396 169.208  1.00 87.13           N  
ATOM   4043  CA  LEU A 824      79.815  48.381 168.468  1.00 87.13           C  
ATOM   4044  C   LEU A 824      80.862  47.777 169.354  1.00 87.13           C  
ATOM   4045  O   LEU A 824      81.606  48.488 170.030  1.00 87.13           O  
ATOM   4046  CB  LEU A 824      80.539  48.918 167.221  1.00 87.13           C  
ATOM   4047  CG  LEU A 824      79.582  49.501 166.165  1.00 87.13           C  
ATOM   4048  CD1 LEU A 824      78.823  50.722 166.709  1.00 87.13           C  
ATOM   4049  CD2 LEU A 824      80.312  49.794 164.846  1.00 87.13           C  
ATOM   4050  N   ALA A 825      80.922  46.430 169.392  1.00 46.51           N  
ATOM   4051  CA  ALA A 825      81.942  45.758 170.141  1.00 46.51           C  
ATOM   4052  C   ALA A 825      82.383  44.606 169.301  1.00 46.51           C  
ATOM   4053  O   ALA A 825      81.553  43.838 168.818  1.00 46.51           O  
ATOM   4054  CB  ALA A 825      81.448  45.175 171.475  1.00 46.51           C  
ATOM   4055  N   ASN A 826      83.711  44.474 169.118  1.00109.07           N  
ATOM   4056  CA  ASN A 826      84.346  43.436 168.353  1.00109.07           C  
ATOM   4057  C   ASN A 826      83.756  43.340 166.978  1.00109.07           C  
ATOM   4058  O   ASN A 826      83.654  42.250 166.418  1.00109.07           O  
ATOM   4059  CB  ASN A 826      84.365  42.046 169.032  1.00109.07           C  
ATOM   4060  CG  ASN A 826      82.948  41.533 169.233  1.00109.07           C  
ATOM   4061  ND2 ASN A 826      82.422  41.688 170.478  1.00109.07           N  
ATOM   4062  OD1 ASN A 826      82.325  41.018 168.308  1.00109.07           O  
ATOM   4063  N   GLY A 827      83.381  44.490 166.382  1.00 32.75           N  
ATOM   4064  CA  GLY A 827      82.912  44.513 165.025  1.00 32.75           C  
ATOM   4065  C   GLY A 827      81.510  43.991 164.912  1.00 32.75           C  
ATOM   4066  O   GLY A 827      81.147  43.448 163.868  1.00 32.75           O  
ATOM   4067  N   THR A 828      80.691  44.109 165.978  1.00104.64           N  
ATOM   4068  CA  THR A 828      79.318  43.680 165.890  1.00104.64           C  
ATOM   4069  C   THR A 828      78.471  44.720 166.567  1.00104.64           C  
ATOM   4070  O   THR A 828      78.923  45.379 167.502  1.00104.64           O  
ATOM   4071  CB  THR A 828      79.036  42.385 166.595  1.00104.64           C  
ATOM   4072  CG2 THR A 828      79.129  42.627 168.111  1.00104.64           C  
ATOM   4073  OG1 THR A 828      77.739  41.912 166.256  1.00104.64           O  
ATOM   4074  N   ILE A 829      77.203  44.880 166.126  1.00 51.78           N  
ATOM   4075  CA  ILE A 829      76.328  45.870 166.702  1.00 51.78           C  
ATOM   4076  C   ILE A 829      75.370  45.197 167.649  1.00 51.78           C  
ATOM   4077  O   ILE A 829      74.629  44.293 167.262  1.00 51.78           O  
ATOM   4078  CB  ILE A 829      75.521  46.608 165.667  1.00 51.78           C  
ATOM   4079  CG1 ILE A 829      74.634  45.631 164.872  1.00 51.78           C  
ATOM   4080  CG2 ILE A 829      76.487  47.424 164.792  1.00 51.78           C  
ATOM   4081  CD1 ILE A 829      73.574  46.323 164.016  1.00 51.78           C  
ATOM   4082  N   ALA A 830      75.446  45.567 168.950  1.00 61.82           N  
ATOM   4083  CA  ALA A 830      74.606  45.021 169.985  1.00 61.82           C  
ATOM   4084  C   ALA A 830      73.180  45.517 169.987  1.00 61.82           C  
ATOM   4085  O   ALA A 830      72.249  44.712 169.977  1.00 61.82           O  
ATOM   4086  CB  ALA A 830      75.171  45.279 171.392  1.00 61.82           C  
ATOM   4087  N   GLU A 831      72.962  46.854 169.968  1.00101.69           N  
ATOM   4088  CA  GLU A 831      71.620  47.350 170.152  1.00101.69           C  
ATOM   4089  C   GLU A 831      71.517  48.768 169.677  1.00101.69           C  
ATOM   4090  O   GLU A 831      72.506  49.498 169.624  1.00101.69           O  
ATOM   4091  CB  GLU A 831      71.215  47.371 171.635  1.00101.69           C  
ATOM   4092  CG  GLU A 831      69.832  47.961 171.899  1.00101.69           C  
ATOM   4093  CD  GLU A 831      68.792  46.907 171.561  1.00101.69           C  
ATOM   4094  OE1 GLU A 831      69.097  45.696 171.723  1.00101.69           O  
ATOM   4095  OE2 GLU A 831      67.673  47.304 171.139  1.00101.69           O1-
ATOM   4096  N   MET A 832      70.284  49.192 169.328  1.00117.87           N  
ATOM   4097  CA  MET A 832      70.058  50.537 168.881  1.00117.87           C  
ATOM   4098  C   MET A 832      68.896  51.082 169.665  1.00117.87           C  
ATOM   4099  O   MET A 832      67.994  50.333 170.039  1.00117.87           O  
ATOM   4100  CB  MET A 832      69.717  50.597 167.383  1.00117.87           C  
ATOM   4101  CG  MET A 832      69.808  51.992 166.771  1.00117.87           C  
ATOM   4102  SD  MET A 832      69.508  52.039 164.977  1.00117.87           S  
ATOM   4103  CE  MET A 832      71.123  51.351 164.516  1.00117.87           C  
ATOM   4104  N   GLY A 833      68.900  52.404 169.961  1.00 20.75           N  
ATOM   4105  CA  GLY A 833      67.806  52.992 170.687  1.00 20.75           C  
ATOM   4106  C   GLY A 833      68.245  54.298 171.285  1.00 20.75           C  
ATOM   4107  O   GLY A 833      69.392  54.713 171.143  1.00 20.75           O  
ATOM   4108  N   SER A 834      67.311  54.973 171.991  1.00 38.62           N  
ATOM   4109  CA  SER A 834      67.567  56.239 172.627  1.00 38.62           C  
ATOM   4110  C   SER A 834      68.275  56.005 173.931  1.00 38.62           C  
ATOM   4111  O   SER A 834      68.203  54.927 174.515  1.00 38.62           O  
ATOM   4112  CB  SER A 834      66.285  57.042 172.912  1.00 38.62           C  
ATOM   4113  OG  SER A 834      65.433  56.319 173.791  1.00 38.62           O  
ATOM   4114  N   TYR A 835      68.938  57.062 174.448  1.00 55.46           N  
ATOM   4115  CA  TYR A 835      69.777  56.982 175.616  1.00 55.46           C  
ATOM   4116  C   TYR A 835      68.981  56.487 176.789  1.00 55.46           C  
ATOM   4117  O   TYR A 835      69.420  55.587 177.505  1.00 55.46           O  
ATOM   4118  CB  TYR A 835      70.345  58.365 175.986  1.00 55.46           C  
ATOM   4119  CG  TYR A 835      71.211  58.261 177.198  1.00 55.46           C  
ATOM   4120  CD1 TYR A 835      72.534  57.898 177.082  1.00 55.46           C  
ATOM   4121  CD2 TYR A 835      70.705  58.539 178.446  1.00 55.46           C  
ATOM   4122  CE1 TYR A 835      73.337  57.808 178.196  1.00 55.46           C  
ATOM   4123  CE2 TYR A 835      71.503  58.449 179.564  1.00 55.46           C  
ATOM   4124  CZ  TYR A 835      72.822  58.082 179.438  1.00 55.46           C  
ATOM   4125  OH  TYR A 835      73.645  57.988 180.582  1.00 55.46           O  
ATOM   4126  N   GLN A 836      67.784  57.056 177.016  1.00 28.99           N  
ATOM   4127  CA  GLN A 836      66.994  56.651 178.142  1.00 28.99           C  
ATOM   4128  C   GLN A 836      66.560  55.234 177.947  1.00 28.99           C  
ATOM   4129  O   GLN A 836      66.557  54.441 178.887  1.00 28.99           O  
ATOM   4130  CB  GLN A 836      65.712  57.484 178.323  1.00 28.99           C  
ATOM   4131  CG  GLN A 836      64.879  57.045 179.529  1.00 28.99           C  
ATOM   4132  CD  GLN A 836      63.629  57.912 179.591  1.00 28.99           C  
ATOM   4133  NE2 GLN A 836      63.149  58.201 180.829  1.00 28.99           N  
ATOM   4134  OE1 GLN A 836      63.091  58.318 178.561  1.00 28.99           O  
ATOM   4135  N   ASP A 837      66.189  54.881 176.702  1.00 79.26           N  
ATOM   4136  CA  ASP A 837      65.665  53.575 176.423  1.00 79.26           C  
ATOM   4137  C   ASP A 837      66.695  52.538 176.742  1.00 79.26           C  
ATOM   4138  O   ASP A 837      66.387  51.539 177.389  1.00 79.26           O  
ATOM   4139  CB  ASP A 837      65.279  53.402 174.943  1.00 79.26           C  
ATOM   4140  CG  ASP A 837      64.531  52.086 174.763  1.00 79.26           C  
ATOM   4141  OD1 ASP A 837      64.473  51.284 175.734  1.00 79.26           O  
ATOM   4142  OD2 ASP A 837      64.006  51.866 173.638  1.00 79.26           O1-
ATOM   4143  N   LEU A 838      67.942  52.739 176.277  1.00104.44           N  
ATOM   4144  CA  LEU A 838      68.997  51.794 176.506  1.00104.44           C  
ATOM   4145  C   LEU A 838      69.457  51.777 177.932  1.00104.44           C  
ATOM   4146  O   LEU A 838      69.779  50.723 178.471  1.00104.44           O  
ATOM   4147  CB  LEU A 838      70.226  51.997 175.608  1.00104.44           C  
ATOM   4148  CG  LEU A 838      69.959  51.577 174.154  1.00104.44           C  
ATOM   4149  CD1 LEU A 838      68.901  52.470 173.501  1.00104.44           C  
ATOM   4150  CD2 LEU A 838      71.258  51.494 173.343  1.00104.44           C  
ATOM   4151  N   LEU A 839      69.485  52.936 178.604  1.00115.79           N  
ATOM   4152  CA  LEU A 839      70.053  53.000 179.922  1.00115.79           C  
ATOM   4153  C   LEU A 839      69.302  52.052 180.817  1.00115.79           C  
ATOM   4154  O   LEU A 839      69.886  51.421 181.697  1.00115.79           O  
ATOM   4155  CB  LEU A 839      69.959  54.420 180.516  1.00115.79           C  
ATOM   4156  CG  LEU A 839      70.830  54.665 181.766  1.00115.79           C  
ATOM   4157  CD1 LEU A 839      70.407  53.801 182.959  1.00115.79           C  
ATOM   4158  CD2 LEU A 839      72.321  54.531 181.427  1.00115.79           C  
ATOM   4159  N   HIS A 840      67.975  51.944 180.632  1.00 92.34           N  
ATOM   4160  CA  HIS A 840      67.132  51.083 181.419  1.00 92.34           C  
ATOM   4161  C   HIS A 840      67.353  49.624 181.099  1.00 92.34           C  
ATOM   4162  O   HIS A 840      67.110  48.773 181.953  1.00 92.34           O  
ATOM   4163  CB  HIS A 840      65.631  51.377 181.245  1.00 92.34           C  
ATOM   4164  CG  HIS A 840      64.776  50.667 182.256  1.00 92.34           C  
ATOM   4165  CD2 HIS A 840      64.078  49.503 182.160  1.00 92.34           C  
ATOM   4166  ND1 HIS A 840      64.561  51.127 183.537  1.00 92.34           N  
ATOM   4167  CE1 HIS A 840      63.751  50.226 184.147  1.00 92.34           C  
ATOM   4168  NE2 HIS A 840      63.430  49.222 183.350  1.00 92.34           N  
ATOM   4169  N   ARG A 841      67.783  49.294 179.857  1.00160.46           N  
ATOM   4170  CA  ARG A 841      67.875  47.937 179.358  1.00160.46           C  
ATOM   4171  C   ARG A 841      68.932  47.094 180.024  1.00160.46           C  
ATOM   4172  O   ARG A 841      68.804  45.870 180.025  1.00160.46           O  
ATOM   4173  CB  ARG A 841      68.043  47.802 177.827  1.00160.46           C  
ATOM   4174  CG  ARG A 841      69.342  48.334 177.225  1.00160.46           C  
ATOM   4175  CD  ARG A 841      69.305  48.415 175.698  1.00160.46           C  
ATOM   4176  NE  ARG A 841      69.104  47.034 175.181  1.00160.46           N  
ATOM   4177  CZ  ARG A 841      70.179  46.291 174.787  1.00160.46           C  
ATOM   4178  NH1 ARG A 841      71.434  46.824 174.841  1.00160.46           N1+
ATOM   4179  NH2 ARG A 841      70.000  45.013 174.342  1.00160.46           N  
ATOM   4180  N   ASN A 842      69.981  47.688 180.635  1.00 79.73           N  
ATOM   4181  CA  ASN A 842      71.057  46.896 181.180  1.00 79.73           C  
ATOM   4182  C   ASN A 842      71.821  46.224 180.076  1.00 79.73           C  
ATOM   4183  O   ASN A 842      71.714  45.018 179.861  1.00 79.73           O  
ATOM   4184  CB  ASN A 842      70.582  45.804 182.160  1.00 79.73           C  
ATOM   4185  CG  ASN A 842      71.798  45.176 182.833  1.00 79.73           C  
ATOM   4186  ND2 ASN A 842      71.876  45.308 184.185  1.00 79.73           N  
ATOM   4187  OD1 ASN A 842      72.659  44.590 182.179  1.00 79.73           O  
ATOM   4188  N   GLY A 843      72.597  47.038 179.321  1.00 34.72           N  
ATOM   4189  CA  GLY A 843      73.408  46.584 178.225  1.00 34.72           C  
ATOM   4190  C   GLY A 843      74.841  46.950 178.496  1.00 34.72           C  
ATOM   4191  O   GLY A 843      75.165  47.547 179.521  1.00 34.72           O  
ATOM   4192  N   ALA A 844      75.732  46.608 177.539  1.00 37.61           N  
ATOM   4193  CA  ALA A 844      77.159  46.771 177.629  1.00 37.61           C  
ATOM   4194  C   ALA A 844      77.544  48.213 177.761  1.00 37.61           C  
ATOM   4195  O   ALA A 844      78.483  48.545 178.484  1.00 37.61           O  
ATOM   4196  CB  ALA A 844      77.897  46.209 176.403  1.00 37.61           C  
ATOM   4197  N   LEU A 845      76.811  49.113 177.085  1.00160.04           N  
ATOM   4198  CA  LEU A 845      77.147  50.508 177.038  1.00160.04           C  
ATOM   4199  C   LEU A 845      77.257  51.011 178.438  1.00160.04           C  
ATOM   4200  O   LEU A 845      78.178  51.759 178.759  1.00160.04           O  
ATOM   4201  CB  LEU A 845      76.012  51.369 176.455  1.00160.04           C  
ATOM   4202  CG  LEU A 845      75.470  50.933 175.087  1.00160.04           C  
ATOM   4203  CD1 LEU A 845      74.798  49.553 175.155  1.00160.04           C  
ATOM   4204  CD2 LEU A 845      74.536  52.007 174.507  1.00160.04           C  
ATOM   4205  N   VAL A 846      76.326  50.605 179.318  1.00 32.17           N  
ATOM   4206  CA  VAL A 846      76.322  51.132 180.651  1.00 32.17           C  
ATOM   4207  C   VAL A 846      77.640  50.818 181.280  1.00 32.17           C  
ATOM   4208  O   VAL A 846      78.245  51.676 181.919  1.00 32.17           O  
ATOM   4209  CB  VAL A 846      75.250  50.540 181.515  1.00 32.17           C  
ATOM   4210  CG1 VAL A 846      75.385  51.136 182.929  1.00 32.17           C  
ATOM   4211  CG2 VAL A 846      73.886  50.800 180.853  1.00 32.17           C  
ATOM   4212  N   GLY A 847      78.125  49.578 181.098  1.00 15.11           N  
ATOM   4213  CA  GLY A 847      79.383  49.173 181.657  1.00 15.11           C  
ATOM   4214  C   GLY A 847      80.466  50.000 181.039  1.00 15.11           C  
ATOM   4215  O   GLY A 847      81.440  50.365 181.696  1.00 15.11           O  
ATOM   4216  N   LEU A 848      80.307  50.316 179.742  1.00 93.02           N  
ATOM   4217  CA  LEU A 848      81.291  51.040 178.994  1.00 93.02           C  
ATOM   4218  C   LEU A 848      81.513  52.366 179.639  1.00 93.02           C  
ATOM   4219  O   LEU A 848      82.658  52.795 179.770  1.00 93.02           O  
ATOM   4220  CB  LEU A 848      80.838  51.274 177.535  1.00 93.02           C  
ATOM   4221  CG  LEU A 848      81.816  52.060 176.631  1.00 93.02           C  
ATOM   4222  CD1 LEU A 848      81.859  53.560 176.974  1.00 93.02           C  
ATOM   4223  CD2 LEU A 848      83.209  51.412 176.617  1.00 93.02           C  
ATOM   4224  N   LEU A 849      80.435  53.058 180.062  1.00 70.60           N  
ATOM   4225  CA  LEU A 849      80.624  54.347 180.664  1.00 70.60           C  
ATOM   4226  C   LEU A 849      81.567  54.205 181.848  1.00 70.60           C  
ATOM   4227  O   LEU A 849      82.472  55.071 181.974  1.00 70.60           O  
ATOM   4228  CB  LEU A 849      79.343  55.028 181.190  1.00 70.60           C  
ATOM   4229  CG  LEU A 849      78.365  55.504 180.096  1.00 70.60           C  
ATOM   4230  CD1 LEU A 849      77.590  54.337 179.467  1.00 70.60           C  
ATOM   4231  CD2 LEU A 849      77.454  56.628 180.614  1.00 70.60           C  
ATOM   4232  OXT LEU A 849      81.395  53.239 182.639  1.00 70.60           O1-
TER   
ATOM   4233  N   THR B 933     134.048  86.470 144.730  1.00108.80           N  
ATOM   4234  CA  THR B 933     133.358  85.513 143.832  1.00108.80           C  
ATOM   4235  C   THR B 933     134.275  84.447 143.315  1.00108.80           C  
ATOM   4236  O   THR B 933     134.521  83.452 143.995  1.00108.80           O  
ATOM   4237  CB  THR B 933     132.719  86.290 142.705  1.00108.80           C  
ATOM   4238  CG2 THR B 933     133.738  87.231 142.035  1.00108.80           C  
ATOM   4239  OG1 THR B 933     132.118  85.408 141.771  1.00108.80           O  
ATOM   4240  N   TYR B 934     134.793  84.626 142.088  1.00 96.85           N  
ATOM   4241  CA  TYR B 934     135.703  83.690 141.499  1.00 96.85           C  
ATOM   4242  C   TYR B 934     136.943  83.680 142.326  1.00 96.85           C  
ATOM   4243  O   TYR B 934     137.548  82.631 142.538  1.00 96.85           O  
ATOM   4244  CB  TYR B 934     136.116  84.037 140.057  1.00 96.85           C  
ATOM   4245  CG  TYR B 934     134.930  83.818 139.185  1.00 96.85           C  
ATOM   4246  CD1 TYR B 934     134.689  82.567 138.664  1.00 96.85           C  
ATOM   4247  CD2 TYR B 934     134.059  84.845 138.898  1.00 96.85           C  
ATOM   4248  CE1 TYR B 934     133.599  82.343 137.860  1.00 96.85           C  
ATOM   4249  CE2 TYR B 934     132.966  84.624 138.092  1.00 96.85           C  
ATOM   4250  CZ  TYR B 934     132.736  83.371 137.573  1.00 96.85           C  
ATOM   4251  OH  TYR B 934     131.615  83.139 136.746  1.00 96.85           O  
ATOM   4252  N   LEU B 935     137.352  84.866 142.808  1.00 78.14           N  
ATOM   4253  CA  LEU B 935     138.553  85.010 143.576  1.00 78.14           C  
ATOM   4254  C   LEU B 935     138.392  84.193 144.819  1.00 78.14           C  
ATOM   4255  O   LEU B 935     139.340  83.551 145.270  1.00 78.14           O  
ATOM   4256  CB  LEU B 935     138.800  86.489 143.958  1.00 78.14           C  
ATOM   4257  CG  LEU B 935     140.161  86.830 144.614  1.00 78.14           C  
ATOM   4258  CD1 LEU B 935     140.242  88.331 144.922  1.00 78.14           C  
ATOM   4259  CD2 LEU B 935     140.467  85.986 145.862  1.00 78.14           C  
ATOM   4260  N   SER B 936     137.181  84.190 145.404  1.00 29.55           N  
ATOM   4261  CA  SER B 936     136.954  83.464 146.622  1.00 29.55           C  
ATOM   4262  C   SER B 936     137.266  82.015 146.390  1.00 29.55           C  
ATOM   4263  O   SER B 936     137.923  81.374 147.209  1.00 29.55           O  
ATOM   4264  CB  SER B 936     135.490  83.552 147.095  1.00 29.55           C  
ATOM   4265  OG  SER B 936     135.313  82.822 148.301  1.00 29.55           O  
ATOM   4266  N   TYR B 937     136.771  81.450 145.274  1.00 56.85           N  
ATOM   4267  CA  TYR B 937     137.010  80.068 144.951  1.00 56.85           C  
ATOM   4268  C   TYR B 937     138.456  79.871 144.593  1.00 56.85           C  
ATOM   4269  O   TYR B 937     139.099  78.922 145.041  1.00 56.85           O  
ATOM   4270  CB  TYR B 937     136.150  79.594 143.760  1.00 56.85           C  
ATOM   4271  CG  TYR B 937     136.316  78.121 143.567  1.00 56.85           C  
ATOM   4272  CD1 TYR B 937     135.639  77.233 144.374  1.00 56.85           C  
ATOM   4273  CD2 TYR B 937     137.126  77.624 142.573  1.00 56.85           C  
ATOM   4274  CE1 TYR B 937     135.777  75.876 144.199  1.00 56.85           C  
ATOM   4275  CE2 TYR B 937     137.269  76.268 142.393  1.00 56.85           C  
ATOM   4276  CZ  TYR B 937     136.594  75.391 143.206  1.00 56.85           C  
ATOM   4277  OH  TYR B 937     136.738  73.999 143.025  1.00 56.85           O  
ATOM   4278  N   LEU B 938     139.019  80.801 143.797  1.00 46.45           N  
ATOM   4279  CA  LEU B 938     140.358  80.663 143.297  1.00 46.45           C  
ATOM   4280  C   LEU B 938     141.295  80.579 144.460  1.00 46.45           C  
ATOM   4281  O   LEU B 938     142.247  79.799 144.439  1.00 46.45           O  
ATOM   4282  CB  LEU B 938     140.776  81.859 142.421  1.00 46.45           C  
ATOM   4283  CG  LEU B 938     142.206  81.761 141.858  1.00 46.45           C  
ATOM   4284  CD1 LEU B 938     142.351  80.569 140.897  1.00 46.45           C  
ATOM   4285  CD2 LEU B 938     142.636  83.094 141.222  1.00 46.45           C  
ATOM   4286  N   ARG B 939     141.066  81.405 145.500  1.00138.36           N  
ATOM   4287  CA  ARG B 939     141.890  81.374 146.675  1.00138.36           C  
ATOM   4288  C   ARG B 939     141.669  80.089 147.428  1.00138.36           C  
ATOM   4289  O   ARG B 939     142.617  79.481 147.925  1.00138.36           O  
ATOM   4290  CB  ARG B 939     141.617  82.541 147.644  1.00138.36           C  
ATOM   4291  CG  ARG B 939     140.186  82.583 148.180  1.00138.36           C  
ATOM   4292  CD  ARG B 939     139.933  83.691 149.205  1.00138.36           C  
ATOM   4293  NE  ARG B 939     139.701  84.960 148.463  1.00138.36           N  
ATOM   4294  CZ  ARG B 939     138.964  85.954 149.041  1.00138.36           C  
ATOM   4295  NH1 ARG B 939     138.447  85.776 150.292  1.00138.36           N1+
ATOM   4296  NH2 ARG B 939     138.742  87.124 148.373  1.00138.36           N  
ATOM   4297  N   ALA B 940     140.408  79.613 147.482  1.00 45.55           N  
ATOM   4298  CA  ALA B 940     140.040  78.480 148.292  1.00 45.55           C  
ATOM   4299  C   ALA B 940     140.835  77.268 147.903  1.00 45.55           C  
ATOM   4300  O   ALA B 940     141.223  76.480 148.767  1.00 45.55           O  
ATOM   4301  CB  ALA B 940     138.556  78.113 148.138  1.00 45.55           C  
ATOM   4302  N   VAL B 941     141.041  77.051 146.591  1.00 94.59           N  
ATOM   4303  CA  VAL B 941     141.816  75.928 146.141  1.00 94.59           C  
ATOM   4304  C   VAL B 941     143.257  76.124 146.505  1.00 94.59           C  
ATOM   4305  O   VAL B 941     143.913  75.202 146.985  1.00 94.59           O  
ATOM   4306  CB  VAL B 941     141.714  75.706 144.659  1.00 94.59           C  
ATOM   4307  CG1 VAL B 941     142.262  76.944 143.932  1.00 94.59           C  
ATOM   4308  CG2 VAL B 941     142.440  74.394 144.316  1.00 94.59           C  
ATOM   4309  N   GLY B 942     143.775  77.356 146.323  1.00 26.23           N  
ATOM   4310  CA  GLY B 942     145.161  77.638 146.580  1.00 26.23           C  
ATOM   4311  C   GLY B 942     145.787  78.042 145.278  1.00 26.23           C  
ATOM   4312  O   GLY B 942     145.566  77.420 144.239  1.00 26.23           O  
ATOM   4313  N   THR B 943     146.610  79.110 145.325  1.00119.96           N  
ATOM   4314  CA  THR B 943     147.236  79.687 144.166  1.00119.96           C  
ATOM   4315  C   THR B 943     148.246  78.779 143.523  1.00119.96           C  
ATOM   4316  O   THR B 943     148.390  78.842 142.303  1.00119.96           O  
ATOM   4317  CB  THR B 943     147.881  81.027 144.414  1.00119.96           C  
ATOM   4318  CG2 THR B 943     146.786  82.031 144.797  1.00119.96           C  
ATOM   4319  OG1 THR B 943     148.866  80.953 145.432  1.00119.96           O  
ATOM   4320  N   PRO B 944     149.002  77.972 144.217  1.00 73.83           N  
ATOM   4321  CA  PRO B 944     149.961  77.145 143.537  1.00 73.83           C  
ATOM   4322  C   PRO B 944     149.360  76.113 142.635  1.00 73.83           C  
ATOM   4323  O   PRO B 944     149.917  75.864 141.568  1.00 73.83           O  
ATOM   4324  CB  PRO B 944     150.878  76.568 144.621  1.00 73.83           C  
ATOM   4325  CG  PRO B 944     150.168  76.897 145.948  1.00 73.83           C  
ATOM   4326  CD  PRO B 944     149.330  78.142 145.619  1.00 73.83           C  
ATOM   4327  N   LEU B 945     148.242  75.484 143.041  1.00125.39           N  
ATOM   4328  CA  LEU B 945     147.637  74.469 142.228  1.00125.39           C  
ATOM   4329  C   LEU B 945     147.052  75.075 140.999  1.00125.39           C  
ATOM   4330  O   LEU B 945     147.161  74.515 139.908  1.00125.39           O  
ATOM   4331  CB  LEU B 945     146.510  73.719 142.944  1.00125.39           C  
ATOM   4332  CG  LEU B 945     145.882  72.639 142.056  1.00125.39           C  
ATOM   4333  CD1 LEU B 945     146.918  71.595 141.617  1.00125.39           C  
ATOM   4334  CD2 LEU B 945     144.675  72.017 142.756  1.00125.39           C  
ATOM   4335  N   CYS B 946     146.396  76.238 141.155  1.00 72.45           N  
ATOM   4336  CA  CYS B 946     145.760  76.861 140.034  1.00 72.45           C  
ATOM   4337  C   CYS B 946     146.806  77.245 139.037  1.00 72.45           C  
ATOM   4338  O   CYS B 946     146.622  77.067 137.835  1.00 72.45           O  
ATOM   4339  CB  CYS B 946     144.952  78.122 140.400  1.00 72.45           C  
ATOM   4340  SG  CYS B 946     145.982  79.529 140.915  1.00 72.45           S  
ATOM   4341  N   THR B 947     147.944  77.788 139.509  1.00 88.84           N  
ATOM   4342  CA  THR B 947     148.976  78.186 138.593  1.00 88.84           C  
ATOM   4343  C   THR B 947     149.537  76.964 137.934  1.00 88.84           C  
ATOM   4344  O   THR B 947     149.843  76.976 136.743  1.00 88.84           O  
ATOM   4345  CB  THR B 947     150.108  78.935 139.243  1.00 88.84           C  
ATOM   4346  CG2 THR B 947     150.915  77.974 140.129  1.00 88.84           C  
ATOM   4347  OG1 THR B 947     150.948  79.506 138.251  1.00 88.84           O  
ATOM   4348  N   TYR B 948     149.680  75.868 138.702  1.00 40.84           N  
ATOM   4349  CA  TYR B 948     150.262  74.667 138.173  1.00 40.84           C  
ATOM   4350  C   TYR B 948     149.419  74.102 137.072  1.00 40.84           C  
ATOM   4351  O   TYR B 948     149.934  73.675 136.040  1.00 40.84           O  
ATOM   4352  CB  TYR B 948     150.421  73.547 139.213  1.00 40.84           C  
ATOM   4353  CG  TYR B 948     150.908  72.379 138.430  1.00 40.84           C  
ATOM   4354  CD1 TYR B 948     152.235  72.286 138.081  1.00 40.84           C  
ATOM   4355  CD2 TYR B 948     150.040  71.385 138.041  1.00 40.84           C  
ATOM   4356  CE1 TYR B 948     152.692  71.216 137.349  1.00 40.84           C  
ATOM   4357  CE2 TYR B 948     150.491  70.313 137.308  1.00 40.84           C  
ATOM   4358  CZ  TYR B 948     151.817  70.230 136.961  1.00 40.84           C  
ATOM   4359  OH  TYR B 948     152.279  69.131 136.207  1.00 40.84           O  
ATOM   4360  N   THR B 949     148.090  74.061 137.262  1.00 88.33           N  
ATOM   4361  CA  THR B 949     147.243  73.466 136.269  1.00 88.33           C  
ATOM   4362  C   THR B 949     147.303  74.256 134.994  1.00 88.33           C  
ATOM   4363  O   THR B 949     147.424  73.690 133.906  1.00 88.33           O  
ATOM   4364  CB  THR B 949     145.807  73.379 136.713  1.00 88.33           C  
ATOM   4365  CG2 THR B 949     145.257  74.799 136.926  1.00 88.33           C  
ATOM   4366  OG1 THR B 949     145.033  72.679 135.749  1.00 88.33           O  
ATOM   4367  N   LEU B 950     147.269  75.597 135.102  1.00 44.06           N  
ATOM   4368  CA  LEU B 950     147.239  76.457 133.954  1.00 44.06           C  
ATOM   4369  C   LEU B 950     148.469  76.213 133.138  1.00 44.06           C  
ATOM   4370  O   LEU B 950     148.428  76.261 131.911  1.00 44.06           O  
ATOM   4371  CB  LEU B 950     147.244  77.953 134.316  1.00 44.06           C  
ATOM   4372  CG  LEU B 950     146.015  78.409 135.126  1.00 44.06           C  
ATOM   4373  CD1 LEU B 950     146.033  79.928 135.359  1.00 44.06           C  
ATOM   4374  CD2 LEU B 950     144.710  77.925 134.481  1.00 44.06           C  
ATOM   4375  N   PHE B 951     149.609  75.964 133.807  1.00 37.37           N  
ATOM   4376  CA  PHE B 951     150.837  75.727 133.107  1.00 37.37           C  
ATOM   4377  C   PHE B 951     150.678  74.478 132.293  1.00 37.37           C  
ATOM   4378  O   PHE B 951     151.089  74.424 131.135  1.00 37.37           O  
ATOM   4379  CB  PHE B 951     152.026  75.529 134.065  1.00 37.37           C  
ATOM   4380  CG  PHE B 951     153.259  75.380 133.243  1.00 37.37           C  
ATOM   4381  CD1 PHE B 951     153.876  76.491 132.721  1.00 37.37           C  
ATOM   4382  CD2 PHE B 951     153.805  74.139 133.006  1.00 37.37           C  
ATOM   4383  CE1 PHE B 951     155.017  76.371 131.963  1.00 37.37           C  
ATOM   4384  CE2 PHE B 951     154.948  74.014 132.248  1.00 37.37           C  
ATOM   4385  CZ  PHE B 951     155.555  75.129 131.725  1.00 37.37           C  
ATOM   4386  N   LEU B 952     150.057  73.442 132.887  1.00131.59           N  
ATOM   4387  CA  LEU B 952     149.882  72.171 132.242  1.00131.59           C  
ATOM   4388  C   LEU B 952     149.004  72.341 131.039  1.00131.59           C  
ATOM   4389  O   LEU B 952     149.205  71.672 130.025  1.00131.59           O  
ATOM   4390  CB  LEU B 952     149.248  71.122 133.183  1.00131.59           C  
ATOM   4391  CG  LEU B 952     149.070  69.714 132.577  1.00131.59           C  
ATOM   4392  CD1 LEU B 952     147.934  69.659 131.542  1.00131.59           C  
ATOM   4393  CD2 LEU B 952     150.406  69.179 132.032  1.00131.59           C  
ATOM   4394  N   PHE B 953     147.984  73.217 131.128  1.00 56.37           N  
ATOM   4395  CA  PHE B 953     147.093  73.407 130.016  1.00 56.37           C  
ATOM   4396  C   PHE B 953     147.847  73.919 128.828  1.00 56.37           C  
ATOM   4397  O   PHE B 953     147.692  73.400 127.723  1.00 56.37           O  
ATOM   4398  CB  PHE B 953     145.979  74.433 130.289  1.00 56.37           C  
ATOM   4399  CG  PHE B 953     144.921  73.789 131.115  1.00 56.37           C  
ATOM   4400  CD1 PHE B 953     143.936  73.053 130.500  1.00 56.37           C  
ATOM   4401  CD2 PHE B 953     144.901  73.918 132.485  1.00 56.37           C  
ATOM   4402  CE1 PHE B 953     142.945  72.449 131.239  1.00 56.37           C  
ATOM   4403  CE2 PHE B 953     143.912  73.318 133.227  1.00 56.37           C  
ATOM   4404  CZ  PHE B 953     142.933  72.582 132.605  1.00 56.37           C  
ATOM   4405  N   LEU B 954     148.669  74.969 129.011  1.00 80.31           N  
ATOM   4406  CA  LEU B 954     149.402  75.535 127.912  1.00 80.31           C  
ATOM   4407  C   LEU B 954     150.419  74.561 127.414  1.00 80.31           C  
ATOM   4408  O   LEU B 954     150.607  74.407 126.208  1.00 80.31           O  
ATOM   4409  CB  LEU B 954     150.137  76.838 128.270  1.00 80.31           C  
ATOM   4410  CG  LEU B 954     149.194  78.036 128.483  1.00 80.31           C  
ATOM   4411  CD1 LEU B 954     148.477  78.407 127.175  1.00 80.31           C  
ATOM   4412  CD2 LEU B 954     148.227  77.799 129.653  1.00 80.31           C  
ATOM   4413  N   CYS B 955     151.094  73.859 128.341  1.00 33.79           N  
ATOM   4414  CA  CYS B 955     152.138  72.949 127.971  1.00 33.79           C  
ATOM   4415  C   CYS B 955     151.550  71.862 127.125  1.00 33.79           C  
ATOM   4416  O   CYS B 955     152.192  71.361 126.203  1.00 33.79           O  
ATOM   4417  CB  CYS B 955     152.813  72.290 129.189  1.00 33.79           C  
ATOM   4418  SG  CYS B 955     154.166  71.169 128.715  1.00 33.79           S  
ATOM   4419  N   GLN B 956     150.313  71.443 127.444  1.00146.40           N  
ATOM   4420  CA  GLN B 956     149.654  70.391 126.722  1.00146.40           C  
ATOM   4421  C   GLN B 956     149.394  70.798 125.299  1.00146.40           C  
ATOM   4422  O   GLN B 956     149.757  70.088 124.361  1.00146.40           O  
ATOM   4423  CB  GLN B 956     148.273  70.102 127.331  1.00146.40           C  
ATOM   4424  CG  GLN B 956     147.445  69.060 126.578  1.00146.40           C  
ATOM   4425  CD  GLN B 956     147.753  67.696 127.162  1.00146.40           C  
ATOM   4426  NE2 GLN B 956     148.846  67.611 127.970  1.00146.40           N  
ATOM   4427  OE1 GLN B 956     147.027  66.735 126.916  1.00146.40           O  
ATOM   4428  N   GLN B 957     148.784  71.984 125.103  1.00 96.46           N  
ATOM   4429  CA  GLN B 957     148.377  72.411 123.790  1.00 96.46           C  
ATOM   4430  C   GLN B 957     149.559  72.638 122.915  1.00 96.46           C  
ATOM   4431  O   GLN B 957     149.543  72.260 121.743  1.00 96.46           O  
ATOM   4432  CB  GLN B 957     147.552  73.713 123.791  1.00 96.46           C  
ATOM   4433  CG  GLN B 957     148.329  74.938 124.275  1.00 96.46           C  
ATOM   4434  CD  GLN B 957     147.406  76.142 124.178  1.00 96.46           C  
ATOM   4435  NE2 GLN B 957     146.327  76.012 123.359  1.00 96.46           N  
ATOM   4436  OE1 GLN B 957     147.644  77.172 124.806  1.00 96.46           O  
ATOM   4437  N   VAL B 958     150.634  73.224 123.470  1.00 91.23           N  
ATOM   4438  CA  VAL B 958     151.766  73.567 122.663  1.00 91.23           C  
ATOM   4439  C   VAL B 958     152.271  72.327 121.998  1.00 91.23           C  
ATOM   4440  O   VAL B 958     152.621  72.359 120.821  1.00 91.23           O  
ATOM   4441  CB  VAL B 958     152.887  74.199 123.436  1.00 91.23           C  
ATOM   4442  CG1 VAL B 958     153.455  73.179 124.436  1.00 91.23           C  
ATOM   4443  CG2 VAL B 958     153.912  74.740 122.424  1.00 91.23           C  
ATOM   4444  N   ALA B 959     152.314  71.194 122.724  1.00 27.29           N  
ATOM   4445  CA  ALA B 959     152.776  69.966 122.136  1.00 27.29           C  
ATOM   4446  C   ALA B 959     151.847  69.567 121.027  1.00 27.29           C  
ATOM   4447  O   ALA B 959     152.285  69.128 119.964  1.00 27.29           O  
ATOM   4448  CB  ALA B 959     152.813  68.797 123.135  1.00 27.29           C  
ATOM   4449  N   SER B 960     150.527  69.719 121.249  1.00 39.08           N  
ATOM   4450  CA  SER B 960     149.545  69.299 120.289  1.00 39.08           C  
ATOM   4451  C   SER B 960     149.691  70.086 119.013  1.00 39.08           C  
ATOM   4452  O   SER B 960     149.692  69.502 117.929  1.00 39.08           O  
ATOM   4453  CB  SER B 960     148.108  69.475 120.811  1.00 39.08           C  
ATOM   4454  OG  SER B 960     147.179  69.008 119.845  1.00 39.08           O  
ATOM   4455  N   PHE B 961     149.842  71.430 119.107  1.00 65.45           N  
ATOM   4456  CA  PHE B 961     149.939  72.273 117.938  1.00 65.45           C  
ATOM   4457  C   PHE B 961     151.135  71.856 117.153  1.00 65.45           C  
ATOM   4458  O   PHE B 961     151.071  71.700 115.935  1.00 65.45           O  
ATOM   4459  CB  PHE B 961     150.320  73.747 118.211  1.00 65.45           C  
ATOM   4460  CG  PHE B 961     149.320  74.581 118.939  1.00 65.45           C  
ATOM   4461  CD1 PHE B 961     149.267  74.573 120.310  1.00 65.45           C  
ATOM   4462  CD2 PHE B 961     148.464  75.411 118.252  1.00 65.45           C  
ATOM   4463  CE1 PHE B 961     148.365  75.353 120.993  1.00 65.45           C  
ATOM   4464  CE2 PHE B 961     147.556  76.197 118.926  1.00 65.45           C  
ATOM   4465  CZ  PHE B 961     147.507  76.167 120.299  1.00 65.45           C  
ATOM   4466  N   CYS B 962     152.270  71.698 117.861  1.00 68.50           N  
ATOM   4467  CA  CYS B 962     153.541  71.428 117.255  1.00 68.50           C  
ATOM   4468  C   CYS B 962     153.519  70.101 116.565  1.00 68.50           C  
ATOM   4469  O   CYS B 962     154.093  69.946 115.488  1.00 68.50           O  
ATOM   4470  CB  CYS B 962     154.702  71.400 118.262  1.00 68.50           C  
ATOM   4471  SG  CYS B 962     156.308  71.174 117.442  1.00 68.50           S  
ATOM   4472  N   GLN B 963     152.847  69.107 117.170  1.00 84.26           N  
ATOM   4473  CA  GLN B 963     152.812  67.779 116.627  1.00 84.26           C  
ATOM   4474  C   GLN B 963     152.190  67.825 115.266  1.00 84.26           C  
ATOM   4475  O   GLN B 963     152.676  67.177 114.340  1.00 84.26           O  
ATOM   4476  CB  GLN B 963     151.929  66.857 117.485  1.00 84.26           C  
ATOM   4477  CG  GLN B 963     151.801  65.429 116.961  1.00 84.26           C  
ATOM   4478  CD  GLN B 963     150.734  64.733 117.795  1.00 84.26           C  
ATOM   4479  NE2 GLN B 963     149.560  64.455 117.164  1.00 84.26           N  
ATOM   4480  OE1 GLN B 963     150.931  64.454 118.976  1.00 84.26           O  
ATOM   4481  N   GLY B 964     151.085  68.579 115.115  1.00 28.46           N  
ATOM   4482  CA  GLY B 964     150.392  68.675 113.860  1.00 28.46           C  
ATOM   4483  C   GLY B 964     151.223  69.383 112.834  1.00 28.46           C  
ATOM   4484  O   GLY B 964     151.251  68.991 111.667  1.00 28.46           O  
ATOM   4485  N   TYR B 965     151.898  70.473 113.247  1.00 44.81           N  
ATOM   4486  CA  TYR B 965     152.697  71.272 112.363  1.00 44.81           C  
ATOM   4487  C   TYR B 965     153.845  70.444 111.886  1.00 44.81           C  
ATOM   4488  O   TYR B 965     154.237  70.521 110.722  1.00 44.81           O  
ATOM   4489  CB  TYR B 965     153.270  72.521 113.056  1.00 44.81           C  
ATOM   4490  CG  TYR B 965     154.042  73.299 112.047  1.00 44.81           C  
ATOM   4491  CD1 TYR B 965     153.387  74.107 111.147  1.00 44.81           C  
ATOM   4492  CD2 TYR B 965     155.416  73.233 112.005  1.00 44.81           C  
ATOM   4493  CE1 TYR B 965     154.088  74.833 110.214  1.00 44.81           C  
ATOM   4494  CE2 TYR B 965     156.123  73.957 111.075  1.00 44.81           C  
ATOM   4495  CZ  TYR B 965     155.460  74.759 110.177  1.00 44.81           C  
ATOM   4496  OH  TYR B 965     156.183  75.502 109.221  1.00 44.81           O  
ATOM   4497  N   TRP B 966     154.425  69.630 112.788  1.00 55.84           N  
ATOM   4498  CA  TRP B 966     155.556  68.828 112.426  1.00 55.84           C  
ATOM   4499  C   TRP B 966     155.123  67.883 111.348  1.00 55.84           C  
ATOM   4500  O   TRP B 966     155.868  67.629 110.404  1.00 55.84           O  
ATOM   4501  CB  TRP B 966     156.117  67.989 113.584  1.00 55.84           C  
ATOM   4502  CG  TRP B 966     157.380  67.257 113.198  1.00 55.84           C  
ATOM   4503  CD1 TRP B 966     157.534  66.002 112.692  1.00 55.84           C  
ATOM   4504  CD2 TRP B 966     158.695  67.826 113.282  1.00 55.84           C  
ATOM   4505  CE2 TRP B 966     159.589  66.869 112.805  1.00 55.84           C  
ATOM   4506  CE3 TRP B 966     159.123  69.047 113.718  1.00 55.84           C  
ATOM   4507  NE1 TRP B 966     158.862  65.759 112.443  1.00 55.84           N  
ATOM   4508  CZ2 TRP B 966     160.930  67.117 112.753  1.00 55.84           C  
ATOM   4509  CZ3 TRP B 966     160.477  69.293 113.668  1.00 55.84           C  
ATOM   4510  CH2 TRP B 966     161.363  68.347 113.195  1.00 55.84           C  
ATOM   4511  N   LEU B 967     153.905  67.321 111.477  1.00 98.12           N  
ATOM   4512  CA  LEU B 967     153.364  66.409 110.505  1.00 98.12           C  
ATOM   4513  C   LEU B 967     153.126  67.140 109.211  1.00 98.12           C  
ATOM   4514  O   LEU B 967     153.292  66.568 108.134  1.00 98.12           O  
ATOM   4515  CB  LEU B 967     152.055  65.729 110.983  1.00 98.12           C  
ATOM   4516  CG  LEU B 967     151.398  64.725 110.001  1.00 98.12           C  
ATOM   4517  CD1 LEU B 967     150.317  63.902 110.719  1.00 98.12           C  
ATOM   4518  CD2 LEU B 967     150.810  65.400 108.748  1.00 98.12           C  
ATOM   4519  N   SER B 968     152.719  68.425 109.279  1.00 88.03           N  
ATOM   4520  CA  SER B 968     152.426  69.189 108.096  1.00 88.03           C  
ATOM   4521  C   SER B 968     153.656  69.280 107.244  1.00 88.03           C  
ATOM   4522  O   SER B 968     153.557  69.309 106.018  1.00 88.03           O  
ATOM   4523  CB  SER B 968     151.984  70.634 108.393  1.00 88.03           C  
ATOM   4524  OG  SER B 968     150.737  70.645 109.069  1.00 88.03           O  
ATOM   4525  N   LEU B 969     154.843  69.372 107.875  1.00 51.25           N  
ATOM   4526  CA  LEU B 969     156.094  69.444 107.168  1.00 51.25           C  
ATOM   4527  C   LEU B 969     156.358  68.135 106.480  1.00 51.25           C  
ATOM   4528  O   LEU B 969     156.858  68.096 105.358  1.00 51.25           O  
ATOM   4529  CB  LEU B 969     157.297  69.688 108.097  1.00 51.25           C  
ATOM   4530  CG  LEU B 969     157.268  71.044 108.821  1.00 51.25           C  
ATOM   4531  CD1 LEU B 969     158.499  71.211 109.726  1.00 51.25           C  
ATOM   4532  CD2 LEU B 969     157.101  72.202 107.827  1.00 51.25           C  
ATOM   4533  N   TRP B 970     156.005  67.030 107.159  1.00 75.76           N  
ATOM   4534  CA  TRP B 970     156.257  65.672 106.762  1.00 75.76           C  
ATOM   4535  C   TRP B 970     155.567  65.372 105.464  1.00 75.76           C  
ATOM   4536  O   TRP B 970     156.096  64.645 104.626  1.00 75.76           O  
ATOM   4537  CB  TRP B 970     155.721  64.686 107.818  1.00 75.76           C  
ATOM   4538  CG  TRP B 970     156.073  63.228 107.621  1.00 75.76           C  
ATOM   4539  CD1 TRP B 970     156.881  62.642 106.694  1.00 75.76           C  
ATOM   4540  CD2 TRP B 970     155.589  62.171 108.467  1.00 75.76           C  
ATOM   4541  CE2 TRP B 970     156.144  60.982 107.996  1.00 75.76           C  
ATOM   4542  CE3 TRP B 970     154.754  62.190 109.548  1.00 75.76           C  
ATOM   4543  NE1 TRP B 970     156.934  61.285 106.908  1.00 75.76           N  
ATOM   4544  CZ2 TRP B 970     155.872  59.789 108.603  1.00 75.76           C  
ATOM   4545  CZ3 TRP B 970     154.479  60.985 110.156  1.00 75.76           C  
ATOM   4546  CH2 TRP B 970     155.027  59.808 109.693  1.00 75.76           C  
ATOM   4547  N   ALA B 971     154.368  65.943 105.254  1.00 49.11           N  
ATOM   4548  CA  ALA B 971     153.558  65.618 104.112  1.00 49.11           C  
ATOM   4549  C   ALA B 971     154.296  65.894 102.837  1.00 49.11           C  
ATOM   4550  O   ALA B 971     154.196  65.101 101.902  1.00 49.11           O  
ATOM   4551  CB  ALA B 971     152.249  66.424 104.061  1.00 49.11           C  
ATOM   4552  N   ASP B 972     155.037  67.019 102.734  1.00131.83           N  
ATOM   4553  CA  ASP B 972     155.725  67.267 101.494  1.00131.83           C  
ATOM   4554  C   ASP B 972     157.207  67.213 101.695  1.00131.83           C  
ATOM   4555  O   ASP B 972     157.800  68.119 102.281  1.00131.83           O  
ATOM   4556  CB  ASP B 972     155.397  68.619 100.848  1.00131.83           C  
ATOM   4557  CG  ASP B 972     153.998  68.485 100.282  1.00131.83           C  
ATOM   4558  OD1 ASP B 972     153.200  67.715 100.881  1.00131.83           O  
ATOM   4559  OD2 ASP B 972     153.706  69.138  99.246  1.00131.83           O1-
ATOM   4560  N   ASP B 973     157.838  66.124 101.203  1.00 63.16           N  
ATOM   4561  CA  ASP B 973     159.262  65.947 101.276  1.00 63.16           C  
ATOM   4562  C   ASP B 973     159.717  65.487  99.920  1.00 63.16           C  
ATOM   4563  O   ASP B 973     158.919  64.967  99.141  1.00 63.16           O  
ATOM   4564  CB  ASP B 973     159.690  64.868 102.288  1.00 63.16           C  
ATOM   4565  CG  ASP B 973     159.388  65.367 103.696  1.00 63.16           C  
ATOM   4566  OD1 ASP B 973     159.536  66.594 103.936  1.00 63.16           O  
ATOM   4567  OD2 ASP B 973     159.004  64.526 104.550  1.00 63.16           O1-
ATOM   4568  N   PRO B 974     160.971  65.670  99.589  1.00 86.74           N  
ATOM   4569  CA  PRO B 974     161.427  65.264  98.287  1.00 86.74           C  
ATOM   4570  C   PRO B 974     161.484  63.784  98.107  1.00 86.74           C  
ATOM   4571  O   PRO B 974     162.096  63.095  98.920  1.00 86.74           O  
ATOM   4572  CB  PRO B 974     162.753  65.991  98.046  1.00 86.74           C  
ATOM   4573  CG  PRO B 974     163.119  66.600  99.414  1.00 86.74           C  
ATOM   4574  CD  PRO B 974     161.764  66.761 100.121  1.00 86.74           C  
ATOM   4575  N   VAL B 975     160.882  63.284  97.013  1.00 40.07           N  
ATOM   4576  CA  VAL B 975     160.887  61.883  96.709  1.00 40.07           C  
ATOM   4577  C   VAL B 975     162.115  61.610  95.899  1.00 40.07           C  
ATOM   4578  O   VAL B 975     162.609  62.478  95.183  1.00 40.07           O  
ATOM   4579  CB  VAL B 975     159.704  61.444  95.897  1.00 40.07           C  
ATOM   4580  CG1 VAL B 975     159.869  59.952  95.566  1.00 40.07           C  
ATOM   4581  CG2 VAL B 975     158.419  61.775  96.678  1.00 40.07           C  
ATOM   4582  N   VAL B 976     162.643  60.377  96.012  1.00127.75           N  
ATOM   4583  CA  VAL B 976     163.821  59.967  95.303  1.00127.75           C  
ATOM   4584  C   VAL B 976     163.589  58.531  94.947  1.00127.75           C  
ATOM   4585  O   VAL B 976     162.447  58.074  94.936  1.00127.75           O  
ATOM   4586  CB  VAL B 976     165.063  60.077  96.150  1.00127.75           C  
ATOM   4587  CG1 VAL B 976     164.979  59.040  97.281  1.00127.75           C  
ATOM   4588  CG2 VAL B 976     166.314  59.961  95.261  1.00127.75           C  
ATOM   4589  N   ASP B 977     164.652  57.781  94.588  1.00 42.87           N  
ATOM   4590  CA  ASP B 977     164.435  56.394  94.294  1.00 42.87           C  
ATOM   4591  C   ASP B 977     163.890  55.788  95.549  1.00 42.87           C  
ATOM   4592  O   ASP B 977     162.956  54.989  95.511  1.00 42.87           O  
ATOM   4593  CB  ASP B 977     165.715  55.636  93.878  1.00 42.87           C  
ATOM   4594  CG  ASP B 977     166.733  55.675  95.009  1.00 42.87           C  
ATOM   4595  OD1 ASP B 977     166.833  56.735  95.683  1.00 42.87           O  
ATOM   4596  OD2 ASP B 977     167.424  54.642  95.214  1.00 42.87           O1-
ATOM   4597  N   GLY B 978     164.467  56.173  96.706  1.00 34.12           N  
ATOM   4598  CA  GLY B 978     163.959  55.729  97.973  1.00 34.12           C  
ATOM   4599  C   GLY B 978     162.734  56.546  98.236  1.00 34.12           C  
ATOM   4600  O   GLY B 978     162.564  57.616  97.654  1.00 34.12           O  
ATOM   4601  N   LYS B 979     161.821  56.046  99.094  1.00203.80           N  
ATOM   4602  CA  LYS B 979     160.599  56.774  99.282  1.00203.80           C  
ATOM   4603  C   LYS B 979     160.751  58.107  99.990  1.00203.80           C  
ATOM   4604  O   LYS B 979     160.553  59.151  99.372  1.00203.80           O  
ATOM   4605  CB  LYS B 979     159.540  55.947 100.043  1.00203.80           C  
ATOM   4606  CG  LYS B 979     159.962  55.493 101.444  1.00203.80           C  
ATOM   4607  CD  LYS B 979     161.152  54.535 101.458  1.00203.80           C  
ATOM   4608  CE  LYS B 979     161.620  54.170 102.868  1.00203.80           C  
ATOM   4609  NZ  LYS B 979     162.300  55.326 103.492  1.00203.80           N1+
ATOM   4610  N   GLN B 980     160.973  58.110 101.331  1.00126.44           N  
ATOM   4611  CA  GLN B 980     161.089  59.329 102.101  1.00126.44           C  
ATOM   4612  C   GLN B 980     162.466  59.790 102.509  1.00126.44           C  
ATOM   4613  O   GLN B 980     162.859  60.929 102.256  1.00126.44           O  
ATOM   4614  CB  GLN B 980     160.243  59.265 103.381  1.00126.44           C  
ATOM   4615  CG  GLN B 980     158.749  59.101 103.099  1.00126.44           C  
ATOM   4616  CD  GLN B 980     158.272  60.324 102.333  1.00126.44           C  
ATOM   4617  NE2 GLN B 980     157.386  61.134 102.974  1.00126.44           N  
ATOM   4618  OE1 GLN B 980     158.671  60.554 101.192  1.00126.44           O  
ATOM   4619  N   MET B 981     163.244  58.847 103.100  1.00157.21           N  
ATOM   4620  CA  MET B 981     164.518  58.984 103.776  1.00157.21           C  
ATOM   4621  C   MET B 981     164.423  59.705 105.117  1.00157.21           C  
ATOM   4622  O   MET B 981     165.408  59.749 105.851  1.00157.21           O  
ATOM   4623  CB  MET B 981     165.549  59.687 102.861  1.00157.21           C  
ATOM   4624  CG  MET B 981     166.950  59.900 103.444  1.00157.21           C  
ATOM   4625  SD  MET B 981     167.183  61.439 104.389  1.00157.21           S  
ATOM   4626  CE  MET B 981     168.944  61.132 104.705  1.00157.21           C  
ATOM   4627  N   HIS B 982     163.267  60.300 105.485  1.00131.96           N  
ATOM   4628  CA  HIS B 982     163.011  60.962 106.751  1.00131.96           C  
ATOM   4629  C   HIS B 982     162.297  60.137 107.804  1.00131.96           C  
ATOM   4630  O   HIS B 982     162.212  60.557 108.957  1.00131.96           O  
ATOM   4631  CB  HIS B 982     162.271  62.286 106.550  1.00131.96           C  
ATOM   4632  CG  HIS B 982     163.113  63.169 105.681  1.00131.96           C  
ATOM   4633  CD2 HIS B 982     163.009  63.467 104.358  1.00131.96           C  
ATOM   4634  ND1 HIS B 982     164.245  63.815 106.123  1.00131.96           N  
ATOM   4635  CE1 HIS B 982     164.769  64.465 105.051  1.00131.96           C  
ATOM   4636  NE2 HIS B 982     164.051  64.282 103.957  1.00131.96           N  
ATOM   4637  N   SER B 983     161.726  58.973 107.433  1.00108.64           N  
ATOM   4638  CA  SER B 983     160.752  58.241 108.209  1.00108.64           C  
ATOM   4639  C   SER B 983     161.101  58.035 109.651  1.00108.64           C  
ATOM   4640  O   SER B 983     160.350  58.458 110.529  1.00108.64           O  
ATOM   4641  CB  SER B 983     160.488  56.842 107.631  1.00108.64           C  
ATOM   4642  OG  SER B 983     159.962  56.955 106.318  1.00108.64           O  
ATOM   4643  N   ALA B 984     162.237  57.383 109.950  1.00 37.96           N  
ATOM   4644  CA  ALA B 984     162.515  57.050 111.319  1.00 37.96           C  
ATOM   4645  C   ALA B 984     162.606  58.291 112.151  1.00 37.96           C  
ATOM   4646  O   ALA B 984     162.055  58.345 113.248  1.00 37.96           O  
ATOM   4647  CB  ALA B 984     163.849  56.301 111.487  1.00 37.96           C  
ATOM   4648  N   LEU B 985     163.308  59.326 111.655  1.00139.82           N  
ATOM   4649  CA  LEU B 985     163.501  60.518 112.433  1.00139.82           C  
ATOM   4650  C   LEU B 985     162.205  61.236 112.644  1.00139.82           C  
ATOM   4651  O   LEU B 985     161.901  61.671 113.752  1.00139.82           O  
ATOM   4652  CB  LEU B 985     164.464  61.512 111.761  1.00139.82           C  
ATOM   4653  CG  LEU B 985     165.896  60.972 111.614  1.00139.82           C  
ATOM   4654  CD1 LEU B 985     166.811  62.009 110.944  1.00139.82           C  
ATOM   4655  CD2 LEU B 985     166.445  60.468 112.960  1.00139.82           C  
ATOM   4656  N   ARG B 986     161.411  61.380 111.569  1.00186.44           N  
ATOM   4657  CA  ARG B 986     160.183  62.124 111.573  1.00186.44           C  
ATOM   4658  C   ARG B 986     159.172  61.470 112.470  1.00186.44           C  
ATOM   4659  O   ARG B 986     158.478  62.138 113.238  1.00186.44           O  
ATOM   4660  CB  ARG B 986     159.608  62.186 110.143  1.00186.44           C  
ATOM   4661  CG  ARG B 986     158.419  63.121 109.934  1.00186.44           C  
ATOM   4662  CD  ARG B 986     158.767  64.611 109.916  1.00186.44           C  
ATOM   4663  NE  ARG B 986     159.765  64.874 108.842  1.00186.44           N  
ATOM   4664  CZ  ARG B 986     160.313  66.121 108.740  1.00186.44           C  
ATOM   4665  NH1 ARG B 986     159.937  67.106 109.608  1.00186.44           N1+
ATOM   4666  NH2 ARG B 986     161.243  66.388 107.777  1.00186.44           N  
ATOM   4667  N   GLY B 987     159.065  60.132 112.387  1.00 25.88           N  
ATOM   4668  CA  GLY B 987     158.106  59.384 113.149  1.00 25.88           C  
ATOM   4669  C   GLY B 987     158.410  59.494 114.607  1.00 25.88           C  
ATOM   4670  O   GLY B 987     157.498  59.529 115.430  1.00 25.88           O  
ATOM   4671  N   SER B 988     159.708  59.518 114.968  1.00 28.67           N  
ATOM   4672  CA  SER B 988     160.092  59.542 116.352  1.00 28.67           C  
ATOM   4673  C   SER B 988     159.578  60.780 117.018  1.00 28.67           C  
ATOM   4674  O   SER B 988     159.011  60.712 118.107  1.00 28.67           O  
ATOM   4675  CB  SER B 988     161.617  59.534 116.547  1.00 28.67           C  
ATOM   4676  OG  SER B 988     161.935  59.563 117.932  1.00 28.67           O  
ATOM   4677  N   ILE B 989     159.759  61.945 116.371  1.00 80.29           N  
ATOM   4678  CA  ILE B 989     159.391  63.204 116.955  1.00 80.29           C  
ATOM   4679  C   ILE B 989     157.906  63.287 117.151  1.00 80.29           C  
ATOM   4680  O   ILE B 989     157.435  63.816 118.156  1.00 80.29           O  
ATOM   4681  CB  ILE B 989     159.823  64.381 116.134  1.00 80.29           C  
ATOM   4682  CG1 ILE B 989     159.685  65.683 116.940  1.00 80.29           C  
ATOM   4683  CG2 ILE B 989     159.021  64.360 114.829  1.00 80.29           C  
ATOM   4684  CD1 ILE B 989     160.419  66.864 116.312  1.00 80.29           C  
ATOM   4685  N   PHE B 990     157.127  62.771 116.185  1.00 56.42           N  
ATOM   4686  CA  PHE B 990     155.696  62.860 116.238  1.00 56.42           C  
ATOM   4687  C   PHE B 990     155.231  62.149 117.475  1.00 56.42           C  
ATOM   4688  O   PHE B 990     154.370  62.643 118.201  1.00 56.42           O  
ATOM   4689  CB  PHE B 990     155.061  62.200 114.996  1.00 56.42           C  
ATOM   4690  CG  PHE B 990     153.601  62.496 114.924  1.00 56.42           C  
ATOM   4691  CD1 PHE B 990     153.151  63.715 114.473  1.00 56.42           C  
ATOM   4692  CD2 PHE B 990     152.678  61.541 115.278  1.00 56.42           C  
ATOM   4693  CE1 PHE B 990     151.804  63.982 114.397  1.00 56.42           C  
ATOM   4694  CE2 PHE B 990     151.330  61.801 115.203  1.00 56.42           C  
ATOM   4695  CZ  PHE B 990     150.889  63.025 114.764  1.00 56.42           C  
ATOM   4696  N   GLY B 991     155.785  60.952 117.738  1.00 27.14           N  
ATOM   4697  CA  GLY B 991     155.432  60.178 118.897  1.00 27.14           C  
ATOM   4698  C   GLY B 991     155.879  60.854 120.164  1.00 27.14           C  
ATOM   4699  O   GLY B 991     155.161  60.837 121.163  1.00 27.14           O  
ATOM   4700  N   LEU B 992     157.086  61.455 120.162  1.00 78.68           N  
ATOM   4701  CA  LEU B 992     157.650  62.019 121.361  1.00 78.68           C  
ATOM   4702  C   LEU B 992     156.772  63.122 121.872  1.00 78.68           C  
ATOM   4703  O   LEU B 992     156.454  63.166 123.059  1.00 78.68           O  
ATOM   4704  CB  LEU B 992     159.067  62.593 121.113  1.00 78.68           C  
ATOM   4705  CG  LEU B 992     159.810  63.171 122.343  1.00 78.68           C  
ATOM   4706  CD1 LEU B 992     159.184  64.474 122.863  1.00 78.68           C  
ATOM   4707  CD2 LEU B 992     159.980  62.110 123.442  1.00 78.68           C  
ATOM   4708  N   LEU B 993     156.339  64.032 120.981  1.00 39.34           N  
ATOM   4709  CA  LEU B 993     155.545  65.166 121.365  1.00 39.34           C  
ATOM   4710  C   LEU B 993     154.238  64.693 121.916  1.00 39.34           C  
ATOM   4711  O   LEU B 993     153.722  65.250 122.884  1.00 39.34           O  
ATOM   4712  CB  LEU B 993     155.232  66.092 120.175  1.00 39.34           C  
ATOM   4713  CG  LEU B 993     156.471  66.788 119.580  1.00 39.34           C  
ATOM   4714  CD1 LEU B 993     156.087  67.693 118.399  1.00 39.34           C  
ATOM   4715  CD2 LEU B 993     157.265  67.538 120.660  1.00 39.34           C  
ATOM   4716  N   GLY B 994     153.655  63.662 121.276  1.00 28.25           N  
ATOM   4717  CA  GLY B 994     152.379  63.126 121.659  1.00 28.25           C  
ATOM   4718  C   GLY B 994     152.443  62.468 123.001  1.00 28.25           C  
ATOM   4719  O   GLY B 994     151.521  62.596 123.807  1.00 28.25           O  
ATOM   4720  N   CYS B 995     153.539  61.739 123.279  1.00 70.59           N  
ATOM   4721  CA  CYS B 995     153.635  60.996 124.502  1.00 70.59           C  
ATOM   4722  C   CYS B 995     153.516  61.954 125.633  1.00 70.59           C  
ATOM   4723  O   CYS B 995     152.890  61.653 126.647  1.00 70.59           O  
ATOM   4724  CB  CYS B 995     154.978  60.261 124.648  1.00 70.59           C  
ATOM   4725  SG  CYS B 995     155.072  59.326 126.202  1.00 70.59           S  
ATOM   4726  N   LEU B 996     154.146  63.134 125.494  1.00 91.36           N  
ATOM   4727  CA  LEU B 996     154.059  64.144 126.505  1.00 91.36           C  
ATOM   4728  C   LEU B 996     152.658  64.669 126.584  1.00 91.36           C  
ATOM   4729  O   LEU B 996     152.164  64.961 127.672  1.00 91.36           O  
ATOM   4730  CB  LEU B 996     155.018  65.327 126.278  1.00 91.36           C  
ATOM   4731  CG  LEU B 996     156.485  64.966 126.576  1.00 91.36           C  
ATOM   4732  CD1 LEU B 996     156.983  63.838 125.662  1.00 91.36           C  
ATOM   4733  CD2 LEU B 996     157.390  66.207 126.532  1.00 91.36           C  
ATOM   4734  N   GLN B 997     151.968  64.786 125.432  1.00 37.90           N  
ATOM   4735  CA  GLN B 997     150.655  65.368 125.425  1.00 37.90           C  
ATOM   4736  C   GLN B 997     149.744  64.557 126.301  1.00 37.90           C  
ATOM   4737  O   GLN B 997     148.962  65.110 127.069  1.00 37.90           O  
ATOM   4738  CB  GLN B 997     150.027  65.419 124.021  1.00 37.90           C  
ATOM   4739  CG  GLN B 997     148.652  66.093 123.994  1.00 37.90           C  
ATOM   4740  CD  GLN B 997     148.142  66.080 122.560  1.00 37.90           C  
ATOM   4741  NE2 GLN B 997     146.821  66.350 122.384  1.00 37.90           N  
ATOM   4742  OE1 GLN B 997     148.899  65.837 121.621  1.00 37.90           O  
ATOM   4743  N   ALA B 998     149.815  63.218 126.221  1.00 32.85           N  
ATOM   4744  CA  ALA B 998     148.967  62.378 127.019  1.00 32.85           C  
ATOM   4745  C   ALA B 998     149.285  62.560 128.471  1.00 32.85           C  
ATOM   4746  O   ALA B 998     148.389  62.552 129.314  1.00 32.85           O  
ATOM   4747  CB  ALA B 998     149.128  60.882 126.695  1.00 32.85           C  
ATOM   4748  N   ILE B 999     150.584  62.699 128.801  1.00 81.58           N  
ATOM   4749  CA  ILE B 999     151.012  62.823 130.165  1.00 81.58           C  
ATOM   4750  C   ILE B 999     150.474  64.090 130.758  1.00 81.58           C  
ATOM   4751  O   ILE B 999     149.994  64.089 131.890  1.00 81.58           O  
ATOM   4752  CB  ILE B 999     152.509  62.844 130.290  1.00 81.58           C  
ATOM   4753  CG1 ILE B 999     153.096  61.514 129.783  1.00 81.58           C  
ATOM   4754  CG2 ILE B 999     152.869  63.158 131.752  1.00 81.58           C  
ATOM   4755  CD1 ILE B 999     152.614  60.300 130.577  1.00 81.58           C  
ATOM   4756  N   GLY B1000     150.547  65.210 130.012  1.00 24.86           N  
ATOM   4757  CA  GLY B1000     150.101  66.478 130.524  1.00 24.86           C  
ATOM   4758  C   GLY B1000     148.622  66.460 130.785  1.00 24.86           C  
ATOM   4759  O   GLY B1000     148.159  66.943 131.819  1.00 24.86           O  
ATOM   4760  N   LEU B1001     147.838  65.872 129.862  1.00 43.21           N  
ATOM   4761  CA  LEU B1001     146.402  65.886 129.969  1.00 43.21           C  
ATOM   4762  C   LEU B1001     145.997  65.227 131.250  1.00 43.21           C  
ATOM   4763  O   LEU B1001     145.099  65.701 131.945  1.00 43.21           O  
ATOM   4764  CB  LEU B1001     145.720  65.106 128.833  1.00 43.21           C  
ATOM   4765  CG  LEU B1001     144.186  65.096 128.942  1.00 43.21           C  
ATOM   4766  CD1 LEU B1001     143.598  66.503 128.762  1.00 43.21           C  
ATOM   4767  CD2 LEU B1001     143.568  64.058 127.994  1.00 43.21           C  
ATOM   4768  N   PHE B1002     146.664  64.116 131.589  1.00 98.87           N  
ATOM   4769  CA  PHE B1002     146.389  63.386 132.788  1.00 98.87           C  
ATOM   4770  C   PHE B1002     146.699  64.278 133.957  1.00 98.87           C  
ATOM   4771  O   PHE B1002     145.975  64.279 134.952  1.00 98.87           O  
ATOM   4772  CB  PHE B1002     147.284  62.135 132.902  1.00 98.87           C  
ATOM   4773  CG  PHE B1002     146.889  61.340 134.099  1.00 98.87           C  
ATOM   4774  CD1 PHE B1002     147.298  61.715 135.357  1.00 98.87           C  
ATOM   4775  CD2 PHE B1002     146.128  60.202 133.958  1.00 98.87           C  
ATOM   4776  CE1 PHE B1002     146.940  60.978 136.462  1.00 98.87           C  
ATOM   4777  CE2 PHE B1002     145.768  59.459 135.057  1.00 98.87           C  
ATOM   4778  CZ  PHE B1002     146.172  59.848 136.312  1.00 98.87           C  
ATOM   4779  N   ALA B1003     147.796  65.057 133.864  1.00 44.42           N  
ATOM   4780  CA  ALA B1003     148.274  65.859 134.963  1.00 44.42           C  
ATOM   4781  C   ALA B1003     147.307  66.930 135.398  1.00 44.42           C  
ATOM   4782  O   ALA B1003     147.002  67.040 136.585  1.00 44.42           O  
ATOM   4783  CB  ALA B1003     149.601  66.562 134.633  1.00 44.42           C  
ATOM   4784  N   SER B1004     146.777  67.735 134.457  1.00 79.30           N  
ATOM   4785  CA  SER B1004     145.913  68.835 134.806  1.00 79.30           C  
ATOM   4786  C   SER B1004     144.620  68.327 135.358  1.00 79.30           C  
ATOM   4787  O   SER B1004     144.019  68.950 136.233  1.00 79.30           O  
ATOM   4788  CB  SER B1004     145.550  69.707 133.594  1.00 79.30           C  
ATOM   4789  OG  SER B1004     144.693  70.763 133.993  1.00 79.30           O  
ATOM   4790  N   MET B1005     144.150  67.185 134.833  1.00102.19           N  
ATOM   4791  CA  MET B1005     142.900  66.615 135.248  1.00102.19           C  
ATOM   4792  C   MET B1005     142.999  66.243 136.695  1.00102.19           C  
ATOM   4793  O   MET B1005     142.042  66.403 137.451  1.00102.19           O  
ATOM   4794  CB  MET B1005     142.567  65.326 134.480  1.00102.19           C  
ATOM   4795  CG  MET B1005     141.154  64.797 134.723  1.00102.19           C  
ATOM   4796  SD  MET B1005     139.855  65.725 133.859  1.00102.19           S  
ATOM   4797  CE  MET B1005     138.480  64.725 134.497  1.00102.19           C  
ATOM   4798  N   ALA B1006     144.146  65.665 137.099  1.00 35.78           N  
ATOM   4799  CA  ALA B1006     144.387  65.319 138.472  1.00 35.78           C  
ATOM   4800  C   ALA B1006     144.527  66.569 139.296  1.00 35.78           C  
ATOM   4801  O   ALA B1006     144.016  66.649 140.412  1.00 35.78           O  
ATOM   4802  CB  ALA B1006     145.675  64.495 138.657  1.00 35.78           C  
ATOM   4803  N   ALA B1007     145.229  67.588 138.752  1.00 35.73           N  
ATOM   4804  CA  ALA B1007     145.528  68.793 139.481  1.00 35.73           C  
ATOM   4805  C   ALA B1007     144.260  69.498 139.860  1.00 35.73           C  
ATOM   4806  O   ALA B1007     144.122  69.990 140.979  1.00 35.73           O  
ATOM   4807  CB  ALA B1007     146.385  69.784 138.673  1.00 35.73           C  
ATOM   4808  N   VAL B1008     143.309  69.593 138.913  1.00 47.74           N  
ATOM   4809  CA  VAL B1008     142.048  70.240 139.146  1.00 47.74           C  
ATOM   4810  C   VAL B1008     141.209  69.447 140.109  1.00 47.74           C  
ATOM   4811  O   VAL B1008     140.642  70.002 141.052  1.00 47.74           O  
ATOM   4812  CB  VAL B1008     141.244  70.366 137.884  1.00 47.74           C  
ATOM   4813  CG1 VAL B1008     139.882  70.992 138.220  1.00 47.74           C  
ATOM   4814  CG2 VAL B1008     142.069  71.155 136.854  1.00 47.74           C  
ATOM   4815  N   PHE B1009     141.108  68.115 139.898  1.00100.74           N  
ATOM   4816  CA  PHE B1009     140.229  67.317 140.712  1.00100.74           C  
ATOM   4817  C   PHE B1009     140.713  67.284 142.126  1.00100.74           C  
ATOM   4818  O   PHE B1009     139.912  67.320 143.057  1.00100.74           O  
ATOM   4819  CB  PHE B1009     140.050  65.848 140.294  1.00100.74           C  
ATOM   4820  CG  PHE B1009     138.870  65.388 141.092  1.00100.74           C  
ATOM   4821  CD1 PHE B1009     137.592  65.544 140.602  1.00100.74           C  
ATOM   4822  CD2 PHE B1009     139.026  64.828 142.340  1.00100.74           C  
ATOM   4823  CE1 PHE B1009     136.501  65.132 141.332  1.00100.74           C  
ATOM   4824  CE2 PHE B1009     137.940  64.416 143.077  1.00100.74           C  
ATOM   4825  CZ  PHE B1009     136.672  64.567 142.571  1.00100.74           C  
ATOM   4826  N   LEU B1010     142.037  67.168 142.323  1.00 81.78           N  
ATOM   4827  CA  LEU B1010     142.601  67.136 143.643  1.00 81.78           C  
ATOM   4828  C   LEU B1010     142.317  68.468 144.265  1.00 81.78           C  
ATOM   4829  O   LEU B1010     141.988  68.554 145.447  1.00 81.78           O  
ATOM   4830  CB  LEU B1010     144.132  66.932 143.606  1.00 81.78           C  
ATOM   4831  CG  LEU B1010     144.866  66.720 144.951  1.00 81.78           C  
ATOM   4832  CD1 LEU B1010     146.371  66.539 144.700  1.00 81.78           C  
ATOM   4833  CD2 LEU B1010     144.592  67.821 145.993  1.00 81.78           C  
ATOM   4834  N   GLY B1011     142.432  69.547 143.469  1.00 28.32           N  
ATOM   4835  CA  GLY B1011     142.258  70.879 143.981  1.00 28.32           C  
ATOM   4836  C   GLY B1011     140.878  71.051 144.534  1.00 28.32           C  
ATOM   4837  O   GLY B1011     140.698  71.635 145.602  1.00 28.32           O  
ATOM   4838  N   GLY B1012     139.865  70.517 143.833  1.00 38.88           N  
ATOM   4839  CA  GLY B1012     138.489  70.682 144.210  1.00 38.88           C  
ATOM   4840  C   GLY B1012     138.269  70.128 145.585  1.00 38.88           C  
ATOM   4841  O   GLY B1012     137.396  70.600 146.313  1.00 38.88           O  
ATOM   4842  N   ALA B1013     139.001  69.056 145.945  1.00 34.68           N  
ATOM   4843  CA  ALA B1013     138.891  68.451 147.244  1.00 34.68           C  
ATOM   4844  C   ALA B1013     139.359  69.408 148.304  1.00 34.68           C  
ATOM   4845  O   ALA B1013     138.768  69.484 149.381  1.00 34.68           O  
ATOM   4846  CB  ALA B1013     139.735  67.170 147.377  1.00 34.68           C  
ATOM   4847  N   ARG B1014     140.452  70.152 148.035  1.00 58.93           N  
ATOM   4848  CA  ARG B1014     141.008  71.059 149.004  1.00 58.93           C  
ATOM   4849  C   ARG B1014     140.007  72.130 149.314  1.00 58.93           C  
ATOM   4850  O   ARG B1014     139.787  72.467 150.479  1.00 58.93           O  
ATOM   4851  CB  ARG B1014     142.279  71.759 148.491  1.00 58.93           C  
ATOM   4852  CG  ARG B1014     143.475  70.827 148.284  1.00 58.93           C  
ATOM   4853  CD  ARG B1014     144.715  71.544 147.743  1.00 58.93           C  
ATOM   4854  NE  ARG B1014     145.813  70.543 147.622  1.00 58.93           N  
ATOM   4855  CZ  ARG B1014     146.893  70.809 146.832  1.00 58.93           C  
ATOM   4856  NH1 ARG B1014     146.957  71.980 146.131  1.00 58.93           N1+
ATOM   4857  NH2 ARG B1014     147.919  69.912 146.755  1.00 58.93           N  
ATOM   4858  N   ALA B1015     139.373  72.694 148.271  1.00 29.09           N  
ATOM   4859  CA  ALA B1015     138.407  73.740 148.445  1.00 29.09           C  
ATOM   4860  C   ALA B1015     137.235  73.201 149.210  1.00 29.09           C  
ATOM   4861  O   ALA B1015     136.710  73.858 150.108  1.00 29.09           O  
ATOM   4862  CB  ALA B1015     137.874  74.283 147.109  1.00 29.09           C  
ATOM   4863  N   SER B1016     136.801  71.972 148.882  1.00 42.51           N  
ATOM   4864  CA  SER B1016     135.651  71.381 149.510  1.00 42.51           C  
ATOM   4865  C   SER B1016     135.867  71.297 150.991  1.00 42.51           C  
ATOM   4866  O   SER B1016     135.005  71.703 151.771  1.00 42.51           O  
ATOM   4867  CB  SER B1016     135.387  69.946 149.017  1.00 42.51           C  
ATOM   4868  OG  SER B1016     134.265  69.387 149.684  1.00 42.51           O  
ATOM   4869  N   CYS B1017     137.035  70.777 151.415  1.00 91.05           N  
ATOM   4870  CA  CYS B1017     137.300  70.569 152.813  1.00 91.05           C  
ATOM   4871  C   CYS B1017     137.274  71.874 153.542  1.00 91.05           C  
ATOM   4872  O   CYS B1017     136.616  72.000 154.572  1.00 91.05           O  
ATOM   4873  CB  CYS B1017     138.697  69.983 153.088  1.00 91.05           C  
ATOM   4874  SG  CYS B1017     138.963  68.338 152.367  1.00 91.05           S  
ATOM   4875  N   LEU B1018     138.001  72.878 153.012  1.00 53.13           N  
ATOM   4876  CA  LEU B1018     138.138  74.142 153.678  1.00 53.13           C  
ATOM   4877  C   LEU B1018     136.803  74.821 153.737  1.00 53.13           C  
ATOM   4878  O   LEU B1018     136.408  75.324 154.788  1.00 53.13           O  
ATOM   4879  CB  LEU B1018     139.153  75.057 152.953  1.00 53.13           C  
ATOM   4880  CG  LEU B1018     139.547  76.383 153.651  1.00 53.13           C  
ATOM   4881  CD1 LEU B1018     140.640  77.110 152.848  1.00 53.13           C  
ATOM   4882  CD2 LEU B1018     138.347  77.311 153.910  1.00 53.13           C  
ATOM   4883  N   LEU B1019     136.066  74.841 152.611  1.00114.45           N  
ATOM   4884  CA  LEU B1019     134.799  75.522 152.572  1.00114.45           C  
ATOM   4885  C   LEU B1019     133.790  74.884 153.470  1.00114.45           C  
ATOM   4886  O   LEU B1019     132.999  75.585 154.094  1.00114.45           O  
ATOM   4887  CB  LEU B1019     134.113  75.574 151.195  1.00114.45           C  
ATOM   4888  CG  LEU B1019     134.587  76.684 150.242  1.00114.45           C  
ATOM   4889  CD1 LEU B1019     136.033  76.495 149.773  1.00114.45           C  
ATOM   4890  CD2 LEU B1019     133.595  76.836 149.081  1.00114.45           C  
ATOM   4891  N   PHE B1020     133.743  73.542 153.521  1.00 54.34           N  
ATOM   4892  CA  PHE B1020     132.752  72.871 154.322  1.00 54.34           C  
ATOM   4893  C   PHE B1020     132.953  73.108 155.792  1.00 54.34           C  
ATOM   4894  O   PHE B1020     131.998  73.398 156.513  1.00 54.34           O  
ATOM   4895  CB  PHE B1020     132.738  71.350 154.120  1.00 54.34           C  
ATOM   4896  CG  PHE B1020     131.692  70.813 155.034  1.00 54.34           C  
ATOM   4897  CD1 PHE B1020     130.366  70.817 154.666  1.00 54.34           C  
ATOM   4898  CD2 PHE B1020     132.042  70.309 156.265  1.00 54.34           C  
ATOM   4899  CE1 PHE B1020     129.404  70.322 155.517  1.00 54.34           C  
ATOM   4900  CE2 PHE B1020     131.085  69.813 157.118  1.00 54.34           C  
ATOM   4901  CZ  PHE B1020     129.764  69.819 156.745  1.00 54.34           C  
ATOM   4902  N   ARG B1021     134.203  72.995 156.277  1.00 35.96           N  
ATOM   4903  CA  ARG B1021     134.469  73.096 157.685  1.00 35.96           C  
ATOM   4904  C   ARG B1021     134.100  74.463 158.172  1.00 35.96           C  
ATOM   4905  O   ARG B1021     133.544  74.609 159.259  1.00 35.96           O  
ATOM   4906  CB  ARG B1021     135.950  72.853 158.031  1.00 35.96           C  
ATOM   4907  CG  ARG B1021     136.249  72.948 159.527  1.00 35.96           C  
ATOM   4908  CD  ARG B1021     137.726  72.726 159.870  1.00 35.96           C  
ATOM   4909  NE  ARG B1021     137.870  72.845 161.349  1.00 35.96           N  
ATOM   4910  CZ  ARG B1021     138.164  74.051 161.919  1.00 35.96           C  
ATOM   4911  NH1 ARG B1021     138.332  75.158 161.138  1.00 35.96           N1+
ATOM   4912  NH2 ARG B1021     138.292  74.148 163.274  1.00 35.96           N  
ATOM   4913  N   SER B1022     134.385  75.499 157.361  1.00 74.51           N  
ATOM   4914  CA  SER B1022     134.154  76.859 157.757  1.00 74.51           C  
ATOM   4915  C   SER B1022     132.693  77.085 158.026  1.00 74.51           C  
ATOM   4916  O   SER B1022     132.342  77.790 158.968  1.00 74.51           O  
ATOM   4917  CB  SER B1022     134.564  77.873 156.673  1.00 74.51           C  
ATOM   4918  OG  SER B1022     134.309  79.196 157.119  1.00 74.51           O  
ATOM   4919  N   LEU B1023     131.797  76.513 157.194  1.00 53.66           N  
ATOM   4920  CA  LEU B1023     130.388  76.733 157.378  1.00 53.66           C  
ATOM   4921  C   LEU B1023     129.918  76.150 158.675  1.00 53.66           C  
ATOM   4922  O   LEU B1023     129.203  76.801 159.435  1.00 53.66           O  
ATOM   4923  CB  LEU B1023     129.513  76.114 156.274  1.00 53.66           C  
ATOM   4924  CG  LEU B1023     128.007  76.336 156.524  1.00 53.66           C  
ATOM   4925  CD1 LEU B1023     127.674  77.832 156.615  1.00 53.66           C  
ATOM   4926  CD2 LEU B1023     127.148  75.597 155.485  1.00 53.66           C  
ATOM   4927  N   LEU B1024     130.325  74.904 158.971  1.00 46.24           N  
ATOM   4928  CA  LEU B1024     129.894  74.212 160.156  1.00 46.24           C  
ATOM   4929  C   LEU B1024     130.404  74.936 161.359  1.00 46.24           C  
ATOM   4930  O   LEU B1024     129.696  75.096 162.354  1.00 46.24           O  
ATOM   4931  CB  LEU B1024     130.458  72.781 160.217  1.00 46.24           C  
ATOM   4932  CG  LEU B1024     130.039  71.984 161.464  1.00 46.24           C  
ATOM   4933  CD1 LEU B1024     128.519  71.746 161.494  1.00 46.24           C  
ATOM   4934  CD2 LEU B1024     130.848  70.682 161.587  1.00 46.24           C  
ATOM   4935  N   TRP B1025     131.665  75.396 161.291  1.00 87.36           N  
ATOM   4936  CA  TRP B1025     132.272  76.037 162.415  1.00 87.36           C  
ATOM   4937  C   TRP B1025     131.516  77.289 162.732  1.00 87.36           C  
ATOM   4938  O   TRP B1025     131.237  77.563 163.898  1.00 87.36           O
[truncated: 288,210 more chars]
