# Supplementary material for: Mutagenic Analysis of the Putative ABCC6 Substrate-Binding Cavity Using a New Homology Model
Source: Int J Mol Sci. 2021 Jun 27;22(13):6910. doi: 10.3390/ijms22136910 (PMC8267652; doi:10.3390/ijms22136910)
Supplement: Supplementary file 1 [file ijms-22-06910-s001.zip › rABCC6_outward-facing.pdb]

ATOM      1  N   LEU A 298     108.965  49.725 133.100  1.00 87.32           N  
ATOM      2  CA  LEU A 298     109.039  51.150 132.970  1.00 87.32           C  
ATOM      3  C   LEU A 298     109.585  51.601 131.644  1.00 87.32           C  
ATOM      4  O   LEU A 298     109.190  52.647 131.142  1.00 87.32           O  
ATOM      5  CB  LEU A 298     109.896  51.791 134.073  1.00 87.32           C  
ATOM      6  CG  LEU A 298     109.997  53.324 133.959  1.00 87.32           C  
ATOM      7  CD1 LEU A 298     108.624  53.989 134.146  1.00 87.32           C  
ATOM      8  CD2 LEU A 298     111.064  53.884 134.914  1.00 87.32           C  
ATOM      9  N   ARG A 299     110.537  50.853 131.053  1.00 76.74           N  
ATOM     10  CA  ARG A 299     111.215  51.284 129.855  1.00 76.74           C  
ATOM     11  C   ARG A 299     110.231  51.437 128.734  1.00 76.74           C  
ATOM     12  O   ARG A 299     110.322  52.370 127.937  1.00 76.74           O  
ATOM     13  CB  ARG A 299     112.274  50.272 129.390  1.00 76.74           C  
ATOM     14  CG  ARG A 299     113.013  50.699 128.119  1.00 76.74           C  
ATOM     15  CD  ARG A 299     114.059  49.685 127.656  1.00 76.74           C  
ATOM     16  NE  ARG A 299     114.695  50.225 126.420  1.00 76.74           N  
ATOM     17  CZ  ARG A 299     115.790  49.605 125.888  1.00 76.74           C  
ATOM     18  NH1 ARG A 299     116.299  48.487 126.481  1.00 76.74           N1+
ATOM     19  NH2 ARG A 299     116.375  50.104 124.760  1.00 76.74           N  
ATOM     20  N   ALA A 300     109.257  50.518 128.663  1.00 48.60           N  
ATOM     21  CA  ALA A 300     108.262  50.448 127.631  1.00 48.60           C  
ATOM     22  C   ALA A 300     107.426  51.695 127.630  1.00 48.60           C  
ATOM     23  O   ALA A 300     106.952  52.123 126.581  1.00 48.60           O  
ATOM     24  CB  ALA A 300     107.307  49.255 127.810  1.00 48.60           C  
ATOM     25  N   ILE A 301     107.212  52.303 128.813  1.00104.11           N  
ATOM     26  CA  ILE A 301     106.361  53.450 128.982  1.00104.11           C  
ATOM     27  C   ILE A 301     106.854  54.598 128.150  1.00104.11           C  
ATOM     28  O   ILE A 301     106.063  55.429 127.706  1.00104.11           O  
ATOM     29  CB  ILE A 301     106.273  53.962 130.391  1.00104.11           C  
ATOM     30  CG1 ILE A 301     105.000  54.805 130.565  1.00104.11           C  
ATOM     31  CG2 ILE A 301     107.543  54.779 130.679  1.00104.11           C  
ATOM     32  CD1 ILE A 301     104.671  55.115 132.024  1.00104.11           C  
ATOM     33  N   TRP A 302     108.179  54.670 127.924  1.00158.21           N  
ATOM     34  CA  TRP A 302     108.862  55.726 127.222  1.00158.21           C  
ATOM     35  C   TRP A 302     108.394  55.886 125.817  1.00158.21           C  
ATOM     36  O   TRP A 302     108.888  56.767 125.128  1.00158.21           O  
ATOM     37  CB  TRP A 302     110.399  55.620 127.201  1.00158.21           C  
ATOM     38  CG  TRP A 302     111.081  56.318 128.355  1.00158.21           C  
ATOM     39  CD1 TRP A 302     111.604  57.578 128.375  1.00158.21           C  
ATOM     40  CD2 TRP A 302     111.285  55.775 129.668  1.00158.21           C  
ATOM     41  CE2 TRP A 302     111.932  56.755 130.423  1.00158.21           C  
ATOM     42  CE3 TRP A 302     110.960  54.565 130.202  1.00158.21           C  
ATOM     43  NE1 TRP A 302     112.121  57.855 129.616  1.00158.21           N  
ATOM     44  CZ2 TRP A 302     112.265  56.539 131.729  1.00158.21           C  
ATOM     45  CZ3 TRP A 302     111.300  54.352 131.519  1.00158.21           C  
ATOM     46  CH2 TRP A 302     111.939  55.316 132.270  1.00158.21           C  
ATOM     47  N   ARG A 303     107.533  54.993 125.313  1.00167.94           N  
ATOM     48  CA  ARG A 303     106.981  55.125 123.991  1.00167.94           C  
ATOM     49  C   ARG A 303     106.127  56.368 123.924  1.00167.94           C  
ATOM     50  O   ARG A 303     105.834  56.860 122.839  1.00167.94           O  
ATOM     51  CB  ARG A 303     106.099  53.931 123.593  1.00167.94           C  
ATOM     52  CG  ARG A 303     106.884  52.623 123.492  1.00167.94           C  
ATOM     53  CD  ARG A 303     107.915  52.621 122.362  1.00167.94           C  
ATOM     54  NE  ARG A 303     108.598  51.296 122.382  1.00167.94           N  
ATOM     55  CZ  ARG A 303     108.048  50.237 121.722  1.00167.94           C  
ATOM     56  NH1 ARG A 303     106.877  50.393 121.038  1.00167.94           N1+
ATOM     57  NH2 ARG A 303     108.668  49.020 121.747  1.00167.94           N  
ATOM     58  N   VAL A 304     105.630  56.881 125.066  1.00 99.10           N  
ATOM     59  CA  VAL A 304     104.773  58.040 125.051  1.00 99.10           C  
ATOM     60  C   VAL A 304     105.461  59.247 124.454  1.00 99.10           C  
ATOM     61  O   VAL A 304     104.875  59.951 123.634  1.00 99.10           O  
ATOM     62  CB  VAL A 304     104.288  58.412 126.423  1.00 99.10           C  
ATOM     63  CG1 VAL A 304     105.494  58.771 127.306  1.00 99.10           C  
ATOM     64  CG2 VAL A 304     103.260  59.548 126.282  1.00 99.10           C  
ATOM     65  N   PHE A 305     106.711  59.525 124.872  1.00 72.82           N  
ATOM     66  CA  PHE A 305     107.540  60.629 124.458  1.00 72.82           C  
ATOM     67  C   PHE A 305     108.072  60.456 123.059  1.00 72.82           C  
ATOM     68  O   PHE A 305     108.382  61.441 122.387  1.00 72.82           O  
ATOM     69  CB  PHE A 305     108.740  60.833 125.400  1.00 72.82           C  
ATOM     70  CG  PHE A 305     108.188  61.204 126.738  1.00 72.82           C  
ATOM     71  CD1 PHE A 305     107.839  62.505 127.021  1.00 72.82           C  
ATOM     72  CD2 PHE A 305     108.017  60.247 127.713  1.00 72.82           C  
ATOM     73  CE1 PHE A 305     107.328  62.843 128.253  1.00 72.82           C  
ATOM     74  CE2 PHE A 305     107.506  60.578 128.947  1.00 72.82           C  
ATOM     75  CZ  PHE A 305     107.161  61.879 129.218  1.00 72.82           C  
ATOM     76  N   ARG A 306     108.211  59.197 122.592  1.00119.67           N  
ATOM     77  CA  ARG A 306     108.911  58.859 121.377  1.00119.67           C  
ATOM     78  C   ARG A 306     108.357  59.533 120.154  1.00119.67           C  
ATOM     79  O   ARG A 306     109.139  59.955 119.305  1.00119.67           O  
ATOM     80  CB  ARG A 306     108.950  57.353 121.057  1.00119.67           C  
ATOM     81  CG  ARG A 306     107.586  56.739 120.746  1.00119.67           C  
ATOM     82  CD  ARG A 306     107.644  55.241 120.438  1.00119.67           C  
ATOM     83  NE  ARG A 306     106.253  54.788 120.157  1.00119.67           N  
ATOM     84  CZ  ARG A 306     106.032  53.530 119.677  1.00119.67           C  
ATOM     85  NH1 ARG A 306     107.085  52.695 119.444  1.00119.67           N1+
ATOM     86  NH2 ARG A 306     104.757  53.108 119.428  1.00119.67           N  
ATOM     87  N   SER A 307     107.021  59.674 120.022  1.00 79.35           N  
ATOM     88  CA  SER A 307     106.443  60.194 118.812  1.00 79.35           C  
ATOM     89  C   SER A 307     107.055  61.522 118.476  1.00 79.35           C  
ATOM     90  O   SER A 307     107.413  61.765 117.324  1.00 79.35           O  
ATOM     91  CB  SER A 307     104.923  60.409 118.922  1.00 79.35           C  
ATOM     92  OG  SER A 307     104.265  59.162 119.088  1.00 79.35           O  
ATOM     93  N   THR A 308     107.181  62.422 119.468  1.00106.23           N  
ATOM     94  CA  THR A 308     107.775  63.713 119.257  1.00106.23           C  
ATOM     95  C   THR A 308     109.254  63.571 118.996  1.00106.23           C  
ATOM     96  O   THR A 308     109.818  64.281 118.167  1.00106.23           O  
ATOM     97  CB  THR A 308     107.606  64.631 120.434  1.00106.23           C  
ATOM     98  CG2 THR A 308     108.418  64.081 121.619  1.00106.23           C  
ATOM     99  OG1 THR A 308     108.045  65.940 120.100  1.00106.23           O  
ATOM    100  N   PHE A 309     109.900  62.625 119.703  1.00 78.89           N  
ATOM    101  CA  PHE A 309     111.318  62.362 119.752  1.00 78.89           C  
ATOM    102  C   PHE A 309     111.866  61.844 118.443  1.00 78.89           C  
ATOM    103  O   PHE A 309     113.046  62.027 118.154  1.00 78.89           O  
ATOM    104  CB  PHE A 309     111.671  61.329 120.839  1.00 78.89           C  
ATOM    105  CG  PHE A 309     113.150  61.329 121.038  1.00 78.89           C  
ATOM    106  CD1 PHE A 309     113.728  62.210 121.922  1.00 78.89           C  
ATOM    107  CD2 PHE A 309     113.956  60.450 120.351  1.00 78.89           C  
ATOM    108  CE1 PHE A 309     115.088  62.222 122.116  1.00 78.89           C  
ATOM    109  CE2 PHE A 309     115.318  60.457 120.540  1.00 78.89           C  
ATOM    110  CZ  PHE A 309     115.887  61.344 121.423  1.00 78.89           C  
ATOM    111  N   LEU A 310     111.032  61.174 117.626  1.00 67.40           N  
ATOM    112  CA  LEU A 310     111.424  60.448 116.438  1.00 67.40           C  
ATOM    113  C   LEU A 310     112.130  61.294 115.411  1.00 67.40           C  
ATOM    114  O   LEU A 310     112.963  60.777 114.669  1.00 67.40           O  
ATOM    115  CB  LEU A 310     110.227  59.789 115.731  1.00 67.40           C  
ATOM    116  CG  LEU A 310     109.534  58.701 116.571  1.00 67.40           C  
ATOM    117  CD1 LEU A 310     108.350  58.082 115.811  1.00 67.40           C  
ATOM    118  CD2 LEU A 310     110.540  57.647 117.063  1.00 67.40           C  
ATOM    119  N   LEU A 311     111.820  62.600 115.323  1.00 95.33           N  
ATOM    120  CA  LEU A 311     112.353  63.485 114.316  1.00 95.33           C  
ATOM    121  C   LEU A 311     113.852  63.570 114.407  1.00 95.33           C  
ATOM    122  O   LEU A 311     114.523  63.848 113.413  1.00 95.33           O  
ATOM    123  CB  LEU A 311     111.808  64.919 114.443  1.00 95.33           C  
ATOM    124  CG  LEU A 311     110.291  65.023 114.206  1.00 95.33           C  
ATOM    125  CD1 LEU A 311     109.926  64.646 112.762  1.00 95.33           C  
ATOM    126  CD2 LEU A 311     109.502  64.220 115.252  1.00 95.33           C  
ATOM    127  N   GLY A 312     114.421  63.328 115.601  1.00 41.02           N  
ATOM    128  CA  GLY A 312     115.830  63.488 115.835  1.00 41.02           C  
ATOM    129  C   GLY A 312     116.645  62.681 114.863  1.00 41.02           C  
ATOM    130  O   GLY A 312     117.741  63.096 114.490  1.00 41.02           O  
ATOM    131  N   THR A 313     116.172  61.492 114.448  1.00103.73           N  
ATOM    132  CA  THR A 313     116.955  60.674 113.559  1.00103.73           C  
ATOM    133  C   THR A 313     117.204  61.387 112.259  1.00103.73           C  
ATOM    134  O   THR A 313     118.328  61.394 111.760  1.00103.73           O  
ATOM    135  CB  THR A 313     116.284  59.372 113.235  1.00103.73           C  
ATOM    136  CG2 THR A 313     116.008  58.622 114.548  1.00103.73           C  
ATOM    137  OG1 THR A 313     115.067  59.605 112.542  1.00103.73           O  
ATOM    138  N   LEU A 314     116.164  62.017 111.678  1.00 73.83           N  
ATOM    139  CA  LEU A 314     116.305  62.658 110.399  1.00 73.83           C  
ATOM    140  C   LEU A 314     117.289  63.783 110.496  1.00 73.83           C  
ATOM    141  O   LEU A 314     118.136  63.957 109.624  1.00 73.83           O  
ATOM    142  CB  LEU A 314     114.983  63.249 109.876  1.00 73.83           C  
ATOM    143  CG  LEU A 314     113.902  62.193 109.565  1.00 73.83           C  
ATOM    144  CD1 LEU A 314     113.457  61.453 110.835  1.00 73.83           C  
ATOM    145  CD2 LEU A 314     112.723  62.810 108.794  1.00 73.83           C  
ATOM    146  N   SER A 315     117.200  64.582 111.572  1.00 75.07           N  
ATOM    147  CA  SER A 315     118.053  65.722 111.749  1.00 75.07           C  
ATOM    148  C   SER A 315     119.483  65.294 111.851  1.00 75.07           C  
ATOM    149  O   SER A 315     120.346  65.833 111.158  1.00 75.07           O  
ATOM    150  CB  SER A 315     117.715  66.481 113.041  1.00 75.07           C  
ATOM    151  OG  SER A 315     118.590  67.584 113.198  1.00 75.07           O  
ATOM    152  N   LEU A 316     119.773  64.314 112.728  1.00 92.77           N  
ATOM    153  CA  LEU A 316     121.131  63.888 112.910  1.00 92.77           C  
ATOM    154  C   LEU A 316     121.664  63.240 111.674  1.00 92.77           C  
ATOM    155  O   LEU A 316     122.827  63.442 111.329  1.00 92.77           O  
ATOM    156  CB  LEU A 316     121.366  62.893 114.062  1.00 92.77           C  
ATOM    157  CG  LEU A 316     121.346  63.547 115.448  1.00 92.77           C  
ATOM    158  CD1 LEU A 316     119.954  64.079 115.772  1.00 92.77           C  
ATOM    159  CD2 LEU A 316     121.914  62.614 116.528  1.00 92.77           C  
ATOM    160  N   VAL A 317     120.843  62.436 110.974  1.00 88.57           N  
ATOM    161  CA  VAL A 317     121.359  61.740 109.830  1.00 88.57           C  
ATOM    162  C   VAL A 317     121.816  62.725 108.802  1.00 88.57           C  
ATOM    163  O   VAL A 317     122.890  62.568 108.224  1.00 88.57           O  
ATOM    164  CB  VAL A 317     120.364  60.812 109.187  1.00 88.57           C  
ATOM    165  CG1 VAL A 317     119.969  59.736 110.212  1.00 88.57           C  
ATOM    166  CG2 VAL A 317     119.183  61.625 108.638  1.00 88.57           C  
ATOM    167  N   ILE A 318     121.017  63.775 108.533  1.00110.58           N  
ATOM    168  CA  ILE A 318     121.430  64.722 107.542  1.00110.58           C  
ATOM    169  C   ILE A 318     122.642  65.465 108.016  1.00110.58           C  
ATOM    170  O   ILE A 318     123.526  65.780 107.222  1.00110.58           O  
ATOM    171  CB  ILE A 318     120.343  65.639 107.056  1.00110.58           C  
ATOM    172  CG1 ILE A 318     119.756  66.522 108.157  1.00110.58           C  
ATOM    173  CG2 ILE A 318     119.292  64.754 106.364  1.00110.58           C  
ATOM    174  CD1 ILE A 318     118.734  67.492 107.570  1.00110.58           C  
ATOM    175  N   SER A 319     122.721  65.773 109.323  1.00 65.40           N  
ATOM    176  CA  SER A 319     123.873  66.461 109.836  1.00 65.40           C  
ATOM    177  C   SER A 319     125.093  65.609 109.619  1.00 65.40           C  
ATOM    178  O   SER A 319     126.163  66.125 109.298  1.00 65.40           O  
ATOM    179  CB  SER A 319     123.770  66.748 111.344  1.00 65.40           C  
ATOM    180  OG  SER A 319     124.932  67.429 111.793  1.00 65.40           O  
ATOM    181  N   ASP A 320     124.968  64.274 109.780  1.00 35.15           N  
ATOM    182  CA  ASP A 320     126.090  63.386 109.614  1.00 35.15           C  
ATOM    183  C   ASP A 320     126.578  63.476 108.199  1.00 35.15           C  
ATOM    184  O   ASP A 320     127.783  63.518 107.953  1.00 35.15           O  
ATOM    185  CB  ASP A 320     125.728  61.908 109.866  1.00 35.15           C  
ATOM    186  CG  ASP A 320     125.483  61.702 111.353  1.00 35.15           C  
ATOM    187  OD1 ASP A 320     125.913  62.574 112.156  1.00 35.15           O  
ATOM    188  OD2 ASP A 320     124.864  60.663 111.710  1.00 35.15           O1-
ATOM    189  N   ALA A 321     125.644  63.514 107.231  1.00 24.34           N  
ATOM    190  CA  ALA A 321     125.991  63.558 105.839  1.00 24.34           C  
ATOM    191  C   ALA A 321     126.748  64.819 105.559  1.00 24.34           C  
ATOM    192  O   ALA A 321     127.723  64.807 104.812  1.00 24.34           O  
ATOM    193  CB  ALA A 321     124.761  63.536 104.915  1.00 24.34           C  
ATOM    194  N   PHE A 322     126.307  65.949 106.146  1.00 38.75           N  
ATOM    195  CA  PHE A 322     126.971  67.205 105.937  1.00 38.75           C  
ATOM    196  C   PHE A 322     128.346  67.147 106.523  1.00 38.75           C  
ATOM    197  O   PHE A 322     129.303  67.637 105.927  1.00 38.75           O  
ATOM    198  CB  PHE A 322     126.242  68.412 106.561  1.00 38.75           C  
ATOM    199  CG  PHE A 322     125.085  68.751 105.683  1.00 38.75           C  
ATOM    200  CD1 PHE A 322     123.877  68.109 105.818  1.00 38.75           C  
ATOM    201  CD2 PHE A 322     125.214  69.723 104.718  1.00 38.75           C  
ATOM    202  CE1 PHE A 322     122.817  68.429 105.004  1.00 38.75           C  
ATOM    203  CE2 PHE A 322     124.159  70.048 103.899  1.00 38.75           C  
ATOM    204  CZ  PHE A 322     122.955  69.401 104.042  1.00 38.75           C  
ATOM    205  N   ARG A 323     128.487  66.517 107.702  1.00117.11           N  
ATOM    206  CA  ARG A 323     129.756  66.485 108.370  1.00117.11           C  
ATOM    207  C   ARG A 323     130.763  65.844 107.465  1.00117.11           C  
ATOM    208  O   ARG A 323     131.913  66.273 107.408  1.00117.11           O  
ATOM    209  CB  ARG A 323     129.725  65.693 109.689  1.00117.11           C  
ATOM    210  CG  ARG A 323     131.018  65.813 110.494  1.00117.11           C  
ATOM    211  CD  ARG A 323     130.969  65.110 111.853  1.00117.11           C  
ATOM    212  NE  ARG A 323     129.955  65.813 112.688  1.00117.11           N  
ATOM    213  CZ  ARG A 323     128.643  65.442 112.625  1.00117.11           C  
ATOM    214  NH1 ARG A 323     128.263  64.420 111.806  1.00117.11           N1+
ATOM    215  NH2 ARG A 323     127.713  66.090 113.385  1.00117.11           N  
ATOM    216  N   PHE A 324     130.366  64.774 106.751  1.00 46.48           N  
ATOM    217  CA  PHE A 324     131.255  64.134 105.822  1.00 46.48           C  
ATOM    218  C   PHE A 324     131.536  65.048 104.667  1.00 46.48           C  
ATOM    219  O   PHE A 324     132.672  65.146 104.206  1.00 46.48           O  
ATOM    220  CB  PHE A 324     130.691  62.828 105.233  1.00 46.48           C  
ATOM    221  CG  PHE A 324     130.696  61.789 106.302  1.00 46.48           C  
ATOM    222  CD1 PHE A 324     131.864  61.140 106.629  1.00 46.48           C  
ATOM    223  CD2 PHE A 324     129.538  61.452 106.964  1.00 46.48           C  
ATOM    224  CE1 PHE A 324     131.881  60.175 107.611  1.00 46.48           C  
ATOM    225  CE2 PHE A 324     129.550  60.489 107.947  1.00 46.48           C  
ATOM    226  CZ  PHE A 324     130.722  59.850 108.271  1.00 46.48           C  
ATOM    227  N   ALA A 325     130.493  65.753 104.190  1.00 44.89           N  
ATOM    228  CA  ALA A 325     130.527  66.559 102.999  1.00 44.89           C  
ATOM    229  C   ALA A 325     131.517  67.684 103.083  1.00 44.89           C  
ATOM    230  O   ALA A 325     132.122  68.040 102.073  1.00 44.89           O  
ATOM    231  CB  ALA A 325     129.160  67.184 102.672  1.00 44.89           C  
ATOM    232  N   VAL A 326     131.689  68.314 104.258  1.00 71.15           N  
ATOM    233  CA  VAL A 326     132.549  69.462 104.281  1.00 71.15           C  
ATOM    234  C   VAL A 326     134.004  69.174 103.982  1.00 71.15           C  
ATOM    235  O   VAL A 326     134.576  69.937 103.203  1.00 71.15           O  
ATOM    236  CB  VAL A 326     132.367  70.362 105.487  1.00 71.15           C  
ATOM    237  CG1 VAL A 326     131.018  71.079 105.307  1.00 71.15           C  
ATOM    238  CG2 VAL A 326     132.395  69.567 106.802  1.00 71.15           C  
ATOM    239  N   PRO A 327     134.671  68.160 104.491  1.00 66.33           N  
ATOM    240  CA  PRO A 327     136.063  67.984 104.163  1.00 66.33           C  
ATOM    241  C   PRO A 327     136.274  67.630 102.728  1.00 66.33           C  
ATOM    242  O   PRO A 327     137.322  67.971 102.181  1.00 66.33           O  
ATOM    243  CB  PRO A 327     136.590  66.915 105.121  1.00 66.33           C  
ATOM    244  CG  PRO A 327     135.660  67.024 106.341  1.00 66.33           C  
ATOM    245  CD  PRO A 327     134.331  67.524 105.752  1.00 66.33           C  
ATOM    246  N   LYS A 328     135.310  66.928 102.104  1.00110.08           N  
ATOM    247  CA  LYS A 328     135.485  66.538 100.738  1.00110.08           C  
ATOM    248  C   LYS A 328     135.537  67.765  99.891  1.00110.08           C  
ATOM    249  O   LYS A 328     136.359  67.854  98.983  1.00110.08           O  
ATOM    250  CB  LYS A 328     134.361  65.650 100.174  1.00110.08           C  
ATOM    251  CG  LYS A 328     134.418  64.192 100.636  1.00110.08           C  
ATOM    252  CD  LYS A 328     133.941  63.962 102.069  1.00110.08           C  
ATOM    253  CE  LYS A 328     132.539  63.352 102.137  1.00110.08           C  
ATOM    254  NZ  LYS A 328     132.582  61.941 101.694  1.00110.08           N1+
ATOM    255  N   LEU A 329     134.660  68.749 100.166  1.00120.53           N  
ATOM    256  CA  LEU A 329     134.613  69.928  99.347  1.00120.53           C  
ATOM    257  C   LEU A 329     135.910  70.671  99.477  1.00120.53           C  
ATOM    258  O   LEU A 329     136.493  71.090  98.479  1.00120.53           O  
ATOM    259  CB  LEU A 329     133.456  70.873  99.746  1.00120.53           C  
ATOM    260  CG  LEU A 329     133.321  72.166  98.907  1.00120.53           C  
ATOM    261  CD1 LEU A 329     134.427  73.194  99.207  1.00120.53           C  
ATOM    262  CD2 LEU A 329     133.207  71.837  97.411  1.00120.53           C  
ATOM    263  N   LEU A 330     136.406  70.832 100.719  1.00100.17           N  
ATOM    264  CA  LEU A 330     137.618  71.563 100.966  1.00100.17           C  
ATOM    265  C   LEU A 330     138.772  70.874 100.314  1.00100.17           C  
ATOM    266  O   LEU A 330     139.704  71.528  99.849  1.00100.17           O  
ATOM    267  CB  LEU A 330     137.958  71.733 102.459  1.00100.17           C  
ATOM    268  CG  LEU A 330     137.117  72.805 103.176  1.00100.17           C  
ATOM    269  CD1 LEU A 330     135.619  72.479 103.147  1.00100.17           C  
ATOM    270  CD2 LEU A 330     137.643  73.055 104.599  1.00100.17           C  
ATOM    271  N   SER A 331     138.754  69.530 100.287  1.00 63.95           N  
ATOM    272  CA  SER A 331     139.835  68.791  99.701  1.00 63.95           C  
ATOM    273  C   SER A 331     139.958  69.166  98.257  1.00 63.95           C  
ATOM    274  O   SER A 331     141.061  69.398  97.766  1.00 63.95           O  
ATOM    275  CB  SER A 331     139.619  67.270  99.765  1.00 63.95           C  
ATOM    276  OG  SER A 331     140.719  66.594  99.174  1.00 63.95           O  
ATOM    277  N   LEU A 332     138.823  69.235  97.534  1.00 79.71           N  
ATOM    278  CA  LEU A 332     138.863  69.578  96.140  1.00 79.71           C  
ATOM    279  C   LEU A 332     139.347  70.987  95.976  1.00 79.71           C  
ATOM    280  O   LEU A 332     140.093  71.284  95.044  1.00 79.71           O  
ATOM    281  CB  LEU A 332     137.505  69.464  95.423  1.00 79.71           C  
ATOM    282  CG  LEU A 332     137.067  68.018  95.115  1.00 79.71           C  
ATOM    283  CD1 LEU A 332     138.000  67.363  94.084  1.00 79.71           C  
ATOM    284  CD2 LEU A 332     136.915  67.176  96.388  1.00 79.71           C  
ATOM    285  N   PHE A 333     138.917  71.901  96.865  1.00 37.52           N  
ATOM    286  CA  PHE A 333     139.291  73.283  96.758  1.00 37.52           C  
ATOM    287  C   PHE A 333     140.771  73.445  96.949  1.00 37.52           C  
ATOM    288  O   PHE A 333     141.429  74.141  96.178  1.00 37.52           O  
ATOM    289  CB  PHE A 333     138.595  74.166  97.809  1.00 37.52           C  
ATOM    290  CG  PHE A 333     139.056  75.569  97.601  1.00 37.52           C  
ATOM    291  CD1 PHE A 333     138.451  76.368  96.659  1.00 37.52           C  
ATOM    292  CD2 PHE A 333     140.090  76.085  98.347  1.00 37.52           C  
ATOM    293  CE1 PHE A 333     138.872  77.663  96.463  1.00 37.52           C  
ATOM    294  CE2 PHE A 333     140.515  77.378  98.157  1.00 37.52           C  
ATOM    295  CZ  PHE A 333     139.907  78.170  97.213  1.00 37.52           C  
ATOM    296  N   LEU A 334     141.338  72.795  97.983  1.00 93.83           N  
ATOM    297  CA  LEU A 334     142.736  72.935  98.283  1.00 93.83           C  
ATOM    298  C   LEU A 334     143.521  72.409  97.122  1.00 93.83           C  
ATOM    299  O   LEU A 334     144.540  72.988  96.746  1.00 93.83           O  
ATOM    300  CB  LEU A 334     143.139  72.154  99.554  1.00 93.83           C  
ATOM    301  CG  LEU A 334     144.624  72.268  99.971  1.00 93.83           C  
ATOM    302  CD1 LEU A 334     145.570  71.506  99.026  1.00 93.83           C  
ATOM    303  CD2 LEU A 334     145.029  73.739 100.161  1.00 93.83           C  
ATOM    304  N   GLU A 335     143.077  71.279  96.537  1.00 50.73           N  
ATOM    305  CA  GLU A 335     143.754  70.683  95.420  1.00 50.73           C  
ATOM    306  C   GLU A 335     143.656  71.608  94.247  1.00 50.73           C  
ATOM    307  O   GLU A 335     144.612  71.785  93.495  1.00 50.73           O  
ATOM    308  CB  GLU A 335     143.138  69.338  94.997  1.00 50.73           C  
ATOM    309  CG  GLU A 335     143.315  68.230  96.037  1.00 50.73           C  
ATOM    310  CD  GLU A 335     142.665  66.965  95.496  1.00 50.73           C  
ATOM    311  OE1 GLU A 335     142.115  67.017  94.363  1.00 50.73           O  
ATOM    312  OE2 GLU A 335     142.709  65.926  96.209  1.00 50.73           O1-
ATOM    313  N   PHE A 336     142.476  72.233  94.083  1.00 65.76           N  
ATOM    314  CA  PHE A 336     142.167  73.137  93.010  1.00 65.76           C  
ATOM    315  C   PHE A 336     143.069  74.332  93.058  1.00 65.76           C  
ATOM    316  O   PHE A 336     143.530  74.807  92.021  1.00 65.76           O  
ATOM    317  CB  PHE A 336     140.705  73.613  93.108  1.00 65.76           C  
ATOM    318  CG  PHE A 336     140.499  74.846  92.298  1.00 65.76           C  
ATOM    319  CD1 PHE A 336     140.472  74.820  90.924  1.00 65.76           C  
ATOM    320  CD2 PHE A 336     140.301  76.046  92.945  1.00 65.76           C  
ATOM    321  CE1 PHE A 336     140.272  75.983  90.219  1.00 65.76           C  
ATOM    322  CE2 PHE A 336     140.099  77.208  92.241  1.00 65.76           C  
ATOM    323  CZ  PHE A 336     140.086  77.178  90.869  1.00 65.76           C  
ATOM    324  N   MET A 337     143.349  74.854  94.265  1.00116.20           N  
ATOM    325  CA  MET A 337     144.135  76.050  94.393  1.00116.20           C  
ATOM    326  C   MET A 337     145.530  75.843  93.878  1.00116.20           C  
ATOM    327  O   MET A 337     146.108  76.748  93.276  1.00116.20           O  
ATOM    328  CB  MET A 337     144.236  76.569  95.837  1.00116.20           C  
ATOM    329  CG  MET A 337     144.913  77.940  95.917  1.00116.20           C  
ATOM    330  SD  MET A 337     144.801  78.756  97.537  1.00116.20           S  
ATOM    331  CE  MET A 337     143.038  79.163  97.387  1.00116.20           C  
ATOM    332  N   GLY A 338     146.123  74.660  94.121  1.00 27.46           N  
ATOM    333  CA  GLY A 338     147.474  74.414  93.703  1.00 27.46           C  
ATOM    334  C   GLY A 338     147.602  74.438  92.204  1.00 27.46           C  
ATOM    335  O   GLY A 338     148.561  75.000  91.677  1.00 27.46           O  
ATOM    336  N   ASP A 339     146.641  73.831  91.475  1.00 42.29           N  
ATOM    337  CA  ASP A 339     146.757  73.691  90.043  1.00 42.29           C  
ATOM    338  C   ASP A 339     146.208  74.896  89.333  1.00 42.29           C  
ATOM    339  O   ASP A 339     145.060  75.288  89.526  1.00 42.29           O  
ATOM    340  CB  ASP A 339     146.014  72.463  89.490  1.00 42.29           C  
ATOM    341  CG  ASP A 339     146.744  71.207  89.951  1.00 42.29           C  
ATOM    342  OD1 ASP A 339     147.876  71.341  90.487  1.00 42.29           O  
ATOM    343  OD2 ASP A 339     146.180  70.096  89.768  1.00 42.29           O1-
ATOM    344  N   LEU A 340     147.076  75.523  88.510  1.00101.24           N  
ATOM    345  CA  LEU A 340     146.836  76.671  87.676  1.00101.24           C  
ATOM    346  C   LEU A 340     146.016  76.341  86.457  1.00101.24           C  
ATOM    347  O   LEU A 340     145.349  77.210  85.899  1.00101.24           O  
ATOM    348  CB  LEU A 340     148.140  77.314  87.176  1.00101.24           C  
ATOM    349  CG  LEU A 340     149.016  77.885  88.307  1.00101.24           C  
ATOM    350  CD1 LEU A 340     149.507  76.775  89.250  1.00101.24           C  
ATOM    351  CD2 LEU A 340     150.164  78.740  87.746  1.00101.24           C  
ATOM    352  N   GLU A 341     146.084  75.085  85.976  1.00 72.95           N  
ATOM    353  CA  GLU A 341     145.489  74.692  84.724  1.00 72.95           C  
ATOM    354  C   GLU A 341     143.997  74.878  84.702  1.00 72.95           C  
ATOM    355  O   GLU A 341     143.448  75.284  83.678  1.00 72.95           O  
ATOM    356  CB  GLU A 341     145.767  73.217  84.381  1.00 72.95           C  
ATOM    357  CG  GLU A 341     147.245  72.922  84.119  1.00 72.95           C  
ATOM    358  CD  GLU A 341     147.639  73.601  82.816  1.00 72.95           C  
ATOM    359  OE1 GLU A 341     146.751  74.245  82.194  1.00 72.95           O  
ATOM    360  OE2 GLU A 341     148.831  73.487  82.423  1.00 72.95           O1-
ATOM    361  N   SER A 342     143.300  74.602  85.821  1.00 39.17           N  
ATOM    362  CA  SER A 342     141.859  74.620  85.862  1.00 39.17           C  
ATOM    363  C   SER A 342     141.296  75.994  85.635  1.00 39.17           C  
ATOM    364  O   SER A 342     142.012  76.995  85.647  1.00 39.17           O  
ATOM    365  CB  SER A 342     141.307  74.078  87.188  1.00 39.17           C  
ATOM    366  OG  SER A 342     141.863  74.814  88.265  1.00 39.17           O  
ATOM    367  N   SER A 343     139.964  76.050  85.382  1.00 74.20           N  
ATOM    368  CA  SER A 343     139.245  77.267  85.102  1.00 74.20           C  
ATOM    369  C   SER A 343     139.037  78.037  86.374  1.00 74.20           C  
ATOM    370  O   SER A 343     139.072  77.480  87.469  1.00 74.20           O  
ATOM    371  CB  SER A 343     137.860  77.028  84.475  1.00 74.20           C  
ATOM    372  OG  SER A 343     138.000  76.404  83.207  1.00 74.20           O  
ATOM    373  N   ALA A 344     138.841  79.367  86.235  1.00 41.64           N  
ATOM    374  CA  ALA A 344     138.689  80.294  87.326  1.00 41.64           C  
ATOM    375  C   ALA A 344     137.422  80.097  88.113  1.00 41.64           C  
ATOM    376  O   ALA A 344     137.445  80.120  89.343  1.00 41.64           O  
ATOM    377  CB  ALA A 344     138.697  81.759  86.855  1.00 41.64           C  
ATOM    378  N   TRP A 345     136.286  79.878  87.423  1.00 68.90           N  
ATOM    379  CA  TRP A 345     134.973  79.835  88.014  1.00 68.90           C  
ATOM    380  C   TRP A 345     134.801  78.707  88.987  1.00 68.90           C  
ATOM    381  O   TRP A 345     134.130  78.863  90.007  1.00 68.90           O  
ATOM    382  CB  TRP A 345     133.858  79.751  86.954  1.00 68.90           C  
ATOM    383  CG  TRP A 345     134.035  78.641  85.946  1.00 68.90           C  
ATOM    384  CD1 TRP A 345     134.649  78.684  84.728  1.00 68.90           C  
ATOM    385  CD2 TRP A 345     133.556  77.298  86.112  1.00 68.90           C  
ATOM    386  CE2 TRP A 345     133.914  76.589  84.966  1.00 68.90           C  
ATOM    387  CE3 TRP A 345     132.873  76.705  87.134  1.00 68.90           C  
ATOM    388  NE1 TRP A 345     134.585  77.451  84.125  1.00 68.90           N  
ATOM    389  CZ2 TRP A 345     133.593  75.268  84.824  1.00 68.90           C  
ATOM    390  CZ3 TRP A 345     132.552  75.373  86.989  1.00 68.90           C  
ATOM    391  CH2 TRP A 345     132.906  74.670  85.856  1.00 68.90           C  
ATOM    392  N   THR A 346     135.428  77.551  88.726  1.00115.46           N  
ATOM    393  CA  THR A 346     135.202  76.378  89.523  1.00115.46           C  
ATOM    394  C   THR A 346     135.498  76.663  90.965  1.00115.46           C  
ATOM    395  O   THR A 346     134.885  76.068  91.850  1.00115.46           O  
ATOM    396  CB  THR A 346     136.028  75.205  89.088  1.00115.46           C  
ATOM    397  CG2 THR A 346     137.506  75.528  89.327  1.00115.46           C  
ATOM    398  OG1 THR A 346     135.650  74.041  89.810  1.00115.46           O  
ATOM    399  N   GLY A 347     136.469  77.547  91.254  1.00 21.04           N  
ATOM    400  CA  GLY A 347     136.774  77.871  92.620  1.00 21.04           C  
ATOM    401  C   GLY A 347     135.571  78.498  93.263  1.00 21.04           C  
ATOM    402  O   GLY A 347     135.270  78.234  94.429  1.00 21.04           O  
ATOM    403  N   TRP A 348     134.855  79.361  92.519  1.00 57.87           N  
ATOM    404  CA  TRP A 348     133.703  80.043  93.042  1.00 57.87           C  
ATOM    405  C   TRP A 348     132.660  79.028  93.391  1.00 57.87           C  
ATOM    406  O   TRP A 348     131.957  79.168  94.389  1.00 57.87           O  
ATOM    407  CB  TRP A 348     133.075  81.015  92.028  1.00 57.87           C  
ATOM    408  CG  TRP A 348     133.936  82.213  91.712  1.00 57.87           C  
ATOM    409  CD1 TRP A 348     135.184  82.529  92.161  1.00 57.87           C  
ATOM    410  CD2 TRP A 348     133.537  83.275  90.833  1.00 57.87           C  
ATOM    411  CE2 TRP A 348     134.585  84.196  90.798  1.00 57.87           C  
ATOM    412  CE3 TRP A 348     132.392  83.469  90.115  1.00 57.87           C  
ATOM    413  NE1 TRP A 348     135.590  83.725  91.617  1.00 57.87           N  
ATOM    414  CZ2 TRP A 348     134.501  85.329  90.042  1.00 57.87           C  
ATOM    415  CZ3 TRP A 348     132.312  84.613  89.352  1.00 57.87           C  
ATOM    416  CH2 TRP A 348     133.346  85.525  89.316  1.00 57.87           C  
ATOM    417  N   LEU A 349     132.523  77.983  92.555  1.00 84.27           N  
ATOM    418  CA  LEU A 349     131.531  76.970  92.769  1.00 84.27           C  
ATOM    419  C   LEU A 349     131.842  76.265  94.057  1.00 84.27           C  
ATOM    420  O   LEU A 349     130.940  75.959  94.834  1.00 84.27           O  
ATOM    421  CB  LEU A 349     131.514  75.935  91.621  1.00 84.27           C  
ATOM    422  CG  LEU A 349     130.340  74.924  91.598  1.00 84.27           C  
ATOM    423  CD1 LEU A 349     130.481  73.976  90.397  1.00 84.27           C  
ATOM    424  CD2 LEU A 349     130.168  74.145  92.913  1.00 84.27           C  
ATOM    425  N   LEU A 350     133.130  75.975  94.319  1.00 38.42           N  
ATOM    426  CA  LEU A 350     133.517  75.255  95.502  1.00 38.42           C  
ATOM    427  C   LEU A 350     133.213  76.063  96.729  1.00 38.42           C  
ATOM    428  O   LEU A 350     132.773  75.518  97.740  1.00 38.42           O  
ATOM    429  CB  LEU A 350     135.021  74.925  95.536  1.00 38.42           C  
ATOM    430  CG  LEU A 350     135.471  73.979  94.407  1.00 38.42           C  
ATOM    431  CD1 LEU A 350     136.976  73.681  94.494  1.00 38.42           C  
ATOM    432  CD2 LEU A 350     134.611  72.704  94.369  1.00 38.42           C  
ATOM    433  N   ALA A 351     133.469  77.386  96.682  1.00 31.90           N  
ATOM    434  CA  ALA A 351     133.253  78.250  97.812  1.00 31.90           C  
ATOM    435  C   ALA A 351     131.796  78.313  98.157  1.00 31.90           C  
ATOM    436  O   ALA A 351     131.430  78.288  99.332  1.00 31.90           O  
ATOM    437  CB  ALA A 351     133.722  79.692  97.551  1.00 31.90           C  
ATOM    438  N   VAL A 352     130.924  78.418  97.136  1.00 81.75           N  
ATOM    439  CA  VAL A 352     129.510  78.526  97.371  1.00 81.75           C  
ATOM    440  C   VAL A 352     128.996  77.246  97.956  1.00 81.75           C  
ATOM    441  O   VAL A 352     128.159  77.262  98.855  1.00 81.75           O  
ATOM    442  CB  VAL A 352     128.716  78.829  96.131  1.00 81.75           C  
ATOM    443  CG1 VAL A 352     128.794  77.632  95.173  1.00 81.75           C  
ATOM    444  CG2 VAL A 352     127.281  79.189  96.554  1.00 81.75           C  
ATOM    445  N   LEU A 353     129.489  76.101  97.447  1.00 94.83           N  
ATOM    446  CA  LEU A 353     129.038  74.810  97.883  1.00 94.83           C  
ATOM    447  C   LEU A 353     129.403  74.625  99.327  1.00 94.83           C  
ATOM    448  O   LEU A 353     128.614  74.099 100.110  1.00 94.83           O  
ATOM    449  CB  LEU A 353     129.676  73.673  97.051  1.00 94.83           C  
ATOM    450  CG  LEU A 353     129.264  72.235  97.434  1.00 94.83           C  
ATOM    451  CD1 LEU A 353     129.881  71.775  98.763  1.00 94.83           C  
ATOM    452  CD2 LEU A 353     127.736  72.073  97.400  1.00 94.83           C  
ATOM    453  N   MET A 354     130.622  75.045  99.718  1.00 30.63           N  
ATOM    454  CA  MET A 354     131.077  74.876 101.068  1.00 30.63           C  
ATOM    455  C   MET A 354     130.235  75.689 102.010  1.00 30.63           C  
ATOM    456  O   MET A 354     129.851  75.214 103.078  1.00 30.63           O  
ATOM    457  CB  MET A 354     132.539  75.319 101.263  1.00 30.63           C  
ATOM    458  CG  MET A 354     133.051  75.122 102.691  1.00 30.63           C  
ATOM    459  SD  MET A 354     134.781  75.621 102.948  1.00 30.63           S  
ATOM    460  CE  MET A 354     134.469  77.397 102.736  1.00 30.63           C  
ATOM    461  N   PHE A 355     129.921  76.938 101.622  1.00 41.64           N  
ATOM    462  CA  PHE A 355     129.188  77.849 102.457  1.00 41.64           C  
ATOM    463  C   PHE A 355     127.807  77.319 102.701  1.00 41.64           C  
ATOM    464  O   PHE A 355     127.312  77.355 103.826  1.00 41.64           O  
ATOM    465  CB  PHE A 355     129.066  79.241 101.806  1.00 41.64           C  
ATOM    466  CG  PHE A 355     128.337  80.153 102.732  1.00 41.64           C  
ATOM    467  CD1 PHE A 355     128.992  80.744 103.788  1.00 41.64           C  
ATOM    468  CD2 PHE A 355     127.004  80.430 102.537  1.00 41.64           C  
ATOM    469  CE1 PHE A 355     128.324  81.591 104.641  1.00 41.64           C  
ATOM    470  CE2 PHE A 355     126.331  81.275 103.385  1.00 41.64           C  
ATOM    471  CZ  PHE A 355     126.991  81.857 104.441  1.00 41.64           C  
ATOM    472  N   LEU A 356     127.150  76.812 101.640  1.00118.97           N  
ATOM    473  CA  LEU A 356     125.799  76.331 101.726  1.00118.97           C  
ATOM    474  C   LEU A 356     125.748  75.136 102.630  1.00118.97           C  
ATOM    475  O   LEU A 356     124.833  75.007 103.442  1.00118.97           O  
ATOM    476  CB  LEU A 356     125.240  75.937 100.342  1.00118.97           C  
ATOM    477  CG  LEU A 356     123.789  75.404 100.322  1.00118.97           C  
ATOM    478  CD1 LEU A 356     123.665  73.985 100.904  1.00118.97           C  
ATOM    479  CD2 LEU A 356     122.830  76.406 100.984  1.00118.97           C  
ATOM    480  N   SER A 357     126.734  74.226 102.513  1.00 30.60           N  
ATOM    481  CA  SER A 357     126.726  73.008 103.276  1.00 30.60           C  
ATOM    482  C   SER A 357     126.826  73.306 104.741  1.00 30.60           C  
ATOM    483  O   SER A 357     126.148  72.677 105.553  1.00 30.60           O  
ATOM    484  CB  SER A 357     127.897  72.077 102.921  1.00 30.60           C  
ATOM    485  OG  SER A 357     127.774  71.635 101.577  1.00 30.60           O  
ATOM    486  N   ALA A 358     127.698  74.261 105.113  1.00 31.47           N  
ATOM    487  CA  ALA A 358     127.917  74.624 106.487  1.00 31.47           C  
ATOM    488  C   ALA A 358     126.679  75.235 107.071  1.00 31.47           C  
ATOM    489  O   ALA A 358     126.343  74.990 108.229  1.00 31.47           O  
ATOM    490  CB  ALA A 358     129.052  75.649 106.654  1.00 31.47           C  
ATOM    491  N   CYS A 359     125.981  76.079 106.290  1.00 33.99           N  
ATOM    492  CA  CYS A 359     124.802  76.749 106.766  1.00 33.99           C  
ATOM    493  C   CYS A 359     123.728  75.748 107.063  1.00 33.99           C  
ATOM    494  O   CYS A 359     123.023  75.868 108.063  1.00 33.99           O  
ATOM    495  CB  CYS A 359     124.226  77.743 105.744  1.00 33.99           C  
ATOM    496  SG  CYS A 359     125.343  79.143 105.435  1.00 33.99           S  
ATOM    497  N   LEU A 360     123.565  74.739 106.189  1.00118.56           N  
ATOM    498  CA  LEU A 360     122.523  73.763 106.346  1.00118.56           C  
ATOM    499  C   LEU A 360     122.771  72.954 107.585  1.00118.56           C  
ATOM    500  O   LEU A 360     121.846  72.653 108.336  1.00118.56           O  
ATOM    501  CB  LEU A 360     122.431  72.808 105.138  1.00118.56           C  
ATOM    502  CG  LEU A 360     121.234  71.833 105.163  1.00118.56           C  
ATOM    503  CD1 LEU A 360     121.383  70.741 106.235  1.00118.56           C  
ATOM    504  CD2 LEU A 360     119.906  72.598 105.271  1.00118.56           C  
ATOM    505  N   GLN A 361     124.040  72.580 107.828  1.00109.91           N  
ATOM    506  CA  GLN A 361     124.383  71.760 108.952  1.00109.91           C  
ATOM    507  C   GLN A 361     124.085  72.495 110.222  1.00109.91           C  
ATOM    508  O   GLN A 361     123.634  71.891 111.193  1.00109.91           O  
ATOM    509  CB  GLN A 361     125.877  71.399 108.978  1.00109.91           C  
ATOM    510  CG  GLN A 361     126.271  70.524 110.168  1.00109.91           C  
ATOM    511  CD  GLN A 361     127.765  70.247 110.068  1.00109.91           C  
ATOM    512  NE2 GLN A 361     128.433  70.866 109.058  1.00109.91           N  
ATOM    513  OE1 GLN A 361     128.322  69.495 110.866  1.00109.91           O  
ATOM    514  N   THR A 362     124.348  73.816 110.257  1.00124.36           N  
ATOM    515  CA  THR A 362     124.151  74.576 111.461  1.00124.36           C  
ATOM    516  C   THR A 362     122.704  74.549 111.845  1.00124.36           C  
ATOM    517  O   THR A 362     122.362  74.252 112.989  1.00124.36           O  
ATOM    518  CB  THR A 362     124.544  76.023 111.316  1.00124.36           C  
ATOM    519  CG2 THR A 362     125.975  76.095 110.768  1.00124.36           C  
ATOM    520  OG1 THR A 362     123.674  76.693 110.419  1.00124.36           O  
ATOM    521  N   LEU A 363     121.811  74.842 110.880  1.00 47.45           N  
ATOM    522  CA  LEU A 363     120.403  74.916 111.148  1.00 47.45           C  
ATOM    523  C   LEU A 363     119.876  73.570 111.538  1.00 47.45           C  
ATOM    524  O   LEU A 363     119.109  73.445 112.492  1.00 47.45           O  
ATOM    525  CB  LEU A 363     119.590  75.382 109.928  1.00 47.45           C  
ATOM    526  CG  LEU A 363     119.889  76.828 109.487  1.00 47.45           C  
ATOM    527  CD1 LEU A 363     119.041  77.222 108.267  1.00 47.45           C  
ATOM    528  CD2 LEU A 363     119.731  77.820 110.653  1.00 47.45           C  
ATOM    529  N   PHE A 364     120.287  72.518 110.810  1.00 86.32           N  
ATOM    530  CA  PHE A 364     119.724  71.222 111.035  1.00 86.32           C  
ATOM    531  C   PHE A 364     120.152  70.702 112.375  1.00 86.32           C  
ATOM    532  O   PHE A 364     119.382  70.026 113.053  1.00 86.32           O  
ATOM    533  CB  PHE A 364     120.092  70.198 109.960  1.00 86.32           C  
ATOM    534  CG  PHE A 364     118.784  69.559 109.658  1.00 86.32           C  
ATOM    535  CD1 PHE A 364     117.985  70.117 108.684  1.00 86.32           C  
ATOM    536  CD2 PHE A 364     118.332  68.448 110.330  1.00 86.32           C  
ATOM    537  CE1 PHE A 364     116.764  69.574 108.366  1.00 86.32           C  
ATOM    538  CE2 PHE A 364     117.108  67.902 110.013  1.00 86.32           C  
ATOM    539  CZ  PHE A 364     116.322  68.459 109.033  1.00 86.32           C  
ATOM    540  N   GLU A 365     121.407  70.976 112.783  1.00 37.73           N  
ATOM    541  CA  GLU A 365     121.929  70.479 114.030  1.00 37.73           C  
ATOM    542  C   GLU A 365     121.185  71.057 115.204  1.00 37.73           C  
ATOM    543  O   GLU A 365     120.847  70.344 116.147  1.00 37.73           O  
ATOM    544  CB  GLU A 365     123.418  70.822 114.225  1.00 37.73           C  
ATOM    545  CG  GLU A 365     124.002  70.287 115.534  1.00 37.73           C  
ATOM    546  CD  GLU A 365     125.469  70.691 115.600  1.00 37.73           C  
ATOM    547  OE1 GLU A 365     126.175  70.532 114.569  1.00 37.73           O  
ATOM    548  OE2 GLU A 365     125.902  71.169 116.683  1.00 37.73           O1-
ATOM    549  N   GLN A 366     120.913  72.372 115.166  1.00 66.96           N  
ATOM    550  CA  GLN A 366     120.289  73.119 116.225  1.00 66.96           C  
ATOM    551  C   GLN A 366     118.872  72.694 116.406  1.00 66.96           C  
ATOM    552  O   GLN A 366     118.322  72.830 117.498  1.00 66.96           O  
ATOM    553  CB  GLN A 366     120.305  74.622 115.937  1.00 66.96           C  
ATOM    554  CG  GLN A 366     121.727  75.137 115.719  1.00 66.96           C  
ATOM    555  CD  GLN A 366     121.642  76.624 115.442  1.00 66.96           C  
ATOM    556  NE2 GLN A 366     121.699  77.420 116.538  1.00 66.96           N  
ATOM    557  OE1 GLN A 366     121.523  77.063 114.300  1.00 66.96           O  
ATOM    558  N   GLN A 367     118.217  72.265 115.313  1.00 41.77           N  
ATOM    559  CA  GLN A 367     116.871  71.775 115.388  1.00 41.77           C  
ATOM    560  C   GLN A 367     116.884  70.514 116.203  1.00 41.77           C  
ATOM    561  O   GLN A 367     115.965  70.256 116.979  1.00 41.77           O  
ATOM    562  CB  GLN A 367     116.278  71.441 114.010  1.00 41.77           C  
ATOM    563  CG  GLN A 367     116.089  72.673 113.123  1.00 41.77           C  
ATOM    564  CD  GLN A 367     115.026  73.550 113.770  1.00 41.77           C  
ATOM    565  NE2 GLN A 367     113.871  72.931 114.137  1.00 41.77           N  
ATOM    566  OE1 GLN A 367     115.214  74.753 113.942  1.00 41.77           O  
ATOM    567  N   TYR A 368     117.927  69.680 116.024  1.00 63.44           N  
ATOM    568  CA  TYR A 368     118.037  68.445 116.751  1.00 63.44           C  
ATOM    569  C   TYR A 368     118.243  68.694 118.213  1.00 63.44           C  
ATOM    570  O   TYR A 368     117.665  67.998 119.048  1.00 63.44           O  
ATOM    571  CB  TYR A 368     119.179  67.539 116.276  1.00 63.44           C  
ATOM    572  CG  TYR A 368     119.347  66.515 117.345  1.00 63.44           C  
ATOM    573  CD1 TYR A 368     118.330  65.638 117.653  1.00 63.44           C  
ATOM    574  CD2 TYR A 368     120.535  66.431 118.031  1.00 63.44           C  
ATOM    575  CE1 TYR A 368     118.504  64.694 118.638  1.00 63.44           C  
ATOM    576  CE2 TYR A 368     120.713  65.492 119.018  1.00 63.44           C  
ATOM    577  CZ  TYR A 368     119.695  64.622 119.321  1.00 63.44           C  
ATOM    578  OH  TYR A 368     119.873  63.655 120.333  1.00 63.44           O  
ATOM    579  N   MET A 369     119.104  69.666 118.564  1.00106.60           N  
ATOM    580  CA  MET A 369     119.394  69.978 119.937  1.00106.60           C  
ATOM    581  C   MET A 369     118.169  70.519 120.612  1.00106.60           C  
ATOM    582  O   MET A 369     117.898  70.201 121.769  1.00106.60           O  
ATOM    583  CB  MET A 369     120.496  71.039 120.083  1.00106.60           C  
ATOM    584  CG  MET A 369     121.864  70.568 119.586  1.00106.60           C  
ATOM    585  SD  MET A 369     122.598  69.221 120.564  1.00106.60           S  
ATOM    586  CE  MET A 369     123.048  70.272 121.974  1.00106.60           C  
ATOM    587  N   TYR A 370     117.400  71.365 119.904  1.00 37.21           N  
ATOM    588  CA  TYR A 370     116.237  71.996 120.462  1.00 37.21           C  
ATOM    589  C   TYR A 370     115.209  70.965 120.806  1.00 37.21           C  
ATOM    590  O   TYR A 370     114.600  71.013 121.872  1.00 37.21           O  
ATOM    591  CB  TYR A 370     115.587  72.998 119.494  1.00 37.21           C  
ATOM    592  CG  TYR A 370     114.398  73.584 120.175  1.00 37.21           C  
ATOM    593  CD1 TYR A 370     114.540  74.608 121.083  1.00 37.21           C  
ATOM    594  CD2 TYR A 370     113.136  73.109 119.900  1.00 37.21           C  
ATOM    595  CE1 TYR A 370     113.440  75.147 121.708  1.00 37.21           C  
ATOM    596  CE2 TYR A 370     112.033  73.645 120.522  1.00 37.21           C  
ATOM    597  CZ  TYR A 370     112.184  74.665 121.428  1.00 37.21           C  
ATOM    598  OH  TYR A 370     111.053  75.216 122.068  1.00 37.21           O  
ATOM    599  N   ARG A 371     114.988  70.000 119.898  1.00118.89           N  
ATOM    600  CA  ARG A 371     113.998  68.978 120.083  1.00118.89           C  
ATOM    601  C   ARG A 371     114.376  68.117 121.251  1.00118.89           C  
ATOM    602  O   ARG A 371     113.507  67.621 121.962  1.00118.89           O  
ATOM    603  CB  ARG A 371     113.860  68.063 118.856  1.00118.89           C  
ATOM    604  CG  ARG A 371     112.808  66.970 119.037  1.00118.89           C  
ATOM    605  CD  ARG A 371     112.800  65.941 117.908  1.00118.89           C  
ATOM    606  NE  ARG A 371     114.172  65.364 117.843  1.00118.89           N  
ATOM    607  CZ  ARG A 371     114.537  64.415 118.753  1.00118.89           C  
ATOM    608  NH1 ARG A 371     113.666  64.069 119.743  1.00118.89           N1+
ATOM    609  NH2 ARG A 371     115.769  63.832 118.684  1.00118.89           N  
ATOM    610  N   VAL A 372     115.684  67.865 121.448  1.00 37.18           N  
ATOM    611  CA  VAL A 372     116.128  67.039 122.537  1.00 37.18           C  
ATOM    612  C   VAL A 372     115.821  67.681 123.861  1.00 37.18           C  
ATOM    613  O   VAL A 372     115.291  67.034 124.762  1.00 37.18           O  
ATOM    614  CB  VAL A 372     117.604  66.787 122.506  1.00 37.18           C  
ATOM    615  CG1 VAL A 372     117.988  65.967 123.748  1.00 37.18           C  
ATOM    616  CG2 VAL A 372     117.949  66.107 121.172  1.00 37.18           C  
ATOM    617  N   LYS A 373     116.159  68.977 124.013  1.00137.59           N  
ATOM    618  CA  LYS A 373     115.979  69.702 125.245  1.00137.59           C  
ATOM    619  C   LYS A 373     114.517  69.848 125.557  1.00137.59           C  
ATOM    620  O   LYS A 373     114.095  69.753 126.705  1.00137.59           O  
ATOM    621  CB  LYS A 373     116.573  71.121 125.177  1.00137.59           C  
ATOM    622  CG  LYS A 373     118.082  71.147 124.923  1.00137.59           C  
ATOM    623  CD  LYS A 373     118.917  70.495 126.025  1.00137.59           C  
ATOM    624  CE  LYS A 373     119.290  71.454 127.158  1.00137.59           C  
ATOM    625  NZ  LYS A 373     120.229  72.484 126.660  1.00137.59           N1+
ATOM    626  N   VAL A 374     113.685  70.116 124.540  1.00 37.18           N  
ATOM    627  CA  VAL A 374     112.282  70.281 124.784  1.00 37.18           C  
ATOM    628  C   VAL A 374     111.734  68.994 125.313  1.00 37.18           C  
ATOM    629  O   VAL A 374     110.913  68.998 126.230  1.00 37.18           O  
ATOM    630  CB  VAL A 374     111.515  70.634 123.541  1.00 37.18           C  
ATOM    631  CG1 VAL A 374     110.012  70.640 123.868  1.00 37.18           C  
ATOM    632  CG2 VAL A 374     112.037  71.983 123.015  1.00 37.18           C  
ATOM    633  N   LEU A 375     112.164  67.852 124.742  1.00 61.44           N  
ATOM    634  CA  LEU A 375     111.681  66.578 125.197  1.00 61.44           C  
ATOM    635  C   LEU A 375     112.124  66.312 126.607  1.00 61.44           C  
ATOM    636  O   LEU A 375     111.371  65.728 127.385  1.00 61.44           O  
ATOM    637  CB  LEU A 375     112.040  65.400 124.271  1.00 61.44           C  
ATOM    638  CG  LEU A 375     111.080  65.263 123.069  1.00 61.44           C  
ATOM    639  CD1 LEU A 375     111.006  66.544 122.228  1.00 61.44           C  
ATOM    640  CD2 LEU A 375     111.419  64.021 122.230  1.00 61.44           C  
ATOM    641  N   GLN A 376     113.353  66.725 126.982  1.00 98.92           N  
ATOM    642  CA  GLN A 376     113.835  66.489 128.319  1.00 98.92           C  
ATOM    643  C   GLN A 376     112.986  67.270 129.279  1.00 98.92           C  
ATOM    644  O   GLN A 376     112.708  66.800 130.382  1.00 98.92           O  
ATOM    645  CB  GLN A 376     115.306  66.908 128.540  1.00 98.92           C  
ATOM    646  CG  GLN A 376     115.527  68.419 128.588  1.00 98.92           C  
ATOM    647  CD  GLN A 376     116.991  68.743 128.327  1.00 98.92           C  
ATOM    648  NE2 GLN A 376     117.802  67.699 128.010  1.00 98.92           N  
ATOM    649  OE1 GLN A 376     117.404  69.898 128.408  1.00 98.92           O  
ATOM    650  N   MET A 377     112.555  68.492 128.889  1.00122.63           N  
ATOM    651  CA  MET A 377     111.754  69.310 129.761  1.00122.63           C  
ATOM    652  C   MET A 377     110.461  68.627 130.066  1.00122.63           C  
ATOM    653  O   MET A 377     109.982  68.684 131.196  1.00122.63           O  
ATOM    654  CB  MET A 377     111.323  70.672 129.197  1.00122.63           C  
ATOM    655  CG  MET A 377     112.392  71.755 129.219  1.00122.63           C  
ATOM    656  SD  MET A 377     111.710  73.418 128.960  1.00122.63           S  
ATOM    657  CE  MET A 377     110.629  72.912 127.590  1.00122.63           C  
ATOM    658  N   ARG A 378     109.819  68.001 129.067  1.00211.14           N  
ATOM    659  CA  ARG A 378     108.584  67.344 129.378  1.00211.14           C  
ATOM    660  C   ARG A 378     108.777  66.136 130.239  1.00211.14           C  
ATOM    661  O   ARG A 378     107.868  65.757 130.976  1.00211.14           O  
ATOM    662  CB  ARG A 378     107.578  67.140 128.224  1.00211.14           C  
ATOM    663  CG  ARG A 378     108.077  66.591 126.892  1.00211.14           C  
ATOM    664  CD  ARG A 378     108.486  67.762 125.998  1.00211.14           C  
ATOM    665  NE  ARG A 378     108.258  67.415 124.571  1.00211.14           N  
ATOM    666  CZ  ARG A 378     107.032  67.673 124.028  1.00211.14           C  
ATOM    667  NH1 ARG A 378     106.005  68.067 124.835  1.00211.14           N1+
ATOM    668  NH2 ARG A 378     106.830  67.561 122.684  1.00211.14           N  
ATOM    669  N   LEU A 379     109.949  65.481 130.160  1.00 44.21           N  
ATOM    670  CA  LEU A 379     110.212  64.344 131.002  1.00 44.21           C  
ATOM    671  C   LEU A 379     110.225  64.794 132.439  1.00 44.21           C  
ATOM    672  O   LEU A 379     109.730  64.086 133.315  1.00 44.21           O  
ATOM    673  CB  LEU A 379     111.573  63.688 130.713  1.00 44.21           C  
ATOM    674  CG  LEU A 379     111.677  63.098 129.295  1.00 44.21           C  
ATOM    675  CD1 LEU A 379     113.046  62.438 129.061  1.00 44.21           C  
ATOM    676  CD2 LEU A 379     110.499  62.156 128.996  1.00 44.21           C  
ATOM    677  N   ARG A 380     110.814  65.976 132.728  1.00114.45           N  
ATOM    678  CA  ARG A 380     110.895  66.450 134.085  1.00114.45           C  
ATOM    679  C   ARG A 380     109.535  66.754 134.644  1.00114.45           C  
ATOM    680  O   ARG A 380     109.241  66.403 135.784  1.00114.45           O  
ATOM    681  CB  ARG A 380     111.796  67.695 134.269  1.00114.45           C  
ATOM    682  CG  ARG A 380     111.413  68.958 133.509  1.00114.45           C  
ATOM    683  CD  ARG A 380     112.485  70.045 133.611  1.00114.45           C  
ATOM    684  NE  ARG A 380     112.079  71.175 132.728  1.00114.45           N  
ATOM    685  CZ  ARG A 380     112.864  72.288 132.650  1.00114.45           C  
ATOM    686  NH1 ARG A 380     114.021  72.358 133.374  1.00114.45           N1+
ATOM    687  NH2 ARG A 380     112.496  73.332 131.852  1.00114.45           N  
ATOM    688  N   THR A 381     108.662  67.407 133.851  1.00126.53           N  
ATOM    689  CA  THR A 381     107.348  67.761 134.317  1.00126.53           C  
ATOM    690  C   THR A 381     106.557  66.527 134.612  1.00126.53           C  
ATOM    691  O   THR A 381     105.766  66.508 135.554  1.00126.53           O  
ATOM    692  CB  THR A 381     106.574  68.624 133.357  1.00126.53           C  
ATOM    693  CG2 THR A 381     107.169  70.035 133.336  1.00126.53           C  
ATOM    694  OG1 THR A 381     106.583  68.061 132.055  1.00126.53           O  
ATOM    695  N   ALA A 382     106.723  65.476 133.789  1.00 42.66           N  
ATOM    696  CA  ALA A 382     106.008  64.244 133.972  1.00 42.66           C  
ATOM    697  C   ALA A 382     106.416  63.575 135.253  1.00 42.66           C  
ATOM    698  O   ALA A 382     105.565  63.086 135.995  1.00 42.66           O  
ATOM    699  CB  ALA A 382     106.293  63.222 132.855  1.00 42.66           C  
ATOM    700  N   ILE A 383     107.733  63.528 135.539  1.00139.44           N  
ATOM    701  CA  ILE A 383     108.227  62.814 136.685  1.00139.44           C  
ATOM    702  C   ILE A 383     107.785  63.449 137.973  1.00139.44           C  
ATOM    703  O   ILE A 383     107.298  62.756 138.865  1.00139.44           O  
ATOM    704  CB  ILE A 383     109.727  62.631 136.663  1.00139.44           C  
ATOM    705  CG1 ILE A 383     110.511  63.958 136.724  1.00139.44           C  
ATOM    706  CG2 ILE A 383     110.049  61.800 135.412  1.00139.44           C  
ATOM    707  CD1 ILE A 383     110.706  64.526 138.131  1.00139.44           C  
ATOM    708  N   THR A 384     107.906  64.785 138.098  1.00100.38           N  
ATOM    709  CA  THR A 384     107.579  65.442 139.335  1.00100.38           C  
ATOM    710  C   THR A 384     106.116  65.300 139.621  1.00100.38           C  
ATOM    711  O   THR A 384     105.720  65.060 140.759  1.00100.38           O  
ATOM    712  CB  THR A 384     107.927  66.901 139.337  1.00100.38           C  
ATOM    713  CG2 THR A 384     107.053  67.624 138.305  1.00100.38           C  
ATOM    714  OG1 THR A 384     107.725  67.452 140.631  1.00100.38           O  
ATOM    715  N   GLY A 385     105.271  65.453 138.585  1.00 30.22           N  
ATOM    716  CA  GLY A 385     103.847  65.356 138.733  1.00 30.22           C  
ATOM    717  C   GLY A 385     103.471  63.964 139.141  1.00 30.22           C  
ATOM    718  O   GLY A 385     102.533  63.774 139.910  1.00 30.22           O  
ATOM    719  N   LEU A 386     104.157  62.947 138.585  1.00106.41           N  
ATOM    720  CA  LEU A 386     103.829  61.578 138.881  1.00106.41           C  
ATOM    721  C   LEU A 386     104.131  61.263 140.312  1.00106.41           C  
ATOM    722  O   LEU A 386     103.304  60.671 141.004  1.00106.41           O  
ATOM    723  CB  LEU A 386     104.635  60.580 138.029  1.00106.41           C  
ATOM    724  CG  LEU A 386     104.345  60.684 136.522  1.00106.41           C  
ATOM    725  CD1 LEU A 386     105.174  59.665 135.725  1.00106.41           C  
ATOM    726  CD2 LEU A 386     102.838  60.582 136.237  1.00106.41           C  
ATOM    727  N   VAL A 387     105.323  61.671 140.795  1.00105.62           N  
ATOM    728  CA  VAL A 387     105.749  61.340 142.125  1.00105.62           C  
ATOM    729  C   VAL A 387     104.843  61.997 143.126  1.00105.62           C  
ATOM    730  O   VAL A 387     104.535  61.415 144.165  1.00105.62           O  
ATOM    731  CB  VAL A 387     107.176  61.712 142.416  1.00105.62           C  
ATOM    732  CG1 VAL A 387     107.277  63.214 142.704  1.00105.62           C  
ATOM    733  CG2 VAL A 387     107.684  60.815 143.552  1.00105.62           C  
ATOM    734  N   TYR A 388     104.413  63.243 142.848  1.00 53.64           N  
ATOM    735  CA  TYR A 388     103.540  63.977 143.722  1.00 53.64           C  
ATOM    736  C   TYR A 388     102.202  63.302 143.777  1.00 53.64           C  
ATOM    737  O   TYR A 388     101.605  63.174 144.843  1.00 53.64           O  
ATOM    738  CB  TYR A 388     103.320  65.424 143.245  1.00 53.64           C  
ATOM    739  CG  TYR A 388     102.503  66.133 144.268  1.00 53.64           C  
ATOM    740  CD1 TYR A 388     103.097  66.611 145.413  1.00 53.64           C  
ATOM    741  CD2 TYR A 388     101.154  66.329 144.085  1.00 53.64           C  
ATOM    742  CE1 TYR A 388     102.357  67.270 146.366  1.00 53.64           C  
ATOM    743  CE2 TYR A 388     100.409  66.989 145.033  1.00 53.64           C  
ATOM    744  CZ  TYR A 388     101.011  67.459 146.175  1.00 53.64           C  
ATOM    745  OH  TYR A 388     100.250  68.135 147.151  1.00 53.64           O  
ATOM    746  N   ARG A 389     101.679  62.871 142.616  1.00168.90           N  
ATOM    747  CA  ARG A 389     100.409  62.205 142.575  1.00168.90           C  
ATOM    748  C   ARG A 389     100.485  60.902 143.314  1.00168.90           C  
ATOM    749  O   ARG A 389      99.561  60.565 144.050  1.00168.90           O  
ATOM    750  CB  ARG A 389      99.912  61.953 141.137  1.00168.90           C  
ATOM    751  CG  ARG A 389      99.026  63.083 140.589  1.00168.90           C  
ATOM    752  CD  ARG A 389      99.617  64.493 140.693  1.00168.90           C  
ATOM    753  NE  ARG A 389     100.185  64.891 139.373  1.00168.90           N  
ATOM    754  CZ  ARG A 389      99.391  65.414 138.396  1.00168.90           C  
ATOM    755  NH1 ARG A 389      98.033  65.392 138.518  1.00168.90           N1+
ATOM    756  NH2 ARG A 389      99.957  65.968 137.287  1.00168.90           N  
ATOM    757  N   LYS A 390     101.573  60.118 143.148  1.00213.41           N  
ATOM    758  CA  LYS A 390     101.578  58.865 143.855  1.00213.41           C  
ATOM    759  C   LYS A 390     101.768  59.022 145.338  1.00213.41           C  
ATOM    760  O   LYS A 390     101.351  58.152 146.099  1.00213.41           O  
ATOM    761  CB  LYS A 390     102.445  57.696 143.339  1.00213.41           C  
ATOM    762  CG  LYS A 390     103.960  57.790 143.423  1.00213.41           C  
ATOM    763  CD  LYS A 390     104.575  58.650 142.336  1.00213.41           C  
ATOM    764  CE  LYS A 390     105.982  58.187 141.995  1.00213.41           C  
ATOM    765  NZ  LYS A 390     105.956  56.721 141.815  1.00213.41           N1+
ATOM    766  N   VAL A 391     102.414  60.112 145.804  1.00106.63           N  
ATOM    767  CA  VAL A 391     102.688  60.275 147.211  1.00106.63           C  
ATOM    768  C   VAL A 391     101.420  60.349 148.017  1.00106.63           C  
ATOM    769  O   VAL A 391     101.410  59.966 149.187  1.00106.63           O  
ATOM    770  CB  VAL A 391     103.481  61.500 147.549  1.00106.63           C  
ATOM    771  CG1 VAL A 391     102.592  62.738 147.357  1.00106.63           C  
ATOM    772  CG2 VAL A 391     103.995  61.347 148.989  1.00106.63           C  
ATOM    773  N   LEU A 392     100.337  60.918 147.457  1.00 77.41           N  
ATOM    774  CA  LEU A 392      99.097  61.043 148.176  1.00 77.41           C  
ATOM    775  C   LEU A 392      98.447  59.702 148.424  1.00 77.41           C  
ATOM    776  O   LEU A 392      97.766  59.532 149.433  1.00 77.41           O  
ATOM    777  CB  LEU A 392      98.077  61.943 147.456  1.00 77.41           C  
ATOM    778  CG  LEU A 392      98.532  63.413 147.321  1.00 77.41           C  
ATOM    779  CD1 LEU A 392      97.472  64.258 146.597  1.00 77.41           C  
ATOM    780  CD2 LEU A 392      98.944  64.011 148.678  1.00 77.41           C  
ATOM    781  N   VAL A 393      98.546  58.764 147.457  1.00127.44           N  
ATOM    782  CA  VAL A 393      97.953  57.445 147.489  1.00127.44           C  
ATOM    783  C   VAL A 393      98.667  56.399 148.325  1.00127.44           C  
ATOM    784  O   VAL A 393      98.025  55.514 148.888  1.00127.44           O  
ATOM    785  CB  VAL A 393      97.774  56.875 146.112  1.00127.44           C  
ATOM    786  CG1 VAL A 393      99.154  56.623 145.484  1.00127.44           C  
ATOM    787  CG2 VAL A 393      96.895  55.622 146.228  1.00127.44           C  
ATOM    788  N   LEU A 394     100.008  56.465 148.425  1.00132.50           N  
ATOM    789  CA  LEU A 394     100.868  55.419 148.934  1.00132.50           C  
ATOM    790  C   LEU A 394     100.534  55.053 150.371  1.00132.50           C  
ATOM    791  O   LEU A 394     100.119  55.893 151.165  1.00132.50           O  
ATOM    792  CB  LEU A 394     102.338  55.875 148.763  1.00132.50           C  
ATOM    793  CG  LEU A 394     103.456  54.815 148.809  1.00132.50           C  
ATOM    794  CD1 LEU A 394     104.830  55.477 148.617  1.00132.50           C  
ATOM    795  CD2 LEU A 394     103.413  53.959 150.067  1.00132.50           C  
ATOM    796  N   SER A 395     100.681  53.744 150.711  1.00 88.93           N  
ATOM    797  CA  SER A 395     100.378  53.166 152.002  1.00 88.93           C  
ATOM    798  C   SER A 395     101.437  53.527 153.001  1.00 88.93           C  
ATOM    799  O   SER A 395     102.560  53.883 152.656  1.00 88.93           O  
ATOM    800  CB  SER A 395     100.345  51.629 151.998  1.00 88.93           C  
ATOM    801  OG  SER A 395      99.348  51.156 151.110  1.00 88.93           O  
ATOM    802  N   SER A 396     101.089  53.433 154.298  1.00 83.76           N  
ATOM    803  CA  SER A 396     102.001  53.778 155.349  1.00 83.76           C  
ATOM    804  C   SER A 396     103.110  52.777 155.434  1.00 83.76           C  
ATOM    805  O   SER A 396     104.236  53.126 155.786  1.00 83.76           O  
ATOM    806  CB  SER A 396     101.329  53.830 156.734  1.00 83.76           C  
ATOM    807  OG  SER A 396     100.334  54.843 156.758  1.00 83.76           O  
ATOM    808  N   GLY A 397     102.820  51.494 155.137  1.00 27.69           N  
ATOM    809  CA  GLY A 397     103.830  50.480 155.238  1.00 27.69           C  
ATOM    810  C   GLY A 397     104.923  50.783 154.266  1.00 27.69           C  
ATOM    811  O   GLY A 397     106.102  50.658 154.594  1.00 27.69           O  
ATOM    812  N   SER A 398     104.555  51.159 153.027  1.00 75.44           N  
ATOM    813  CA  SER A 398     105.539  51.469 152.030  1.00 75.44           C  
ATOM    814  C   SER A 398     106.174  52.795 152.314  1.00 75.44           C  
ATOM    815  O   SER A 398     107.337  53.016 151.982  1.00 75.44           O  
ATOM    816  CB  SER A 398     104.973  51.525 150.612  1.00 75.44           C  
ATOM    817  OG  SER A 398     106.024  51.849 149.718  1.00 75.44           O  
ATOM    818  N   ARG A 399     105.420  53.714 152.942  1.00149.54           N  
ATOM    819  CA  ARG A 399     105.897  55.043 153.224  1.00149.54           C  
ATOM    820  C   ARG A 399     107.072  54.972 154.149  1.00149.54           C  
ATOM    821  O   ARG A 399     107.999  55.772 154.042  1.00149.54           O  
ATOM    822  CB  ARG A 399     104.842  55.929 153.909  1.00149.54           C  
ATOM    823  CG  ARG A 399     103.728  56.389 152.971  1.00149.54           C  
ATOM    824  CD  ARG A 399     103.893  57.829 152.472  1.00149.54           C  
ATOM    825  NE  ARG A 399     105.261  57.962 151.893  1.00149.54           N  
ATOM    826  CZ  ARG A 399     106.235  58.633 152.576  1.00149.54           C  
ATOM    827  NH1 ARG A 399     105.946  59.251 153.759  1.00149.54           N1+
ATOM    828  NH2 ARG A 399     107.502  58.695 152.070  1.00149.54           N  
ATOM    829  N   LYS A 400     107.051  54.039 155.117  1.00122.38           N  
ATOM    830  CA  LYS A 400     108.149  53.938 156.039  1.00122.38           C  
ATOM    831  C   LYS A 400     109.380  53.541 155.287  1.00122.38           C  
ATOM    832  O   LYS A 400     110.466  54.061 155.543  1.00122.38           O  
ATOM    833  CB  LYS A 400     107.912  52.890 157.148  1.00122.38           C  
ATOM    834  CG  LYS A 400     106.771  53.226 158.116  1.00122.38           C  
ATOM    835  CD  LYS A 400     106.990  54.481 158.970  1.00122.38           C  
ATOM    836  CE  LYS A 400     107.617  54.202 160.337  1.00122.38           C  
ATOM    837  NZ  LYS A 400     107.636  55.444 161.140  1.00122.38           N1+
ATOM    838  N   SER A 401     109.235  52.583 154.353  1.00 81.65           N  
ATOM    839  CA  SER A 401     110.325  52.093 153.557  1.00 81.65           C  
ATOM    840  C   SER A 401     110.844  53.176 152.661  1.00 81.65           C  
ATOM    841  O   SER A 401     112.024  53.522 152.714  1.00 81.65           O  
ATOM    842  CB  SER A 401     109.874  50.935 152.656  1.00 81.65           C  
ATOM    843  OG  SER A 401     110.918  50.587 151.765  1.00 81.65           O  
ATOM    844  N   SER A 402     109.965  53.753 151.815  1.00 52.67           N  
ATOM    845  CA  SER A 402     110.401  54.780 150.914  1.00 52.67           C  
ATOM    846  C   SER A 402     110.294  56.065 151.670  1.00 52.67           C  
ATOM    847  O   SER A 402     109.211  56.624 151.831  1.00 52.67           O  
ATOM    848  CB  SER A 402     109.521  54.892 149.656  1.00 52.67           C  
ATOM    849  OG  SER A 402     110.001  55.921 148.805  1.00 52.67           O  
ATOM    850  N   ALA A 403     111.453  56.581 152.117  1.00 45.73           N  
ATOM    851  CA  ALA A 403     111.524  57.726 152.978  1.00 45.73           C  
ATOM    852  C   ALA A 403     111.333  58.998 152.214  1.00 45.73           C  
ATOM    853  O   ALA A 403     111.250  59.014 150.989  1.00 45.73           O  
ATOM    854  CB  ALA A 403     112.858  57.843 153.736  1.00 45.73           C  
ATOM    855  N   ALA A 404     111.239  60.108 152.973  1.00 39.59           N  
ATOM    856  CA  ALA A 404     111.045  61.437 152.465  1.00 39.59           C  
ATOM    857  C   ALA A 404     112.199  61.802 151.580  1.00 39.59           C  
ATOM    858  O   ALA A 404     112.024  62.503 150.585  1.00 39.59           O  
ATOM    859  CB  ALA A 404     110.961  62.491 153.581  1.00 39.59           C  
ATOM    860  N   GLY A 405     113.420  61.353 151.926  1.00 23.73           N  
ATOM    861  CA  GLY A 405     114.595  61.695 151.173  1.00 23.73           C  
ATOM    862  C   GLY A 405     114.491  61.190 149.763  1.00 23.73           C  
ATOM    863  O   GLY A 405     114.910  61.864 148.825  1.00 23.73           O  
ATOM    864  N   ASP A 406     113.951  59.972 149.575  1.00 75.44           N  
ATOM    865  CA  ASP A 406     113.844  59.383 148.269  1.00 75.44           C  
ATOM    866  C   ASP A 406     112.939  60.220 147.410  1.00 75.44           C  
ATOM    867  O   ASP A 406     113.203  60.414 146.225  1.00 75.44           O  
ATOM    868  CB  ASP A 406     113.251  57.963 148.318  1.00 75.44           C  
ATOM    869  CG  ASP A 406     113.370  57.321 146.943  1.00 75.44           C  
ATOM    870  OD1 ASP A 406     113.903  57.986 146.015  1.00 75.44           O  
ATOM    871  OD2 ASP A 406     112.933  56.148 146.804  1.00 75.44           O1-
ATOM    872  N   VAL A 407     111.826  60.725 147.981  1.00 93.06           N  
ATOM    873  CA  VAL A 407     110.909  61.502 147.192  1.00 93.06           C  
ATOM    874  C   VAL A 407     111.565  62.783 146.772  1.00 93.06           C  
ATOM    875  O   VAL A 407     111.405  63.218 145.633  1.00 93.06           O  
ATOM    876  CB  VAL A 407     109.612  61.831 147.878  1.00 93.06           C  
ATOM    877  CG1 VAL A 407     109.849  62.886 148.969  1.00 93.06           C  
ATOM    878  CG2 VAL A 407     108.605  62.268 146.802  1.00 93.06           C  
ATOM    879  N   VAL A 408     112.309  63.431 147.691  1.00100.95           N  
ATOM    880  CA  VAL A 408     112.951  64.673 147.374  1.00100.95           C  
ATOM    881  C   VAL A 408     114.011  64.442 146.340  1.00100.95           C  
ATOM    882  O   VAL A 408     114.198  65.275 145.453  1.00100.95           O  
ATOM    883  CB  VAL A 408     113.577  65.361 148.559  1.00100.95           C  
ATOM    884  CG1 VAL A 408     114.827  64.595 149.021  1.00100.95           C  
ATOM    885  CG2 VAL A 408     113.855  66.816 148.156  1.00100.95           C  
ATOM    886  N   ASN A 409     114.769  63.327 146.435  1.00162.18           N  
ATOM    887  CA  ASN A 409     115.788  63.135 145.443  1.00162.18           C  
ATOM    888  C   ASN A 409     115.211  62.726 144.112  1.00162.18           C  
ATOM    889  O   ASN A 409     115.802  63.019 143.076  1.00162.18           O  
ATOM    890  CB  ASN A 409     117.045  62.326 145.845  1.00162.18           C  
ATOM    891  CG  ASN A 409     116.799  60.852 145.999  1.00162.18           C  
ATOM    892  ND2 ASN A 409     117.098  60.313 147.211  1.00162.18           N  
ATOM    893  OD1 ASN A 409     116.401  60.186 145.048  1.00162.18           O  
ATOM    894  N   LEU A 410     114.046  62.044 144.095  1.00 68.60           N  
ATOM    895  CA  LEU A 410     113.431  61.642 142.850  1.00 68.60           C  
ATOM    896  C   LEU A 410     113.122  62.863 142.034  1.00 68.60           C  
ATOM    897  O   LEU A 410     113.347  62.878 140.824  1.00 68.60           O  
ATOM    898  CB  LEU A 410     112.084  60.915 143.040  1.00 68.60           C  
ATOM    899  CG  LEU A 410     112.184  59.472 143.568  1.00 68.60           C  
ATOM    900  CD1 LEU A 410     110.790  58.843 143.722  1.00 68.60           C  
ATOM    901  CD2 LEU A 410     113.089  58.616 142.669  1.00 68.60           C  
ATOM    902  N   VAL A 411     112.552  63.906 142.666  1.00103.90           N  
ATOM    903  CA  VAL A 411     112.206  65.107 141.956  1.00103.90           C  
ATOM    904  C   VAL A 411     113.436  65.865 141.535  1.00103.90           C  
ATOM    905  O   VAL A 411     113.497  66.385 140.423  1.00103.90           O  
ATOM    906  CB  VAL A 411     111.352  66.040 142.767  1.00103.90           C  
ATOM    907  CG1 VAL A 411     112.132  66.480 144.018  1.00103.90           C  
ATOM    908  CG2 VAL A 411     110.925  67.207 141.861  1.00103.90           C  
ATOM    909  N   SER A 412     114.427  65.994 142.442  1.00123.06           N  
ATOM    910  CA  SER A 412     115.612  66.784 142.221  1.00123.06           C  
ATOM    911  C   SER A 412     116.549  66.221 141.188  1.00123.06           C  
ATOM    912  O   SER A 412     116.640  66.707 140.064  1.00123.06           O  
ATOM    913  CB  SER A 412     116.481  66.875 143.484  1.00123.06           C  
ATOM    914  OG  SER A 412     115.682  67.209 144.605  1.00123.06           O  
ATOM    915  N   VAL A 413     117.323  65.201 141.623  1.00 85.35           N  
ATOM    916  CA  VAL A 413     118.422  64.595 140.912  1.00 85.35           C  
ATOM    917  C   VAL A 413     118.020  63.747 139.738  1.00 85.35           C  
ATOM    918  O   VAL A 413     118.529  63.914 138.630  1.00 85.35           O  
ATOM    919  CB  VAL A 413     119.203  63.686 141.824  1.00 85.35           C  
ATOM    920  CG1 VAL A 413     120.361  63.058 141.036  1.00 85.35           C  
ATOM    921  CG2 VAL A 413     119.626  64.472 143.077  1.00 85.35           C  
ATOM    922  N   ASP A 414     117.072  62.819 139.960  1.00 51.72           N  
ATOM    923  CA  ASP A 414     116.722  61.797 139.005  1.00 51.72           C  
ATOM    924  C   ASP A 414     116.191  62.395 137.744  1.00 51.72           C  
ATOM    925  O   ASP A 414     116.482  61.909 136.653  1.00 51.72           O  
ATOM    926  CB  ASP A 414     115.647  60.842 139.549  1.00 51.72           C  
ATOM    927  CG  ASP A 414     116.268  60.001 140.658  1.00 51.72           C  
ATOM    928  OD1 ASP A 414     117.518  60.052 140.817  1.00 51.72           O  
ATOM    929  OD2 ASP A 414     115.500  59.290 141.359  1.00 51.72           O1-
ATOM    930  N   VAL A 415     115.382  63.459 137.858  1.00 97.41           N  
ATOM    931  CA  VAL A 415     114.803  64.081 136.704  1.00 97.41           C  
ATOM    932  C   VAL A 415     115.900  64.647 135.848  1.00 97.41           C  
ATOM    933  O   VAL A 415     115.827  64.603 134.619  1.00 97.41           O  
ATOM    934  CB  VAL A 415     113.871  65.188 137.068  1.00 97.41           C  
ATOM    935  CG1 VAL A 415     114.663  66.335 137.718  1.00 97.41           C  
ATOM    936  CG2 VAL A 415     113.127  65.573 135.794  1.00 97.41           C  
ATOM    937  N   GLN A 416     116.944  65.212 136.482  1.00 84.84           N  
ATOM    938  CA  GLN A 416     118.035  65.794 135.755  1.00 84.84           C  
ATOM    939  C   GLN A 416     118.779  64.725 135.012  1.00 84.84           C  
ATOM    940  O   GLN A 416     119.302  64.970 133.926  1.00 84.84           O  
ATOM    941  CB  GLN A 416     119.061  66.519 136.630  1.00 84.84           C  
ATOM    942  CG  GLN A 416     120.174  67.099 135.766  1.00 84.84           C  
ATOM    943  CD  GLN A 416     121.166  67.806 136.659  1.00 84.84           C  
ATOM    944  NE2 GLN A 416     122.100  68.554 136.018  1.00 84.84           N  
ATOM    945  OE1 GLN A 416     121.119  67.699 137.884  1.00 84.84           O  
ATOM    946  N   ARG A 417     118.876  63.515 135.596  1.00136.87           N  
ATOM    947  CA  ARG A 417     119.569  62.412 134.984  1.00136.87           C  
ATOM    948  C   ARG A 417     118.911  62.039 133.691  1.00136.87           C  
ATOM    949  O   ARG A 417     119.596  61.661 132.742  1.00136.87           O  
ATOM    950  CB  ARG A 417     119.607  61.156 135.872  1.00136.87           C  
ATOM    951  CG  ARG A 417     120.743  61.201 136.890  1.00136.87           C  
ATOM    952  CD  ARG A 417     120.678  62.407 137.821  1.00136.87           C  
ATOM    953  NE  ARG A 417     122.041  62.594 138.390  1.00136.87           N  
ATOM    954  CZ  ARG A 417     122.606  63.836 138.383  1.00136.87           C  
ATOM    955  NH1 ARG A 417     121.909  64.903 137.897  1.00136.87           N1+
ATOM    956  NH2 ARG A 417     123.875  64.013 138.849  1.00136.87           N  
ATOM    957  N   LEU A 418     117.564  62.077 133.636  1.00 85.30           N  
ATOM    958  CA  LEU A 418     116.847  61.778 132.422  1.00 85.30           C  
ATOM    959  C   LEU A 418     117.115  62.834 131.385  1.00 85.30           C  
ATOM    960  O   LEU A 418     117.303  62.523 130.210  1.00 85.30           O  
ATOM    961  CB  LEU A 418     115.321  61.684 132.607  1.00 85.30           C  
ATOM    962  CG  LEU A 418     114.850  60.395 133.308  1.00 85.30           C  
ATOM    963  CD1 LEU A 418     115.405  60.277 134.734  1.00 85.30           C  
ATOM    964  CD2 LEU A 418     113.319  60.266 133.252  1.00 85.30           C  
ATOM    965  N   VAL A 419     117.158  64.111 131.808  1.00 47.48           N  
ATOM    966  CA  VAL A 419     117.351  65.255 130.958  1.00 47.48           C  
ATOM    967  C   VAL A 419     118.646  65.102 130.218  1.00 47.48           C  
ATOM    968  O   VAL A 419     118.727  65.401 129.028  1.00 47.48           O  
ATOM    969  CB  VAL A 419     117.464  66.504 131.788  1.00 47.48           C  
ATOM    970  CG1 VAL A 419     117.916  67.670 130.901  1.00 47.48           C  
ATOM    971  CG2 VAL A 419     116.117  66.737 132.493  1.00 47.48           C  
ATOM    972  N   GLU A 420     119.699  64.650 130.921  1.00 32.68           N  
ATOM    973  CA  GLU A 420     121.006  64.480 130.347  1.00 32.68           C  
ATOM    974  C   GLU A 420     120.986  63.382 129.324  1.00 32.68           C  
ATOM    975  O   GLU A 420     121.679  63.459 128.311  1.00 32.68           O  
ATOM    976  CB  GLU A 420     122.066  64.108 131.398  1.00 32.68           C  
ATOM    977  CG  GLU A 420     122.352  65.230 132.399  1.00 32.68           C  
ATOM    978  CD  GLU A 420     123.405  64.737 133.381  1.00 32.68           C  
ATOM    979  OE1 GLU A 420     123.848  63.565 133.236  1.00 32.68           O  
ATOM    980  OE2 GLU A 420     123.780  65.525 134.289  1.00 32.68           O1-
ATOM    981  N   SER A 421     120.204  62.315 129.575  1.00 69.52           N  
ATOM    982  CA  SER A 421     120.159  61.176 128.700  1.00 69.52           C  
ATOM    983  C   SER A 421     119.572  61.545 127.367  1.00 69.52           C  
ATOM    984  O   SER A 421     119.972  61.010 126.334  1.00 69.52           O  
ATOM    985  CB  SER A 421     119.314  60.027 129.277  1.00 69.52           C  
ATOM    986  OG  SER A 421     119.302  58.928 128.379  1.00 69.52           O  
ATOM    987  N   ILE A 422     118.626  62.499 127.351  1.00 97.35           N  
ATOM    988  CA  ILE A 422     117.905  62.846 126.157  1.00 97.35           C  
ATOM    989  C   ILE A 422     118.842  63.365 125.107  1.00 97.35           C  
ATOM    990  O   ILE A 422     118.592  63.186 123.915  1.00 97.35           O  
ATOM    991  CB  ILE A 422     116.839  63.868 126.391  1.00 97.35           C  
ATOM    992  CG1 ILE A 422     115.822  63.843 125.244  1.00 97.35           C  
ATOM    993  CG2 ILE A 422     117.516  65.234 126.575  1.00 97.35           C  
ATOM    994  CD1 ILE A 422     114.517  64.542 125.607  1.00 97.35           C  
ATOM    995  N   LEU A 423     119.886  64.113 125.511  1.00100.53           N  
ATOM    996  CA  LEU A 423     120.829  64.625 124.554  1.00100.53           C  
ATOM    997  C   LEU A 423     121.657  63.527 123.933  1.00100.53           C  
ATOM    998  O   LEU A 423     121.783  63.451 122.712  1.00100.53           O  
ATOM    999  CB  LEU A 423     121.811  65.631 125.179  1.00100.53           C  
ATOM   1000  CG  LEU A 423     122.831  66.196 124.175  1.00100.53           C  
ATOM   1001  CD1 LEU A 423     122.135  67.004 123.069  1.00100.53           C  
ATOM   1002  CD2 LEU A 423     123.937  66.993 124.887  1.00100.53           C  
ATOM   1003  N   HIS A 424     122.241  62.657 124.782  1.00103.21           N  
ATOM   1004  CA  HIS A 424     123.185  61.607 124.465  1.00103.21           C  
ATOM   1005  C   HIS A 424     122.602  60.377 123.830  1.00103.21           C  
ATOM   1006  O   HIS A 424     123.322  59.645 123.155  1.00103.21           O  
ATOM   1007  CB  HIS A 424     123.950  61.125 125.708  1.00103.21           C  
ATOM   1008  CG  HIS A 424     124.788  62.199 126.332  1.00103.21           C  
ATOM   1009  CD2 HIS A 424     126.114  62.469 126.193  1.00103.21           C  
ATOM   1010  ND1 HIS A 424     124.301  63.146 127.205  1.00103.21           N  
ATOM   1011  CE1 HIS A 424     125.349  63.936 127.549  1.00103.21           C  
ATOM   1012  NE2 HIS A 424     126.470  63.564 126.961  1.00103.21           N  
ATOM   1013  N   LEU A 425     121.308  60.086 124.054  1.00111.29           N  
ATOM   1014  CA  LEU A 425     120.714  58.833 123.660  1.00111.29           C  
ATOM   1015  C   LEU A 425     120.834  58.611 122.178  1.00111.29           C  
ATOM   1016  O   LEU A 425     121.023  57.480 121.735  1.00111.29           O  
ATOM   1017  CB  LEU A 425     119.221  58.756 124.051  1.00111.29           C  
ATOM   1018  CG  LEU A 425     118.500  57.430 123.721  1.00111.29           C  
ATOM   1019  CD1 LEU A 425     118.231  57.251 122.217  1.00111.29           C  
ATOM   1020  CD2 LEU A 425     119.245  56.235 124.338  1.00111.29           C  
ATOM   1021  N   ASN A 426     120.717  59.677 121.371  1.00 67.07           N  
ATOM   1022  CA  ASN A 426     120.721  59.601 119.933  1.00 67.07           C  
ATOM   1023  C   ASN A 426     122.048  59.116 119.410  1.00 67.07           C  
ATOM   1024  O   ASN A 426     122.114  58.495 118.350  1.00 67.07           O  
ATOM   1025  CB  ASN A 426     120.423  60.971 119.293  1.00 67.07           C  
ATOM   1026  CG  ASN A 426     120.007  60.786 117.840  1.00 67.07           C  
ATOM   1027  ND2 ASN A 426     118.832  61.359 117.471  1.00 67.07           N  
ATOM   1028  OD1 ASN A 426     120.708  60.158 117.049  1.00 67.07           O  
ATOM   1029  N   GLY A 427     123.139  59.399 120.144  1.00 48.61           N  
ATOM   1030  CA  GLY A 427     124.504  59.125 119.771  1.00 48.61           C  
ATOM   1031  C   GLY A 427     124.787  57.662 119.588  1.00 48.61           C  
ATOM   1032  O   GLY A 427     125.707  57.309 118.850  1.00 48.61           O  
ATOM   1033  N   LEU A 428     124.037  56.768 120.258  1.00159.22           N  
ATOM   1034  CA  LEU A 428     124.381  55.371 120.261  1.00159.22           C  
ATOM   1035  C   LEU A 428     124.519  54.840 118.863  1.00159.22           C  
ATOM   1036  O   LEU A 428     125.479  54.124 118.585  1.00159.22           O  
ATOM   1037  CB  LEU A 428     123.332  54.504 120.978  1.00159.22           C  
ATOM   1038  CG  LEU A 428     123.192  54.834 122.474  1.00159.22           C  
ATOM   1039  CD1 LEU A 428     122.137  53.942 123.146  1.00159.22           C  
ATOM   1040  CD2 LEU A 428     124.556  54.789 123.183  1.00159.22           C  
ATOM   1041  N   TRP A 429     123.552  55.102 117.965  1.00 73.79           N  
ATOM   1042  CA  TRP A 429     123.670  54.673 116.595  1.00 73.79           C  
ATOM   1043  C   TRP A 429     124.607  55.553 115.811  1.00 73.79           C  
ATOM   1044  O   TRP A 429     125.379  55.073 114.983  1.00 73.79           O  
ATOM   1045  CB  TRP A 429     122.319  54.605 115.857  1.00 73.79           C  
ATOM   1046  CG  TRP A 429     121.534  55.893 115.794  1.00 73.79           C  
ATOM   1047  CD1 TRP A 429     120.594  56.371 116.659  1.00 73.79           C  
ATOM   1048  CD2 TRP A 429     121.635  56.852 114.731  1.00 73.79           C  
ATOM   1049  CE2 TRP A 429     120.732  57.877 115.013  1.00 73.79           C  
ATOM   1050  CE3 TRP A 429     122.412  56.876 113.609  1.00 73.79           C  
ATOM   1051  NE1 TRP A 429     120.100  57.568 116.199  1.00 73.79           N  
ATOM   1052  CZ2 TRP A 429     120.591  58.944 114.174  1.00 73.79           C  
ATOM   1053  CZ3 TRP A 429     122.272  57.957 112.768  1.00 73.79           C  
ATOM   1054  CH2 TRP A 429     121.379  58.972 113.044  1.00 73.79           C  
ATOM   1055  N   LEU A 430     124.577  56.873 116.077  1.00146.03           N  
ATOM   1056  CA  LEU A 430     125.268  57.873 115.307  1.00146.03           C  
ATOM   1057  C   LEU A 430     126.747  57.621 115.314  1.00146.03           C  
ATOM   1058  O   LEU A 430     127.405  57.822 114.295  1.00146.03           O  
ATOM   1059  CB  LEU A 430     124.984  59.293 115.857  1.00146.03           C  
ATOM   1060  CG  LEU A 430     125.476  60.504 115.025  1.00146.03           C  
ATOM   1061  CD1 LEU A 430     125.052  61.816 115.705  1.00146.03           C  
ATOM   1062  CD2 LEU A 430     126.988  60.493 114.752  1.00146.03           C  
ATOM   1063  N   LEU A 431     127.318  57.207 116.460  1.00 85.59           N  
ATOM   1064  CA  LEU A 431     128.737  56.993 116.549  1.00 85.59           C  
ATOM   1065  C   LEU A 431     129.123  55.859 115.644  1.00 85.59           C  
ATOM   1066  O   LEU A 431     130.102  55.956 114.906  1.00 85.59           O  
ATOM   1067  CB  LEU A 431     129.173  56.653 117.994  1.00 85.59           C  
ATOM   1068  CG  LEU A 431     130.694  56.635 118.292  1.00 85.59           C  
ATOM   1069  CD1 LEU A 431     130.941  56.281 119.766  1.00 85.59           C  
ATOM   1070  CD2 LEU A 431     131.501  55.723 117.353  1.00 85.59           C  
ATOM   1071  N   PHE A 432     128.354  54.752 115.670  1.00 86.42           N  
ATOM   1072  CA  PHE A 432     128.666  53.600 114.872  1.00 86.42           C  
ATOM   1073  C   PHE A 432     128.580  53.967 113.425  1.00 86.42           C  
ATOM   1074  O   PHE A 432     129.459  53.622 112.639  1.00 86.42           O  
ATOM   1075  CB  PHE A 432     127.705  52.423 115.113  1.00 86.42           C  
ATOM   1076  CG  PHE A 432     127.985  51.888 116.475  1.00 86.42           C  
ATOM   1077  CD1 PHE A 432     127.432  52.475 117.588  1.00 86.42           C  
ATOM   1078  CD2 PHE A 432     128.803  50.793 116.638  1.00 86.42           C  
ATOM   1079  CE1 PHE A 432     127.690  51.981 118.844  1.00 86.42           C  
ATOM   1080  CE2 PHE A 432     129.064  50.293 117.892  1.00 86.42           C  
ATOM   1081  CZ  PHE A 432     128.508  50.887 118.999  1.00 86.42           C  
ATOM   1082  N   LEU A 433     127.523  54.697 113.025  1.00 95.86           N  
ATOM   1083  CA  LEU A 433     127.401  55.045 111.639  1.00 95.86           C  
ATOM   1084  C   LEU A 433     128.577  55.868 111.237  1.00 95.86           C  
ATOM   1085  O   LEU A 433     129.125  55.685 110.151  1.00 95.86           O  
ATOM   1086  CB  LEU A 433     126.168  55.897 111.305  1.00 95.86           C  
ATOM   1087  CG  LEU A 433     124.846  55.127 111.187  1.00 95.86           C  
ATOM   1088  CD1 LEU A 433     124.458  54.414 112.489  1.00 95.86           C  
ATOM   1089  CD2 LEU A 433     123.746  56.063 110.666  1.00 95.86           C  
ATOM   1090  N   TRP A 434     128.993  56.807 112.101  1.00 87.88           N  
ATOM   1091  CA  TRP A 434     130.085  57.666 111.753  1.00 87.88           C  
ATOM   1092  C   TRP A 434     131.336  56.854 111.588  1.00 87.88           C  
ATOM   1093  O   TRP A 434     132.082  57.051 110.630  1.00 87.88           O  
ATOM   1094  CB  TRP A 434     130.364  58.752 112.806  1.00 87.88           C  
ATOM   1095  CG  TRP A 434     131.479  59.684 112.400  1.00 87.88           C  
ATOM   1096  CD1 TRP A 434     132.803  59.665 112.732  1.00 87.88           C  
ATOM   1097  CD2 TRP A 434     131.298  60.796 111.511  1.00 87.88           C  
ATOM   1098  CE2 TRP A 434     132.543  61.401 111.347  1.00 87.88           C  
ATOM   1099  CE3 TRP A 434     130.184  61.270 110.879  1.00 87.88           C  
ATOM   1100  NE1 TRP A 434     133.458  60.698 112.104  1.00 87.88           N  
ATOM   1101  CZ2 TRP A 434     132.693  62.495 110.543  1.00 87.88           C  
ATOM   1102  CZ3 TRP A 434     130.339  62.376 110.072  1.00 87.88           C  
ATOM   1103  CH2 TRP A 434     131.569  62.975 109.908  1.00 87.88           C  
ATOM   1104  N   ILE A 435     131.609  55.923 112.524  1.00119.50           N  
ATOM   1105  CA  ILE A 435     132.815  55.143 112.462  1.00119.50           C  
ATOM   1106  C   ILE A 435     132.820  54.245 111.256  1.00119.50           C  
ATOM   1107  O   ILE A 435     133.826  54.155 110.555  1.00119.50           O  
ATOM   1108  CB  ILE A 435     133.044  54.299 113.686  1.00119.50           C  
ATOM   1109  CG1 ILE A 435     134.464  53.708 113.665  1.00119.50           C  
ATOM   1110  CG2 ILE A 435     131.930  53.244 113.769  1.00119.50           C  
ATOM   1111  CD1 ILE A 435     135.564  54.761 113.798  1.00119.50           C  
ATOM   1112  N   ILE A 436     131.702  53.551 110.970  1.00 84.26           N  
ATOM   1113  CA  ILE A 436     131.706  52.648 109.851  1.00 84.26           C  
ATOM   1114  C   ILE A 436     131.893  53.383 108.560  1.00 84.26           C  
ATOM   1115  O   ILE A 436     132.703  52.975 107.729  1.00 84.26           O  
ATOM   1116  CB  ILE A 436     130.468  51.799 109.738  1.00 84.26           C  
ATOM   1117  CG1 ILE A 436     130.490  50.666 110.782  1.00 84.26           C  
ATOM   1118  CG2 ILE A 436     130.388  51.283 108.291  1.00 84.26           C  
ATOM   1119  CD1 ILE A 436     130.494  51.123 112.237  1.00 84.26           C  
ATOM   1120  N   VAL A 437     131.166  54.497 108.355  1.00 31.73           N  
ATOM   1121  CA  VAL A 437     131.244  55.215 107.112  1.00 31.73           C  
ATOM   1122  C   VAL A 437     132.622  55.768 106.926  1.00 31.73           C  
ATOM   1123  O   VAL A 437     133.179  55.691 105.831  1.00 31.73           O  
ATOM   1124  CB  VAL A 437     130.289  56.372 107.051  1.00 31.73           C  
ATOM   1125  CG1 VAL A 437     130.520  57.126 105.730  1.00 31.73           C  
ATOM   1126  CG2 VAL A 437     128.857  55.838 107.224  1.00 31.73           C  
ATOM   1127  N   CYS A 438     133.210  56.350 107.989  1.00 81.61           N  
ATOM   1128  CA  CYS A 438     134.513  56.946 107.887  1.00 81.61           C  
ATOM   1129  C   CYS A 438     135.534  55.883 107.613  1.00 81.61           C  
ATOM   1130  O   CYS A 438     136.512  56.122 106.909  1.00 81.61           O  
ATOM   1131  CB  CYS A 438     134.927  57.736 109.142  1.00 81.61           C  
ATOM   1132  SG  CYS A 438     135.105  56.713 110.630  1.00 81.61           S  
ATOM   1133  N   PHE A 439     135.333  54.685 108.192  1.00 52.99           N  
ATOM   1134  CA  PHE A 439     136.193  53.541 108.031  1.00 52.99           C  
ATOM   1135  C   PHE A 439     136.102  53.070 106.609  1.00 52.99           C  
ATOM   1136  O   PHE A 439     137.076  52.571 106.043  1.00 52.99           O  
ATOM   1137  CB  PHE A 439     135.772  52.376 108.944  1.00 52.99           C  
ATOM   1138  CG  PHE A 439     136.875  51.376 108.960  1.00 52.99           C  
ATOM   1139  CD1 PHE A 439     137.945  51.553 109.808  1.00 52.99           C  
ATOM   1140  CD2 PHE A 439     136.842  50.268 108.147  1.00 52.99           C  
ATOM   1141  CE1 PHE A 439     138.972  50.641 109.843  1.00 52.99           C  
ATOM   1142  CE2 PHE A 439     137.867  49.352 108.177  1.00 52.99           C  
ATOM   1143  CZ  PHE A 439     138.933  49.539 109.027  1.00 52.99           C  
ATOM   1144  N   VAL A 440     134.901  53.189 106.008  1.00 37.30           N  
ATOM   1145  CA  VAL A 440     134.635  52.769 104.659  1.00 37.30           C  
ATOM   1146  C   VAL A 440     135.504  53.554 103.730  1.00 37.30           C  
ATOM   1147  O   VAL A 440     135.930  53.040 102.697  1.00 37.30           O  
ATOM   1148  CB  VAL A 440     133.212  53.005 104.240  1.00 37.30           C  
ATOM   1149  CG1 VAL A 440     133.083  52.667 102.745  1.00 37.30           C  
ATOM   1150  CG2 VAL A 440     132.290  52.168 105.140  1.00 37.30           C  
ATOM   1151  N   TYR A 441     135.764  54.835 104.048  1.00 91.52           N  
ATOM   1152  CA  TYR A 441     136.610  55.639 103.214  1.00 91.52           C  
ATOM   1153  C   TYR A 441     137.977  55.026 103.223  1.00 91.52           C  
ATOM   1154  O   TYR A 441     138.654  54.989 102.197  1.00 91.52           O  
ATOM   1155  CB  TYR A 441     136.760  57.094 103.700  1.00 91.52           C  
ATOM   1156  CG  TYR A 441     135.447  57.777 103.533  1.00 91.52           C  
ATOM   1157  CD1 TYR A 441     134.491  57.710 104.518  1.00 91.52           C  
ATOM   1158  CD2 TYR A 441     135.171  58.487 102.387  1.00 91.52           C  
ATOM   1159  CE1 TYR A 441     133.278  58.339 104.365  1.00 91.52           C  
ATOM   1160  CE2 TYR A 441     133.962  59.119 102.226  1.00 91.52           C  
ATOM   1161  CZ  TYR A 441     133.012  59.046 103.216  1.00 91.52           C  
ATOM   1162  OH  TYR A 441     131.769  59.693 103.056  1.00 91.52           O  
ATOM   1163  N   LEU A 442     138.434  54.551 104.397  1.00 95.54           N  
ATOM   1164  CA  LEU A 442     139.716  53.914 104.501  1.00 95.54           C  
ATOM   1165  C   LEU A 442     139.690  52.634 103.731  1.00 95.54           C  
ATOM   1166  O   LEU A 442     140.719  52.186 103.229  1.00 95.54           O  
ATOM   1167  CB  LEU A 442     140.155  53.579 105.934  1.00 95.54           C  
ATOM   1168  CG  LEU A 442     140.471  54.823 106.778  1.00 95.54           C  
ATOM   1169  CD1 LEU A 442     139.196  55.595 107.147  1.00 95.54           C  
ATOM   1170  CD2 LEU A 442     141.362  54.468 107.976  1.00 95.54           C  
ATOM   1171  N   TRP A 443     138.520  51.974 103.676  1.00 43.23           N  
ATOM   1172  CA  TRP A 443     138.391  50.756 102.933  1.00 43.23           C  
ATOM   1173  C   TRP A 443     138.643  51.058 101.488  1.00 43.23           C  
ATOM   1174  O   TRP A 443     139.361  50.325 100.812  1.00 43.23           O  
ATOM   1175  CB  TRP A 443     136.988  50.130 103.038  1.00 43.23           C  
ATOM   1176  CG  TRP A 443     136.816  48.859 102.238  1.00 43.23           C  
ATOM   1177  CD1 TRP A 443     136.333  48.696 100.972  1.00 43.23           C  
ATOM   1178  CD2 TRP A 443     137.154  47.548 102.717  1.00 43.23           C  
ATOM   1179  CE2 TRP A 443     136.852  46.645 101.695  1.00 43.23           C  
ATOM   1180  CE3 TRP A 443     137.672  47.129 103.908  1.00 43.23           C  
ATOM   1181  NE1 TRP A 443     136.350  47.364 100.632  1.00 43.23           N  
ATOM   1182  CZ2 TRP A 443     137.067  45.306 101.854  1.00 43.23           C  
ATOM   1183  CZ3 TRP A 443     137.888  45.777 104.063  1.00 43.23           C  
ATOM   1184  CH2 TRP A 443     137.590  44.884 103.055  1.00 43.23           C  
ATOM   1185  N   GLN A 444     138.043  52.142 100.962  1.00 94.29           N  
ATOM   1186  CA  GLN A 444     138.233  52.447  99.573  1.00 94.29           C  
ATOM   1187  C   GLN A 444     139.654  52.855  99.323  1.00 94.29           C  
ATOM   1188  O   GLN A 444     140.250  52.447  98.327  1.00 94.29           O  
ATOM   1189  CB  GLN A 444     137.320  53.576  99.055  1.00 94.29           C  
ATOM   1190  CG  GLN A 444     137.598  54.948  99.668  1.00 94.29           C  
ATOM   1191  CD  GLN A 444     136.624  55.946  99.058  1.00 94.29           C  
ATOM   1192  NE2 GLN A 444     137.147  57.128  98.641  1.00 94.29           N  
ATOM   1193  OE1 GLN A 444     135.428  55.678  98.947  1.00 94.29           O  
ATOM   1194  N   LEU A 445     140.231  53.703 100.201  1.00128.52           N  
ATOM   1195  CA  LEU A 445     141.571  54.164  99.968  1.00128.52           C  
ATOM   1196  C   LEU A 445     142.571  53.055 100.145  1.00128.52           C  
ATOM   1197  O   LEU A 445     143.408  52.803  99.281  1.00128.52           O  
ATOM   1198  CB  LEU A 445     141.951  55.323 100.915  1.00128.52           C  
ATOM   1199  CG  LEU A 445     143.358  55.933 100.717  1.00128.52           C  
ATOM   1200  CD1 LEU A 445     144.488  55.011 101.206  1.00128.52           C  
ATOM   1201  CD2 LEU A 445     143.553  56.395  99.264  1.00128.52           C  
ATOM   1202  N   LEU A 446     142.508  52.406 101.318  1.00214.84           N  
ATOM   1203  CA  LEU A 446     143.400  51.397 101.808  1.00214.84           C  
ATOM   1204  C   LEU A 446     143.096  50.008 101.313  1.00214.84           C  
ATOM   1205  O   LEU A 446     143.855  49.083 101.591  1.00214.84           O  
ATOM   1206  CB  LEU A 446     143.469  51.432 103.338  1.00214.84           C  
ATOM   1207  CG  LEU A 446     144.760  50.815 103.875  1.00214.84           C  
ATOM   1208  CD1 LEU A 446     145.982  51.598 103.365  1.00214.84           C  
ATOM   1209  CD2 LEU A 446     144.744  50.770 105.400  1.00214.84           C  
ATOM   1210  N   GLY A 447     141.915  49.771 100.717  1.00 41.19           N  
ATOM   1211  CA  GLY A 447     141.624  48.456 100.209  1.00 41.19           C  
ATOM   1212  C   GLY A 447     141.152  47.583 101.335  1.00 41.19           C  
ATOM   1213  O   GLY A 447     140.613  48.038 102.341  1.00 41.19           O  
ATOM   1214  N   PRO A 448     141.324  46.308 101.096  1.00182.68           N  
ATOM   1215  CA  PRO A 448     140.937  45.259 102.013  1.00182.68           C  
ATOM   1216  C   PRO A 448     141.842  45.069 103.198  1.00182.68           C  
ATOM   1217  O   PRO A 448     141.689  44.050 103.868  1.00182.68           O  
ATOM   1218  CB  PRO A 448     140.831  43.988 101.175  1.00182.68           C  
ATOM   1219  CG  PRO A 448     140.550  44.495  99.753  1.00182.68           C  
ATOM   1220  CD  PRO A 448     141.231  45.869  99.713  1.00182.68           C  
ATOM   1221  N   SER A 449     142.841  45.949 103.418  1.00126.08           N  
ATOM   1222  CA  SER A 449     143.800  45.803 104.492  1.00126.08           C  
ATOM   1223  C   SER A 449     143.314  46.281 105.846  1.00126.08           C  
ATOM   1224  O   SER A 449     144.066  46.211 106.817  1.00126.08           O  
ATOM   1225  CB  SER A 449     145.134  46.519 104.213  1.00126.08           C  
ATOM   1226  OG  SER A 449     144.962  47.928 104.245  1.00126.08           O  
ATOM   1227  N   ALA A 450     142.094  46.842 105.931  1.00 79.10           N  
ATOM   1228  CA  ALA A 450     141.448  47.418 107.092  1.00 79.10           C  
ATOM   1229  C   ALA A 450     141.044  46.430 108.157  1.00 79.10           C  
ATOM   1230  O   ALA A 450     140.938  46.793 109.329  1.00 79.10           O  
ATOM   1231  CB  ALA A 450     140.185  48.209 106.713  1.00 79.10           C  
ATOM   1232  N   LEU A 451     140.802  45.158 107.792  1.00125.07           N  
ATOM   1233  CA  LEU A 451     140.141  44.209 108.653  1.00125.07           C  
ATOM   1234  C   LEU A 451     140.745  44.151 110.021  1.00125.07           C  
ATOM   1235  O   LEU A 451     140.014  43.995 110.997  1.00125.07           O  
ATOM   1236  CB  LEU A 451     140.169  42.773 108.106  1.00125.07           C  
ATOM   1237  CG  LEU A 451     139.285  42.558 106.869  1.00125.07           C  
ATOM   1238  CD1 LEU A 451     139.733  43.433 105.690  1.00125.07           C  
ATOM   1239  CD2 LEU A 451     139.211  41.067 106.509  1.00125.07           C  
ATOM   1240  N   THR A 452     142.076  44.250 110.148  1.00 41.44           N  
ATOM   1241  CA  THR A 452     142.682  44.161 111.447  1.00 41.44           C  
ATOM   1242  C   THR A 452     142.241  45.299 112.330  1.00 41.44           C  
ATOM   1243  O   THR A 452     141.923  45.086 113.498  1.00 41.44           O  
ATOM   1244  CB  THR A 452     144.180  44.207 111.384  1.00 41.44           C  
ATOM   1245  CG2 THR A 452     144.734  44.088 112.814  1.00 41.44           C  
ATOM   1246  OG1 THR A 452     144.670  43.143 110.580  1.00 41.44           O  
ATOM   1247  N   ALA A 453     142.195  46.539 111.799  1.00 39.68           N  
ATOM   1248  CA  ALA A 453     141.917  47.702 112.605  1.00 39.68           C  
ATOM   1249  C   ALA A 453     140.558  47.647 113.234  1.00 39.68           C  
ATOM   1250  O   ALA A 453     140.407  47.963 114.413  1.00 39.68           O  
ATOM   1251  CB  ALA A 453     141.968  49.007 111.798  1.00 39.68           C  
ATOM   1252  N   VAL A 454     139.530  47.251 112.462  1.00101.06           N  
ATOM   1253  CA  VAL A 454     138.177  47.205 112.949  1.00101.06           C  
ATOM   1254  C   VAL A 454     138.093  46.187 114.040  1.00101.06           C  
ATOM   1255  O   VAL A 454     137.371  46.368 115.020  1.00101.06           O  
ATOM   1256  CB  VAL A 454     137.195  46.803 111.887  1.00101.06           C  
ATOM   1257  CG1 VAL A 454     137.242  47.856 110.771  1.00101.06           C  
ATOM   1258  CG2 VAL A 454     137.522  45.378 111.403  1.00101.06           C  
ATOM   1259  N   ALA A 455     138.842  45.081 113.887  1.00 38.83           N  
ATOM   1260  CA  ALA A 455     138.805  43.983 114.806  1.00 38.83           C  
ATOM   1261  C   ALA A 455     139.253  44.419 116.167  1.00 38.83           C  
ATOM   1262  O   ALA A 455     138.705  43.961 117.167  1.00 38.83           O  
ATOM   1263  CB  ALA A 455     139.715  42.819 114.376  1.00 38.83           C  
ATOM   1264  N   VAL A 456     140.270  45.298 116.246  1.00 93.79           N  
ATOM   1265  CA  VAL A 456     140.816  45.694 117.516  1.00 93.79           C  
ATOM   1266  C   VAL A 456     139.802  46.431 118.350  1.00 93.79           C  
ATOM   1267  O   VAL A 456     139.690  46.180 119.550  1.00 93.79           O  
ATOM   1268  CB  VAL A 456     142.041  46.560 117.394  1.00 93.79           C  
ATOM   1269  CG1 VAL A 456     141.650  47.949 116.861  1.00 93.79           C  
ATOM   1270  CG2 VAL A 456     142.740  46.589 118.760  1.00 93.79           C  
ATOM   1271  N   PHE A 457     139.017  47.341 117.738  1.00 48.10           N  
ATOM   1272  CA  PHE A 457     138.081  48.155 118.473  1.00 48.10           C  
ATOM   1273  C   PHE A 457     137.114  47.266 119.185  1.00 48.10           C  
ATOM   1274  O   PHE A 457     136.845  47.446 120.373  1.00 48.10           O  
ATOM   1275  CB  PHE A 457     137.182  49.021 117.572  1.00 48.10           C  
ATOM   1276  CG  PHE A 457     137.968  50.050 116.836  1.00 48.10           C  
ATOM   1277  CD1 PHE A 457     138.617  49.732 115.667  1.00 48.10           C  
ATOM   1278  CD2 PHE A 457     138.032  51.341 117.307  1.00 48.10           C  
ATOM   1279  CE1 PHE A 457     139.332  50.687 114.982  1.00 48.10           C  
ATOM   1280  CE2 PHE A 457     138.745  52.300 116.627  1.00 48.10           C  
ATOM   1281  CZ  PHE A 457     139.397  51.972 115.463  1.00 48.10           C  
ATOM   1282  N   LEU A 458     136.578  46.264 118.465  1.00 37.08           N  
ATOM   1283  CA  LEU A 458     135.561  45.401 118.986  1.00 37.08           C  
ATOM   1284  C   LEU A 458     136.098  44.690 120.184  1.00 37.08           C  
ATOM   1285  O   LEU A 458     135.374  44.469 121.152  1.00 37.08           O  
ATOM   1286  CB  LEU A 458     135.113  44.331 117.976  1.00 37.08           C  
ATOM   1287  CG  LEU A 458     134.019  43.394 118.520  1.00 37.08           C  
ATOM   1288  CD1 LEU A 458     132.723  44.164 118.815  1.00 37.08           C  
ATOM   1289  CD2 LEU A 458     133.799  42.190 117.589  1.00 37.08           C  
ATOM   1290  N   SER A 459     137.383  44.300 120.145  1.00 24.12           N  
ATOM   1291  CA  SER A 459     137.966  43.583 121.239  1.00 24.12           C  
ATOM   1292  C   SER A 459     137.993  44.460 122.456  1.00 24.12           C  
ATOM   1293  O   SER A 459     137.804  43.981 123.573  1.00 24.12           O  
ATOM   1294  CB  SER A 459     139.414  43.147 120.954  1.00 24.12           C  
ATOM   1295  OG  SER A 459     139.439  42.226 119.874  1.00 24.12           O  
ATOM   1296  N   LEU A 460     138.236  45.770 122.261  1.00103.63           N  
ATOM   1297  CA  LEU A 460     138.374  46.742 123.313  1.00103.63           C  
ATOM   1298  C   LEU A 460     137.070  46.962 124.031  1.00103.63           C  
ATOM   1299  O   LEU A 460     137.049  47.132 125.249  1.00103.63           O  
ATOM   1300  CB  LEU A 460     138.882  48.094 122.753  1.00103.63           C  
ATOM   1301  CG  LEU A 460     139.304  49.183 123.770  1.00103.63           C  
ATOM   1302  CD1 LEU A 460     139.845  50.416 123.028  1.00103.63           C  
ATOM   1303  CD2 LEU A 460     138.189  49.577 124.752  1.00103.63           C  
ATOM   1304  N   LEU A 461     135.939  46.903 123.308  1.00113.13           N  
ATOM   1305  CA  LEU A 461     134.660  47.321 123.822  1.00113.13           C  
ATOM   1306  C   LEU A 461     134.330  46.607 125.101  1.00113.13           C  
ATOM   1307  O   LEU A 461     133.813  47.247 126.016  1.00113.13           O  
ATOM   1308  CB  LEU A 461     133.531  47.068 122.792  1.00113.13           C  
ATOM   1309  CG  LEU A 461     132.137  47.684 123.082  1.00113.13           C  
ATOM   1310  CD1 LEU A 461     131.159  47.329 121.952  1.00113.13           C  
ATOM   1311  CD2 LEU A 461     131.556  47.300 124.453  1.00113.13           C  
ATOM   1312  N   PRO A 462     134.591  45.343 125.255  1.00132.32           N  
ATOM   1313  CA  PRO A 462     134.201  44.677 126.468  1.00132.32           C  
ATOM   1314  C   PRO A 462     134.865  45.212 127.700  1.00132.32           C  
ATOM   1315  O   PRO A 462     134.320  45.021 128.787  1.00132.32           O  
ATOM   1316  CB  PRO A 462     134.408  43.181 126.213  1.00132.32           C  
ATOM   1317  CG  PRO A 462     135.084  43.100 124.827  1.00132.32           C  
ATOM   1318  CD  PRO A 462     134.683  44.416 124.143  1.00132.32           C  
ATOM   1319  N   LEU A 463     136.036  45.862 127.578  1.00 89.98           N  
ATOM   1320  CA  LEU A 463     136.697  46.374 128.744  1.00 89.98           C  
ATOM   1321  C   LEU A 463     135.828  47.447 129.331  1.00 89.98           C  
ATOM   1322  O   LEU A 463     135.618  47.498 130.542  1.00 89.98           O  
ATOM   1323  CB  LEU A 463     138.080  46.970 128.397  1.00 89.98           C  
ATOM   1324  CG  LEU A 463     138.994  47.374 129.579  1.00 89.98           C  
ATOM   1325  CD1 LEU A 463     140.319  47.943 129.049  1.00 89.98           C  
ATOM   1326  CD2 LEU A 463     138.332  48.346 130.569  1.00 89.98           C  
ATOM   1327  N   ASN A 464     135.294  48.336 128.472  1.00 40.95           N  
ATOM   1328  CA  ASN A 464     134.465  49.431 128.889  1.00 40.95           C  
ATOM   1329  C   ASN A 464     133.175  48.892 129.430  1.00 40.95           C  
ATOM   1330  O   ASN A 464     132.577  49.473 130.332  1.00 40.95           O  
ATOM   1331  CB  ASN A 464     134.140  50.392 127.733  1.00 40.95           C  
ATOM   1332  CG  ASN A 464     135.441  51.074 127.329  1.00 40.95           C  
ATOM   1333  ND2 ASN A 464     135.817  50.951 126.028  1.00 40.95           N  
ATOM   1334  OD1 ASN A 464     136.115  51.690 128.153  1.00 40.95           O  
ATOM   1335  N   PHE A 465     132.698  47.773 128.859  1.00 76.04           N  
ATOM   1336  CA  PHE A 465     131.466  47.172 129.283  1.00 76.04           C  
ATOM   1337  C   PHE A 465     131.598  46.711 130.701  1.00 76.04           C  
ATOM   1338  O   PHE A 465     130.682  46.882 131.502  1.00 76.04           O  
ATOM   1339  CB  PHE A 465     131.080  45.948 128.437  1.00 76.04           C  
ATOM   1340  CG  PHE A 465     129.795  45.422 128.975  1.00 76.04           C  
ATOM   1341  CD1 PHE A 465     128.596  45.971 128.582  1.00 76.04           C  
ATOM   1342  CD2 PHE A 465     129.790  44.382 129.874  1.00 76.04           C  
ATOM   1343  CE1 PHE A 465     127.409  45.486 129.079  1.00 76.04           C  
ATOM   1344  CE2 PHE A 465     128.606  43.892 130.374  1.00 76.04           C  
ATOM   1345  CZ  PHE A 465     127.412  44.445 129.976  1.00 76.04           C  
ATOM   1346  N   PHE A 466     132.735  46.081 131.048  1.00 73.62           N  
ATOM   1347  CA  PHE A 466     132.931  45.599 132.386  1.00 73.62           C  
ATOM   1348  C   PHE A 466     132.998  46.764 133.324  1.00 73.62           C  
ATOM   1349  O   PHE A 466     132.366  46.761 134.380  1.00 73.62           O  
ATOM   1350  CB  PHE A 466     134.241  44.809 132.549  1.00 73.62           C  
ATOM   1351  CG  PHE A 466     134.315  44.373 133.972  1.00 73.62           C  
ATOM   1352  CD1 PHE A 466     133.663  43.236 134.388  1.00 73.62           C  
ATOM   1353  CD2 PHE A 466     135.039  45.099 134.889  1.00 73.62           C  
ATOM   1354  CE1 PHE A 466     133.729  42.830 135.699  1.00 73.62           C  
ATOM   1355  CE2 PHE A 466     135.109  44.698 136.202  1.00 73.62           C  
ATOM   1356  CZ  PHE A 466     134.453  43.561 136.609  1.00 73.62           C  
ATOM   1357  N   ILE A 467     133.759  47.805 132.942  1.00 89.34           N  
ATOM   1358  CA  ILE A 467     133.960  48.946 133.790  1.00 89.34           C  
ATOM   1359  C   ILE A 467     132.651  49.631 134.026  1.00 89.34           C  
ATOM   1360  O   ILE A 467     132.429  50.192 135.097  1.00 89.34           O  
ATOM   1361  CB  ILE A 467     134.943  49.958 133.259  1.00 89.34           C  
ATOM   1362  CG1 ILE A 467     135.360  50.918 134.384  1.00 89.34           C  
ATOM   1363  CG2 ILE A 467     134.324  50.680 132.055  1.00 89.34           C  
ATOM   1364  CD1 ILE A 467     136.553  51.803 134.024  1.00 89.34           C  
ATOM   1365  N   THR A 468     131.761  49.653 133.015  1.00105.18           N  
ATOM   1366  CA  THR A 468     130.486  50.289 133.195  1.00105.18           C  
ATOM   1367  C   THR A 468     129.701  49.542 134.230  1.00105.18           C  
ATOM   1368  O   THR A 468     128.982  50.143 135.027  1.00105.18           O  
ATOM   1369  CB  THR A 468     129.652  50.361 131.947  1.00105.18           C  
ATOM   1370  CG2 THR A 468     130.444  51.116 130.868  1.00105.18           C  
ATOM   1371  OG1 THR A 468     129.311  49.062 131.493  1.00105.18           O  
ATOM   1372  N   LYS A 469     129.818  48.202 134.238  1.00158.36           N  
ATOM   1373  CA  LYS A 469     129.082  47.382 135.156  1.00158.36           C  
ATOM   1374  C   LYS A 469     129.498  47.723 136.555  1.00158.36           C  
ATOM   1375  O   LYS A 469     128.667  47.763 137.459  1.00158.36           O  
ATOM   1376  CB  LYS A 469     129.354  45.884 134.934  1.00158.36           C  
ATOM   1377  CG  LYS A 469     128.331  44.945 135.576  1.00158.36           C  
ATOM   1378  CD  LYS A 469     128.202  45.082 137.094  1.00158.36           C  
ATOM   1379  CE  LYS A 469     126.871  45.691 137.541  1.00158.36           C  
ATOM   1380  NZ  LYS A 469     125.777  44.710 137.360  1.00158.36           N1+
ATOM   1381  N   LYS A 470     130.804  47.954 136.783  1.00127.58           N  
ATOM   1382  CA  LYS A 470     131.266  48.255 138.109  1.00127.58           C  
ATOM   1383  C   LYS A 470     130.761  49.593 138.571  1.00127.58           C  
ATOM   1384  O   LYS A 470     130.378  49.746 139.729  1.00127.58           O  
ATOM   1385  CB  LYS A 470     132.796  48.206 138.247  1.00127.58           C  
ATOM   1386  CG  LYS A 470     133.546  49.232 137.409  1.00127.58           C  
ATOM   1387  CD  LYS A 470     135.034  49.280 137.743  1.00127.58           C  
ATOM   1388  CE  LYS A 470     135.786  48.014 137.321  1.00127.58           C  
ATOM   1389  NZ  LYS A 470     135.383  46.876 138.177  1.00127.58           N1+
ATOM   1390  N   ARG A 471     130.732  50.598 137.672  1.00107.27           N  
ATOM   1391  CA  ARG A 471     130.321  51.931 138.024  1.00107.27           C  
ATOM   1392  C   ARG A 471     128.879  51.926 138.431  1.00107.27           C  
ATOM   1393  O   ARG A 471     128.457  52.725 139.266  1.00107.27           O  
ATOM   1394  CB  ARG A 471     130.484  52.940 136.875  1.00107.27           C  
ATOM   1395  CG  ARG A 471     130.319  54.389 137.333  1.00107.27           C  
ATOM   1396  CD  ARG A 471     130.621  55.421 136.245  1.00107.27           C  
ATOM   1397  NE  ARG A 471     130.585  56.764 136.890  1.00107.27           N  
ATOM   1398  CZ  ARG A 471     131.528  57.697 136.569  1.00107.27           C  
ATOM   1399  NH1 ARG A 471     132.488  57.404 135.644  1.00107.27           N1+
ATOM   1400  NH2 ARG A 471     131.516  58.920 137.175  1.00107.27           N  
ATOM   1401  N   SER A 472     128.072  51.033 137.832  1.00 64.66           N  
ATOM   1402  CA  SER A 472     126.669  50.981 138.133  1.00 64.66           C  
ATOM   1403  C   SER A 472     126.483  50.700 139.594  1.00 64.66           C  
ATOM   1404  O   SER A 472     125.613  51.286 140.235  1.00 64.66           O  
ATOM   1405  CB  SER A 472     125.936  49.873 137.356  1.00 64.66           C  
ATOM   1406  OG  SER A 472     124.559  49.870 137.695  1.00 64.66           O  
ATOM   1407  N   PHE A 473     127.306  49.799 140.162  1.00127.53           N  
ATOM   1408  CA  PHE A 473     127.182  49.423 141.542  1.00127.53           C  
ATOM   1409  C   PHE A 473     127.458  50.619 142.396  1.00127.53           C  
ATOM   1410  O   PHE A 473     126.786  50.846 143.400  1.00127.53           O  
ATOM   1411  CB  PHE A 473     128.175  48.323 141.952  1.00127.53           C  
ATOM   1412  CG  PHE A 473     127.939  48.029 143.393  1.00127.53           C  
ATOM   1413  CD1 PHE A 473     126.940  47.159 143.768  1.00127.53           C  
ATOM   1414  CD2 PHE A 473     128.712  48.615 144.368  1.00127.53           C  
ATOM   1415  CE1 PHE A 473     126.714  46.880 145.095  1.00127.53           C  
ATOM   1416  CE2 PHE A 473     128.490  48.337 145.698  1.00127.53           C  
ATOM   1417  CZ  PHE A 473     127.490  47.470 146.063  1.00127.53           C  
ATOM   1418  N   HIS A 474     128.484  51.407 142.023  1.00 71.86           N  
ATOM   1419  CA  HIS A 474     128.869  52.567 142.772  1.00 71.86           C  
ATOM   1420  C   HIS A 474     127.763  53.579 142.730  1.00 71.86           C  
ATOM   1421  O   HIS A 474     127.459  54.221 143.734  1.00 71.86           O  
ATOM   1422  CB  HIS A 474     130.142  53.226 142.219  1.00 71.86           C  
ATOM   1423  CG  HIS A 474     131.320  52.299 142.253  1.00 71.86           C  
ATOM   1424  CD2 HIS A 474     132.162  51.990 143.277  1.00 71.86           C  
ATOM   1425  ND1 HIS A 474     131.747  51.554 141.176  1.00 71.86           N  
ATOM   1426  CE1 HIS A 474     132.820  50.836 141.598  1.00 71.86           C  
ATOM   1427  NE2 HIS A 474     133.110  51.069 142.866  1.00 71.86           N  
ATOM   1428  N   GLN A 475     127.119  53.756 141.564  1.00102.26           N  
ATOM   1429  CA  GLN A 475     126.097  54.758 141.481  1.00102.26           C  
ATOM   1430  C   GLN A 475     124.935  54.410 142.358  1.00102.26           C  
ATOM   1431  O   GLN A 475     124.290  55.300 142.912  1.00102.26           O  
ATOM   1432  CB  GLN A 475     125.630  55.050 140.055  1.00102.26           C  
ATOM   1433  CG  GLN A 475     126.765  55.672 139.241  1.00102.26           C  
ATOM   1434  CD  GLN A 475     126.133  56.368 138.062  1.00102.26           C  
ATOM   1435  NE2 GLN A 475     124.797  56.593 138.171  1.00102.26           N  
ATOM   1436  OE1 GLN A 475     126.802  56.715 137.092  1.00102.26           O  
ATOM   1437  N   GLU A 476     124.609  53.111 142.495  1.00 29.41           N  
ATOM   1438  CA  GLU A 476     123.509  52.725 143.332  1.00 29.41           C  
ATOM   1439  C   GLU A 476     123.810  53.076 144.762  1.00 29.41           C  
ATOM   1440  O   GLU A 476     122.955  53.609 145.465  1.00 29.41           O  
ATOM   1441  CB  GLU A 476     123.228  51.214 143.285  1.00 29.41           C  
ATOM   1442  CG  GLU A 476     122.040  50.785 144.150  1.00 29.41           C  
ATOM   1443  CD  GLU A 476     121.882  49.279 144.008  1.00 29.41           C  
ATOM   1444  OE1 GLU A 476     122.702  48.666 143.273  1.00 29.41           O  
ATOM   1445  OE2 GLU A 476     120.941  48.719 144.632  1.00 29.41           O1-
ATOM   1446  N   GLU A 477     125.043  52.781 145.227  1.00 73.48           N  
ATOM   1447  CA  GLU A 477     125.424  53.024 146.593  1.00 73.48           C  
ATOM   1448  C   GLU A 477     125.479  54.496 146.859  1.00 73.48           C  
ATOM   1449  O   GLU A 477     125.083  54.958 147.928  1.00 73.48           O  
ATOM   1450  CB  GLU A 477     126.799  52.432 146.948  1.00 73.48           C  
ATOM   1451  CG  GLU A 477     127.960  53.034 146.154  1.00 73.48           C  
ATOM   1452  CD  GLU A 477     129.238  52.351 146.617  1.00 73.48           C  
ATOM   1453  OE1 GLU A 477     129.144  51.478 147.519  1.00 73.48           O  
ATOM   1454  OE2 GLU A 477     130.323  52.692 146.074  1.00 73.48           O1-
ATOM   1455  N   GLN A 478     125.984  55.276 145.885  1.00 40.84           N  
ATOM   1456  CA  GLN A 478     126.118  56.693 146.051  1.00 40.84           C  
ATOM   1457  C   GLN A 478     124.757  57.300 146.225  1.00 40.84           C  
ATOM   1458  O   GLN A 478     124.566  58.173 147.070  1.00 40.84           O  
ATOM   1459  CB  GLN A 478     126.767  57.369 144.831  1.00 40.84           C  
ATOM   1460  CG  GLN A 478     126.926  58.883 144.984  1.00 40.84           C  
ATOM   1461  CD  GLN A 478     127.587  59.417 143.721  1.00 40.84           C  
ATOM   1462  NE2 GLN A 478     127.871  58.506 142.752  1.00 40.84           N  
ATOM   1463  OE1 GLN A 478     127.849  60.614 143.602  1.00 40.84           O  
ATOM   1464  N   MET A 479     123.775  56.844 145.423  1.00 48.02           N  
ATOM   1465  CA  MET A 479     122.441  57.380 145.425  1.00 48.02           C  
ATOM   1466  C   MET A 479     121.740  57.112 146.725  1.00 48.02           C  
ATOM   1467  O   MET A 479     121.003  57.962 147.223  1.00 48.02           O  
ATOM   1468  CB  MET A 479     121.562  56.778 144.312  1.00 48.02           C  
ATOM   1469  CG  MET A 479     120.215  57.485 144.135  1.00 48.02           C  
ATOM   1470  SD  MET A 479     120.320  59.125 143.357  1.00 48.02           S  
ATOM   1471  CE  MET A 479     120.695  58.492 141.696  1.00 48.02           C  
ATOM   1472  N   ARG A 480     121.924  55.901 147.290  1.00 92.43           N  
ATOM   1473  CA  ARG A 480     121.280  55.499 148.511  1.00 92.43           C  
ATOM   1474  C   ARG A 480     121.792  56.331 149.647  1.00 92.43           C  
ATOM   1475  O   ARG A 480     121.039  56.700 150.546  1.00 92.43           O  
ATOM   1476  CB  ARG A 480     121.544  54.023 148.861  1.00 92.43           C  
ATOM   1477  CG  ARG A 480     120.848  53.558 150.144  1.00 92.43           C  
ATOM   1478  CD  ARG A 480     121.114  52.090 150.489  1.00 92.43           C  
ATOM   1479  NE  ARG A 480     122.516  51.993 150.984  1.00 92.43           N  
ATOM   1480  CZ  ARG A 480     122.961  50.841 151.565  1.00 92.43           C  
ATOM   1481  NH1 ARG A 480     122.122  49.772 151.694  1.00 92.43           N1+
ATOM   1482  NH2 ARG A 480     124.246  50.757 152.017  1.00 92.43           N  
ATOM   1483  N   GLN A 481     123.103  56.632 149.637  1.00 42.87           N  
ATOM   1484  CA  GLN A 481     123.746  57.390 150.676  1.00 42.87           C  
ATOM   1485  C   GLN A 481     123.165  58.771 150.693  1.00 42.87           C  
ATOM   1486  O   GLN A 481     122.950  59.352 151.755  1.00 42.87           O  
ATOM   1487  CB  GLN A 481     125.258  57.508 150.426  1.00 42.87           C  
ATOM   1488  CG  GLN A 481     125.967  56.151 150.449  1.00 42.87           C  
ATOM   1489  CD  GLN A 481     127.360  56.319 149.859  1.00 42.87           C  
ATOM   1490  NE2 GLN A 481     127.437  56.994 148.681  1.00 42.87           N  
ATOM   1491  OE1 GLN A 481     128.348  55.847 150.417  1.00 42.87           O  
ATOM   1492  N   LYS A 482     122.907  59.323 149.494  1.00148.42           N  
ATOM   1493  CA  LYS A 482     122.351  60.636 149.294  1.00148.42           C  
ATOM   1494  C   LYS A 482     120.981  60.699 149.905  1.00148.42           C  
ATOM   1495  O   LYS A 482     120.620  61.695 150.533  1.00148.42           O  
ATOM   1496  CB  LYS A 482     122.176  60.932 147.789  1.00148.42           C  
ATOM   1497  CG  LYS A 482     121.398  62.203 147.434  1.00148.42           C  
ATOM   1498  CD  LYS A 482     122.155  63.507 147.675  1.00148.42           C  
ATOM   1499  CE  LYS A 482     123.413  63.665 146.813  1.00148.42           C  
ATOM   1500  NZ  LYS A 482     123.057  64.150 145.460  1.00148.42           N1+
ATOM   1501  N   ALA A 483     120.176  59.636 149.720  1.00 27.94           N  
ATOM   1502  CA  ALA A 483     118.829  59.600 150.217  1.00 27.94           C  
ATOM   1503  C   ALA A 483     118.850  59.671 151.711  1.00 27.94           C  
ATOM   1504  O   ALA A 483     118.029  60.356 152.319  1.00 27.94           O  
ATOM   1505  CB  ALA A 483     118.087  58.308 149.835  1.00 27.94           C  
ATOM   1506  N   SER A 484     119.794  58.950 152.341  1.00 32.54           N  
ATOM   1507  CA  SER A 484     119.873  58.903 153.773  1.00 32.54           C  
ATOM   1508  C   SER A 484     120.232  60.253 154.318  1.00 32.54           C  
ATOM   1509  O   SER A 484     119.742  60.647 155.375  1.00 32.54           O  
ATOM   1510  CB  SER A 484     120.936  57.915 154.279  1.00 32.54           C  
ATOM   1511  OG  SER A 484     120.961  57.917 155.699  1.00 32.54           O  
ATOM   1512  N   ARG A 485     121.122  60.989 153.626  1.00147.05           N  
ATOM   1513  CA  ARG A 485     121.590  62.261 154.113  1.00147.05           C  
ATOM   1514  C   ARG A 485     120.473  63.265 154.160  1.00147.05           C  
ATOM   1515  O   ARG A 485     120.272  63.934 155.173  1.00147.05           O  
ATOM   1516  CB  ARG A 485     122.668  62.885 153.212  1.00147.05           C  
ATOM   1517  CG  ARG A 485     123.510  63.954 153.911  1.00147.05           C  
ATOM   1518  CD  ARG A 485     124.036  65.043 152.973  1.00147.05           C  
ATOM   1519  NE  ARG A 485     124.515  64.390 151.727  1.00147.05           N  
ATOM   1520  CZ  ARG A 485     124.183  64.946 150.525  1.00147.05           C  
ATOM   1521  NH1 ARG A 485     123.473  66.108 150.481  1.00147.05           N1+
ATOM   1522  NH2 ARG A 485     124.547  64.339 149.360  1.00147.05           N  
ATOM   1523  N   ALA A 486     119.717  63.390 153.051  1.00 35.89           N  
ATOM   1524  CA  ALA A 486     118.644  64.344 152.932  1.00 35.89           C  
ATOM   1525  C   ALA A 486     117.577  63.996 153.920  1.00 35.89           C  
ATOM   1526  O   ALA A 486     116.936  64.875 154.495  1.00 35.89           O  
ATOM   1527  CB  ALA A 486     117.992  64.337 151.539  1.00 35.89           C  
ATOM   1528  N   ARG A 487     117.348  62.688 154.127  1.00102.76           N  
ATOM   1529  CA  ARG A 487     116.328  62.240 155.029  1.00102.76           C  
ATOM   1530  C   ARG A 487     116.656  62.732 156.409  1.00102.76           C  
ATOM   1531  O   ARG A 487     115.760  63.107 157.165  1.00102.76           O  
ATOM   1532  CB  ARG A 487     116.224  60.705 155.097  1.00102.76           C  
ATOM   1533  CG  ARG A 487     115.139  60.209 156.058  1.00102.76           C  
ATOM   1534  CD  ARG A 487     115.609  60.098 157.510  1.00102.76           C  
ATOM   1535  NE  ARG A 487     114.456  59.610 158.321  1.00102.76           N  
ATOM   1536  CZ  ARG A 487     114.210  58.272 158.431  1.00102.76           C  
ATOM   1537  NH1 ARG A 487     115.008  57.374 157.782  1.00102.76           N1+
ATOM   1538  NH2 ARG A 487     113.167  57.830 159.194  1.00102.76           N  
ATOM   1539  N   LEU A 488     117.949  62.708 156.785  1.00 52.18           N  
ATOM   1540  CA  LEU A 488     118.381  63.145 158.084  1.00 52.18           C  
ATOM   1541  C   LEU A 488     118.208  64.635 158.231  1.00 52.18           C  
ATOM   1542  O   LEU A 488     117.829  65.113 159.299  1.00 52.18           O  
ATOM   1543  CB  LEU A 488     119.848  62.778 158.374  1.00 52.18           C  
ATOM   1544  CG  LEU A 488     120.332  63.180 159.781  1.00 52.18           C  
ATOM   1545  CD1 LEU A 488     119.467  62.532 160.873  1.00 52.18           C  
ATOM   1546  CD2 LEU A 488     121.823  62.856 159.965  1.00 52.18           C  
ATOM   1547  N   THR A 489     118.474  65.409 157.159  1.00106.14           N  
ATOM   1548  CA  THR A 489     118.428  66.850 157.219  1.00106.14           C  
ATOM   1549  C   THR A 489     117.034  67.329 157.512  1.00106.14           C  
ATOM   1550  O   THR A 489     116.859  68.349 158.175  1.00106.14           O  
ATOM   1551  CB  THR A 489     118.894  67.535 155.968  1.00106.14           C  
ATOM   1552  CG2 THR A 489     117.792  67.440 154.901  1.00106.14           C  
ATOM   1553  OG1 THR A 489     119.162  68.902 156.243  1.00106.14           O  
ATOM   1554  N   SER A 490     116.005  66.639 156.983  1.00 72.12           N  
ATOM   1555  CA  SER A 490     114.638  67.030 157.204  1.00 72.12           C  
ATOM   1556  C   SER A 490     114.307  66.882 158.656  1.00 72.12           C  
ATOM   1557  O   SER A 490     113.625  67.724 159.236  1.00 72.12           O  
ATOM   1558  CB  SER A 490     113.641  66.157 156.421  1.00 72.12           C  
ATOM   1559  OG  SER A 490     113.692  64.818 156.890  1.00 72.12           O  
ATOM   1560  N   SER A 491     114.798  65.796 159.278  1.00 38.09           N  
ATOM   1561  CA  SER A 491     114.513  65.499 160.650  1.00 38.09           C  
ATOM   1562  C   SER A 491     115.082  66.582 161.507  1.00 38.09           C  
ATOM   1563  O   SER A 491     114.487  66.931 162.524  1.00 38.09           O  
ATOM   1564  CB  SER A 491     115.128  64.164 161.093  1.00 38.09           C  
ATOM   1565  OG  SER A 491     114.580  63.105 160.320  1.00 38.09           O  
ATOM   1566  N   MET A 492     116.273  67.106 161.149  1.00134.31           N  
ATOM   1567  CA  MET A 492     116.875  68.159 161.916  1.00134.31           C  
ATOM   1568  C   MET A 492     116.067  69.421 161.803  1.00134.31           C  
ATOM   1569  O   MET A 492     115.722  70.038 162.807  1.00134.31           O  
ATOM   1570  CB  MET A 492     118.335  68.446 161.504  1.00134.31           C  
ATOM   1571  CG  MET A 492     118.535  69.248 160.214  1.00134.31           C  
ATOM   1572  SD  MET A 492     118.343  71.050 160.384  1.00134.31           S  
ATOM   1573  CE  MET A 492     119.853  71.273 161.367  1.00134.31           C  
ATOM   1574  N   LEU A 493     115.688  69.801 160.568  1.00152.72           N  
ATOM   1575  CA  LEU A 493     115.045  71.062 160.325  1.00152.72           C  
ATOM   1576  C   LEU A 493     113.671  71.105 160.921  1.00152.72           C  
ATOM   1577  O   LEU A 493     113.211  72.163 161.344  1.00152.72           O  
ATOM   1578  CB  LEU A 493     114.955  71.415 158.837  1.00152.72           C  
ATOM   1579  CG  LEU A 493     114.498  72.865 158.625  1.00152.72           C  
ATOM   1580  CD1 LEU A 493     115.453  73.843 159.324  1.00152.72           C  
ATOM   1581  CD2 LEU A 493     114.356  73.192 157.135  1.00152.72           C  
ATOM   1582  N   ARG A 494     112.948  69.973 160.917  1.00 92.54           N  
ATOM   1583  CA  ARG A 494     111.622  69.945 161.466  1.00 92.54           C  
ATOM   1584  C   ARG A 494     111.668  70.157 162.959  1.00 92.54           C  
ATOM   1585  O   ARG A 494     110.740  70.700 163.553  1.00 92.54           O  
ATOM   1586  CB  ARG A 494     110.900  68.614 161.201  1.00 92.54           C  
ATOM   1587  CG  ARG A 494     110.651  68.357 159.714  1.00 92.54           C  
ATOM   1588  CD  ARG A 494     109.916  67.047 159.437  1.00 92.54           C  
ATOM   1589  NE  ARG A 494     109.740  66.925 157.963  1.00 92.54           N  
ATOM   1590  CZ  ARG A 494     109.396  65.716 157.429  1.00 92.54           C  
ATOM   1591  NH1 ARG A 494     109.210  64.641 158.249  1.00 92.54           N1+
ATOM   1592  NH2 ARG A 494     109.243  65.580 156.079  1.00 92.54           N  
ATOM   1593  N   THR A 495     112.701  69.585 163.594  1.00197.77           N  
ATOM   1594  CA  THR A 495     113.042  69.492 164.993  1.00197.77           C  
ATOM   1595  C   THR A 495     113.980  70.520 165.573  1.00197.77           C  
ATOM   1596  O   THR A 495     114.360  70.357 166.725  1.00197.77           O  
ATOM   1597  CB  THR A 495     113.680  68.170 165.297  1.00197.77           C  
ATOM   1598  CG2 THR A 495     115.141  68.263 164.828  1.00197.77           C  
ATOM   1599  OG1 THR A 495     113.636  67.888 166.688  1.00197.77           O  
ATOM   1600  N   VAL A 496     114.475  71.526 164.838  1.00135.92           N  
ATOM   1601  CA  VAL A 496     115.612  72.313 165.268  1.00135.92           C  
ATOM   1602  C   VAL A 496     115.521  72.917 166.648  1.00135.92           C  
ATOM   1603  O   VAL A 496     116.555  73.080 167.294  1.00135.92           O  
ATOM   1604  CB  VAL A 496     115.911  73.443 164.329  1.00135.92           C  
ATOM   1605  CG1 VAL A 496     114.734  74.435 164.363  1.00135.92           C  
ATOM   1606  CG2 VAL A 496     117.258  74.066 164.733  1.00135.92           C  
ATOM   1607  N   ARG A 497     114.346  73.315 167.160  1.00155.34           N  
ATOM   1608  CA  ARG A 497     114.364  73.946 168.454  1.00155.34           C  
ATOM   1609  C   ARG A 497     114.901  73.010 169.504  1.00155.34           C  
ATOM   1610  O   ARG A 497     115.585  73.450 170.428  1.00155.34           O  
ATOM   1611  CB  ARG A 497     113.001  74.510 168.898  1.00155.34           C  
ATOM   1612  CG  ARG A 497     111.868  73.496 169.037  1.00155.34           C  
ATOM   1613  CD  ARG A 497     110.565  74.163 169.476  1.00155.34           C  
ATOM   1614  NE  ARG A 497     109.571  73.093 169.767  1.00155.34           N  
ATOM   1615  CZ  ARG A 497     108.512  73.375 170.580  1.00155.34           C  
ATOM   1616  NH1 ARG A 497     108.362  74.631 171.088  1.00155.34           N1+
ATOM   1617  NH2 ARG A 497     107.608  72.400 170.891  1.00155.34           N  
ATOM   1618  N   THR A 498     114.607  71.699 169.404  1.00105.21           N  
ATOM   1619  CA  THR A 498     115.077  70.738 170.361  1.00105.21           C  
ATOM   1620  C   THR A 498     116.577  70.679 170.311  1.00105.21           C  
ATOM   1621  O   THR A 498     117.223  70.515 171.341  1.00105.21           O  
ATOM   1622  CB  THR A 498     114.556  69.349 170.124  1.00105.21           C  
ATOM   1623  CG2 THR A 498     115.176  68.796 168.831  1.00105.21           C  
ATOM   1624  OG1 THR A 498     114.887  68.513 171.222  1.00105.21           O  
ATOM   1625  N   ILE A 499     117.179  70.788 169.108  1.00 93.28           N  
ATOM   1626  CA  ILE A 499     118.613  70.746 169.011  1.00 93.28           C  
ATOM   1627  C   ILE A 499     119.173  71.939 169.726  1.00 93.28           C  
ATOM   1628  O   ILE A 499     120.222  71.853 170.360  1.00 93.28           O  
ATOM   1629  CB  ILE A 499     119.170  70.730 167.611  1.00 93.28           C  
ATOM   1630  CG1 ILE A 499     120.610  70.189 167.641  1.00 93.28           C  
ATOM   1631  CG2 ILE A 499     119.105  72.144 167.017  1.00 93.28           C  
ATOM   1632  CD1 ILE A 499     121.163  69.836 166.261  1.00 93.28           C  
ATOM   1633  N   LYS A 500     118.499  73.099 169.607  1.00169.17           N  
ATOM   1634  CA  LYS A 500     118.937  74.315 170.231  1.00169.17           C  
ATOM   1635  C   LYS A 500     118.881  74.172 171.725  1.00169.17           C  
ATOM   1636  O   LYS A 500     119.776  74.633 172.431  1.00169.17           O  
ATOM   1637  CB  LYS A 500     118.040  75.507 169.861  1.00169.17           C  
ATOM   1638  CG  LYS A 500     118.670  76.865 170.157  1.00169.17           C  
ATOM   1639  CD  LYS A 500     119.740  77.282 169.147  1.00169.17           C  
ATOM   1640  CE  LYS A 500     120.804  76.216 168.876  1.00169.17           C  
ATOM   1641  NZ  LYS A 500     120.411  75.396 167.711  1.00169.17           N1+
ATOM   1642  N   SER A 501     117.805  73.554 172.254  1.00 90.83           N  
ATOM   1643  CA  SER A 501     117.642  73.433 173.674  1.00 90.83           C  
ATOM   1644  C   SER A 501     118.689  72.535 174.283  1.00 90.83           C  
ATOM   1645  O   SER A 501     119.416  72.943 175.186  1.00 90.83           O  
ATOM   1646  CB  SER A 501     116.274  72.882 174.070  1.00 90.83           C  
ATOM   1647  OG  SER A 501     116.224  72.819 175.481  1.00 90.83           O  
ATOM   1648  N   HIS A 502     118.781  71.281 173.801  1.00 67.99           N  
ATOM   1649  CA  HIS A 502     119.669  70.261 174.308  1.00 67.99           C  
ATOM   1650  C   HIS A 502     121.116  70.543 173.988  1.00 67.99           C  
ATOM   1651  O   HIS A 502     121.997  70.128 174.741  1.00 67.99           O  
ATOM   1652  CB  HIS A 502     119.347  68.869 173.740  1.00 67.99           C  
ATOM   1653  CG  HIS A 502     117.984  68.375 174.126  1.00 67.99           C  
ATOM   1654  CD2 HIS A 502     116.795  68.495 173.476  1.00 67.99           C  
ATOM   1655  ND1 HIS A 502     117.710  67.676 175.281  1.00 67.99           N  
ATOM   1656  CE1 HIS A 502     116.380  67.410 175.271  1.00 67.99           C  
ATOM   1657  NE2 HIS A 502     115.782  67.886 174.194  1.00 67.99           N  
ATOM   1658  N   GLY A 503     121.414  71.205 172.849  1.00 53.15           N  
ATOM   1659  CA  GLY A 503     122.782  71.487 172.466  1.00 53.15           C  
ATOM   1660  C   GLY A 503     123.435  70.273 171.846  1.00 53.15           C  
ATOM   1661  O   GLY A 503     124.575  69.948 172.173  1.00 53.15           O  
ATOM   1662  N   TRP A 504     122.674  69.534 171.012  1.00126.24           N  
ATOM   1663  CA  TRP A 504     123.007  68.330 170.281  1.00126.24           C  
ATOM   1664  C   TRP A 504     123.699  68.490 168.939  1.00126.24           C  
ATOM   1665  O   TRP A 504     124.215  67.508 168.406  1.00126.24           O  
ATOM   1666  CB  TRP A 504     121.782  67.406 170.123  1.00126.24           C  
ATOM   1667  CG  TRP A 504     121.328  66.826 171.451  1.00126.24           C  
ATOM   1668  CD1 TRP A 504     121.910  66.964 172.678  1.00126.24           C  
ATOM   1669  CD2 TRP A 504     120.163  66.003 171.648  1.00126.24           C  
ATOM   1670  CE2 TRP A 504     120.107  65.685 173.006  1.00126.24           C  
ATOM   1671  CE3 TRP A 504     119.217  65.549 170.774  1.00126.24           C  
ATOM   1672  NE1 TRP A 504     121.184  66.281 173.625  1.00126.24           N  
ATOM   1673  CZ2 TRP A 504     119.099  64.908 173.509  1.00126.24           C  
ATOM   1674  CZ3 TRP A 504     118.204  64.766 171.286  1.00126.24           C  
ATOM   1675  CH2 TRP A 504     118.146  64.451 172.628  1.00126.24           C  
ATOM   1676  N   GLU A 505     123.734  69.695 168.333  1.00105.35           N  
ATOM   1677  CA  GLU A 505     124.105  69.865 166.942  1.00105.35           C  
ATOM   1678  C   GLU A 505     125.400  69.206 166.565  1.00105.35           C  
ATOM   1679  O   GLU A 505     125.517  68.710 165.445  1.00105.35           O  
ATOM   1680  CB  GLU A 505     124.204  71.340 166.508  1.00105.35           C  
ATOM   1681  CG  GLU A 505     125.264  72.160 167.249  1.00105.35           C  
ATOM   1682  CD  GLU A 505     124.576  72.954 168.350  1.00105.35           C  
ATOM   1683  OE1 GLU A 505     123.790  72.346 169.124  1.00105.35           O  
ATOM   1684  OE2 GLU A 505     124.824  74.187 168.425  1.00105.35           O1-
ATOM   1685  N   CYS A 506     126.409  69.189 167.446  1.00 78.65           N  
ATOM   1686  CA  CYS A 506     127.686  68.633 167.090  1.00 78.65           C  
ATOM   1687  C   CYS A 506     127.561  67.171 166.759  1.00 78.65           C  
ATOM   1688  O   CYS A 506     128.172  66.706 165.799  1.00 78.65           O  
ATOM   1689  CB  CYS A 506     128.712  68.779 168.222  1.00 78.65           C  
ATOM   1690  SG  CYS A 506     130.380  68.299 167.697  1.00 78.65           S  
ATOM   1691  N   ALA A 507     126.778  66.399 167.538  1.00 28.50           N  
ATOM   1692  CA  ALA A 507     126.663  64.981 167.313  1.00 28.50           C  
ATOM   1693  C   ALA A 507     126.058  64.725 165.966  1.00 28.50           C  
ATOM   1694  O   ALA A 507     126.520  63.856 165.228  1.00 28.50           O  
ATOM   1695  CB  ALA A 507     125.775  64.284 168.358  1.00 28.50           C  
ATOM   1696  N   PHE A 508     125.002  65.484 165.613  1.00 52.85           N  
ATOM   1697  CA  PHE A 508     124.335  65.340 164.348  1.00 52.85           C  
ATOM   1698  C   PHE A 508     125.269  65.727 163.248  1.00 52.85           C  
ATOM   1699  O   PHE A 508     125.210  65.168 162.153  1.00 52.85           O  
ATOM   1700  CB  PHE A 508     123.065  66.201 164.216  1.00 52.85           C  
ATOM   1701  CG  PHE A 508     122.004  65.562 165.046  1.00 52.85           C  
ATOM   1702  CD1 PHE A 508     121.287  64.500 164.544  1.00 52.85           C  
ATOM   1703  CD2 PHE A 508     121.717  66.021 166.310  1.00 52.85           C  
ATOM   1704  CE1 PHE A 508     120.302  63.899 165.293  1.00 52.85           C  
ATOM   1705  CE2 PHE A 508     120.735  65.423 167.064  1.00 52.85           C  
ATOM   1706  CZ  PHE A 508     120.026  64.360 166.556  1.00 52.85           C  
ATOM   1707  N   LEU A 509     126.141  66.722 163.502  1.00 44.07           N  
ATOM   1708  CA  LEU A 509     127.058  67.181 162.500  1.00 44.07           C  
ATOM   1709  C   LEU A 509     127.932  66.033 162.105  1.00 44.07           C  
ATOM   1710  O   LEU A 509     128.234  65.859 160.927  1.00 44.07           O  
ATOM   1711  CB  LEU A 509     128.013  68.283 162.997  1.00 44.07           C  
ATOM   1712  CG  LEU A 509     127.314  69.536 163.553  1.00 44.07           C  
ATOM   1713  CD1 LEU A 509     128.321  70.667 163.817  1.00 44.07           C  
ATOM   1714  CD2 LEU A 509     126.122  69.961 162.685  1.00 44.07           C  
ATOM   1715  N   GLU A 510     128.375  65.226 163.088  1.00 71.82           N  
ATOM   1716  CA  GLU A 510     129.235  64.113 162.796  1.00 71.82           C  
ATOM   1717  C   GLU A 510     128.502  63.110 161.957  1.00 71.82           C  
ATOM   1718  O   GLU A 510     129.067  62.561 161.013  1.00 71.82           O  
ATOM   1719  CB  GLU A 510     129.752  63.393 164.056  1.00 71.82           C  
ATOM   1720  CG  GLU A 510     130.957  64.072 164.716  1.00 71.82           C  
ATOM   1721  CD  GLU A 510     130.540  65.424 165.276  1.00 71.82           C  
ATOM   1722  OE1 GLU A 510     130.303  66.355 164.461  1.00 71.82           O  
ATOM   1723  OE2 GLU A 510     130.464  65.548 166.528  1.00 71.82           O1-
ATOM   1724  N   ARG A 511     127.220  62.851 162.274  1.00 56.40           N  
ATOM   1725  CA  ARG A 511     126.454  61.859 161.570  1.00 56.40           C  
ATOM   1726  C   ARG A 511     126.283  62.248 160.129  1.00 56.40           C  
ATOM   1727  O   ARG A 511     126.397  61.408 159.238  1.00 56.40           O  
ATOM   1728  CB  ARG A 511     125.048  61.670 162.161  1.00 56.40           C  
ATOM   1729  CG  ARG A 511     125.057  61.093 163.577  1.00 56.40           C  
ATOM   1730  CD  ARG A 511     123.659  60.904 164.166  1.00 56.40           C  
ATOM   1731  NE  ARG A 511     123.823  60.335 165.532  1.00 56.40           N  
ATOM   1732  CZ  ARG A 511     122.817  60.463 166.447  1.00 56.40           C  
ATOM   1733  NH1 ARG A 511     121.669  61.121 166.114  1.00 56.40           N1+
ATOM   1734  NH2 ARG A 511     122.961  59.933 167.698  1.00 56.40           N  
ATOM   1735  N   LEU A 512     125.993  63.535 159.859  1.00135.03           N  
ATOM   1736  CA  LEU A 512     125.797  63.985 158.508  1.00135.03           C  
ATOM   1737  C   LEU A 512     127.074  63.817 157.744  1.00135.03           C  
ATOM   1738  O   LEU A 512     127.070  63.377 156.597  1.00135.03           O  
ATOM   1739  CB  LEU A 512     125.437  65.482 158.423  1.00135.03           C  
ATOM   1740  CG  LEU A 512     124.042  65.834 158.967  1.00135.03           C  
ATOM   1741  CD1 LEU A 512     123.760  67.340 158.847  1.00135.03           C  
ATOM   1742  CD2 LEU A 512     122.956  64.990 158.282  1.00135.03           C  
ATOM   1743  N   LEU A 513     128.207  64.174 158.375  1.00 42.76           N  
ATOM   1744  CA  LEU A 513     129.497  64.118 157.747  1.00 42.76           C  
ATOM   1745  C   LEU A 513     129.856  62.697 157.441  1.00 42.76           C  
ATOM   1746  O   LEU A 513     130.491  62.421 156.425  1.00 42.76           O  
ATOM   1747  CB  LEU A 513     130.612  64.708 158.626  1.00 42.76           C  
ATOM   1748  CG  LEU A 513     130.422  66.207 158.936  1.00 42.76           C  
ATOM   1749  CD1 LEU A 513     131.564  66.738 159.816  1.00 42.76           C  
ATOM   1750  CD2 LEU A 513     130.221  67.032 157.655  1.00 42.76           C  
ATOM   1751  N   HIS A 514     129.481  61.755 158.327  1.00 59.01           N  
ATOM   1752  CA  HIS A 514     129.822  60.372 158.134  1.00 59.01           C  
ATOM   1753  C   HIS A 514     129.175  59.871 156.877  1.00 59.01           C  
ATOM   1754  O   HIS A 514     129.816  59.202 156.067  1.00 59.01           O  
ATOM   1755  CB  HIS A 514     129.347  59.476 159.289  1.00 59.01           C  
ATOM   1756  CG  HIS A 514     129.726  58.035 159.114  1.00 59.01           C  
ATOM   1757  CD2 HIS A 514     129.017  57.001 158.584  1.00 59.01           C  
ATOM   1758  ND1 HIS A 514     130.939  57.504 159.492  1.00 59.01           N  
ATOM   1759  CE1 HIS A 514     130.906  56.185 159.175  1.00 59.01           C  
ATOM   1760  NE2 HIS A 514     129.759  55.834 158.621  1.00 59.01           N  
ATOM   1761  N   ILE A 515     127.884  60.195 156.685  1.00 88.97           N  
ATOM   1762  CA  ILE A 515     127.124  59.765 155.543  1.00 88.97           C  
ATOM   1763  C   ILE A 515     127.731  60.377 154.317  1.00 88.97           C  
ATOM   1764  O   ILE A 515     127.821  59.738 153.268  1.00 88.97           O  
ATOM   1765  CB  ILE A 515     125.696  60.234 155.595  1.00 88.97           C  
ATOM   1766  CG1 ILE A 515     124.985  59.702 156.852  1.00 88.97           C  
ATOM   1767  CG2 ILE A 515     125.017  59.818 154.280  1.00 88.97           C  
ATOM   1768  CD1 ILE A 515     124.896  58.179 156.916  1.00 88.97           C  
ATOM   1769  N   ARG A 516     128.135  61.657 154.413  1.00114.08           N  
ATOM   1770  CA  ARG A 516     128.711  62.356 153.300  1.00114.08           C  
ATOM   1771  C   ARG A 516     130.020  61.728 152.929  1.00114.08           C  
ATOM   1772  O   ARG A 516     130.372  61.668 151.753  1.00114.08           O  
ATOM   1773  CB  ARG A 516     128.952  63.856 153.563  1.00114.08           C  
ATOM   1774  CG  ARG A 516     129.478  64.637 152.345  1.00114.08           C  
ATOM   1775  CD  ARG A 516     128.451  64.858 151.224  1.00114.08           C  
ATOM   1776  NE  ARG A 516     129.109  65.661 150.145  1.00114.08           N  
ATOM   1777  CZ  ARG A 516     128.486  65.869 148.945  1.00114.08           C  
ATOM   1778  NH1 ARG A 516     127.251  65.337 148.711  1.00114.08           N1+
ATOM   1779  NH2 ARG A 516     129.094  66.610 147.974  1.00114.08           N  
ATOM   1780  N   GLY A 517     130.792  61.249 153.925  1.00 19.54           N  
ATOM   1781  CA  GLY A 517     132.076  60.671 153.645  1.00 19.54           C  
ATOM   1782  C   GLY A 517     131.909  59.470 152.766  1.00 19.54           C  
ATOM   1783  O   GLY A 517     132.691  59.264 151.839  1.00 19.54           O  
ATOM   1784  N   GLN A 518     130.894  58.631 153.047  1.00 87.35           N  
ATOM   1785  CA  GLN A 518     130.685  57.443 152.271  1.00 87.35           C  
ATOM   1786  C   GLN A 518     130.277  57.813 150.875  1.00 87.35           C  
ATOM   1787  O   GLN A 518     130.664  57.152 149.913  1.00 87.35           O  
ATOM   1788  CB  GLN A 518     129.624  56.492 152.862  1.00 87.35           C  
ATOM   1789  CG  GLN A 518     128.204  57.052 152.888  1.00 87.35           C  
ATOM   1790  CD  GLN A 518     127.289  56.001 153.497  1.00 87.35           C  
ATOM   1791  NE2 GLN A 518     127.871  54.825 153.858  1.00 87.35           N  
ATOM   1792  OE1 GLN A 518     126.087  56.218 153.648  1.00 87.35           O  
ATOM   1793  N   GLU A 519     129.467  58.881 150.728  1.00 48.41           N  
ATOM   1794  CA  GLU A 519     128.992  59.283 149.435  1.00 48.41           C  
ATOM   1795  C   GLU A 519     130.149  59.699 148.571  1.00 48.41           C  
ATOM   1796  O   GLU A 519     130.237  59.301 147.410  1.00 48.41           O  
ATOM   1797  CB  GLU A 519     128.010  60.465 149.519  1.00 48.41           C  
ATOM   1798  CG  GLU A 519     127.334  60.819 148.192  1.00 48.41           C  
ATOM   1799  CD  GLU A 519     126.365  61.966 148.454  1.00 48.41           C  
ATOM   1800  OE1 GLU A 519     125.705  61.947 149.527  1.00 48.41           O  
ATOM   1801  OE2 GLU A 519     126.274  62.875 147.586  1.00 48.41           O1-
ATOM   1802  N   LEU A 520     131.075  60.507 149.122  1.00 56.30           N  
ATOM   1803  CA  LEU A 520     132.205  61.007 148.386  1.00 56.30           C  
ATOM   1804  C   LEU A 520     133.150  59.901 148.021  1.00 56.30           C  
ATOM   1805  O   LEU A 520     133.767  59.942 146.958  1.00 56.30           O  
ATOM   1806  CB  LEU A 520     132.994  62.095 149.140  1.00 56.30           C  
ATOM   1807  CG  LEU A 520     132.221  63.423 149.273  1.00 56.30           C  
ATOM   1808  CD1 LEU A 520     133.043  64.478 150.030  1.00 56.30           C  
ATOM   1809  CD2 LEU A 520     131.734  63.928 147.903  1.00 56.30           C  
ATOM   1810  N   GLY A 521     133.318  58.899 148.904  1.00 21.63           N  
ATOM   1811  CA  GLY A 521     134.249  57.835 148.638  1.00 21.63           C  
ATOM   1812  C   GLY A 521     133.830  57.063 147.419  1.00 21.63           C  
ATOM   1813  O   GLY A 521     134.661  56.723 146.578  1.00 21.63           O  
ATOM   1814  N   ALA A 522     132.526  56.747 147.305  1.00 29.82           N  
ATOM   1815  CA  ALA A 522     132.003  55.975 146.210  1.00 29.82           C  
ATOM   1816  C   ALA A 522     132.155  56.737 144.928  1.00 29.82           C  
ATOM   1817  O   ALA A 522     132.439  56.163 143.879  1.00 29.82           O  
ATOM   1818  CB  ALA A 522     130.510  55.648 146.374  1.00 29.82           C  
ATOM   1819  N   LEU A 523     131.932  58.060 144.985  1.00 99.35           N  
ATOM   1820  CA  LEU A 523     131.995  58.935 143.849  1.00 99.35           C  
ATOM   1821  C   LEU A 523     133.417  58.971 143.350  1.00 99.35           C  
ATOM   1822  O   LEU A 523     133.668  59.038 142.149  1.00 99.35           O  
ATOM   1823  CB  LEU A 523     131.528  60.353 144.248  1.00 99.35           C  
ATOM   1824  CG  LEU A 523     131.258  61.346 143.101  1.00 99.35           C  
ATOM   1825  CD1 LEU A 523     130.804  62.706 143.655  1.00 99.35           C  
ATOM   1826  CD2 LEU A 523     132.454  61.490 142.158  1.00 99.35           C  
ATOM   1827  N   LYS A 524     134.391  58.931 144.277  1.00136.81           N  
ATOM   1828  CA  LYS A 524     135.788  58.967 143.943  1.00136.81           C  
ATOM   1829  C   LYS A 524     136.140  57.774 143.106  1.00136.81           C  
ATOM   1830  O   LYS A 524     136.879  57.894 142.131  1.00136.81           O  
ATOM   1831  CB  LYS A 524     136.665  58.984 145.215  1.00136.81           C  
ATOM   1832  CG  LYS A 524     138.176  58.835 145.006  1.00136.81           C  
ATOM   1833  CD  LYS A 524     138.617  57.412 144.656  1.00136.81           C  
ATOM   1834  CE  LYS A 524     138.538  56.437 145.833  1.00136.81           C  
ATOM   1835  NZ  LYS A 524     139.538  56.800 146.860  1.00136.81           N1+
ATOM   1836  N   THR A 525     135.617  56.586 143.465  1.00102.47           N  
ATOM   1837  CA  THR A 525     135.931  55.386 142.739  1.00102.47           C  
ATOM   1838  C   THR A 525     135.358  55.478 141.358  1.00102.47           C  
ATOM   1839  O   THR A 525     135.972  55.022 140.396  1.00102.47           O  
ATOM   1840  CB  THR A 525     135.391  54.141 143.380  1.00102.47           C  
ATOM   1841  CG2 THR A 525     135.920  54.064 144.822  1.00102.47           C  
ATOM   1842  OG1 THR A 525     133.972  54.156 143.379  1.00102.47           O  
ATOM   1843  N   SER A 526     134.153  56.067 141.218  1.00 77.79           N  
ATOM   1844  CA  SER A 526     133.525  56.170 139.930  1.00 77.79           C  
ATOM   1845  C   SER A 526     134.380  57.014 139.038  1.00 77.79           C  
ATOM   1846  O   SER A 526     134.458  56.776 137.835  1.00 77.79           O  
ATOM   1847  CB  SER A 526     132.140  56.844 139.972  1.00 77.79           C  
ATOM   1848  OG  SER A 526     131.200  56.020 140.642  1.00 77.79           O  
ATOM   1849  N   ALA A 527     135.032  58.042 139.616  1.00 35.08           N  
ATOM   1850  CA  ALA A 527     135.862  58.950 138.876  1.00 35.08           C  
ATOM   1851  C   ALA A 527     137.038  58.229 138.298  1.00 35.08           C  
ATOM   1852  O   ALA A 527     137.433  58.484 137.160  1.00 35.08           O  
ATOM   1853  CB  ALA A 527     136.433  60.066 139.756  1.00 35.08           C  
ATOM   1854  N   PHE A 528     137.648  57.324 139.085  1.00 55.33           N  
ATOM   1855  CA  PHE A 528     138.817  56.624 138.637  1.00 55.33           C  
ATOM   1856  C   PHE A 528     138.492  55.734 137.477  1.00 55.33           C  
ATOM   1857  O   PHE A 528     139.239  55.694 136.500  1.00 55.33           O  
ATOM   1858  CB  PHE A 528     139.494  55.817 139.755  1.00 55.33           C  
ATOM   1859  CG  PHE A 528     140.199  56.837 140.584  1.00 55.33           C  
ATOM   1860  CD1 PHE A 528     141.477  57.221 140.253  1.00 55.33           C  
ATOM   1861  CD2 PHE A 528     139.591  57.427 141.667  1.00 55.33           C  
ATOM   1862  CE1 PHE A 528     142.148  58.163 140.994  1.00 55.33           C  
ATOM   1863  CE2 PHE A 528     140.260  58.372 142.409  1.00 55.33           C  
ATOM   1864  CZ  PHE A 528     141.539  58.743 142.080  1.00 55.33           C  
ATOM   1865  N   LEU A 529     137.369  54.998 137.539  1.00 84.77           N  
ATOM   1866  CA  LEU A 529     137.015  54.126 136.454  1.00 84.77           C  
ATOM   1867  C   LEU A 529     136.740  54.941 135.230  1.00 84.77           C  
ATOM   1868  O   LEU A 529     137.040  54.518 134.114  1.00 84.77           O  
ATOM   1869  CB  LEU A 529     135.797  53.231 136.738  1.00 84.77           C  
ATOM   1870  CG  LEU A 529     136.113  52.099 137.731  1.00 84.77           C  
ATOM   1871  CD1 LEU A 529     137.208  51.178 137.168  1.00 84.77           C  
ATOM   1872  CD2 LEU A 529     136.448  52.635 139.132  1.00 84.77           C  
ATOM   1873  N   PHE A 530     136.147  56.134 135.405  1.00 83.40           N  
ATOM   1874  CA  PHE A 530     135.835  56.995 134.302  1.00 83.40           C  
ATOM   1875  C   PHE A 530     137.107  57.424 133.628  1.00 83.40           C  
ATOM   1876  O   PHE A 530     137.167  57.503 132.401  1.00 83.40           O  
ATOM   1877  CB  PHE A 530     135.091  58.270 134.732  1.00 83.40           C  
ATOM   1878  CG  PHE A 530     134.826  59.077 133.508  1.00 83.40           C  
ATOM   1879  CD1 PHE A 530     133.732  58.812 132.716  1.00 83.40           C  
ATOM   1880  CD2 PHE A 530     135.673  60.100 133.149  1.00 83.40           C  
ATOM   1881  CE1 PHE A 530     133.487  59.555 131.585  1.00 83.40           C  
ATOM   1882  CE2 PHE A 530     135.433  60.847 132.020  1.00 83.40           C  
ATOM   1883  CZ  PHE A 530     134.338  60.576 131.235  1.00 83.40           C  
ATOM   1884  N   SER A 531     138.157  57.738 134.413  1.00 36.49           N  
ATOM   1885  CA  SER A 531     139.394  58.215 133.852  1.00 36.49           C  
ATOM   1886  C   SER A 531     140.029  57.155 133.011  1.00 36.49           C  
ATOM   1887  O   SER A 531     140.535  57.437 131.924  1.00 36.49           O  
ATOM   1888  CB  SER A 531     140.426  58.623 134.919  1.00 36.49           C  
ATOM   1889  OG  SER A 531     140.880  57.484 135.633  1.00 36.49           O  
ATOM   1890  N   VAL A 532     140.023  55.899 133.497  1.00 95.19           N  
ATOM   1891  CA  VAL A 532     140.648  54.819 132.796  1.00 95.19           C  
ATOM   1892  C   VAL A 532     139.929  54.580 131.504  1.00 95.19           C  
ATOM   1893  O   VAL A 532     140.545  54.241 130.495  1.00 95.19           O  
ATOM   1894  CB  VAL A 532     140.677  53.538 133.581  1.00 95.19           C  
ATOM   1895  CG1 VAL A 532     139.257  52.958 133.688  1.00 95.19           C  
ATOM   1896  CG2 VAL A 532     141.697  52.603 132.916  1.00 95.19           C  
ATOM   1897  N   SER A 533     138.589  54.724 131.504  1.00 30.45           N  
ATOM   1898  CA  SER A 533     137.840  54.514 130.298  1.00 30.45           C  
ATOM   1899  C   SER A 533     138.200  55.584 129.312  1.00 30.45           C  
ATOM   1900  O   SER A 533     138.319  55.325 128.116  1.00 30.45           O  
ATOM   1901  CB  SER A 533     136.315  54.568 130.505  1.00 30.45           C  
ATOM   1902  OG  SER A 533     135.907  55.885 130.841  1.00 30.45           O  
ATOM   1903  N   LEU A 534     138.387  56.822 129.801  1.00 94.76           N  
ATOM   1904  CA  LEU A 534     138.697  57.934 128.952  1.00 94.76           C  
ATOM   1905  C   LEU A 534     140.044  57.706 128.327  1.00 94.76           C  
ATOM   1906  O   LEU A 534     140.259  58.036 127.163  1.00 94.76           O  
ATOM   1907  CB  LEU A 534     138.688  59.268 129.720  1.00 94.76           C  
ATOM   1908  CG  LEU A 534     138.890  60.514 128.840  1.00 94.76           C  
ATOM   1909  CD1 LEU A 534     137.841  60.578 127.719  1.00 94.76           C  
ATOM   1910  CD2 LEU A 534     138.877  61.790 129.698  1.00 94.76           C  
ATOM   1911  N   VAL A 535     140.992  57.135 129.091  1.00 40.66           N  
ATOM   1912  CA  VAL A 535     142.316  56.909 128.577  1.00 40.66           C  
ATOM   1913  C   VAL A 535     142.264  55.968 127.417  1.00 40.66           C  
ATOM   1914  O   VAL A 535     142.858  56.220 126.371  1.00 40.66           O  
ATOM   1915  CB  VAL A 535     143.216  56.271 129.582  1.00 40.66           C  
ATOM   1916  CG1 VAL A 535     144.604  56.060 128.956  1.00 40.66           C  
ATOM   1917  CG2 VAL A 535     143.211  57.155 130.828  1.00 40.66           C  
ATOM   1918  N   SER A 536     141.531  54.857 127.581  1.00 87.05           N  
ATOM   1919  CA  SER A 536     141.464  53.813 126.600  1.00 87.05           C  
ATOM   1920  C   SER A 536     140.867  54.316 125.323  1.00 87.05           C  
ATOM   1921  O   SER A 536     141.307  53.939 124.238  1.00 87.05           O  
ATOM   1922  CB  SER A 536     140.573  52.660 127.083  1.00 87.05           C  
ATOM   1923  OG  SER A 536     140.329  51.762 126.015  1.00 87.05           O  
ATOM   1924  N   PHE A 537     139.813  55.143 125.423  1.00 84.17           N  
ATOM   1925  CA  PHE A 537     139.128  55.591 124.249  1.00 84.17           C  
ATOM   1926  C   PHE A 537     139.941  56.617 123.509  1.00 84.17           C  
ATOM   1927  O   PHE A 537     139.957  56.633 122.279  1.00 84.17           O  
ATOM   1928  CB  PHE A 537     137.738  56.169 124.558  1.00 84.17           C  
ATOM   1929  CG  PHE A 537     136.845  55.585 123.518  1.00 84.17           C  
ATOM   1930  CD1 PHE A 537     136.344  54.319 123.718  1.00 84.17           C  
ATOM   1931  CD2 PHE A 537     136.509  56.253 122.366  1.00 84.17           C  
ATOM   1932  CE1 PHE A 537     135.518  53.723 122.794  1.00 84.17           C  
ATOM   1933  CE2 PHE A 537     135.681  55.659 121.440  1.00 84.17           C  
ATOM   1934  CZ  PHE A 537     135.183  54.397 121.649  1.00 84.17           C  
ATOM   1935  N   GLN A 538     140.635  57.511 124.244  1.00104.63           N  
ATOM   1936  CA  GLN A 538     141.360  58.605 123.651  1.00104.63           C  
ATOM   1937  C   GLN A 538     142.479  58.136 122.778  1.00104.63           C  
ATOM   1938  O   GLN A 538     142.659  58.665 121.681  1.00104.63           O  
ATOM   1939  CB  GLN A 538     142.000  59.542 124.685  1.00104.63           C  
ATOM   1940  CG  GLN A 538     142.763  60.697 124.033  1.00104.63           C  
ATOM   1941  CD  GLN A 538     143.469  61.479 125.128  1.00104.63           C  
ATOM   1942  NE2 GLN A 538     143.145  62.794 125.243  1.00104.63           N  
ATOM   1943  OE1 GLN A 538     144.290  60.930 125.862  1.00104.63           O  
ATOM   1944  N   VAL A 539     143.299  57.155 123.206  1.00152.74           N  
ATOM   1945  CA  VAL A 539     144.326  56.875 122.249  1.00152.74           C  
ATOM   1946  C   VAL A 539     144.088  55.545 121.589  1.00152.74           C  
ATOM   1947  O   VAL A 539     144.955  54.674 121.504  1.00152.74           O  
ATOM   1948  CB  VAL A 539     145.721  57.065 122.785  1.00152.74           C  
ATOM   1949  CG1 VAL A 539     146.791  56.663 121.751  1.00152.74           C  
ATOM   1950  CG2 VAL A 539     145.810  58.572 123.080  1.00152.74           C  
ATOM   1951  N   SER A 540     142.853  55.357 121.090  1.00 66.38           N  
ATOM   1952  CA  SER A 540     142.513  54.193 120.324  1.00 66.38           C  
ATOM   1953  C   SER A 540     142.994  54.343 118.903  1.00 66.38           C  
ATOM   1954  O   SER A 540     143.715  53.495 118.382  1.00 66.38           O  
ATOM   1955  CB  SER A 540     140.995  53.949 120.270  1.00 66.38           C  
ATOM   1956  OG  SER A 540     140.493  53.730 121.579  1.00 66.38           O  
ATOM   1957  N   THR A 541     142.664  55.489 118.272  1.00120.27           N  
ATOM   1958  CA  THR A 541     142.858  55.724 116.860  1.00120.27           C  
ATOM   1959  C   THR A 541     144.302  55.626 116.483  1.00120.27           C  
ATOM   1960  O   THR A 541     144.618  55.220 115.365  1.00120.27           O  
ATOM   1961  CB  THR A 541     142.386  57.078 116.432  1.00120.27           C  
ATOM   1962  CG2 THR A 541     143.316  58.128 117.059  1.00120.27           C  
ATOM   1963  OG1 THR A 541     142.408  57.182 115.015  1.00120.27           O  
ATOM   1964  N   PHE A 542     145.215  56.058 117.370  1.00 43.07           N  
ATOM   1965  CA  PHE A 542     146.617  55.974 117.074  1.00 43.07           C  
ATOM   1966  C   PHE A 542     146.984  54.525 116.942  1.00 43.07           C  
ATOM   1967  O   PHE A 542     147.658  54.134 115.990  1.00 43.07           O  
ATOM   1968  CB  PHE A 542     147.501  56.572 118.186  1.00 43.07           C  
ATOM   1969  CG  PHE A 542     147.257  58.042 118.245  1.00 43.07           C  
ATOM   1970  CD1 PHE A 542     147.886  58.894 117.365  1.00 43.07           C  
ATOM   1971  CD2 PHE A 542     146.406  58.575 119.186  1.00 43.07           C  
ATOM   1972  CE1 PHE A 542     147.665  60.250 117.421  1.00 43.07           C  
ATOM   1973  CE2 PHE A 542     146.181  59.932 119.246  1.00 43.07           C  
ATOM   1974  CZ  PHE A 542     146.811  60.772 118.361  1.00 43.07           C  
ATOM   1975  N   LEU A 543     146.535  53.688 117.902  1.00143.51           N  
ATOM   1976  CA  LEU A 543     146.849  52.282 117.887  1.00143.51           C  
ATOM   1977  C   LEU A 543     146.238  51.645 116.682  1.00143.51           C  
ATOM   1978  O   LEU A 543     146.853  50.796 116.038  1.00143.51           O  
ATOM   1979  CB  LEU A 543     146.327  51.519 119.116  1.00143.51           C  
ATOM   1980  CG  LEU A 543     147.131  51.801 120.395  1.00143.51           C  
ATOM   1981  CD1 LEU A 543     148.531  51.173 120.321  1.00143.51           C  
ATOM   1982  CD2 LEU A 543     147.184  53.303 120.693  1.00143.51           C  
ATOM   1983  N   VAL A 544     144.995  52.034 116.354  1.00 38.33           N  
ATOM   1984  CA  VAL A 544     144.309  51.486 115.221  1.00 38.33           C  
ATOM   1985  C   VAL A 544     145.061  51.867 113.977  1.00 38.33           C  
ATOM   1986  O   VAL A 544     145.144  51.093 113.024  1.00 38.33           O  
ATOM   1987  CB  VAL A 544     142.907  52.005 115.108  1.00 38.33           C  
ATOM   1988  CG1 VAL A 544     142.262  51.444 113.830  1.00 38.33           C  
ATOM   1989  CG2 VAL A 544     142.167  51.636 116.403  1.00 38.33           C  
ATOM   1990  N   ALA A 545     145.609  53.094 113.936  1.00 40.84           N  
ATOM   1991  CA  ALA A 545     146.352  53.549 112.792  1.00 40.84           C  
ATOM   1992  C   ALA A 545     147.570  52.694 112.618  1.00 40.84           C  
ATOM   1993  O   ALA A 545     147.901  52.288 111.506  1.00 40.84           O  
ATOM   1994  CB  ALA A 545     146.874  54.987 112.966  1.00 40.84           C  
ATOM   1995  N   LEU A 546     148.286  52.407 113.718  1.00 37.51           N  
ATOM   1996  CA  LEU A 546     149.473  51.608 113.630  1.00 37.51           C  
ATOM   1997  C   LEU A 546     149.075  50.232 113.207  1.00 37.51           C  
ATOM   1998  O   LEU A 546     149.742  49.611 112.380  1.00 37.51           O  
ATOM   1999  CB  LEU A 546     150.206  51.488 114.975  1.00 37.51           C  
ATOM   2000  CG  LEU A 546     150.727  52.838 115.501  1.00 37.51           C  
ATOM   2001  CD1 LEU A 546     151.455  52.671 116.844  1.00 37.51           C  
ATOM   2002  CD2 LEU A 546     151.579  53.559 114.443  1.00 37.51           C  
ATOM   2003  N   VAL A 547     147.958  49.724 113.762  1.00 97.96           N  
ATOM   2004  CA  VAL A 547     147.548  48.385 113.454  1.00 97.96           C  
ATOM   2005  C   VAL A 547     147.206  48.286 111.996  1.00 97.96           C  
ATOM   2006  O   VAL A 547     147.415  47.236 111.393  1.00 97.96           O  
ATOM   2007  CB  VAL A 547     146.392  47.861 114.270  1.00 97.96           C  
ATOM   2008  CG1 VAL A 547     145.073  48.474 113.785  1.00 97.96           C  
ATOM   2009  CG2 VAL A 547     146.415  46.326 114.188  1.00 97.96           C  
ATOM   2010  N   VAL A 548     146.618  49.343 111.391  1.00111.64           N  
ATOM   2011  CA  VAL A 548     146.302  49.261 109.989  1.00111.64           C  
ATOM   2012  C   VAL A 548     147.554  49.265 109.151  1.00111.64           C  
ATOM   2013  O   VAL A 548     147.691  48.470 108.227  1.00111.64           O  
ATOM   2014  CB  VAL A 548     145.412  50.364 109.475  1.00111.64           C  
ATOM   2015  CG1 VAL A 548     144.104  50.350 110.278  1.00111.64           C  
ATOM   2016  CG2 VAL A 548     146.155  51.707 109.486  1.00111.64           C  
ATOM   2017  N   PHE A 549     148.517  50.156 109.472  1.00 77.49           N  
ATOM   2018  CA  PHE A 549     149.727  50.335 108.710  1.00 77.49           C  
ATOM   2019  C   PHE A 549     150.611  49.132 108.789  1.00 77.49           C  
ATOM   2020  O   PHE A 549     151.409  48.886 107.886  1.00 77.49           O  
ATOM   2021  CB  PHE A 549     150.559  51.564 109.123  1.00 77.49           C  
ATOM   2022  CG  PHE A 549     149.812  52.774 108.676  1.00 77.49           C  
ATOM   2023  CD1 PHE A 549     149.653  53.031 107.333  1.00 77.49           C  
ATOM   2024  CD2 PHE A 549     149.295  53.664 109.587  1.00 77.49           C  
ATOM   2025  CE1 PHE A 549     148.972  54.147 106.907  1.00 77.49           C  
ATOM   2026  CE2 PHE A 549     148.613  54.784 109.168  1.00 77.49           C  
ATOM   2027  CZ  PHE A 549     148.449  55.025 107.826  1.00 77.49           C  
ATOM   2028  N   ALA A 550     150.548  48.389 109.906  1.00 34.25           N  
ATOM   2029  CA  ALA A 550     151.375  47.231 110.103  1.00 34.25           C  
ATOM   2030  C   ALA A 550     151.087  46.192 109.058  1.00 34.25           C  
ATOM   2031  O   ALA A 550     152.001  45.517 108.586  1.00 34.25           O  
ATOM   2032  CB  ALA A 550     151.151  46.573 111.475  1.00 34.25           C  
ATOM   2033  N   VAL A 551     149.809  46.042 108.658  1.00 41.30           N  
ATOM   2034  CA  VAL A 551     149.392  44.992 107.766  1.00 41.30           C  
ATOM   2035  C   VAL A 551     150.142  45.050 106.468  1.00 41.30           C  
ATOM   2036  O   VAL A 551     150.635  44.030 105.990  1.00 41.30           O  
ATOM   2037  CB  VAL A 551     147.931  45.088 107.426  1.00 41.30           C  
ATOM   2038  CG1 VAL A 551     147.590  44.012 106.380  1.00 41.30           C  
ATOM   2039  CG2 VAL A 551     147.113  44.980 108.724  1.00 41.30           C  
ATOM   2040  N   HIS A 552     150.258  46.245 105.863  1.00 69.36           N  
ATOM   2041  CA  HIS A 552     150.883  46.356 104.575  1.00 69.36           C  
ATOM   2042  C   HIS A 552     152.315  45.931 104.648  1.00 69.36           C  
ATOM   2043  O   HIS A 552     152.782  45.146 103.823  1.00 69.36           O  
ATOM   2044  CB  HIS A 552     150.862  47.797 104.040  1.00 69.36           C  
ATOM   2045  CG  HIS A 552     149.468  48.324 103.882  1.00 69.36           C  
ATOM   2046  CD2 HIS A 552     148.668  48.389 102.783  1.00 69.36           C  
ATOM   2047  ND1 HIS A 552     148.729  48.851 104.917  1.00 69.36           N  
ATOM   2048  CE1 HIS A 552     147.527  49.205 104.399  1.00 69.36           C  
ATOM   2049  NE2 HIS A 552     147.444  48.944 103.106  1.00 69.36           N  
ATOM   2050  N   THR A 553     153.055  46.426 105.656  1.00 38.24           N  
ATOM   2051  CA  THR A 553     154.458  46.143 105.735  1.00 38.24           C  
ATOM   2052  C   THR A 553     154.677  44.672 105.896  1.00 38.24           C  
ATOM   2053  O   THR A 553     155.547  44.098 105.245  1.00 38.24           O  
ATOM   2054  CB  THR A 553     155.120  46.817 106.900  1.00 38.24           C  
ATOM   2055  CG2 THR A 553     156.616  46.463 106.886  1.00 38.24           C  
ATOM   2056  OG1 THR A 553     154.952  48.225 106.812  1.00 38.24           O  
ATOM   2057  N   LEU A 554     153.935  44.021 106.810  1.00 94.61           N  
ATOM   2058  CA  LEU A 554     154.160  42.617 106.993  1.00 94.61           C  
ATOM   2059  C   LEU A 554     153.671  41.825 105.812  1.00 94.61           C  
ATOM   2060  O   LEU A 554     154.429  41.063 105.217  1.00 94.61           O  
ATOM   2061  CB  LEU A 554     153.468  42.085 108.267  1.00 94.61           C  
ATOM   2062  CG  LEU A 554     153.695  40.590 108.587  1.00 94.61           C  
ATOM   2063  CD1 LEU A 554     152.925  39.651 107.643  1.00 94.61           C  
ATOM   2064  CD2 LEU A 554     155.196  40.266 108.653  1.00 94.61           C  
ATOM   2065  N   VAL A 555     152.370  41.978 105.470  1.00 65.83           N  
ATOM   2066  CA  VAL A 555     151.731  41.196 104.441  1.00 65.83           C  
ATOM   2067  C   VAL A 555     152.077  41.573 103.029  1.00 65.83           C  
ATOM   2068  O   VAL A 555     152.572  40.743 102.268  1.00 65.83           O  
ATOM   2069  CB  VAL A 555     150.235  41.243 104.545  1.00 65.83           C  
ATOM   2070  CG1 VAL A 555     149.636  40.415 103.396  1.00 65.83           C  
ATOM   2071  CG2 VAL A 555     149.829  40.758 105.946  1.00 65.83           C  
ATOM   2072  N   ALA A 556     151.858  42.850 102.638  1.00 61.01           N  
ATOM   2073  CA  ALA A 556     151.987  43.148 101.236  1.00 61.01           C  
ATOM   2074  C   ALA A 556     153.383  43.569 100.917  1.00 61.01           C  
ATOM   2075  O   ALA A 556     153.723  44.749 100.984  1.00 61.01           O  
ATOM   2076  CB  ALA A 556     151.056  44.283 100.775  1.00 61.01           C  
ATOM   2077  N   GLU A 557     154.238  42.585 100.575  1.00 66.58           N  
ATOM   2078  CA  GLU A 557     155.600  42.866 100.230  1.00 66.58           C  
ATOM   2079  C   GLU A 557     155.751  43.369  98.821  1.00 66.58           C  
ATOM   2080  O   GLU A 557     156.360  44.410  98.579  1.00 66.58           O  
ATOM   2081  CB  GLU A 557     156.480  41.616 100.377  1.00 66.58           C  
ATOM   2082  CG  GLU A 557     156.556  41.124 101.825  1.00 66.58           C  
ATOM   2083  CD  GLU A 557     157.269  39.781 101.834  1.00 66.58           C  
ATOM   2084  OE1 GLU A 557     158.354  39.679 101.201  1.00 66.58           O  
ATOM   2085  OE2 GLU A 557     156.734  38.836 102.473  1.00 66.58           O1-
ATOM   2086  N   ASP A 558     155.194  42.621  97.846  1.00 64.39           N  
ATOM   2087  CA  ASP A 558     155.438  42.907  96.459  1.00 64.39           C  
ATOM   2088  C   ASP A 558     154.774  44.154  95.951  1.00 64.39           C  
ATOM   2089  O   ASP A 558     155.431  45.010  95.361  1.00 64.39           O  
ATOM   2090  CB  ASP A 558     154.978  41.760  95.542  1.00 64.39           C  
ATOM   2091  CG  ASP A 558     155.892  40.565  95.783  1.00 64.39           C  
ATOM   2092  OD1 ASP A 558     157.024  40.775  96.294  1.00 64.39           O  
ATOM   2093  OD2 ASP A 558     155.468  39.424  95.457  1.00 64.39           O1-
ATOM   2094  N   ASN A 559     153.444  44.260  96.149  1.00 76.73           N  
ATOM   2095  CA  ASN A 559     152.642  45.288  95.539  1.00 76.73           C  
ATOM   2096  C   ASN A 559     152.731  46.677  96.110  1.00 76.73           C  
ATOM   2097  O   ASN A 559     152.932  47.634  95.363  1.00 76.73           O  
ATOM   2098  CB  ASN A 559     151.152  44.906  95.485  1.00 76.73           C  
ATOM   2099  CG  ASN A 559     150.644  44.713  96.906  1.00 76.73           C  
ATOM   2100  ND2 ASN A 559     149.299  44.795  97.084  1.00 76.73           N  
ATOM   2101  OD1 ASN A 559     151.422  44.483  97.832  1.00 76.73           O  
ATOM   2102  N   ALA A 560     152.618  46.857  97.440  1.00 80.91           N  
ATOM   2103  CA  ALA A 560     152.430  48.217  97.869  1.00 80.91           C  
ATOM   2104  C   ALA A 560     153.559  48.740  98.691  1.00 80.91           C  
ATOM   2105  O   ALA A 560     154.113  48.055  99.550  1.00 80.91           O  
ATOM   2106  CB  ALA A 560     151.147  48.420  98.695  1.00 80.91           C  
ATOM   2107  N   MET A 561     153.931  50.003  98.393  1.00155.09           N  
ATOM   2108  CA  MET A 561     154.884  50.762  99.146  1.00155.09           C  
ATOM   2109  C   MET A 561     154.492  52.186  98.887  1.00155.09           C  
ATOM   2110  O   MET A 561     154.366  52.586  97.730  1.00155.09           O  
ATOM   2111  CB  MET A 561     156.346  50.544  98.699  1.00155.09           C  
ATOM   2112  CG  MET A 561     156.773  51.276  97.422  1.00155.09           C  
ATOM   2113  SD  MET A 561     157.189  53.033  97.644  1.00155.09           S  
ATOM   2114  CE  MET A 561     158.715  52.720  98.577  1.00155.09           C  
ATOM   2115  N   ASP A 562     154.249  52.990  99.945  1.00 94.49           N  
ATOM   2116  CA  ASP A 562     153.812  54.333  99.671  1.00 94.49           C  
ATOM   2117  C   ASP A 562     153.842  55.135 100.941  1.00 94.49           C  
ATOM   2118  O   ASP A 562     153.275  54.719 101.949  1.00 94.49           O  
ATOM   2119  CB  ASP A 562     152.367  54.363  99.139  1.00 94.49           C  
ATOM   2120  CG  ASP A 562     152.063  55.745  98.583  1.00 94.49           C  
ATOM   2121  OD1 ASP A 562     152.893  56.668  98.795  1.00 94.49           O  
ATOM   2122  OD2 ASP A 562     150.992  55.892  97.936  1.00 94.49           O1-
ATOM   2123  N   ALA A 563     154.646  56.224 100.967  1.00 71.13           N  
ATOM   2124  CA  ALA A 563     154.694  57.176 102.051  1.00 71.13           C  
ATOM   2125  C   ALA A 563     153.574  58.188 102.038  1.00 71.13           C  
ATOM   2126  O   ALA A 563     152.950  58.458 103.065  1.00 71.13           O  
ATOM   2127  CB  ALA A 563     156.009  57.972 102.071  1.00 71.13           C  
ATOM   2128  N   GLU A 564     153.304  58.778 100.850  1.00 98.95           N  
ATOM   2129  CA  GLU A 564     152.394  59.882 100.670  1.00 98.95           C  
ATOM   2130  C   GLU A 564     150.986  59.472 100.956  1.00 98.95           C  
ATOM   2131  O   GLU A 564     150.193  60.278 101.441  1.00 98.95           O  
ATOM   2132  CB  GLU A 564     152.430  60.473  99.247  1.00 98.95           C  
ATOM   2133  CG  GLU A 564     152.016  59.492  98.150  1.00 98.95           C  
ATOM   2134  CD  GLU A 564     152.104  60.219  96.814  1.00 98.95           C  
ATOM   2135  OE1 GLU A 564     153.138  60.902  96.580  1.00 98.95           O  
ATOM   2136  OE2 GLU A 564     151.138  60.105  96.014  1.00 98.95           O1-
ATOM   2137  N   LYS A 565     150.638  58.212 100.644  1.00 92.76           N  
ATOM   2138  CA  LYS A 565     149.310  57.701 100.838  1.00 92.76           C  
ATOM   2139  C   LYS A 565     148.967  57.786 102.289  1.00 92.76           C  
ATOM   2140  O   LYS A 565     147.844  58.121 102.656  1.00 92.76           O  
ATOM   2141  CB  LYS A 565     149.190  56.198 100.526  1.00 92.76           C  
ATOM   2142  CG  LYS A 565     147.810  55.624 100.872  1.00 92.76           C  
ATOM   2143  CD  LYS A 565     147.654  54.130 100.574  1.00 92.76           C  
ATOM   2144  CE  LYS A 565     147.859  53.751  99.109  1.00 92.76           C  
ATOM   2145  NZ  LYS A 565     147.760  52.283  98.956  1.00 92.76           N1+
ATOM   2146  N   ALA A 566     149.941  57.484 103.157  1.00 45.31           N  
ATOM   2147  CA  ALA A 566     149.733  57.427 104.573  1.00 45.31           C  
ATOM   2148  C   ALA A 566     149.292  58.765 105.064  1.00 45.31           C  
ATOM   2149  O   ALA A 566     148.543  58.854 106.036  1.00 45.31           O  
ATOM   2150  CB  ALA A 566     151.007  57.050 105.347  1.00 45.31           C  
ATOM   2151  N   PHE A 567     149.773  59.850 104.438  1.00 50.05           N  
ATOM   2152  CA  PHE A 567     149.406  61.151 104.909  1.00 50.05           C  
ATOM   2153  C   PHE A 567     147.921  61.312 104.795  1.00 50.05           C  
ATOM   2154  O   PHE A 567     147.290  61.833 105.714  1.00 50.05           O  
ATOM   2155  CB  PHE A 567     150.073  62.301 104.136  1.00 50.05           C  
ATOM   2156  CG  PHE A 567     149.769  63.551 104.892  1.00 50.05           C  
ATOM   2157  CD1 PHE A 567     150.496  63.876 106.014  1.00 50.05           C  
ATOM   2158  CD2 PHE A 567     148.763  64.395 104.483  1.00 50.05           C  
ATOM   2159  CE1 PHE A 567     150.225  65.025 106.719  1.00 50.05           C  
ATOM   2160  CE2 PHE A 567     148.487  65.545 105.182  1.00 50.05           C  
ATOM   2161  CZ  PHE A 567     149.218  65.862 106.302  1.00 50.05           C  
ATOM   2162  N   VAL A 568     147.316  60.893 103.664  1.00102.90           N  
ATOM   2163  CA  VAL A 568     145.894  61.038 103.517  1.00102.90           C  
ATOM   2164  C   VAL A 568     145.192  60.142 104.498  1.00102.90           C  
ATOM   2165  O   VAL A 568     144.160  60.510 105.051  1.00102.90           O  
ATOM   2166  CB  VAL A 568     145.364  60.734 102.139  1.00102.90           C  
ATOM   2167  CG1 VAL A 568     146.067  61.661 101.135  1.00102.90           C  
ATOM   2168  CG2 VAL A 568     145.488  59.236 101.833  1.00102.90           C  
ATOM   2169  N   THR A 569     145.722  58.925 104.730  1.00116.83           N  
ATOM   2170  CA  THR A 569     145.092  57.999 105.631  1.00116.83           C  
ATOM   2171  C   THR A 569     145.114  58.540 107.034  1.00116.83           C  
ATOM   2172  O   THR A 569     144.120  58.479 107.749  1.00116.83           O  
ATOM   2173  CB  THR A 569     145.738  56.641 105.642  1.00116.83           C  
ATOM   2174  CG2 THR A 569     145.711  56.072 104.213  1.00116.83           C  
ATOM   2175  OG1 THR A 569     147.077  56.733 106.107  1.00116.83           O  
ATOM   2176  N   LEU A 570     146.237  59.133 107.467  1.00 62.15           N  
ATOM   2177  CA  LEU A 570     146.354  59.615 108.816  1.00 62.15           C  
ATOM   2178  C   LEU A 570     145.286  60.633 109.070  1.00 62.15           C  
ATOM   2179  O   LEU A 570     144.768  60.719 110.183  1.00 62.15           O  
ATOM   2180  CB  LEU A 570     147.721  60.268 109.100  1.00 62.15           C  
ATOM   2181  CG  LEU A 570     148.878  59.254 109.185  1.00 62.15           C  
ATOM   2182  CD1 LEU A 570     150.218  59.952 109.458  1.00 62.15           C  
ATOM   2183  CD2 LEU A 570     148.580  58.171 110.235  1.00 62.15           C  
ATOM   2184  N   THR A 571     144.948  61.460 108.062  1.00105.25           N  
ATOM   2185  CA  THR A 571     143.908  62.427 108.264  1.00105.25           C  
ATOM   2186  C   THR A 571     142.607  61.701 108.452  1.00105.25           C  
ATOM   2187  O   THR A 571     141.784  62.105 109.273  1.00105.25           O  
ATOM   2188  CB  THR A 571     143.736  63.401 107.132  1.00105.25           C  
ATOM   2189  CG2 THR A 571     145.092  64.074 106.860  1.00105.25           C  
ATOM   2190  OG1 THR A 571     143.271  62.744 105.965  1.00105.25           O  
ATOM   2191  N   VAL A 572     142.386  60.606 107.691  1.00111.21           N  
ATOM   2192  CA  VAL A 572     141.151  59.876 107.767  1.00111.21           C  
ATOM   2193  C   VAL A 572     141.036  59.249 109.117  1.00111.21           C  
ATOM   2194  O   VAL A 572     139.928  58.952 109.549  1.00111.21           O  
ATOM   2195  CB  VAL A 572     140.959  58.800 106.729  1.00111.21           C  
ATOM   2196  CG1 VAL A 572     141.646  57.500 107.169  1.00111.21           C  
ATOM   2197  CG2 VAL A 572     139.447  58.633 106.499  1.00111.21           C  
ATOM   2198  N   LEU A 573     142.169  58.895 109.755  1.00108.78           N  
ATOM   2199  CA  LEU A 573     142.125  58.434 111.115  1.00108.78           C  
ATOM   2200  C   LEU A 573     141.861  59.585 112.042  1.00108.78           C  
ATOM   2201  O   LEU A 573     141.131  59.448 113.021  1.00108.78           O  
ATOM   2202  CB  LEU A 573     143.360  57.630 111.542  1.00108.78           C  
ATOM   2203  CG  LEU A 573     143.343  56.243 110.871  1.00108.78           C  
ATOM   2204  CD1 LEU A 573     143.516  56.339 109.350  1.00108.78           C  
ATOM   2205  CD2 LEU A 573     144.330  55.277 111.526  1.00108.78           C  
ATOM   2206  N   SER A 574     142.432  60.766 111.732  1.00 53.16           N  
ATOM   2207  CA  SER A 574     142.309  61.945 112.547  1.00 53.16           C  
ATOM   2208  C   SER A 574     140.874  62.379 112.599  1.00 53.16           C  
ATOM   2209  O   SER A 574     140.504  63.154 113.476  1.00 53.16           O  
ATOM   2210  CB  SER A 574     143.129  63.131 112.009  1.00 53.16           C  
ATOM   2211  OG  SER A 574     144.515  62.825 112.043  1.00 53.16           O  
ATOM   2212  N   ILE A 575     140.054  61.988 111.602  1.00113.70           N  
ATOM   2213  CA  ILE A 575     138.639  62.259 111.620  1.00113.70           C  
ATOM   2214  C   ILE A 575     137.979  61.333 112.617  1.00113.70           C  
ATOM   2215  O   ILE A 575     137.061  61.722 113.335  1.00113.70           O  
ATOM   2216  CB  ILE A 575     137.985  62.103 110.267  1.00113.70           C  
ATOM   2217  CG1 ILE A 575     136.668  62.897 110.188  1.00113.70           C  
ATOM   2218  CG2 ILE A 575     137.791  60.607 109.982  1.00113.70           C  
ATOM   2219  CD1 ILE A 575     135.579  62.412 111.139  1.00113.70           C  
ATOM   2220  N   LEU A 576     138.449  60.065 112.676  1.00122.84           N  
ATOM   2221  CA  LEU A 576     137.922  59.021 113.522  1.00122.84           C  
ATOM   2222  C   LEU A 576     138.060  59.357 114.977  1.00122.84           C  
ATOM   2223  O   LEU A 576     137.292  58.860 115.797  1.00122.84           O  
ATOM   2224  CB  LEU A 576     138.589  57.641 113.350  1.00122.84           C  
ATOM   2225  CG  LEU A 576     138.001  56.752 112.238  1.00122.84           C  
ATOM   2226  CD1 LEU A 576     138.092  57.398 110.853  1.00122.84           C  
ATOM   2227  CD2 LEU A 576     138.632  55.350 112.281  1.00122.84           C  
ATOM   2228  N   ASN A 577     139.066  60.159 115.352  1.00 62.10           N  
ATOM   2229  CA  ASN A 577     139.323  60.474 116.733  1.00 62.10           C  
ATOM   2230  C   ASN A 577     138.154  61.165 117.396  1.00 62.10           C  
ATOM   2231  O   ASN A 577     137.852  60.875 118.552  1.00 62.10           O  
ATOM   2232  CB  ASN A 577     140.503  61.447 116.921  1.00 62.10           C  
ATOM   2233  CG  ASN A 577     141.818  60.735 116.661  1.00 62.10           C  
ATOM   2234  ND2 ASN A 577     141.933  60.077 115.477  1.00 62.10           N  
ATOM   2235  OD1 ASN A 577     142.728  60.772 117.487  1.00 62.10           O  
ATOM   2236  N   LYS A 578     137.472  62.090 116.693  1.00 45.95           N  
ATOM   2237  CA  LYS A 578     136.486  62.963 117.289  1.00 45.95           C  
ATOM   2238  C   LYS A 578     135.300  62.258 117.899  1.00 45.95           C  
ATOM   2239  O   LYS A 578     134.921  62.571 119.028  1.00 45.95           O  
ATOM   2240  CB  LYS A 578     135.928  63.983 116.283  1.00 45.95           C  
ATOM   2241  CG  LYS A 578     136.972  64.985 115.789  1.00 45.95           C  
ATOM   2242  CD  LYS A 578     136.515  65.805 114.581  1.00 45.95           C  
ATOM   2243  CE  LYS A 578     137.563  66.807 114.091  1.00 45.95           C  
ATOM   2244  NZ  LYS A 578     137.045  67.548 112.920  1.00 45.95           N1+
ATOM   2245  N   ALA A 579     134.679  61.296 117.192  1.00 38.94           N  
ATOM   2246  CA  ALA A 579     133.481  60.648 117.664  1.00 38.94           C  
ATOM   2247  C   ALA A 579     133.752  59.901 118.935  1.00 38.94           C  
ATOM   2248  O   ALA A 579     132.903  59.839 119.822  1.00 38.94           O  
ATOM   2249  CB  ALA A 579     132.920  59.633 116.653  1.00 38.94           C  
ATOM   2250  N   GLN A 580     134.947  59.294 119.026  1.00 48.13           N  
ATOM   2251  CA  GLN A 580     135.400  58.476 120.117  1.00 48.13           C  
ATOM   2252  C   GLN A 580     135.537  59.270 121.385  1.00 48.13           C  
ATOM   2253  O   GLN A 580     135.361  58.736 122.480  1.00 48.13           O  
ATOM   2254  CB  GLN A 580     136.781  57.860 119.829  1.00 48.13           C  
ATOM   2255  CG  GLN A 580     136.781  56.887 118.648  1.00 48.13           C  
ATOM   2256  CD  GLN A 580     138.195  56.354 118.479  1.00 48.13           C  
ATOM   2257  NE2 GLN A 580     139.128  56.818 119.353  1.00 48.13           N  
ATOM   2258  OE1 GLN A 580     138.466  55.543 117.595  1.00 48.13           O  
ATOM   2259  N   ALA A 581     135.895  60.560 121.280  1.00 46.61           N  
ATOM   2260  CA  ALA A 581     136.176  61.377 122.429  1.00 46.61           C  
ATOM   2261  C   ALA A 581     134.985  61.525 123.337  1.00 46.61           C  
ATOM   2262  O   ALA A 581     135.144  61.485 124.557  1.00 46.61           O  
ATOM   2263  CB  ALA A 581     136.634  62.795 122.048  1.00 46.61           C  
ATOM   2264  N   PHE A 582     133.762  61.702 122.797  1.00109.37           N  
ATOM   2265  CA  PHE A 582     132.667  61.989 123.688  1.00109.37           C  
ATOM   2266  C   PHE A 582     131.905  60.731 124.012  1.00109.37           C  
ATOM   2267  O   PHE A 582     130.784  60.785 124.516  1.00109.37           O  
ATOM   2268  CB  PHE A 582     131.705  63.025 123.062  1.00109.37           C  
ATOM   2269  CG  PHE A 582     130.782  63.586 124.095  1.00109.37           C  
ATOM   2270  CD1 PHE A 582     131.237  64.548 124.967  1.00109.37           C  
ATOM   2271  CD2 PHE A 582     129.477  63.163 124.199  1.00109.37           C  
ATOM   2272  CE1 PHE A 582     130.406  65.080 125.925  1.00109.37           C  
ATOM   2273  CE2 PHE A 582     128.641  63.691 125.155  1.00109.37           C  
ATOM   2274  CZ  PHE A 582     129.105  64.652 126.021  1.00109.37           C  
ATOM   2275  N   LEU A 583     132.505  59.552 123.773  1.00 65.31           N  
ATOM   2276  CA  LEU A 583     131.854  58.297 124.051  1.00 65.31           C  
ATOM   2277  C   LEU A 583     131.722  58.041 125.531  1.00 65.31           C  
ATOM   2278  O   LEU A 583     130.699  57.515 125.965  1.00 65.31           O  
ATOM   2279  CB  LEU A 583     132.585  57.086 123.446  1.00 65.31           C  
ATOM   2280  CG  LEU A 583     131.877  55.751 123.750  1.00 65.31           C  
ATOM   2281  CD1 LEU A 583     130.476  55.710 123.122  1.00 65.31           C  
ATOM   2282  CD2 LEU A 583     132.741  54.547 123.347  1.00 65.31           C  
ATOM   2283  N   PRO A 584     132.705  58.353 126.339  1.00155.70           N  
ATOM   2284  CA  PRO A 584     132.601  58.064 127.750  1.00155.70           C  
ATOM   2285  C   PRO A 584     131.505  58.832 128.420  1.00155.70           C  
ATOM   2286  O   PRO A 584     131.023  58.397 129.466  1.00155.70           O  
ATOM   2287  CB  PRO A 584     133.993  58.317 128.322  1.00155.70           C  
ATOM   2288  CG  PRO A 584     134.926  58.018 127.133  1.00155.70           C  
ATOM   2289  CD  PRO A 584     134.087  58.345 125.888  1.00155.70           C  
ATOM   2290  N   PHE A 585     131.125  59.993 127.866  1.00 38.35           N  
ATOM   2291  CA  PHE A 585     130.054  60.769 128.417  1.00 38.35           C  
ATOM   2292  C   PHE A 585     128.781  60.003 128.228  1.00 38.35           C  
ATOM   2293  O   PHE A 585     127.907  60.006 129.092  1.00 38.35           O  
ATOM   2294  CB  PHE A 585     129.886  62.132 127.721  1.00 38.35           C  
ATOM   2295  CG  PHE A 585     131.096  62.946 128.028  1.00 38.35           C  
ATOM   2296  CD1 PHE A 585     132.246  62.795 127.284  1.00 38.35           C  
ATOM   2297  CD2 PHE A 585     131.084  63.858 129.056  1.00 38.35           C  
ATOM   2298  CE1 PHE A 585     133.364  63.544 127.564  1.00 38.35           C  
ATOM   2299  CE2 PHE A 585     132.201  64.610 129.340  1.00 38.35           C  
ATOM   2300  CZ  PHE A 585     133.343  64.454 128.594  1.00 38.35           C  
ATOM   2301  N   SER A 586     128.636  59.346 127.060  1.00 33.74           N  
ATOM   2302  CA  SER A 586     127.439  58.612 126.767  1.00 33.74           C  
ATOM   2303  C   SER A 586     127.313  57.450 127.709  1.00 33.74           C  
ATOM   2304  O   SER A 586     126.213  57.147 128.170  1.00 33.74           O  
ATOM   2305  CB  SER A 586     127.385  58.054 125.333  1.00 33.74           C  
ATOM   2306  OG  SER A 586     128.305  56.985 125.174  1.00 33.74           O  
ATOM   2307  N   VAL A 587     128.433  56.761 128.017  1.00 94.01           N  
ATOM   2308  CA  VAL A 587     128.366  55.602 128.867  1.00 94.01           C  
ATOM   2309  C   VAL A 587     127.943  55.996 130.253  1.00 94.01           C  
ATOM   2310  O   VAL A 587     127.101  55.338 130.861  1.00 94.01           O  
ATOM   2311  CB  VAL A 587     129.656  54.835 128.964  1.00 94.01           C  
ATOM   2312  CG1 VAL A 587     130.049  54.366 127.552  1.00 94.01           C  
ATOM   2313  CG2 VAL A 587     130.716  55.686 129.673  1.00 94.01           C  
ATOM   2314  N   HIS A 588     128.519  57.090 130.790  1.00100.68           N  
ATOM   2315  CA  HIS A 588     128.215  57.532 132.124  1.00100.68           C  
ATOM   2316  C   HIS A 588     126.777  57.950 132.200  1.00100.68           C  
ATOM   2317  O   HIS A 588     126.093  57.670 133.183  1.00100.68           O  
ATOM   2318  CB  HIS A 588     129.068  58.738 132.556  1.00100.68           C  
ATOM   2319  CG  HIS A 588     128.761  59.207 133.947  1.00100.68           C  
ATOM   2320  CD2 HIS A 588     128.013  60.263 134.373  1.00100.68           C  
ATOM   2321  ND1 HIS A 588     129.229  58.595 135.089  1.00100.68           N  
ATOM   2322  CE1 HIS A 588     128.745  59.303 136.139  1.00100.68           C  
ATOM   2323  NE2 HIS A 588     128.000  60.324 135.755  1.00100.68           N  
ATOM   2324  N   CYS A 589     126.283  58.641 131.157  1.00 68.55           N  
ATOM   2325  CA  CYS A 589     124.942  59.155 131.152  1.00 68.55           C  
ATOM   2326  C   CYS A 589     123.947  58.034 131.212  1.00 68.55           C  
ATOM   2327  O   CYS A 589     122.952  58.125 131.930  1.00 68.55           O  
ATOM   2328  CB  CYS A 589     124.629  59.979 129.892  1.00 68.55           C  
ATOM   2329  SG  CYS A 589     122.934  60.633 129.900  1.00 68.55           S  
ATOM   2330  N   LEU A 590     124.179  56.955 130.439  1.00 40.77           N  
ATOM   2331  CA  LEU A 590     123.265  55.845 130.386  1.00 40.77           C  
ATOM   2332  C   LEU A 590     123.224  55.128 131.705  1.00 40.77           C  
ATOM   2333  O   LEU A 590     122.152  54.773 132.190  1.00 40.77           O  
ATOM   2334  CB  LEU A 590     123.651  54.808 129.314  1.00 40.77           C  
ATOM   2335  CG  LEU A 590     123.593  55.356 127.875  1.00 40.77           C  
ATOM   2336  CD1 LEU A 590     123.977  54.275 126.849  1.00 40.77           C  
ATOM   2337  CD2 LEU A 590     122.231  56.003 127.577  1.00 40.77           C  
ATOM   2338  N   VAL A 591     124.399  54.889 132.318  1.00 31.90           N  
ATOM   2339  CA  VAL A 591     124.466  54.145 133.548  1.00 31.90           C  
ATOM   2340  C   VAL A 591     123.743  54.888 134.626  1.00 31.90           C  
ATOM   2341  O   VAL A 591     122.990  54.298 135.398  1.00 31.90           O  
ATOM   2342  CB  VAL A 591     125.872  53.924 134.022  1.00 31.90           C  
ATOM   2343  CG1 VAL A 591     125.826  53.214 135.385  1.00 31.90           C  
ATOM   2344  CG2 VAL A 591     126.637  53.145 132.938  1.00 31.90           C  
ATOM   2345  N   GLN A 592     123.969  56.212 134.709  1.00106.45           N  
ATOM   2346  CA  GLN A 592     123.353  57.004 135.734  1.00106.45           C  
ATOM   2347  C   GLN A 592     121.871  57.065 135.513  1.00106.45           C  
ATOM   2348  O   GLN A 592     121.095  57.090 136.464  1.00106.45           O  
ATOM   2349  CB  GLN A 592     123.901  58.436 135.809  1.00106.45           C  
ATOM   2350  CG  GLN A 592     123.476  59.154 137.088  1.00106.45           C  
ATOM   2351  CD  GLN A 592     124.370  60.369 137.250  1.00106.45           C  
ATOM   2352  NE2 GLN A 592     125.278  60.587 136.260  1.00106.45           N  
ATOM   2353  OE1 GLN A 592     124.280  61.097 138.237  1.00106.45           O  
ATOM   2354  N   ALA A 593     121.439  57.130 134.240  1.00 30.11           N  
ATOM   2355  CA  ALA A 593     120.039  57.169 133.921  1.00 30.11           C  
ATOM   2356  C   ALA A 593     119.399  55.875 134.335  1.00 30.11           C  
ATOM   2357  O   ALA A 593     118.268  55.860 134.821  1.00 30.11           O  
ATOM   2358  CB  ALA A 593     119.775  57.356 132.418  1.00 30.11           C  
ATOM   2359  N   ARG A 594     120.114  54.750 134.141  1.00166.57           N  
ATOM   2360  CA  ARG A 594     119.589  53.439 134.410  1.00166.57           C  
ATOM   2361  C   ARG A 594     119.255  53.289 135.864  1.00166.57           C  
ATOM   2362  O   ARG A 594     118.221  52.716 136.204  1.00166.57           O  
ATOM   2363  CB  ARG A 594     120.585  52.321 134.052  1.00166.57           C  
ATOM   2364  CG  ARG A 594     120.056  50.913 134.328  1.00166.57           C  
ATOM   2365  CD  ARG A 594     120.190  50.485 135.790  1.00166.57           C  
ATOM   2366  NE  ARG A 594     119.638  49.105 135.906  1.00166.57           N  
ATOM   2367  CZ  ARG A 594     120.437  48.027 135.650  1.00166.57           C  
ATOM   2368  NH1 ARG A 594     121.736  48.217 135.275  1.00166.57           N1+
ATOM   2369  NH2 ARG A 594     119.939  46.763 135.771  1.00166.57           N  
ATOM   2370  N   VAL A 595     120.123  53.790 136.765  1.00 35.24           N  
ATOM   2371  CA  VAL A 595     119.911  53.643 138.179  1.00 35.24           C  
ATOM   2372  C   VAL A 595     118.652  54.358 138.574  1.00 35.24           C  
ATOM   2373  O   VAL A 595     117.824  53.824 139.308  1.00 35.24           O  
ATOM   2374  CB  VAL A 595     121.036  54.223 138.989  1.00 35.24           C  
ATOM   2375  CG1 VAL A 595     120.669  54.142 140.480  1.00 35.24           C  
ATOM   2376  CG2 VAL A 595     122.333  53.478 138.629  1.00 35.24           C  
ATOM   2377  N   SER A 596     118.478  55.595 138.073  1.00 77.73           N  
ATOM   2378  CA  SER A 596     117.348  56.421 138.389  1.00 77.73           C  
ATOM   2379  C   SER A 596     116.096  55.765 137.889  1.00 77.73           C  
ATOM   2380  O   SER A 596     115.054  55.804 138.542  1.00 77.73           O  
ATOM   2381  CB  SER A 596     117.465  57.801 137.725  1.00 77.73           C  
ATOM   2382  OG  SER A 596     116.342  58.600 138.047  1.00 77.73           O  
ATOM   2383  N   PHE A 597     116.189  55.118 136.714  1.00 52.30           N  
ATOM   2384  CA  PHE A 597     115.093  54.450 136.069  1.00 52.30           C  
ATOM   2385  C   PHE A 597     114.560  53.382 136.972  1.00 52.30           C  
ATOM   2386  O   PHE A 597     113.349  53.258 137.151  1.00 52.30           O  
ATOM   2387  CB  PHE A 597     115.574  53.764 134.778  1.00 52.30           C  
ATOM   2388  CG  PHE A 597     114.560  52.779 134.310  1.00 52.30           C  
ATOM   2389  CD1 PHE A 597     113.542  53.145 133.463  1.00 52.30           C  
ATOM   2390  CD2 PHE A 597     114.644  51.470 134.725  1.00 52.30           C  
ATOM   2391  CE1 PHE A 597     112.625  52.211 133.044  1.00 52.30           C  
ATOM   2392  CE2 PHE A 597     113.729  50.535 134.308  1.00 52.30           C  
ATOM   2393  CZ  PHE A 597     112.713  50.906 133.462  1.00 52.30           C  
ATOM   2394  N   ASP A 598     115.461  52.574 137.557  1.00 70.24           N  
ATOM   2395  CA  ASP A 598     115.059  51.486 138.402  1.00 70.24           C  
ATOM   2396  C   ASP A 598     114.383  52.006 139.637  1.00 70.24           C  
ATOM   2397  O   ASP A 598     113.346  51.493 140.051  1.00 70.24           O  
ATOM   2398  CB  ASP A 598     116.251  50.625 138.857  1.00 70.24           C  
ATOM   2399  CG  ASP A 598     115.714  49.372 139.535  1.00 70.24           C  
ATOM   2400  OD1 ASP A 598     114.466  49.248 139.653  1.00 70.24           O  
ATOM   2401  OD2 ASP A 598     116.546  48.518 139.939  1.00 70.24           O1-
ATOM   2402  N   ARG A 599     114.954  53.056 140.252  1.00 92.16           N  
ATOM   2403  CA  ARG A 599     114.466  53.576 141.500  1.00 92.16           C  
ATOM   2404  C   ARG A 599     113.085  54.143 141.351  1.00 92.16           C  
ATOM   2405  O   ARG A 599     112.230  53.926 142.209  1.00 92.16           O  
ATOM   2406  CB  ARG A 599     115.394  54.667 142.057  1.00 92.16           C  
ATOM   2407  CG  ARG A 599     116.788  54.117 142.369  1.00 92.16           C  
ATOM   2408  CD  ARG A 599     117.820  55.169 142.778  1.00 92.16           C  
ATOM   2409  NE  ARG A 599     117.434  55.678 144.122  1.00 92.16           N  
ATOM   2410  CZ  ARG A 599     116.843  56.901 144.235  1.00 92.16           C  
ATOM   2411  NH1 ARG A 599     116.669  57.679 143.128  1.00 92.16           N1+
ATOM   2412  NH2 ARG A 599     116.439  57.348 145.460  1.00 92.16           N  
ATOM   2413  N   LEU A 600     112.829  54.892 140.262  1.00111.84           N  
ATOM   2414  CA  LEU A 600     111.547  55.511 140.076  1.00111.84           C  
ATOM   2415  C   LEU A 600     110.525  54.434 139.869  1.00111.84           C  
ATOM   2416  O   LEU A 600     109.406  54.532 140.369  1.00111.84           O  
ATOM   2417  CB  LEU A 600     111.505  56.464 138.864  1.00111.84           C  
ATOM   2418  CG  LEU A 600     110.275  57.400 138.818  1.00111.84           C  
ATOM   2419  CD1 LEU A 600     108.946  56.643 138.690  1.00111.84           C  
ATOM   2420  CD2 LEU A 600     110.283  58.377 140.004  1.00111.84           C  
ATOM   2421  N   ALA A 601     110.898  53.372 139.125  1.00 28.03           N  
ATOM   2422  CA  ALA A 601     110.000  52.295 138.809  1.00 28.03           C  
ATOM   2423  C   ALA A 601     109.566  51.614 140.068  1.00 28.03           C  
ATOM   2424  O   ALA A 601     108.397  51.266 140.219  1.00 28.03           O  
ATOM   2425  CB  ALA A 601     110.650  51.224 137.915  1.00 28.03           C  
ATOM   2426  N   ALA A 602     110.508  51.405 141.004  1.00 28.34           N  
ATOM   2427  CA  ALA A 602     110.223  50.737 142.242  1.00 28.34           C  
ATOM   2428  C   ALA A 602     109.235  51.545 143.026  1.00 28.34           C  
ATOM   2429  O   ALA A 602     108.336  50.998 143.659  1.00 28.34           O  
ATOM   2430  CB  ALA A 602     111.472  50.560 143.121  1.00 28.34           C  
ATOM   2431  N   PHE A 603     109.395  52.879 143.023  1.00 72.54           N  
ATOM   2432  CA  PHE A 603     108.558  53.765 143.785  1.00 72.54           C  
ATOM   2433  C   PHE A 603     107.148  53.774 143.254  1.00 72.54           C  
ATOM   2434  O   PHE A 603     106.181  53.776 144.012  1.00 72.54           O  
ATOM   2435  CB  PHE A 603     109.120  55.201 143.785  1.00 72.54           C  
ATOM   2436  CG  PHE A 603     108.333  56.058 144.718  1.00 72.54           C  
ATOM   2437  CD1 PHE A 603     108.426  55.892 146.081  1.00 72.54           C  
ATOM   2438  CD2 PHE A 603     107.531  57.060 144.232  1.00 72.54           C  
ATOM   2439  CE1 PHE A 603     107.702  56.697 146.932  1.00 72.54           C  
ATOM   2440  CE2 PHE A 603     106.804  57.867 145.073  1.00 72.54           C  
ATOM   2441  CZ  PHE A 603     106.887  57.684 146.431  1.00 72.54           C  
ATOM   2442  N   LEU A 604     106.997  53.792 141.921  1.00128.00           N  
ATOM   2443  CA  LEU A 604     105.725  53.885 141.261  1.00128.00           C  
ATOM   2444  C   LEU A 604     104.946  52.600 141.462  1.00128.00           C  
ATOM   2445  O   LEU A 604     103.717  52.588 141.407  1.00128.00           O  
ATOM   2446  CB  LEU A 604     105.942  54.198 139.768  1.00128.00           C  
ATOM   2447  CG  LEU A 604     104.791  54.944 139.066  1.00128.00           C  
ATOM   2448  CD1 LEU A 604     105.130  55.192 137.588  1.00128.00           C  
ATOM   2449  CD2 LEU A 604     103.426  54.280 139.276  1.00128.00           C  
ATOM   2450  N   CYS A 605     105.654  51.465 141.638  1.00133.49           N  
ATOM   2451  CA  CYS A 605     105.090  50.145 141.791  1.00133.49           C  
ATOM   2452  C   CYS A 605     104.464  49.883 143.140  1.00133.49           C  
ATOM   2453  O   CYS A 605     103.821  48.851 143.300  1.00133.49           O  
ATOM   2454  CB  CYS A 605     106.065  48.986 141.502  1.00133.49           C  
ATOM   2455  SG  CYS A 605     107.122  48.526 142.905  1.00133.49           S  
ATOM   2456  N   LEU A 606     104.670  50.743 144.162  1.00115.24           N  
ATOM   2457  CA  LEU A 606     104.210  50.467 145.509  1.00115.24           C  
ATOM   2458  C   LEU A 606     102.720  50.270 145.604  1.00115.24           C  
ATOM   2459  O   LEU A 606     101.962  50.574 144.686  1.00115.24           O  
ATOM   2460  CB  LEU A 606     104.602  51.538 146.545  1.00115.24           C  
ATOM   2461  CG  LEU A 606     106.084  51.500 146.968  1.00115.24           C  
ATOM   2462  CD1 LEU A 606     106.447  50.131 147.567  1.00115.24           C  
ATOM   2463  CD2 LEU A 606     107.037  51.956 145.865  1.00115.24           C  
ATOM   2464  N   GLU A 607     102.290  49.677 146.746  1.00 36.32           N  
ATOM   2465  CA  GLU A 607     100.915  49.364 147.033  1.00 36.32           C  
ATOM   2466  C   GLU A 607     100.173  50.628 147.336  1.00 36.32           C  
ATOM   2467  O   GLU A 607     100.742  51.585 147.859  1.00 36.32           O  
ATOM   2468  CB  GLU A 607     100.742  48.422 148.236  1.00 36.32           C  
ATOM   2469  CG  GLU A 607     101.285  47.015 147.977  1.00 36.32           C  
ATOM   2470  CD  GLU A 607     101.061  46.179 149.229  1.00 36.32           C  
ATOM   2471  OE1 GLU A 607     100.514  46.730 150.221  1.00 36.32           O  
ATOM   2472  OE2 GLU A 607     101.437  44.976 149.208  1.00 36.32           O1-
ATOM   2473  N   GLU A 608      98.865  50.660 146.999  1.00 46.87           N  
ATOM   2474  CA  GLU A 608      98.104  51.853 147.233  1.00 46.87           C  
ATOM   2475  C   GLU A 608      96.875  51.518 148.029  1.00 46.87           C  
ATOM   2476  O   GLU A 608      96.250  50.474 147.840  1.00 46.87           O  
ATOM   2477  CB  GLU A 608      97.673  52.567 145.938  1.00 46.87           C  
ATOM   2478  CG  GLU A 608      98.852  53.158 145.149  1.00 46.87           C  
ATOM   2479  CD  GLU A 608      98.296  53.831 143.902  1.00 46.87           C  
ATOM   2480  OE1 GLU A 608      97.050  53.803 143.719  1.00 46.87           O  
ATOM   2481  OE2 GLU A 608      99.113  54.381 143.115  1.00 46.87           O1-
ATOM   2482  N   VAL A 609      96.508  52.417 148.968  1.00 98.79           N  
ATOM   2483  CA  VAL A 609      95.348  52.231 149.794  1.00 98.79           C  
ATOM   2484  C   VAL A 609      94.148  52.528 148.949  1.00 98.79           C  
ATOM   2485  O   VAL A 609      94.200  53.382 148.068  1.00 98.79           O  
ATOM   2486  CB  VAL A 609      95.307  53.143 150.983  1.00 98.79           C  
ATOM   2487  CG1 VAL A 609      95.220  54.594 150.483  1.00 98.79           C  
ATOM   2488  CG2 VAL A 609      94.131  52.723 151.880  1.00 98.79           C  
ATOM   2489  N   ASP A 610      93.024  51.824 149.193  1.00149.48           N  
ATOM   2490  CA  ASP A 610      91.871  51.982 148.342  1.00149.48           C  
ATOM   2491  C   ASP A 610      90.737  52.640 149.098  1.00149.48           C  
ATOM   2492  O   ASP A 610      90.512  52.359 150.277  1.00149.48           O  
ATOM   2493  CB  ASP A 610      91.371  50.629 147.801  1.00149.48           C  
ATOM   2494  CG  ASP A 610      90.703  50.837 146.450  1.00149.48           C  
ATOM   2495  OD1 ASP A 610      91.058  51.831 145.763  1.00149.48           O  
ATOM   2496  OD2 ASP A 610      89.840  49.995 146.080  1.00149.48           O1-
ATOM   2497  N   PRO A 611      90.037  53.543 148.431  1.00108.95           N  
ATOM   2498  CA  PRO A 611      88.887  54.243 148.961  1.00108.95           C  
ATOM   2499  C   PRO A 611      87.769  53.301 149.195  1.00108.95           C  
ATOM   2500  O   PRO A 611      86.946  53.527 150.083  1.00108.95           O  
ATOM   2501  CB  PRO A 611      88.569  55.358 147.962  1.00108.95           C  
ATOM   2502  CG  PRO A 611      89.371  54.992 146.699  1.00108.95           C  
ATOM   2503  CD  PRO A 611      90.563  54.186 147.240  1.00108.95           C  
ATOM   2504  N   ASN A 612      87.745  52.196 148.433  1.00283.99           N  
ATOM   2505  CA  ASN A 612      86.806  51.168 148.724  1.00283.99           C  
ATOM   2506  C   ASN A 612      87.406  50.566 149.953  1.00283.99           C  
ATOM   2507  O   ASN A 612      88.347  51.059 150.559  1.00283.99           O  
ATOM   2508  CB  ASN A 612      86.752  50.050 147.672  1.00283.99           C  
ATOM   2509  CG  ASN A 612      86.307  50.676 146.365  1.00283.99           C  
ATOM   2510  ND2 ASN A 612      85.130  50.233 145.845  1.00283.99           N  
ATOM   2511  OD1 ASN A 612      86.994  51.537 145.821  1.00283.99           O  
ATOM   2512  N   GLY A 613      86.871  49.472 150.437  1.00252.58           N  
ATOM   2513  CA  GLY A 613      87.459  49.012 151.647  1.00252.58           C  
ATOM   2514  C   GLY A 613      86.506  49.495 152.682  1.00252.58           C  
ATOM   2515  O   GLY A 613      86.020  48.727 153.506  1.00252.58           O  
ATOM   2516  N   MET A 614      86.168  50.797 152.599  1.00207.13           N  
ATOM   2517  CA  MET A 614      85.211  51.416 153.461  1.00207.13           C  
ATOM   2518  C   MET A 614      84.046  51.715 152.558  1.00207.13           C  
ATOM   2519  O   MET A 614      84.249  52.108 151.409  1.00207.13           O  
ATOM   2520  CB  MET A 614      85.729  52.737 154.044  1.00207.13           C  
ATOM   2521  CG  MET A 614      84.784  53.323 155.080  1.00207.13           C  
ATOM   2522  SD  MET A 614      84.782  52.364 156.614  1.00207.13           S  
ATOM   2523  CE  MET A 614      83.085  52.851 157.006  1.00207.13           C  
ATOM   2524  N   VAL A 615      82.803  51.514 153.043  1.00106.95           N  
ATOM   2525  CA  VAL A 615      81.619  51.657 152.227  1.00106.95           C  
ATOM   2526  C   VAL A 615      81.425  53.063 151.722  1.00106.95           C  
ATOM   2527  O   VAL A 615      81.237  53.265 150.523  1.00106.95           O  
ATOM   2528  CB  VAL A 615      80.357  51.249 152.936  1.00106.95           C  
ATOM   2529  CG1 VAL A 615      80.441  49.747 153.255  1.00106.95           C  
ATOM   2530  CG2 VAL A 615      80.159  52.139 154.175  1.00106.95           C  
ATOM   2531  N   LEU A 616      81.497  54.073 152.610  1.00103.90           N  
ATOM   2532  CA  LEU A 616      81.313  55.457 152.238  1.00103.90           C  
ATOM   2533  C   LEU A 616      80.018  55.695 151.512  1.00103.90           C  
ATOM   2534  O   LEU A 616      80.020  56.242 150.410  1.00103.90           O  
ATOM   2535  CB  LEU A 616      82.428  56.024 151.343  1.00103.90           C  
ATOM   2536  CG  LEU A 616      83.802  56.111 152.025  1.00103.90           C  
ATOM   2537  CD1 LEU A 616      83.783  57.080 153.218  1.00103.90           C  
ATOM   2538  CD2 LEU A 616      84.325  54.717 152.382  1.00103.90           C  
ATOM   2539  N   SER A 617      78.874  55.298 152.108  1.00 74.64           N  
ATOM   2540  CA  SER A 617      77.595  55.525 151.486  1.00 74.64           C  
ATOM   2541  C   SER A 617      77.122  56.918 151.793  1.00 74.64           C  
ATOM   2542  O   SER A 617      77.654  57.613 152.658  1.00 74.64           O  
ATOM   2543  CB  SER A 617      76.506  54.555 151.969  1.00 74.64           C  
ATOM   2544  OG  SER A 617      76.293  54.728 153.361  1.00 74.64           O  
ATOM   2545  N   PRO A 618      76.123  57.328 151.047  1.00 60.41           N  
ATOM   2546  CA  PRO A 618      75.546  58.640 151.213  1.00 60.41           C  
ATOM   2547  C   PRO A 618      74.643  58.698 152.409  1.00 60.41           C  
ATOM   2548  O   PRO A 618      74.277  57.648 152.934  1.00 60.41           O  
ATOM   2549  CB  PRO A 618      74.827  58.955 149.902  1.00 60.41           C  
ATOM   2550  CG  PRO A 618      75.569  58.103 148.860  1.00 60.41           C  
ATOM   2551  CD  PRO A 618      76.071  56.891 149.659  1.00 60.41           C  
ATOM   2552  N   SER A 619      74.290  59.918 152.861  1.00 86.85           N  
ATOM   2553  CA  SER A 619      73.475  60.118 154.026  1.00 86.85           C  
ATOM   2554  C   SER A 619      72.090  59.597 153.803  1.00 86.85           C  
ATOM   2555  O   SER A 619      71.553  58.875 154.641  1.00 86.85           O  
ATOM   2556  CB  SER A 619      73.351  61.603 154.404  1.00 86.85           C  
ATOM   2557  OG  SER A 619      72.731  62.325 153.351  1.00 86.85           O  
ATOM   2558  N   ARG A 620      71.490  59.938 152.650  1.00152.23           N  
ATOM   2559  CA  ARG A 620      70.133  59.571 152.378  1.00152.23           C  
ATOM   2560  C   ARG A 620      70.032  58.080 152.349  1.00152.23           C  
ATOM   2561  O   ARG A 620      69.095  57.507 152.902  1.00152.23           O  
ATOM   2562  CB  ARG A 620      69.643  60.102 151.021  1.00152.23           C  
ATOM   2563  CG  ARG A 620      68.194  59.731 150.708  1.00152.23           C  
ATOM   2564  CD  ARG A 620      67.734  60.213 149.332  1.00152.23           C  
ATOM   2565  NE  ARG A 620      66.316  59.793 149.164  1.00152.23           N  
ATOM   2566  CZ  ARG A 620      65.325  60.594 149.650  1.00152.23           C  
ATOM   2567  NH1 ARG A 620      65.649  61.745 150.309  1.00152.23           N1+
ATOM   2568  NH2 ARG A 620      64.018  60.246 149.479  1.00152.23           N  
ATOM   2569  N   CYS A 621      71.002  57.402 151.705  1.00 92.59           N  
ATOM   2570  CA  CYS A 621      70.916  55.973 151.670  1.00 92.59           C  
ATOM   2571  C   CYS A 621      71.223  55.487 153.045  1.00 92.59           C  
ATOM   2572  O   CYS A 621      71.956  56.134 153.792  1.00 92.59           O  
ATOM   2573  CB  CYS A 621      71.902  55.292 150.702  1.00 92.59           C  
ATOM   2574  SG  CYS A 621      73.637  55.442 151.222  1.00 92.59           S  
ATOM   2575  N   SER A 622      70.647  54.331 153.422  1.00126.49           N  
ATOM   2576  CA  SER A 622      70.890  53.804 154.732  1.00126.49           C  
ATOM   2577  C   SER A 622      72.281  53.278 154.745  1.00126.49           C  
ATOM   2578  O   SER A 622      72.872  53.020 153.699  1.00126.49           O  
ATOM   2579  CB  SER A 622      69.967  52.636 155.118  1.00126.49           C  
ATOM   2580  OG  SER A 622      68.614  53.066 155.158  1.00126.49           O  
ATOM   2581  N   SER A 623      72.848  53.123 155.956  1.00 52.64           N  
ATOM   2582  CA  SER A 623      74.180  52.615 156.063  1.00 52.64           C  
ATOM   2583  C   SER A 623      74.190  51.227 155.436  1.00 52.64           C  
ATOM   2584  O   SER A 623      73.451  50.338 155.935  1.00 52.64           O  
ATOM   2585  CB  SER A 623      74.665  52.477 157.517  1.00 52.64           C  
ATOM   2586  OG  SER A 623      75.990  51.969 157.541  1.00 52.64           O  
ATOM   2587  OXT SER A 623      74.944  51.041 154.444  1.00 52.64           O1-
ATOM   2588  N   LYS A 624      69.679  54.639 159.018  1.00 47.24           N  
ATOM   2589  CA  LYS A 624      70.388  53.677 159.887  1.00 47.24           C  
ATOM   2590  C   LYS A 624      71.362  54.371 160.780  1.00 47.24           C  
ATOM   2591  O   LYS A 624      71.177  55.536 161.133  1.00 47.24           O  
ATOM   2592  CB  LYS A 624      71.164  52.648 159.050  1.00 47.24           C  
ATOM   2593  CG  LYS A 624      70.261  51.672 158.295  1.00 47.24           C  
ATOM   2594  CD  LYS A 624      71.014  50.812 157.279  1.00 47.24           C  
ATOM   2595  CE  LYS A 624      70.117  49.804 156.562  1.00 47.24           C  
ATOM   2596  NZ  LYS A 624      69.555  48.845 157.541  1.00 47.24           N1+
ATOM   2597  N   ASP A 625      72.420  53.644 161.188  1.00 46.60           N  
ATOM   2598  CA  ASP A 625      73.405  54.192 162.075  1.00 46.60           C  
ATOM   2599  C   ASP A 625      74.399  54.970 161.277  1.00 46.60           C  
ATOM   2600  O   ASP A 625      74.574  54.726 160.086  1.00 46.60           O  
ATOM   2601  CB  ASP A 625      74.164  53.116 162.867  1.00 46.60           C  
ATOM   2602  CG  ASP A 625      73.168  52.457 163.813  1.00 46.60           C  
ATOM   2603  OD1 ASP A 625      72.378  53.202 164.452  1.00 46.60           O  
ATOM   2604  OD2 ASP A 625      73.186  51.202 163.911  1.00 46.60           O1-
ATOM   2605  N   ARG A 626      75.048  55.959 161.928  1.00222.69           N  
ATOM   2606  CA  ARG A 626      76.026  56.814 161.315  1.00222.69           C  
ATOM   2607  C   ARG A 626      77.264  56.056 160.936  1.00222.69           C  
ATOM   2608  O   ARG A 626      77.725  56.149 159.798  1.00222.69           O  
ATOM   2609  CB  ARG A 626      76.435  57.954 162.246  1.00222.69           C  
ATOM   2610  CG  ARG A 626      77.517  58.831 161.645  1.00222.69           C  
ATOM   2611  CD  ARG A 626      78.888  58.546 162.245  1.00222.69           C  
ATOM   2612  NE  ARG A 626      79.785  59.577 161.683  1.00222.69           N  
ATOM   2613  CZ  ARG A 626      79.599  60.852 162.121  1.00222.69           C  
ATOM   2614  NH1 ARG A 626      78.661  61.632 161.509  1.00222.69           N1+
ATOM   2615  NH2 ARG A 626      80.294  61.305 163.205  1.00222.69           N  
ATOM   2616  N   ILE A 627      77.847  55.297 161.889  1.00107.59           N  
ATOM   2617  CA  ILE A 627      78.998  54.493 161.581  1.00107.59           C  
ATOM   2618  C   ILE A 627      78.825  53.160 162.239  1.00107.59           C  
ATOM   2619  O   ILE A 627      78.326  53.072 163.360  1.00107.59           O  
ATOM   2620  CB  ILE A 627      80.322  55.065 162.013  1.00107.59           C  
ATOM   2621  CG1 ILE A 627      80.390  55.253 163.535  1.00107.59           C  
ATOM   2622  CG2 ILE A 627      80.560  56.353 161.206  1.00107.59           C  
ATOM   2623  CD1 ILE A 627      79.385  56.273 164.058  1.00107.59           C  
ATOM   2624  N   SER A 628      79.217  52.077 161.536  1.00 41.76           N  
ATOM   2625  CA  SER A 628      79.090  50.770 162.113  1.00 41.76           C  
ATOM   2626  C   SER A 628      80.295  49.962 161.746  1.00 41.76           C  
ATOM   2627  O   SER A 628      80.759  50.005 160.606  1.00 41.76           O  
ATOM   2628  CB  SER A 628      77.856  50.004 161.602  1.00 41.76           C  
ATOM   2629  OG  SER A 628      77.959  49.788 160.203  1.00 41.76           O  
ATOM   2630  N   ILE A 629      80.849  49.214 162.727  1.00107.71           N  
ATOM   2631  CA  ILE A 629      81.952  48.343 162.432  1.00107.71           C  
ATOM   2632  C   ILE A 629      81.647  47.005 163.026  1.00107.71           C  
ATOM   2633  O   ILE A 629      81.109  46.914 164.129  1.00107.71           O  
ATOM   2634  CB  ILE A 629      83.297  48.787 162.947  1.00107.71           C  
ATOM   2635  CG1 ILE A 629      83.378  48.778 164.478  1.00107.71           C  
ATOM   2636  CG2 ILE A 629      83.578  50.166 162.330  1.00107.71           C  
ATOM   2637  CD1 ILE A 629      84.823  48.892 164.969  1.00107.71           C  
ATOM   2638  N   HIS A 630      81.963  45.922 162.285  1.00 75.83           N  
ATOM   2639  CA  HIS A 630      81.690  44.609 162.792  1.00 75.83           C  
ATOM   2640  C   HIS A 630      82.841  43.703 162.467  1.00 75.83           C  
ATOM   2641  O   HIS A 630      83.327  43.678 161.337  1.00 75.83           O  
ATOM   2642  CB  HIS A 630      80.429  43.975 162.180  1.00 75.83           C  
ATOM   2643  CG  HIS A 630      79.171  44.716 162.535  1.00 75.83           C  
ATOM   2644  CD2 HIS A 630      78.299  44.515 163.560  1.00 75.83           C  
ATOM   2645  ND1 HIS A 630      78.681  45.792 161.829  1.00 75.83           N  
ATOM   2646  CE1 HIS A 630      77.542  46.185 162.457  1.00 75.83           C  
ATOM   2647  NE2 HIS A 630      77.272  45.439 163.514  1.00 75.83           N  
ATOM   2648  N   ASN A 631      83.296  42.931 163.477  1.00 54.13           N  
ATOM   2649  CA  ASN A 631      84.339  41.947 163.340  1.00 54.13           C  
ATOM   2650  C   ASN A 631      85.499  42.520 162.593  1.00 54.13           C  
ATOM   2651  O   ASN A 631      85.897  41.983 161.560  1.00 54.13           O  
ATOM   2652  CB  ASN A 631      83.880  40.679 162.600  1.00 54.13           C  
ATOM   2653  CG  ASN A 631      82.878  39.961 163.489  1.00 54.13           C  
ATOM   2654  ND2 ASN A 631      81.734  39.533 162.893  1.00 54.13           N  
ATOM   2655  OD1 ASN A 631      83.103  39.793 164.688  1.00 54.13           O  
ATOM   2656  N   GLY A 632      86.107  43.606 163.110  1.00 39.56           N  
ATOM   2657  CA  GLY A 632      87.155  44.203 162.335  1.00 39.56           C  
ATOM   2658  C   GLY A 632      88.495  43.996 162.970  1.00 39.56           C  
ATOM   2659  O   GLY A 632      88.663  44.104 164.185  1.00 39.56           O  
ATOM   2660  N   THR A 633      89.490  43.677 162.120  1.00 67.42           N  
ATOM   2661  CA  THR A 633      90.861  43.538 162.512  1.00 67.42           C  
ATOM   2662  C   THR A 633      91.684  44.320 161.522  1.00 67.42           C  
ATOM   2663  O   THR A 633      91.639  44.053 160.321  1.00 67.42           O  
ATOM   2664  CB  THR A 633      91.298  42.101 162.559  1.00 67.42           C  
ATOM   2665  CG2 THR A 633      90.620  41.414 163.755  1.00 67.42           C  
ATOM   2666  OG1 THR A 633      90.943  41.443 161.353  1.00 67.42           O  
ATOM   2667  N   PHE A 634      92.465  45.313 162.012  1.00 71.92           N  
ATOM   2668  CA  PHE A 634      93.237  46.190 161.160  1.00 71.92           C  
ATOM   2669  C   PHE A 634      94.691  46.048 161.513  1.00 71.92           C  
ATOM   2670  O   PHE A 634      95.031  45.446 162.530  1.00 71.92           O  
ATOM   2671  CB  PHE A 634      92.947  47.687 161.385  1.00 71.92           C  
ATOM   2672  CG  PHE A 634      91.530  47.995 161.046  1.00 71.92           C  
ATOM   2673  CD1 PHE A 634      91.152  48.237 159.746  1.00 71.92           C  
ATOM   2674  CD2 PHE A 634      90.580  48.057 162.040  1.00 71.92           C  
ATOM   2675  CE1 PHE A 634      89.843  48.528 159.441  1.00 71.92           C  
ATOM   2676  CE2 PHE A 634      89.270  48.348 161.742  1.00 71.92           C  
ATOM   2677  CZ  PHE A 634      88.899  48.583 160.439  1.00 71.92           C  
ATOM   2678  N   ALA A 635      95.592  46.578 160.647  1.00 46.99           N  
ATOM   2679  CA  ALA A 635      97.005  46.543 160.937  1.00 46.99           C  
ATOM   2680  C   ALA A 635      97.715  47.612 160.144  1.00 46.99           C  
ATOM   2681  O   ALA A 635      97.320  47.945 159.028  1.00 46.99           O  
ATOM   2682  CB  ALA A 635      97.663  45.200 160.576  1.00 46.99           C  
ATOM   2683  N   TRP A 636      98.777  48.210 160.735  1.00 59.14           N  
ATOM   2684  CA  TRP A 636      99.561  49.217 160.062  1.00 59.14           C  
ATOM   2685  C   TRP A 636     100.360  48.602 158.951  1.00 59.14           C  
ATOM   2686  O   TRP A 636     100.323  49.076 157.816  1.00 59.14           O  
ATOM   2687  CB  TRP A 636     100.544  49.944 160.998  1.00 59.14           C  
ATOM   2688  CG  TRP A 636      99.873  50.828 162.024  1.00 59.14           C  
ATOM   2689  CD1 TRP A 636      99.650  50.607 163.352  1.00 59.14           C  
ATOM   2690  CD2 TRP A 636      99.311  52.116 161.726  1.00 59.14           C  
ATOM   2691  CE2 TRP A 636      98.770  52.614 162.911  1.00 59.14           C  
ATOM   2692  CE3 TRP A 636      99.248  52.823 160.560  1.00 59.14           C  
ATOM   2693  NE1 TRP A 636      98.987  51.680 163.901  1.00 59.14           N  
ATOM   2694  CZ2 TRP A 636      98.157  53.834 162.948  1.00 59.14           C  
ATOM   2695  CZ3 TRP A 636      98.630  54.054 160.600  1.00 59.14           C  
ATOM   2696  CH2 TRP A 636      98.095  54.548 161.771  1.00 59.14           C  
ATOM   2697  N   SER A 637     101.098  47.514 159.258  1.00 88.68           N  
ATOM   2698  CA  SER A 637     101.935  46.858 158.290  1.00 88.68           C  
ATOM   2699  C   SER A 637     101.313  45.534 157.995  1.00 88.68           C  
ATOM   2700  O   SER A 637     100.583  44.983 158.815  1.00 88.68           O  
ATOM   2701  CB  SER A 637     103.364  46.601 158.797  1.00 88.68           C  
ATOM   2702  OG  SER A 637     104.029  47.835 159.020  1.00 88.68           O  
ATOM   2703  N   GLN A 638     101.560  45.017 156.778  1.00126.31           N  
ATOM   2704  CA  GLN A 638     100.985  43.772 156.357  1.00126.31           C  
ATOM   2705  C   GLN A 638     101.550  42.618 157.140  1.00126.31           C  
ATOM   2706  O   GLN A 638     100.804  41.760 157.610  1.00126.31           O  
ATOM   2707  CB  GLN A 638     101.244  43.485 154.868  1.00126.31           C  
ATOM   2708  CG  GLN A 638     100.619  42.178 154.381  1.00126.31           C  
ATOM   2709  CD  GLN A 638      99.110  42.364 154.368  1.00126.31           C  
ATOM   2710  NE2 GLN A 638      98.649  43.605 154.684  1.00126.31           N  
ATOM   2711  OE1 GLN A 638      98.357  41.432 154.086  1.00126.31           O  
ATOM   2712  N   GLU A 639     102.887  42.572 157.303  1.00 39.18           N  
ATOM   2713  CA  GLU A 639     103.553  41.454 157.920  1.00 39.18           C  
ATOM   2714  C   GLU A 639     103.272  41.347 159.390  1.00 39.18           C  
ATOM   2715  O   GLU A 639     103.058  40.250 159.904  1.00 39.18           O  
ATOM   2716  CB  GLU A 639     105.081  41.510 157.747  1.00 39.18           C  
ATOM   2717  CG  GLU A 639     105.527  41.374 156.290  1.00 39.18           C  
ATOM   2718  CD  GLU A 639     107.046  41.444 156.256  1.00 39.18           C  
ATOM   2719  OE1 GLU A 639     107.658  41.580 157.350  1.00 39.18           O  
ATOM   2720  OE2 GLU A 639     107.617  41.358 155.136  1.00 39.18           O1-
ATOM   2721  N   SER A 640     103.255  42.489 160.104  1.00 76.88           N  
ATOM   2722  CA  SER A 640     103.128  42.513 161.538  1.00 76.88           C  
ATOM   2723  C   SER A 640     101.757  42.073 161.958  1.00 76.88           C  
ATOM   2724  O   SER A 640     100.832  41.984 161.150  1.00 76.88           O  
ATOM   2725  CB  SER A 640     103.366  43.926 162.109  1.00 76.88           C  
ATOM   2726  OG  SER A 640     103.212  43.947 163.521  1.00 76.88           O  
ATOM   2727  N   PRO A 641     101.639  41.756 163.230  1.00 79.47           N  
ATOM   2728  CA  PRO A 641     100.375  41.370 163.808  1.00 79.47           C  
ATOM   2729  C   PRO A 641      99.470  42.561 163.954  1.00 79.47           C  
ATOM   2730  O   PRO A 641      99.980  43.681 163.942  1.00 79.47           O  
ATOM   2731  CB  PRO A 641     100.701  40.660 165.127  1.00 79.47           C  
ATOM   2732  CG  PRO A 641     102.198  40.931 165.363  1.00 79.47           C  
ATOM   2733  CD  PRO A 641     102.752  41.157 163.948  1.00 79.47           C  
ATOM   2734  N   PRO A 642      98.178  42.358 164.070  1.00 91.39           N  
ATOM   2735  CA  PRO A 642      97.236  43.445 164.116  1.00 91.39           C  
ATOM   2736  C   PRO A 642      97.183  44.204 165.401  1.00 91.39           C  
ATOM   2737  O   PRO A 642      97.367  43.610 166.462  1.00 91.39           O  
ATOM   2738  CB  PRO A 642      95.880  42.862 163.715  1.00 91.39           C  
ATOM   2739  CG  PRO A 642      96.058  41.341 163.856  1.00 91.39           C  
ATOM   2740  CD  PRO A 642      97.559  41.129 163.604  1.00 91.39           C  
ATOM   2741  N   CYS A 643      96.998  45.539 165.306  1.00 60.37           N  
ATOM   2742  CA  CYS A 643      96.830  46.395 166.444  1.00 60.37           C  
ATOM   2743  C   CYS A 643      95.462  46.212 167.042  1.00 60.37           C  
ATOM   2744  O   CYS A 643      95.326  45.993 168.245  1.00 60.37           O  
ATOM   2745  CB  CYS A 643      96.986  47.882 166.090  1.00 60.37           C  
ATOM   2746  SG  CYS A 643      98.671  48.278 165.532  1.00 60.37           S  
ATOM   2747  N   LEU A 644      94.409  46.269 166.192  1.00117.60           N  
ATOM   2748  CA  LEU A 644      93.036  46.218 166.634  1.00117.60           C  
ATOM   2749  C   LEU A 644      92.586  44.796 166.532  1.00117.60           C  
ATOM   2750  O   LEU A 644      92.832  44.143 165.517  1.00117.60           O  
ATOM   2751  CB  LEU A 644      92.064  46.978 165.711  1.00117.60           C  
ATOM   2752  CG  LEU A 644      92.329  48.485 165.525  1.00117.60           C  
ATOM   2753  CD1 LEU A 644      92.075  49.275 166.814  1.00117.60           C  
ATOM   2754  CD2 LEU A 644      93.715  48.742 164.916  1.00117.60           C  
ATOM   2755  N   HIS A 645      91.887  44.284 167.571  1.00 76.30           N  
ATOM   2756  CA  HIS A 645      91.513  42.899 167.497  1.00 76.30           C  
ATOM   2757  C   HIS A 645      90.028  42.698 167.639  1.00 76.30           C  
ATOM   2758  O   HIS A 645      89.485  42.696 168.743  1.00 76.30           O  
ATOM   2759  CB  HIS A 645      92.199  42.034 168.568  1.00 76.30           C  
ATOM   2760  CG  HIS A 645      93.692  42.010 168.424  1.00 76.30           C  
ATOM   2761  CD2 HIS A 645      94.492  41.164 167.718  1.00 76.30           C  
ATOM   2762  ND1 HIS A 645      94.541  42.915 169.023  1.00 76.30           N  
ATOM   2763  CE1 HIS A 645      95.801  42.575 168.653  1.00 76.30           C  
ATOM   2764  NE2 HIS A 645      95.822  41.518 167.860  1.00 76.30           N  
ATOM   2765  N   GLY A 646      89.343  42.505 166.493  1.00 49.99           N  
ATOM   2766  CA  GLY A 646      87.965  42.081 166.426  1.00 49.99           C  
ATOM   2767  C   GLY A 646      87.000  43.037 167.060  1.00 49.99           C  
ATOM   2768  O   GLY A 646      86.154  42.617 167.848  1.00 49.99           O  
ATOM   2769  N   ILE A 647      87.067  44.338 166.719  1.00195.68           N  
ATOM   2770  CA  ILE A 647      86.188  45.305 167.326  1.00195.68           C  
ATOM   2771  C   ILE A 647      84.845  45.270 166.650  1.00195.68           C  
ATOM   2772  O   ILE A 647      84.763  45.109 165.432  1.00195.68           O  
ATOM   2773  CB  ILE A 647      86.666  46.720 167.190  1.00195.68           C  
ATOM   2774  CG1 ILE A 647      88.119  46.879 167.646  1.00195.68           C  
ATOM   2775  CG2 ILE A 647      85.715  47.590 168.012  1.00195.68           C  
ATOM   2776  CD1 ILE A 647      89.110  46.320 166.633  1.00195.68           C  
ATOM   2777  N   ASN A 648      83.746  45.375 167.441  1.00 70.66           N  
ATOM   2778  CA  ASN A 648      82.415  45.428 166.893  1.00 70.66           C  
ATOM   2779  C   ASN A 648      81.622  46.470 167.643  1.00 70.66           C  
ATOM   2780  O   ASN A 648      81.404  46.329 168.846  1.00 70.66           O  
ATOM   2781  CB  ASN A 648      81.629  44.118 167.072  1.00 70.66           C  
ATOM   2782  CG  ASN A 648      82.214  43.040 166.173  1.00 70.66           C  
ATOM   2783  ND2 ASN A 648      83.529  42.741 166.348  1.00 70.66           N  
ATOM   2784  OD1 ASN A 648      81.512  42.468 165.340  1.00 70.66           O  
ATOM   2785  N   LEU A 649      81.168  47.550 166.960  1.00125.06           N  
ATOM   2786  CA  LEU A 649      80.325  48.517 167.623  1.00125.06           C  
ATOM   2787  C   LEU A 649      79.644  49.397 166.612  1.00125.06           C  
ATOM   2788  O   LEU A 649      80.031  49.429 165.443  1.00125.06           O  
ATOM   2789  CB  LEU A 649      81.026  49.426 168.653  1.00125.06           C  
ATOM   2790  CG  LEU A 649      82.130  50.332 168.087  1.00125.06           C  
ATOM   2791  CD1 LEU A 649      82.756  51.189 169.199  1.00125.06           C  
ATOM   2792  CD2 LEU A 649      83.184  49.514 167.332  1.00125.06           C  
ATOM   2793  N   THR A 650      78.583  50.123 167.045  1.00 44.10           N  
ATOM   2794  CA  THR A 650      77.849  50.973 166.144  1.00 44.10           C  
ATOM   2795  C   THR A 650      77.499  52.265 166.829  1.00 44.10           C  
ATOM   2796  O   THR A 650      77.440  52.335 168.057  1.00 44.10           O  
ATOM   2797  CB  THR A 650      76.564  50.348 165.686  1.00 44.10           C  
ATOM   2798  CG2 THR A 650      75.868  51.295 164.693  1.00 44.10           C  
ATOM   2799  OG1 THR A 650      76.831  49.103 165.058  1.00 44.10           O  
ATOM   2800  N   VAL A 651      77.275  53.342 166.037  1.00 56.69           N  
ATOM   2801  CA  VAL A 651      76.900  54.607 166.614  1.00 56.69           C  
ATOM   2802  C   VAL A 651      75.725  55.179 165.869  1.00 56.69           C  
ATOM   2803  O   VAL A 651      75.741  55.334 164.648  1.00 56.69           O  
ATOM   2804  CB  VAL A 651      78.004  55.624 166.581  1.00 56.69           C  
ATOM   2805  CG1 VAL A 651      77.481  56.948 167.163  1.00 56.69           C  
ATOM   2806  CG2 VAL A 651      79.217  55.047 167.334  1.00 56.69           C  
ATOM   2807  N   PRO A 652      74.698  55.506 166.613  1.00 68.61           N  
ATOM   2808  CA  PRO A 652      73.524  56.106 166.029  1.00 68.61           C  
ATOM   2809  C   PRO A 652      73.822  57.528 165.667  1.00 68.61           C  
ATOM   2810  O   PRO A 652      74.723  58.115 166.265  1.00 68.61           O  
ATOM   2811  CB  PRO A 652      72.420  55.969 167.075  1.00 68.61           C  
ATOM   2812  CG  PRO A 652      72.837  54.730 167.884  1.00 68.61           C  
ATOM   2813  CD  PRO A 652      74.371  54.709 167.782  1.00 68.61           C  
ATOM   2814  N   GLN A 653      73.072  58.103 164.706  1.00 89.73           N  
ATOM   2815  CA  GLN A 653      73.335  59.441 164.253  1.00 89.73           C  
ATOM   2816  C   GLN A 653      72.948  60.442 165.297  1.00 89.73           C  
ATOM   2817  O   GLN A 653      71.962  60.280 166.013  1.00 89.73           O  
ATOM   2818  CB  GLN A 653      72.571  59.821 162.973  1.00 89.73           C  
ATOM   2819  CG  GLN A 653      73.124  59.163 161.711  1.00 89.73           C  
ATOM   2820  CD  GLN A 653      74.335  59.971 161.271  1.00 89.73           C  
ATOM   2821  NE2 GLN A 653      75.039  59.486 160.212  1.00 89.73           N  
ATOM   2822  OE1 GLN A 653      74.643  61.012 161.848  1.00 89.73           O  
ATOM   2823  N   GLY A 654      73.747  61.527 165.383  1.00 36.52           N  
ATOM   2824  CA  GLY A 654      73.479  62.622 166.275  1.00 36.52           C  
ATOM   2825  C   GLY A 654      73.714  62.233 167.706  1.00 36.52           C  
ATOM   2826  O   GLY A 654      72.869  62.502 168.559  1.00 36.52           O  
ATOM   2827  N   CYS A 655      74.861  61.587 168.009  1.00 89.34           N  
ATOM   2828  CA  CYS A 655      75.127  61.171 169.362  1.00 89.34           C  
ATOM   2829  C   CYS A 655      76.556  61.483 169.732  1.00 89.34           C  
ATOM   2830  O   CYS A 655      77.471  61.223 168.951  1.00 89.34           O  
ATOM   2831  CB  CYS A 655      74.952  59.651 169.520  1.00 89.34           C  
ATOM   2832  SG  CYS A 655      75.418  59.034 171.158  1.00 89.34           S  
ATOM   2833  N   LEU A 656      76.787  62.033 170.952  1.00199.02           N  
ATOM   2834  CA  LEU A 656      78.132  62.299 171.414  1.00199.02           C  
ATOM   2835  C   LEU A 656      78.713  61.044 171.975  1.00199.02           C  
ATOM   2836  O   LEU A 656      78.340  60.611 173.067  1.00199.02           O  
ATOM   2837  CB  LEU A 656      78.292  63.250 172.614  1.00199.02           C  
ATOM   2838  CG  LEU A 656      78.287  64.751 172.337  1.00199.02           C  
ATOM   2839  CD1 LEU A 656      79.440  65.127 171.390  1.00199.02           C  
ATOM   2840  CD2 LEU A 656      76.900  65.253 171.922  1.00199.02           C  
ATOM   2841  N   LEU A 657      79.700  60.470 171.260  1.00130.66           N  
ATOM   2842  CA  LEU A 657      80.339  59.262 171.704  1.00130.66           C  
ATOM   2843  C   LEU A 657      81.742  59.642 172.102  1.00130.66           C  
ATOM   2844  O   LEU A 657      82.327  60.563 171.531  1.00130.66           O  
ATOM   2845  CB  LEU A 657      80.405  58.200 170.585  1.00130.66           C  
ATOM   2846  CG  LEU A 657      80.782  56.760 171.009  1.00130.66           C  
ATOM   2847  CD1 LEU A 657      82.226  56.638 171.520  1.00130.66           C  
ATOM   2848  CD2 LEU A 657      79.743  56.179 171.981  1.00130.66           C  
ATOM   2849  N   ALA A 658      82.308  58.953 173.121  1.00 51.02           N  
ATOM   2850  CA  ALA A 658      83.636  59.247 173.600  1.00 51.02           C  
ATOM   2851  C   ALA A 658      84.449  57.980 173.673  1.00 51.02           C  
ATOM   2852  O   ALA A 658      83.904  56.886 173.818  1.00 51.02           O  
ATOM   2853  CB  ALA A 658      83.643  59.840 175.021  1.00 51.02           C  
ATOM   2854  N   VAL A 659      85.794  58.106 173.544  1.00121.67           N  
ATOM   2855  CA  VAL A 659      86.693  56.982 173.667  1.00121.67           C  
ATOM   2856  C   VAL A 659      87.710  57.265 174.735  1.00121.67           C  
ATOM   2857  O   VAL A 659      88.249  58.369 174.820  1.00121.67           O  
ATOM   2858  CB  VAL A 659      87.482  56.653 172.435  1.00121.67           C  
ATOM   2859  CG1 VAL A 659      86.565  56.015 171.388  1.00121.67           C  
ATOM   2860  CG2 VAL A 659      88.150  57.944 171.945  1.00121.67           C  
ATOM   2861  N   VAL A 660      88.007  56.243 175.574  1.00 54.28           N  
ATOM   2862  CA  VAL A 660      88.964  56.382 176.645  1.00 54.28           C  
ATOM   2863  C   VAL A 660      89.778  55.115 176.738  1.00 54.28           C  
ATOM   2864  O   VAL A 660      89.432  54.097 176.136  1.00 54.28           O  
ATOM   2865  CB  VAL A 660      88.338  56.591 178.000  1.00 54.28           C  
ATOM   2866  CG1 VAL A 660      87.552  57.914 177.992  1.00 54.28           C  
ATOM   2867  CG2 VAL A 660      87.485  55.362 178.349  1.00 54.28           C  
ATOM   2868  N   GLY A 661      90.906  55.157 177.495  1.00 46.00           N  
ATOM   2869  CA  GLY A 661      91.742  53.990 177.657  1.00 46.00           C  
ATOM   2870  C   GLY A 661      93.102  54.366 178.215  1.00 46.00           C  
ATOM   2871  O   GLY A 661      93.314  55.448 178.762  1.00 46.00           O  
ATOM   2872  N   PRO A 662      94.019  53.420 178.114  1.00116.90           N  
ATOM   2873  CA  PRO A 662      95.397  53.543 178.555  1.00116.90           C  
ATOM   2874  C   PRO A 662      96.214  54.290 177.541  1.00116.90           C  
ATOM   2875  O   PRO A 662      95.715  54.476 176.433  1.00116.90           O  
ATOM   2876  CB  PRO A 662      95.905  52.119 178.777  1.00116.90           C  
ATOM   2877  CG  PRO A 662      94.909  51.230 178.015  1.00116.90           C  
ATOM   2878  CD  PRO A 662      93.599  52.030 178.064  1.00116.90           C  
ATOM   2879  N   VAL A 663      97.469  54.685 177.882  1.00263.90           N  
ATOM   2880  CA  VAL A 663      98.215  55.598 177.061  1.00263.90           C  
ATOM   2881  C   VAL A 663      98.347  55.165 175.644  1.00263.90           C  
ATOM   2882  O   VAL A 663      97.455  55.478 174.905  1.00263.90           O  
ATOM   2883  CB  VAL A 663      99.567  55.938 177.624  1.00263.90           C  
ATOM   2884  CG1 VAL A 663     100.421  54.666 177.772  1.00263.90           C  
ATOM   2885  CG2 VAL A 663     100.189  57.029 176.737  1.00263.90           C  
ATOM   2886  N   GLY A 664      99.342  54.403 175.180  1.00132.39           N  
ATOM   2887  CA  GLY A 664      99.418  54.076 173.767  1.00132.39           C  
ATOM   2888  C   GLY A 664      98.533  52.904 173.415  1.00132.39           C  
ATOM   2889  O   GLY A 664      99.018  51.811 173.120  1.00132.39           O  
ATOM   2890  N   ALA A 665      97.220  53.067 173.594  1.00139.35           N  
ATOM   2891  CA  ALA A 665      96.147  52.123 173.359  1.00139.35           C  
ATOM   2892  C   ALA A 665      95.593  51.883 171.972  1.00139.35           C  
ATOM   2893  O   ALA A 665      94.946  50.850 171.792  1.00139.35           O  
ATOM   2894  CB  ALA A 665      94.940  52.437 174.257  1.00139.35           C  
ATOM   2895  N   GLY A 666      95.662  52.829 170.998  1.00 75.49           N  
ATOM   2896  CA  GLY A 666      95.023  52.496 169.747  1.00 75.49           C  
ATOM   2897  C   GLY A 666      93.737  53.244 169.496  1.00 75.49           C  
ATOM   2898  O   GLY A 666      92.979  52.814 168.627  1.00 75.49           O  
ATOM   2899  N   LYS A 667      93.395  54.313 170.258  1.00186.94           N  
ATOM   2900  CA  LYS A 667      92.197  55.049 169.950  1.00186.94           C  
ATOM   2901  C   LYS A 667      92.389  55.897 168.731  1.00186.94           C  
ATOM   2902  O   LYS A 667      91.469  56.032 167.933  1.00186.94           O  
ATOM   2903  CB  LYS A 667      91.548  55.916 171.050  1.00186.94           C  
ATOM   2904  CG  LYS A 667      92.449  56.706 171.987  1.00186.94           C  
ATOM   2905  CD  LYS A 667      92.928  55.919 173.203  1.00186.94           C  
ATOM   2906  CE  LYS A 667      93.548  56.824 174.269  1.00186.94           C  
ATOM   2907  NZ  LYS A 667      93.725  56.080 175.536  1.00186.94           N1+
ATOM   2908  N   SER A 668      93.579  56.513 168.566  1.00 48.64           N  
ATOM   2909  CA  SER A 668      93.889  57.331 167.430  1.00 48.64           C  
ATOM   2910  C   SER A 668      93.893  56.422 166.237  1.00 48.64           C  
ATOM   2911  O   SER A 668      93.568  56.824 165.122  1.00 48.64           O  
ATOM   2912  CB  SER A 668      95.266  58.033 167.540  1.00 48.64           C  
ATOM   2913  OG  SER A 668      95.290  58.982 168.603  1.00 48.64           O  
ATOM   2914  N   SER A 669      94.262  55.149 166.472  1.00 47.50           N  
ATOM   2915  CA  SER A 669      94.320  54.097 165.501  1.00 47.50           C  
ATOM   2916  C   SER A 669      92.928  53.805 165.009  1.00 47.50           C  
ATOM   2917  O   SER A 669      92.732  53.486 163.838  1.00 47.50           O  
ATOM   2918  CB  SER A 669      94.900  52.793 166.069  1.00 47.50           C  
ATOM   2919  OG  SER A 669      96.277  52.969 166.368  1.00 47.50           O  
ATOM   2920  N   LEU A 670      91.923  53.880 165.903  1.00 59.44           N  
ATOM   2921  CA  LEU A 670      90.556  53.615 165.542  1.00 59.44           C  
ATOM   2922  C   LEU A 670      90.082  54.709 164.635  1.00 59.44           C  
ATOM   2923  O   LEU A 670      89.370  54.474 163.660  1.00 59.44           O  
ATOM   2924  CB  LEU A 670      89.621  53.560 166.762  1.00 59.44           C  
ATOM   2925  CG  LEU A 670      88.147  53.268 166.421  1.00 59.44           C  
ATOM   2926  CD1 LEU A 670      87.974  51.865 165.810  1.00 59.44           C  
ATOM   2927  CD2 LEU A 670      87.252  53.498 167.650  1.00 59.44           C  
ATOM   2928  N   LEU A 671      90.474  55.950 164.962  1.00113.83           N  
ATOM   2929  CA  LEU A 671      90.103  57.116 164.221  1.00113.83           C  
ATOM   2930  C   LEU A 671      90.757  57.011 162.870  1.00113.83           C  
ATOM   2931  O   LEU A 671      90.184  57.413 161.862  1.00113.83           O  
ATOM   2932  CB  LEU A 671      90.582  58.373 164.970  1.00113.83           C  
ATOM   2933  CG  LEU A 671      89.932  59.692 164.536  1.00113.83           C  
ATOM   2934  CD1 LEU A 671      90.492  60.865 165.354  1.00113.83           C  
ATOM   2935  CD2 LEU A 671      90.013  59.904 163.020  1.00113.83           C  
ATOM   2936  N   SER A 672      91.994  56.474 162.825  1.00 41.63           N  
ATOM   2937  CA  SER A 672      92.747  56.314 161.608  1.00 41.63           C  
ATOM   2938  C   SER A 672      92.127  55.259 160.734  1.00 41.63           C  
ATOM   2939  O   SER A 672      92.172  55.351 159.508  1.00 41.63           O  
ATOM   2940  CB  SER A 672      94.198  55.890 161.888  1.00 41.63           C  
ATOM   2941  OG  SER A 672      94.856  56.889 162.654  1.00 41.63           O  
ATOM   2942  N   ALA A 673      91.543  54.215 161.353  1.00 43.44           N  
ATOM   2943  CA  ALA A 673      90.954  53.105 160.651  1.00 43.44           C  
ATOM   2944  C   ALA A 673      89.770  53.557 159.837  1.00 43.44           C  
ATOM   2945  O   ALA A 673      89.543  53.069 158.731  1.00 43.44           O  
ATOM   2946  CB  ALA A 673      90.460  52.002 161.603  1.00 43.44           C  
ATOM   2947  N   LEU A 674      88.966  54.482 160.395  1.00 82.30           N  
ATOM   2948  CA  LEU A 674      87.763  54.975 159.776  1.00 82.30           C  
ATOM   2949  C   LEU A 674      88.083  55.789 158.548  1.00 82.30           C  
ATOM   2950  O   LEU A 674      87.226  55.960 157.678  1.00 82.30           O  
ATOM   2951  CB  LEU A 674      86.912  55.846 160.718  1.00 82.30           C  
ATOM   2952  CG  LEU A 674      86.363  55.070 161.931  1.00 82.30           C  
ATOM   2953  CD1 LEU A 674      85.464  55.955 162.811  1.00 82.30           C  
ATOM   2954  CD2 LEU A 674      85.672  53.766 161.496  1.00 82.30           C  
ATOM   2955  N   LEU A 675      89.268  56.432 158.521  1.00156.15           N  
ATOM   2956  CA  LEU A 675      89.749  57.208 157.407  1.00156.15           C  
ATOM   2957  C   LEU A 675      90.245  56.367 156.266  1.00156.15           C  
ATOM   2958  O   LEU A 675      90.380  56.864 155.148  1.00156.15           O  
ATOM   2959  CB  LEU A 675      90.827  58.261 157.736  1.00156.15           C  
ATOM   2960  CG  LEU A 675      90.279  59.525 158.435  1.00156.15           C  
ATOM   2961  CD1 LEU A 675      89.099  60.110 157.649  1.00156.15           C  
ATOM   2962  CD2 LEU A 675      89.966  59.322 159.919  1.00156.15           C  
ATOM   2963  N   GLY A 676      90.630  55.104 156.526  1.00 54.71           N  
ATOM   2964  CA  GLY A 676      91.103  54.257 155.464  1.00 54.71           C  
ATOM   2965  C   GLY A 676      92.587  54.401 155.366  1.00 54.71           C  
ATOM   2966  O   GLY A 676      93.184  54.030 154.356  1.00 54.71           O  
ATOM   2967  N   GLU A 677      93.214  55.019 156.382  1.00152.29           N  
ATOM   2968  CA  GLU A 677      94.643  55.089 156.381  1.00152.29           C  
ATOM   2969  C   GLU A 677      95.256  53.753 156.707  1.00152.29           C  
ATOM   2970  O   GLU A 677      96.303  53.412 156.163  1.00152.29           O  
ATOM   2971  CB  GLU A 677      95.218  56.261 157.196  1.00152.29           C  
ATOM   2972  CG  GLU A 677      94.508  56.585 158.502  1.00152.29           C  
ATOM   2973  CD  GLU A 677      94.840  58.045 158.771  1.00152.29           C  
ATOM   2974  OE1 GLU A 677      94.192  58.914 158.127  1.00152.29           O  
ATOM   2975  OE2 GLU A 677      95.754  58.314 159.593  1.00152.29           O1-
ATOM   2976  N   LEU A 678      94.624  52.958 157.599  1.00110.03           N  
ATOM   2977  CA  LEU A 678      95.139  51.663 157.982  1.00110.03           C  
ATOM   2978  C   LEU A 678      94.656  50.583 157.055  1.00110.03           C  
ATOM   2979  O   LEU A 678      93.621  50.712 156.401  1.00110.03           O  
ATOM   2980  CB  LEU A 678      94.762  51.238 159.413  1.00110.03           C  
ATOM   2981  CG  LEU A 678      95.497  52.039 160.504  1.00110.03           C  
ATOM   2982  CD1 LEU A 678      95.165  53.533 160.407  1.00110.03           C  
ATOM   2983  CD2 LEU A 678      95.235  51.457 161.903  1.00110.03           C  
ATOM   2984  N   LEU A 679      95.418  49.462 156.996  1.00141.46           N  
ATOM   2985  CA  LEU A 679      95.078  48.350 156.146  1.00141.46           C  
ATOM   2986  C   LEU A 679      94.289  47.366 156.956  1.00141.46           C  
ATOM   2987  O   LEU A 679      94.660  47.024 158.077  1.00141.46           O  
ATOM   2988  CB  LEU A 679      96.302  47.608 155.585  1.00141.46           C  
ATOM   2989  CG  LEU A 679      97.163  48.476 154.652  1.00141.46           C  
ATOM   2990  CD1 LEU A 679      96.381  48.878 153.391  1.00141.46           C  
ATOM   2991  CD2 LEU A 679      97.754  49.683 155.401  1.00141.46           C  
ATOM   2992  N   LYS A 680      93.167  46.877 156.392  1.00195.98           N  
ATOM   2993  CA  LYS A 680      92.316  45.986 157.128  1.00195.98           C  
ATOM   2994  C   LYS A 680      92.509  44.578 156.659  1.00195.98           C  
ATOM   2995  O   LYS A 680      92.699  44.326 155.471  1.00195.98           O  
ATOM   2996  CB  LYS A 680      90.822  46.347 157.016  1.00195.98           C  
ATOM   2997  CG  LYS A 680      90.264  46.343 155.589  1.00195.98           C  
ATOM   2998  CD  LYS A 680      90.071  44.946 154.999  1.00195.98           C  
ATOM   2999  CE  LYS A 680      88.923  44.170 155.646  1.00195.98           C  
ATOM   3000  NZ  LYS A 680      87.622  44.706 155.184  1.00195.98           N1+
ATOM   3001  N   VAL A 681      92.632  43.638 157.621  1.00144.23           N  
ATOM   3002  CA  VAL A 681      92.647  42.237 157.315  1.00144.23           C  
ATOM   3003  C   VAL A 681      91.253  41.692 157.158  1.00144.23           C  
ATOM   3004  O   VAL A 681      91.004  40.879 156.270  1.00144.23           O  
ATOM   3005  CB  VAL A 681      93.464  41.412 158.268  1.00144.23           C  
ATOM   3006  CG1 VAL A 681      94.949  41.662 157.965  1.00144.23           C  
ATOM   3007  CG2 VAL A 681      93.127  41.837 159.696  1.00144.23           C  
ATOM   3008  N   GLU A 682      90.299  42.125 158.017  1.00 74.99           N  
ATOM   3009  CA  GLU A 682      88.966  41.589 157.932  1.00 74.99           C  
ATOM   3010  C   GLU A 682      88.009  42.553 158.574  1.00 74.99           C  
ATOM   3011  O   GLU A 682      88.424  43.469 159.283  1.00 74.99           O  
ATOM   3012  CB  GLU A 682      88.850  40.247 158.663  1.00 74.99           C  
ATOM   3013  CG  GLU A 682      89.658  39.158 157.961  1.00 74.99           C  
ATOM   3014  CD  GLU A 682      90.018  38.103 158.989  1.00 74.99           C  
ATOM   3015  OE1 GLU A 682      89.946  38.420 160.206  1.00 74.99           O  
ATOM   3016  OE2 GLU A 682      90.384  36.973 158.571  1.00 74.99           O1-
ATOM   3017  N   GLY A 683      86.689  42.360 158.336  1.00 33.67           N  
ATOM   3018  CA  GLY A 683      85.675  43.185 158.942  1.00 33.67           C  
ATOM   3019  C   GLY A 683      84.994  44.047 157.922  1.00 33.67           C  
ATOM   3020  O   GLY A 683      85.441  44.169 156.783  1.00 33.67           O  
ATOM   3021  N   SER A 684      83.844  44.643 158.322  1.00 85.45           N  
ATOM   3022  CA  SER A 684      83.103  45.517 157.457  1.00 85.45           C  
ATOM   3023  C   SER A 684      82.859  46.794 158.200  1.00 85.45           C  
ATOM   3024  O   SER A 684      82.376  46.784 159.333  1.00 85.45           O  
ATOM   3025  CB  SER A 684      81.728  44.962 157.048  1.00 85.45           C  
ATOM   3026  OG  SER A 684      80.882  44.858 158.185  1.00 85.45           O  
ATOM   3027  N   VAL A 685      83.191  47.943 157.572  1.00 49.74           N  
ATOM   3028  CA  VAL A 685      82.978  49.188 158.250  1.00 49.74           C  
ATOM   3029  C   VAL A 685      82.186  50.062 157.333  1.00 49.74           C  
ATOM   3030  O   VAL A 685      82.519  50.227 156.159  1.00 49.74           O  
ATOM   3031  CB  VAL A 685      84.253  49.907 158.601  1.00 49.74           C  
ATOM   3032  CG1 VAL A 685      83.901  51.221 159.319  1.00 49.74           C  
ATOM   3033  CG2 VAL A 685      85.139  48.966 159.435  1.00 49.74           C  
ATOM   3034  N   SER A 686      81.093  50.648 157.859  1.00 41.91           N  
ATOM   3035  CA  SER A 686      80.276  51.507 157.057  1.00 41.91           C  
ATOM   3036  C   SER A 686      80.207  52.831 157.744  1.00 41.91           C  
ATOM   3037  O   SER A 686      79.926  52.911 158.939  1.00 41.91           O  
ATOM   3038  CB  SER A 686      78.830  51.007 156.910  1.00 41.91           C  
ATOM   3039  OG  SER A 686      78.813  49.751 156.248  1.00 41.91           O  
ATOM   3040  N   ILE A 687      80.479  53.915 156.992  1.00101.47           N  
ATOM   3041  CA  ILE A 687      80.402  55.236 157.543  1.00101.47           C  
ATOM   3042  C   ILE A 687      79.512  56.033 156.649  1.00101.47           C  
ATOM   3043  O   ILE A 687      79.596  55.909 155.427  1.00101.47           O  
ATOM   3044  CB  ILE A 687      81.715  55.965 157.621  1.00101.47           C  
ATOM   3045  CG1 ILE A 687      82.326  56.128 156.220  1.00101.47           C  
ATOM   3046  CG2 ILE A 687      82.616  55.253 158.644  1.00101.47           C  
ATOM   3047  CD1 ILE A 687      83.498  57.107 156.181  1.00101.47           C  
ATOM   3048  N   GLU A 688      78.603  56.858 157.217  1.00117.93           N  
ATOM   3049  CA  GLU A 688      77.828  57.615 156.280  1.00117.93           C  
ATOM   3050  C   GLU A 688      78.060  59.075 156.463  1.00117.93           C  
ATOM   3051  O   GLU A 688      77.944  59.617 157.563  1.00117.93           O  
ATOM   3052  CB  GLU A 688      76.303  57.410 156.257  1.00117.93           C  
ATOM   3053  CG  GLU A 688      75.546  58.032 157.422  1.00117.93           C  
ATOM   3054  CD  GLU A 688      75.191  56.889 158.339  1.00117.93           C  
ATOM   3055  OE1 GLU A 688      75.805  55.803 158.162  1.00117.93           O  
ATOM   3056  OE2 GLU A 688      74.297  57.082 159.204  1.00117.93           O1-
ATOM   3057  N   GLY A 689      78.373  59.744 155.335  1.00 39.60           N  
ATOM   3058  CA  GLY A 689      78.558  61.164 155.304  1.00 39.60           C  
ATOM   3059  C   GLY A 689      80.010  61.528 155.202  1.00 39.60           C  
ATOM   3060  O   GLY A 689      80.904  60.692 155.335  1.00 39.60           O  
ATOM   3061  N   SER A 690      80.260  62.827 154.933  1.00 76.04           N  
ATOM   3062  CA  SER A 690      81.591  63.349 154.806  1.00 76.04           C  
ATOM   3063  C   SER A 690      82.174  63.464 156.179  1.00 76.04           C  
ATOM   3064  O   SER A 690      81.467  63.736 157.148  1.00 76.04           O  
ATOM   3065  CB  SER A 690      81.642  64.739 154.148  1.00 76.04           C  
ATOM   3066  OG  SER A 690      82.985  65.189 154.056  1.00 76.04           O  
ATOM   3067  N   VAL A 691      83.506  63.272 156.285  1.00129.36           N  
ATOM   3068  CA  VAL A 691      84.173  63.284 157.559  1.00129.36           C  
ATOM   3069  C   VAL A 691      85.044  64.486 157.712  1.00129.36           C  
ATOM   3070  O   VAL A 691      85.618  64.996 156.751  1.00129.36           O  
ATOM   3071  CB  VAL A 691      85.095  62.124 157.789  1.00129.36           C  
ATOM   3072  CG1 VAL A 691      84.295  60.864 158.123  1.00129.36           C  
ATOM   3073  CG2 VAL A 691      85.940  61.965 156.517  1.00129.36           C  
ATOM   3074  N   ALA A 692      85.138  64.963 158.972  1.00 54.86           N  
ATOM   3075  CA  ALA A 692      86.017  66.035 159.343  1.00 54.86           C  
ATOM   3076  C   ALA A 692      86.931  65.474 160.396  1.00 54.86           C  
ATOM   3077  O   ALA A 692      86.478  64.845 161.351  1.00 54.86           O  
ATOM   3078  CB  ALA A 692      85.300  67.253 159.949  1.00 54.86           C  
ATOM   3079  N   TYR A 693      88.252  65.710 160.250  1.00 93.29           N  
ATOM   3080  CA  TYR A 693      89.222  65.105 161.125  1.00 93.29           C  
ATOM   3081  C   TYR A 693      90.119  66.149 161.733  1.00 93.29           C  
ATOM   3082  O   TYR A 693      90.559  67.082 161.062  1.00 93.29           O  
ATOM   3083  CB  TYR A 693      90.074  64.076 160.345  1.00 93.29           C  
ATOM   3084  CG  TYR A 693      91.181  63.496 161.156  1.00 93.29           C  
ATOM   3085  CD1 TYR A 693      90.930  62.688 162.241  1.00 93.29           C  
ATOM   3086  CD2 TYR A 693      92.488  63.722 160.788  1.00 93.29           C  
ATOM   3087  CE1 TYR A 693      91.966  62.148 162.967  1.00 93.29           C  
ATOM   3088  CE2 TYR A 693      93.529  63.185 161.508  1.00 93.29           C  
ATOM   3089  CZ  TYR A 693      93.268  62.398 162.605  1.00 93.29           C  
ATOM   3090  OH  TYR A 693      94.330  61.844 163.348  1.00 93.29           O  
ATOM   3091  N   VAL A 694      90.376  66.025 163.057  1.00 61.80           N  
ATOM   3092  CA  VAL A 694      91.301  66.882 163.759  1.00 61.80           C  
ATOM   3093  C   VAL A 694      92.346  65.970 164.348  1.00 61.80           C  
ATOM   3094  O   VAL A 694      92.034  65.118 165.178  1.00 61.80           O  
ATOM   3095  CB  VAL A 694      90.673  67.643 164.890  1.00 61.80           C  
ATOM   3096  CG1 VAL A 694      91.763  68.459 165.607  1.00 61.80           C  
ATOM   3097  CG2 VAL A 694      89.528  68.500 164.324  1.00 61.80           C  
ATOM   3098  N   PRO A 695      93.581  66.125 163.937  1.00 90.18           N  
ATOM   3099  CA  PRO A 695      94.665  65.274 164.382  1.00 90.18           C  
ATOM   3100  C   PRO A 695      95.190  65.643 165.740  1.00 90.18           C  
ATOM   3101  O   PRO A 695      94.930  66.758 166.188  1.00 90.18           O  
ATOM   3102  CB  PRO A 695      95.739  65.379 163.298  1.00 90.18           C  
ATOM   3103  CG  PRO A 695      95.412  66.686 162.551  1.00 90.18           C  
ATOM   3104  CD  PRO A 695      93.888  66.805 162.689  1.00 90.18           C  
ATOM   3105  N   GLN A 696      95.903  64.715 166.429  1.00108.15           N  
ATOM   3106  CA  GLN A 696      96.477  65.052 167.709  1.00108.15           C  
ATOM   3107  C   GLN A 696      97.554  66.075 167.555  1.00108.15           C  
ATOM   3108  O   GLN A 696      97.579  67.057 168.296  1.00108.15           O  
ATOM   3109  CB  GLN A 696      97.121  63.909 168.502  1.00108.15           C  
ATOM   3110  CG  GLN A 696      96.171  63.222 169.473  1.00108.15           C  
ATOM   3111  CD  GLN A 696      96.977  62.160 170.189  1.00108.15           C  
ATOM   3112  NE2 GLN A 696      97.392  62.452 171.451  1.00108.15           N  
ATOM   3113  OE1 GLN A 696      97.230  61.091 169.638  1.00108.15           O  
ATOM   3114  N   GLU A 697      98.480  65.876 166.598  1.00 81.23           N  
ATOM   3115  CA  GLU A 697      99.500  66.866 166.399  1.00 81.23           C  
ATOM   3116  C   GLU A 697      98.947  67.772 165.346  1.00 81.23           C  
ATOM   3117  O   GLU A 697      98.511  67.315 164.291  1.00 81.23           O  
ATOM   3118  CB  GLU A 697     100.831  66.293 165.881  1.00 81.23           C  
ATOM   3119  CG  GLU A 697     101.552  65.397 166.892  1.00 81.23           C  
ATOM   3120  CD  GLU A 697     102.163  66.276 167.976  1.00 81.23           C  
ATOM   3121  OE1 GLU A 697     102.858  67.264 167.617  1.00 81.23           O  
ATOM   3122  OE2 GLU A 697     101.944  65.970 169.178  1.00 81.23           O1-
ATOM   3123  N   ALA A 698      98.942  69.092 165.618  1.00 38.14           N  
ATOM   3124  CA  ALA A 698      98.327  70.049 164.740  1.00 38.14           C  
ATOM   3125  C   ALA A 698      99.141  70.250 163.498  1.00 38.14           C  
ATOM   3126  O   ALA A 698     100.368  70.148 163.517  1.00 38.14           O  
ATOM   3127  CB  ALA A 698      98.122  71.428 165.387  1.00 38.14           C  
ATOM   3128  N   TRP A 699      98.446  70.537 162.371  1.00 76.23           N  
ATOM   3129  CA  TRP A 699      99.098  70.766 161.110  1.00 76.23           C  
ATOM   3130  C   TRP A 699      98.560  72.039 160.514  1.00 76.23           C  
ATOM   3131  O   TRP A 699      97.370  72.135 160.216  1.00 76.23           O  
ATOM   3132  CB  TRP A 699      98.826  69.626 160.113  1.00 76.23           C  
ATOM   3133  CG  TRP A 699      99.407  69.815 158.735  1.00 76.23           C  
ATOM   3134  CD1 TRP A 699     100.684  69.638 158.292  1.00 76.23           C  
ATOM   3135  CD2 TRP A 699      98.629  70.204 157.592  1.00 76.23           C  
ATOM   3136  CE2 TRP A 699      99.494  70.243 156.500  1.00 76.23           C  
ATOM   3137  CE3 TRP A 699      97.302  70.500 157.464  1.00 76.23           C  
ATOM   3138  NE1 TRP A 699     100.753  69.895 156.943  1.00 76.23           N  
ATOM   3139  CZ2 TRP A 699      99.042  70.580 155.256  1.00 76.23           C  
ATOM   3140  CZ3 TRP A 699      96.850  70.845 156.209  1.00 76.23           C  
ATOM   3141  CH2 TRP A 699      97.705  70.883 155.127  1.00 76.23           C  
ATOM   3142  N   VAL A 700      99.438  73.047 160.298  1.00101.73           N  
ATOM   3143  CA  VAL A 700      99.025  74.322 159.766  1.00101.73           C  
ATOM   3144  C   VAL A 700      99.937  74.705 158.633  1.00101.73           C  
ATOM   3145  O   VAL A 700     101.153  74.540 158.716  1.00101.73           O  
ATOM   3146  CB  VAL A 700      99.092  75.427 160.780  1.00101.73           C  
ATOM   3147  CG1 VAL A 700     100.557  75.608 161.212  1.00101.73           C  
ATOM   3148  CG2 VAL A 700      98.467  76.690 160.170  1.00101.73           C  
ATOM   3149  N   GLN A 701      99.348  75.264 157.550  1.00 60.64           N  
ATOM   3150  CA  GLN A 701     100.052  75.629 156.347  1.00 60.64           C  
ATOM   3151  C   GLN A 701     100.682  76.986 156.494  1.00 60.64           C  
ATOM   3152  O   GLN A 701     100.547  77.651 157.518  1.00 60.64           O  
ATOM   3153  CB  GLN A 701      99.134  75.697 155.115  1.00 60.64           C  
ATOM   3154  CG  GLN A 701      98.471  74.359 154.785  1.00 60.64           C  
ATOM   3155  CD  GLN A 701      97.594  74.546 153.556  1.00 60.64           C  
ATOM   3156  NE2 GLN A 701      96.352  73.995 153.605  1.00 60.64           N  
ATOM   3157  OE1 GLN A 701      98.001  75.166 152.574  1.00 60.64           O  
ATOM   3158  N   ASN A 702     101.436  77.386 155.445  1.00 56.02           N  
ATOM   3159  CA  ASN A 702     102.148  78.632 155.331  1.00 56.02           C  
ATOM   3160  C   ASN A 702     101.188  79.785 155.214  1.00 56.02           C  
ATOM   3161  O   ASN A 702     101.485  80.886 155.673  1.00 56.02           O  
ATOM   3162  CB  ASN A 702     103.053  78.680 154.086  1.00 56.02           C  
ATOM   3163  CG  ASN A 702     103.987  79.875 154.219  1.00 56.02           C  
ATOM   3164  ND2 ASN A 702     104.828  80.107 153.176  1.00 56.02           N  
ATOM   3165  OD1 ASN A 702     103.969  80.586 155.222  1.00 56.02           O  
ATOM   3166  N   THR A 703     100.012  79.559 154.589  1.00115.57           N  
ATOM   3167  CA  THR A 703      99.059  80.605 154.307  1.00115.57           C  
ATOM   3168  C   THR A 703      98.570  81.248 155.572  1.00115.57           C  
ATOM   3169  O   THR A 703      98.858  80.797 156.678  1.00115.57           O  
ATOM   3170  CB  THR A 703      97.853  80.124 153.556  1.00115.57           C  
ATOM   3171  CG2 THR A 703      98.313  79.481 152.238  1.00115.57           C  
ATOM   3172  OG1 THR A 703      97.136  79.179 154.338  1.00115.57           O  
ATOM   3173  N   SER A 704      97.795  82.346 155.405  1.00 42.30           N  
ATOM   3174  CA  SER A 704      97.309  83.186 156.468  1.00 42.30           C  
ATOM   3175  C   SER A 704      96.299  82.465 157.314  1.00 42.30           C  
ATOM   3176  O   SER A 704      95.760  81.427 156.935  1.00 42.30           O  
ATOM   3177  CB  SER A 704      96.668  84.488 155.952  1.00 42.30           C  
ATOM   3178  OG  SER A 704      96.208  85.277 157.040  1.00 42.30           O  
ATOM   3179  N   VAL A 705      96.025  83.040 158.508  1.00 43.89           N  
ATOM   3180  CA  VAL A 705      95.172  82.468 159.516  1.00 43.89           C  
ATOM   3181  C   VAL A 705      93.770  82.294 159.010  1.00 43.89           C  
ATOM   3182  O   VAL A 705      93.128  81.283 159.294  1.00 43.89           O  
ATOM   3183  CB  VAL A 705      95.096  83.321 160.747  1.00 43.89           C  
ATOM   3184  CG1 VAL A 705      94.108  82.671 161.730  1.00 43.89           C  
ATOM   3185  CG2 VAL A 705      96.516  83.501 161.308  1.00 43.89           C  
ATOM   3186  N   VAL A 706      93.240  83.296 158.282  1.00 37.35           N  
ATOM   3187  CA  VAL A 706      91.910  83.202 157.741  1.00 37.35           C  
ATOM   3188  C   VAL A 706      91.887  82.084 156.748  1.00 37.35           C  
ATOM   3189  O   VAL A 706      90.964  81.271 156.723  1.00 37.35           O  
ATOM   3190  CB  VAL A 706      91.503  84.428 156.977  1.00 37.35           C  
ATOM   3191  CG1 VAL A 706      90.087  84.208 156.421  1.00 37.35           C  
ATOM   3192  CG2 VAL A 706      91.647  85.659 157.881  1.00 37.35           C  
ATOM   3193  N   GLU A 707      92.935  82.024 155.905  1.00 72.08           N  
ATOM   3194  CA  GLU A 707      93.026  81.071 154.839  1.00 72.08           C  
ATOM   3195  C   GLU A 707      93.064  79.691 155.410  1.00 72.08           C  
ATOM   3196  O   GLU A 707      92.534  78.756 154.814  1.00 72.08           O  
ATOM   3197  CB  GLU A 707      94.292  81.260 153.985  1.00 72.08           C  
ATOM   3198  CG  GLU A 707      94.288  82.565 153.187  1.00 72.08           C  
ATOM   3199  CD  GLU A 707      93.239  82.437 152.092  1.00 72.08           C  
ATOM   3200  OE1 GLU A 707      92.705  81.309 151.915  1.00 72.08           O  
ATOM   3201  OE2 GLU A 707      92.958  83.464 151.418  1.00 72.08           O1-
ATOM   3202  N   ASN A 708      93.726  79.514 156.566  1.00 50.73           N  
ATOM   3203  CA  ASN A 708      93.804  78.211 157.166  1.00 50.73           C  
ATOM   3204  C   ASN A 708      92.436  77.760 157.596  1.00 50.73           C  
ATOM   3205  O   ASN A 708      92.060  76.607 157.383  1.00 50.73           O  
ATOM   3206  CB  ASN A 708      94.732  78.183 158.389  1.00 50.73           C  
ATOM   3207  CG  ASN A 708      96.142  78.417 157.867  1.00 50.73           C  
ATOM   3208  ND2 ASN A 708      97.082  78.778 158.778  1.00 50.73           N  
ATOM   3209  OD1 ASN A 708      96.406  78.281 156.674  1.00 50.73           O  
ATOM   3210  N   VAL A 709      91.655  78.659 158.229  1.00 40.61           N  
ATOM   3211  CA  VAL A 709      90.342  78.319 158.710  1.00 40.61           C  
ATOM   3212  C   VAL A 709      89.414  78.031 157.561  1.00 40.61           C  
ATOM   3213  O   VAL A 709      88.629  77.083 157.622  1.00 40.61           O  
ATOM   3214  CB  VAL A 709      89.729  79.424 159.518  1.00 40.61           C  
ATOM   3215  CG1 VAL A 709      88.307  79.006 159.930  1.00 40.61           C  
ATOM   3216  CG2 VAL A 709      90.659  79.729 160.704  1.00 40.61           C  
ATOM   3217  N   CYS A 710      89.458  78.866 156.500  1.00 41.54           N  
ATOM   3218  CA  CYS A 710      88.595  78.728 155.349  1.00 41.54           C  
ATOM   3219  C   CYS A 710      88.901  77.449 154.623  1.00 41.54           C  
ATOM   3220  O   CYS A 710      87.998  76.676 154.307  1.00 41.54           O  
ATOM   3221  CB  CYS A 710      88.753  79.882 154.346  1.00 41.54           C  
ATOM   3222  SG  CYS A 710      88.223  81.474 155.043  1.00 41.54           S  
ATOM   3223  N   PHE A 711      90.200  77.174 154.397  1.00 97.27           N  
ATOM   3224  CA  PHE A 711      90.647  75.963 153.767  1.00 97.27           C  
ATOM   3225  C   PHE A 711      90.027  75.751 152.405  1.00 97.27           C  
ATOM   3226  O   PHE A 711      89.473  74.690 152.120  1.00 97.27           O  
ATOM   3227  CB  PHE A 711      90.355  74.751 154.674  1.00 97.27           C  
ATOM   3228  CG  PHE A 711      91.203  73.596 154.274  1.00 97.27           C  
ATOM   3229  CD1 PHE A 711      92.532  73.571 154.629  1.00 97.27           C  
ATOM   3230  CD2 PHE A 711      90.678  72.535 153.577  1.00 97.27           C  
ATOM   3231  CE1 PHE A 711      93.335  72.512 154.278  1.00 97.27           C  
ATOM   3232  CE2 PHE A 711      91.475  71.473 153.223  1.00 97.27           C  
ATOM   3233  CZ  PHE A 711      92.804  71.460 153.571  1.00 97.27           C  
ATOM   3234  N   ARG A 712      90.152  76.760 151.511  1.00137.51           N  
ATOM   3235  CA  ARG A 712      89.677  76.705 150.149  1.00137.51           C  
ATOM   3236  C   ARG A 712      88.184  76.579 150.094  1.00137.51           C  
ATOM   3237  O   ARG A 712      87.647  75.725 149.390  1.00137.51           O  
ATOM   3238  CB  ARG A 712      90.313  75.551 149.346  1.00137.51           C  
ATOM   3239  CG  ARG A 712      89.986  75.567 147.850  1.00137.51           C  
ATOM   3240  CD  ARG A 712      89.039  74.450 147.403  1.00137.51           C  
ATOM   3241  NE  ARG A 712      88.822  74.609 145.936  1.00137.51           N  
ATOM   3242  CZ  ARG A 712      88.181  73.629 145.234  1.00137.51           C  
ATOM   3243  NH1 ARG A 712      87.740  72.508 145.874  1.00137.51           N1+
ATOM   3244  NH2 ARG A 712      87.985  73.773 143.891  1.00137.51           N  
ATOM   3245  N   GLN A 713      87.468  77.451 150.835  1.00 75.36           N  
ATOM   3246  CA  GLN A 713      86.032  77.424 150.827  1.00 75.36           C  
ATOM   3247  C   GLN A 713      85.520  78.831 150.709  1.00 75.36           C  
ATOM   3248  O   GLN A 713      86.277  79.792 150.839  1.00 75.36           O  
ATOM   3249  CB  GLN A 713      85.428  76.835 152.114  1.00 75.36           C  
ATOM   3250  CG  GLN A 713      85.782  75.364 152.335  1.00 75.36           C  
ATOM   3251  CD  GLN A 713      85.089  74.549 151.254  1.00 75.36           C  
ATOM   3252  NE2 GLN A 713      85.277  73.202 151.296  1.00 75.36           N  
ATOM   3253  OE1 GLN A 713      84.400  75.094 150.395  1.00 75.36           O  
ATOM   3254  N   GLU A 714      84.201  78.969 150.438  1.00 65.93           N  
ATOM   3255  CA  GLU A 714      83.533  80.236 150.284  1.00 65.93           C  
ATOM   3256  C   GLU A 714      83.315  80.825 151.645  1.00 65.93           C  
ATOM   3257  O   GLU A 714      83.241  80.104 152.637  1.00 65.93           O  
ATOM   3258  CB  GLU A 714      82.157  80.128 149.599  1.00 65.93           C  
ATOM   3259  CG  GLU A 714      82.230  79.715 148.126  1.00 65.93           C  
ATOM   3260  CD  GLU A 714      82.490  78.216 148.053  1.00 65.93           C  
ATOM   3261  OE1 GLU A 714      82.438  77.549 149.120  1.00 65.93           O  
ATOM   3262  OE2 GLU A 714      82.743  77.718 146.923  1.00 65.93           O1-
ATOM   3263  N   LEU A 715      83.193  82.168 151.724  1.00111.23           N  
ATOM   3264  CA  LEU A 715      83.113  82.797 153.012  1.00111.23           C  
ATOM   3265  C   LEU A 715      81.697  83.189 153.318  1.00111.23           C  
ATOM   3266  O   LEU A 715      81.028  83.847 152.522  1.00111.23           O  
ATOM   3267  CB  LEU A 715      84.007  84.054 153.096  1.00111.23           C  
ATOM   3268  CG  LEU A 715      84.203  84.651 154.507  1.00111.23           C  
ATOM   3269  CD1 LEU A 715      82.901  85.209 155.094  1.00111.23           C  
ATOM   3270  CD2 LEU A 715      84.907  83.651 155.439  1.00111.23           C  
ATOM   3271  N   ASP A 716      81.211  82.754 154.501  1.00 42.22           N  
ATOM   3272  CA  ASP A 716      79.922  83.123 155.020  1.00 42.22           C  
ATOM   3273  C   ASP A 716      80.229  83.917 156.256  1.00 42.22           C  
ATOM   3274  O   ASP A 716      80.776  83.387 157.222  1.00 42.22           O  
ATOM   3275  CB  ASP A 716      79.063  81.921 155.447  1.00 42.22           C  
ATOM   3276  CG  ASP A 716      78.668  81.157 154.192  1.00 42.22           C  
ATOM   3277  OD1 ASP A 716      78.927  81.681 153.075  1.00 42.22           O  
ATOM   3278  OD2 ASP A 716      78.100  80.042 154.334  1.00 42.22           O1-
ATOM   3279  N   LEU A 717      79.884  85.218 156.248  1.00 51.34           N  
ATOM   3280  CA  LEU A 717      80.277  86.111 157.301  1.00 51.34           C  
ATOM   3281  C   LEU A 717      79.687  85.750 158.632  1.00 51.34           C  
ATOM   3282  O   LEU A 717      80.409  85.726 159.628  1.00 51.34           O  
ATOM   3283  CB  LEU A 717      79.907  87.576 157.000  1.00 51.34           C  
ATOM   3284  CG  LEU A 717      80.625  88.150 155.763  1.00 51.34           C  
ATOM   3285  CD1 LEU A 717      80.221  89.610 155.509  1.00 51.34           C  
ATOM   3286  CD2 LEU A 717      82.147  87.964 155.869  1.00 51.34           C  
ATOM   3287  N   PRO A 718      78.422  85.484 158.748  1.00128.21           N  
ATOM   3288  CA  PRO A 718      77.943  85.193 160.069  1.00128.21           C  
ATOM   3289  C   PRO A 718      78.454  83.904 160.613  1.00128.21           C  
ATOM   3290  O   PRO A 718      78.736  83.820 161.807  1.00128.21           O  
ATOM   3291  CB  PRO A 718      76.421  85.282 159.986  1.00128.21           C  
ATOM   3292  CG  PRO A 718      76.185  86.295 158.851  1.00128.21           C  
ATOM   3293  CD  PRO A 718      77.411  86.143 157.936  1.00128.21           C  
ATOM   3294  N   TRP A 719      78.563  82.888 159.747  1.00131.86           N  
ATOM   3295  CA  TRP A 719      78.932  81.578 160.174  1.00131.86           C  
ATOM   3296  C   TRP A 719      80.391  81.561 160.536  1.00131.86           C  
ATOM   3297  O   TRP A 719      80.784  80.920 161.512  1.00131.86           O  
ATOM   3298  CB  TRP A 719      78.581  80.547 159.093  1.00131.86           C  
ATOM   3299  CG  TRP A 719      78.438  79.149 159.622  1.00131.86           C  
ATOM   3300  CD1 TRP A 719      77.362  78.547 160.206  1.00131.86           C  
ATOM   3301  CD2 TRP A 719      79.480  78.178 159.577  1.00131.86           C  
ATOM   3302  CE2 TRP A 719      78.977  77.008 160.151  1.00131.86           C  
ATOM   3303  CE3 TRP A 719      80.746  78.260 159.095  1.00131.86           C  
ATOM   3304  NE1 TRP A 719      77.675  77.251 160.534  1.00131.86           N  
ATOM   3305  CZ2 TRP A 719      79.748  75.889 160.252  1.00131.86           C  
ATOM   3306  CZ3 TRP A 719      81.513  77.134 159.202  1.00131.86           C  
ATOM   3307  CH2 TRP A 719      81.034  75.970 159.766  1.00131.86           C  
ATOM   3308  N   LEU A 720      81.246  82.259 159.755  1.00146.00           N  
ATOM   3309  CA  LEU A 720      82.637  82.224 160.103  1.00146.00           C  
ATOM   3310  C   LEU A 720      82.840  82.934 161.404  1.00146.00           C  
ATOM   3311  O   LEU A 720      83.637  82.501 162.235  1.00146.00           O  
ATOM   3312  CB  LEU A 720      83.649  82.708 159.028  1.00146.00           C  
ATOM   3313  CG  LEU A 720      83.977  84.210 158.878  1.00146.00           C  
ATOM   3314  CD1 LEU A 720      82.760  85.014 158.432  1.00146.00           C  
ATOM   3315  CD2 LEU A 720      84.700  84.798 160.103  1.00146.00           C  
ATOM   3316  N   GLN A 721      82.114  84.046 161.622  1.00 99.48           N  
ATOM   3317  CA  GLN A 721      82.256  84.780 162.847  1.00 99.48           C  
ATOM   3318  C   GLN A 721      81.817  83.892 163.970  1.00 99.48           C  
ATOM   3319  O   GLN A 721      82.430  83.881 165.037  1.00 99.48           O  
ATOM   3320  CB  GLN A 721      81.383  86.046 162.893  1.00 99.48           C  
ATOM   3321  CG  GLN A 721      81.525  86.838 164.195  1.00 99.48           C  
ATOM   3322  CD  GLN A 721      82.904  87.482 164.208  1.00 99.48           C  
ATOM   3323  NE2 GLN A 721      83.209  88.239 165.296  1.00 99.48           N  
ATOM   3324  OE1 GLN A 721      83.689  87.318 163.276  1.00 99.48           O  
ATOM   3325  N   GLU A 722      80.735  83.119 163.754  1.00 68.56           N  
ATOM   3326  CA  GLU A 722      80.218  82.273 164.788  1.00 68.56           C  
ATOM   3327  C   GLU A 722      81.235  81.229 165.151  1.00 68.56           C  
ATOM   3328  O   GLU A 722      81.488  80.998 166.332  1.00 68.56           O  
ATOM   3329  CB  GLU A 722      78.936  81.533 164.369  1.00 68.56           C  
ATOM   3330  CG  GLU A 722      78.357  80.656 165.483  1.00 68.56           C  
ATOM   3331  CD  GLU A 722      77.098  79.981 164.954  1.00 68.56           C  
ATOM   3332  OE1 GLU A 722      76.723  80.259 163.784  1.00 68.56           O  
ATOM   3333  OE2 GLU A 722      76.499  79.177 165.715  1.00 68.56           O1-
ATOM   3334  N   VAL A 723      81.847  80.570 164.146  1.00110.45           N  
ATOM   3335  CA  VAL A 723      82.809  79.532 164.410  1.00110.45           C  
ATOM   3336  C   VAL A 723      84.033  80.103 165.059  1.00110.45           C  
ATOM   3337  O   VAL A 723      84.599  79.496 165.965  1.00110.45           O  
ATOM   3338  CB  VAL A 723      83.255  78.777 163.189  1.00110.45           C  
ATOM   3339  CG1 VAL A 723      82.065  77.988 162.628  1.00110.45           C  
ATOM   3340  CG2 VAL A 723      83.866  79.765 162.188  1.00110.45           C  
ATOM   3341  N   LEU A 724      84.493  81.278 164.594  1.00145.16           N  
ATOM   3342  CA  LEU A 724      85.672  81.892 165.138  1.00145.16           C  
ATOM   3343  C   LEU A 724      85.428  82.276 166.571  1.00145.16           C  
ATOM   3344  O   LEU A 724      86.303  82.108 167.419  1.00145.16           O  
ATOM   3345  CB  LEU A 724      86.083  83.170 164.384  1.00145.16           C  
ATOM   3346  CG  LEU A 724      86.469  82.920 162.915  1.00145.16           C  
ATOM   3347  CD1 LEU A 724      86.902  84.221 162.220  1.00145.16           C  
ATOM   3348  CD2 LEU A 724      87.518  81.802 162.794  1.00145.16           C  
ATOM   3349  N   GLU A 725      84.235  82.832 166.869  1.00 76.14           N  
ATOM   3350  CA  GLU A 725      83.889  83.284 168.193  1.00 76.14           C  
ATOM   3351  C   GLU A 725      83.714  82.120 169.128  1.00 76.14           C  
ATOM   3352  O   GLU A 725      84.122  82.180 170.286  1.00 76.14           O  
ATOM   3353  CB  GLU A 725      82.584  84.104 168.215  1.00 76.14           C  
ATOM   3354  CG  GLU A 725      82.349  84.876 169.520  1.00 76.14           C  
ATOM   3355  CD  GLU A 725      81.812  83.919 170.577  1.00 76.14           C  
ATOM   3356  OE1 GLU A 725      80.670  83.420 170.396  1.00 76.14           O  
ATOM   3357  OE2 GLU A 725      82.534  83.681 171.581  1.00 76.14           O1-
ATOM   3358  N   ALA A 726      83.105  81.024 168.639  1.00 53.90           N  
ATOM   3359  CA  ALA A 726      82.786  79.864 169.431  1.00 53.90           C  
ATOM   3360  C   ALA A 726      84.035  79.220 169.970  1.00 53.90           C  
ATOM   3361  O   ALA A 726      84.015  78.616 171.042  1.00 53.90           O  
ATOM   3362  CB  ALA A 726      82.020  78.792 168.636  1.00 53.90           C  
ATOM   3363  N   CYS A 727      85.127  79.275 169.188  1.00 90.00           N  
ATOM   3364  CA  CYS A 727      86.430  78.708 169.439  1.00 90.00           C  
ATOM   3365  C   CYS A 727      87.219  79.453 170.493  1.00 90.00           C  
ATOM   3366  O   CYS A 727      88.294  78.994 170.879  1.00 90.00           O  
ATOM   3367  CB  CYS A 727      87.285  78.630 168.163  1.00 90.00           C  
ATOM   3368  SG  CYS A 727      86.558  77.516 166.923  1.00 90.00           S  
ATOM   3369  N   ALA A 728      86.755  80.640 170.942  1.00 79.93           N  
ATOM   3370  CA  ALA A 728      87.447  81.446 171.926  1.00 79.93           C  
ATOM   3371  C   ALA A 728      88.748  81.998 171.398  1.00 79.93           C  
ATOM   3372  O   ALA A 728      89.764  81.984 172.093  1.00 79.93           O  
ATOM   3373  CB  ALA A 728      87.774  80.669 173.209  1.00 79.93           C  
ATOM   3374  N   LEU A 729      88.748  82.407 170.112  1.00152.00           N  
ATOM   3375  CA  LEU A 729      89.810  83.042 169.363  1.00152.00           C  
ATOM   3376  C   LEU A 729      89.989  84.531 169.534  1.00152.00           C  
ATOM   3377  O   LEU A 729      91.076  85.035 169.260  1.00152.00           O  
ATOM   3378  CB  LEU A 729      89.749  82.774 167.849  1.00152.00           C  
ATOM   3379  CG  LEU A 729      90.386  81.435 167.434  1.00152.00           C  
ATOM   3380  CD1 LEU A 729      89.750  80.250 168.166  1.00152.00           C  
ATOM   3381  CD2 LEU A 729      90.381  81.267 165.906  1.00152.00           C  
ATOM   3382  N   GLY A 730      88.948  85.291 169.927  1.00 39.98           N  
ATOM   3383  CA  GLY A 730      89.000  86.736 169.855  1.00 39.98           C  
ATOM   3384  C   GLY A 730      90.143  87.344 170.623  1.00 39.98           C  
ATOM   3385  O   GLY A 730      90.785  88.276 170.139  1.00 39.98           O  
ATOM   3386  N   SER A 731      90.437  86.870 171.845  1.00 70.31           N  
ATOM   3387  CA  SER A 731      91.496  87.482 172.595  1.00 70.31           C  
ATOM   3388  C   SER A 731      92.797  87.271 171.871  1.00 70.31           C  
ATOM   3389  O   SER A 731      93.679  88.125 171.905  1.00 70.31           O  
ATOM   3390  CB  SER A 731      91.643  86.879 174.003  1.00 70.31           C  
ATOM   3391  OG  SER A 731      92.701  87.515 174.701  1.00 70.31           O  
ATOM   3392  N   ASP A 732      92.952  86.094 171.238  1.00 65.30           N  
ATOM   3393  CA  ASP A 732      94.125  85.718 170.495  1.00 65.30           C  
ATOM   3394  C   ASP A 732      94.225  86.492 169.212  1.00 65.30           C  
ATOM   3395  O   ASP A 732      95.328  86.764 168.745  1.00 65.30           O  
ATOM   3396  CB  ASP A 732      94.129  84.217 170.154  1.00 65.30           C  
ATOM   3397  CG  ASP A 732      94.290  83.464 171.467  1.00 65.30           C  
ATOM   3398  OD1 ASP A 732      95.156  83.879 172.283  1.00 65.30           O  
ATOM   3399  OD2 ASP A 732      93.537  82.476 171.683  1.00 65.30           O1-
ATOM   3400  N   VAL A 733      93.083  86.800 168.561  1.00 91.10           N  
ATOM   3401  CA  VAL A 733      93.118  87.552 167.333  1.00 91.10           C  
ATOM   3402  C   VAL A 733      93.524  88.965 167.616  1.00 91.10           C  
ATOM   3403  O   VAL A 733      94.261  89.570 166.839  1.00 91.10           O  
ATOM   3404  CB  VAL A 733      91.810  87.586 166.595  1.00 91.10           C  
ATOM   3405  CG1 VAL A 733      90.793  88.405 167.403  1.00 91.10           C  
ATOM   3406  CG2 VAL A 733      92.068  88.147 165.187  1.00 91.10           C  
ATOM   3407  N   ALA A 734      93.039  89.530 168.739  1.00 29.01           N  
ATOM   3408  CA  ALA A 734      93.289  90.905 169.078  1.00 29.01           C  
ATOM   3409  C   ALA A 734      94.754  91.145 169.296  1.00 29.01           C  
ATOM   3410  O   ALA A 734      95.289  92.161 168.856  1.00 29.01           O  
ATOM   3411  CB  ALA A 734      92.561  91.341 170.362  1.00 29.01           C  
ATOM   3412  N   SER A 735      95.443  90.214 169.983  1.00 77.67           N  
ATOM   3413  CA  SER A 735      96.824  90.379 170.345  1.00 77.67           C  
ATOM   3414  C   SER A 735      97.733  90.404 169.149  1.00 77.67           C  
ATOM   3415  O   SER A 735      98.741  91.109 169.172  1.00 77.67           O  
ATOM   3416  CB  SER A 735      97.333  89.265 171.271  1.00 77.67           C  
ATOM   3417  OG  SER A 735      98.698  89.492 171.588  1.00 77.67           O  
ATOM   3418  N   PHE A 736      97.418  89.640 168.078  1.00 71.25           N  
ATOM   3419  CA  PHE A 736      98.290  89.559 166.928  1.00 71.25           C  
ATOM   3420  C   PHE A 736      98.390  90.882 166.224  1.00 71.25           C  
ATOM   3421  O   PHE A 736      97.423  91.631 166.100  1.00 71.25           O  
ATOM   3422  CB  PHE A 736      97.892  88.509 165.875  1.00 71.25           C  
ATOM   3423  CG  PHE A 736      98.341  87.172 166.352  1.00 71.25           C  
ATOM   3424  CD1 PHE A 736      97.566  86.425 167.204  1.00 71.25           C  
ATOM   3425  CD2 PHE A 736      99.550  86.663 165.937  1.00 71.25           C  
ATOM   3426  CE1 PHE A 736      97.987  85.191 167.640  1.00 71.25           C  
ATOM   3427  CE2 PHE A 736      99.978  85.430 166.367  1.00 71.25           C  
ATOM   3428  CZ  PHE A 736      99.196  84.691 167.222  1.00 71.25           C  
ATOM   3429  N   PRO A 737      99.592  91.167 165.776  1.00 95.43           N  
ATOM   3430  CA  PRO A 737      99.909  92.418 165.136  1.00 95.43           C  
ATOM   3431  C   PRO A 737      98.983  92.792 164.016  1.00 95.43           C  
ATOM   3432  O   PRO A 737      98.362  93.852 164.078  1.00 95.43           O  
ATOM   3433  CB  PRO A 737     101.345  92.265 164.640  1.00 95.43           C  
ATOM   3434  CG  PRO A 737     101.458  90.755 164.360  1.00 95.43           C  
ATOM   3435  CD  PRO A 737     100.525  90.115 165.403  1.00 95.43           C  
ATOM   3436  N   ALA A 738      98.947  91.952 162.964  1.00 70.42           N  
ATOM   3437  CA  ALA A 738      98.131  92.049 161.785  1.00 70.42           C  
ATOM   3438  C   ALA A 738      96.709  91.699 162.086  1.00 70.42           C  
ATOM   3439  O   ALA A 738      95.797  92.152 161.395  1.00 70.42           O  
ATOM   3440  CB  ALA A 738      98.619  91.121 160.662  1.00 70.42           C  
ATOM   3441  N   GLY A 739      96.485  90.816 163.081  1.00 33.78           N  
ATOM   3442  CA  GLY A 739      95.149  90.403 163.395  1.00 33.78           C  
ATOM   3443  C   GLY A 739      94.828  89.156 162.631  1.00 33.78           C  
ATOM   3444  O   GLY A 739      95.609  88.205 162.607  1.00 33.78           O  
ATOM   3445  N   VAL A 740      93.637  89.136 162.004  1.00 98.96           N  
ATOM   3446  CA  VAL A 740      93.098  87.999 161.317  1.00 98.96           C  
ATOM   3447  C   VAL A 740      93.983  87.611 160.172  1.00 98.96           C  
ATOM   3448  O   VAL A 740      94.119  86.425 159.872  1.00 98.96           O  
ATOM   3449  CB  VAL A 740      91.717  88.262 160.789  1.00 98.96           C  
ATOM   3450  CG1 VAL A 740      91.812  89.237 159.602  1.00 98.96           C  
ATOM   3451  CG2 VAL A 740      91.046  86.919 160.473  1.00 98.96           C  
ATOM   3452  N   HIS A 741      94.584  88.599 159.475  1.00 84.84           N  
ATOM   3453  CA  HIS A 741      95.433  88.256 158.371  1.00 84.84           C  
ATOM   3454  C   HIS A 741      96.861  88.397 158.797  1.00 84.84           C  
ATOM   3455  O   HIS A 741      97.410  89.497 158.811  1.00 84.84           O  
ATOM   3456  CB  HIS A 741      95.225  89.157 157.139  1.00 84.84           C  
ATOM   3457  CG  HIS A 741      93.865  89.003 156.522  1.00 84.84           C  
ATOM   3458  CD2 HIS A 741      93.452  88.200 155.503  1.00 84.84           C  
ATOM   3459  ND1 HIS A 741      92.746  89.696 156.929  1.00 84.84           N  
ATOM   3460  CE1 HIS A 741      91.720  89.281 156.142  1.00 84.84           C  
ATOM   3461  NE2 HIS A 741      92.100  88.372 155.263  1.00 84.84           N  
ATOM   3462  N   THR A 742      97.495  87.268 159.175  1.00129.19           N  
ATOM   3463  CA  THR A 742      98.882  87.263 159.538  1.00129.19           C  
ATOM   3464  C   THR A 742      99.482  86.017 158.957  1.00129.19           C  
ATOM   3465  O   THR A 742      98.900  84.940 159.087  1.00129.19           O  
ATOM   3466  CB  THR A 742      99.095  87.151 161.017  1.00129.19           C  
ATOM   3467  CG2 THR A 742     100.594  87.286 161.302  1.00129.19           C  
ATOM   3468  OG1 THR A 742      98.400  88.181 161.696  1.00129.19           O  
ATOM   3469  N   PRO A 743     100.612  86.116 158.301  1.00110.59           N  
ATOM   3470  CA  PRO A 743     101.239  84.912 157.842  1.00110.59           C  
ATOM   3471  C   PRO A 743     101.674  84.102 159.017  1.00110.59           C  
ATOM   3472  O   PRO A 743     102.550  84.521 159.772  1.00110.59           O  
ATOM   3473  CB  PRO A 743     102.316  85.315 156.839  1.00110.59           C  
ATOM   3474  CG  PRO A 743     102.173  86.846 156.740  1.00110.59           C  
ATOM   3475  CD  PRO A 743     100.780  87.153 157.310  1.00110.59           C  
ATOM   3476  N   VAL A 744     101.086  82.905 159.121  1.00125.91           N  
ATOM   3477  CA  VAL A 744     101.196  82.003 160.230  1.00125.91           C  
ATOM   3478  C   VAL A 744     102.561  81.401 160.404  1.00125.91           C  
ATOM   3479  O   VAL A 744     103.010  81.237 161.540  1.00125.91           O  
ATOM   3480  CB  VAL A 744     100.224  80.865 160.102  1.00125.91           C  
ATOM   3481  CG1 VAL A 744      98.796  81.433 160.142  1.00125.91           C  
ATOM   3482  CG2 VAL A 744     100.545  80.093 158.811  1.00125.91           C  
ATOM   3483  N   GLY A 745     103.260  81.037 159.309  1.00 38.06           N  
ATOM   3484  CA  GLY A 745     104.539  80.390 159.468  1.00 38.06           C  
ATOM   3485  C   GLY A 745     104.475  79.025 158.843  1.00 38.06           C  
ATOM   3486  O   GLY A 745     103.405  78.535 158.487  1.00 38.06           O  
ATOM   3487  N   GLU A 746     105.649  78.374 158.674  1.00153.29           N  
ATOM   3488  CA  GLU A 746     105.699  77.120 157.972  1.00153.29           C  
ATOM   3489  C   GLU A 746     104.931  76.037 158.681  1.00153.29           C  
ATOM   3490  O   GLU A 746     104.084  75.379 158.079  1.00153.29           O  
ATOM   3491  CB  GLU A 746     107.131  76.589 157.787  1.00153.29           C  
ATOM   3492  CG  GLU A 746     107.965  77.405 156.802  1.00153.29           C  
ATOM   3493  CD  GLU A 746     107.526  77.048 155.389  1.00153.29           C  
ATOM   3494  OE1 GLU A 746     106.926  75.956 155.205  1.00153.29           O  
ATOM   3495  OE2 GLU A 746     107.794  77.868 154.471  1.00153.29           O1-
ATOM   3496  N   GLN A 747     105.332  75.764 159.939  1.00208.90           N  
ATOM   3497  CA  GLN A 747     104.844  74.824 160.919  1.00208.90           C  
ATOM   3498  C   GLN A 747     103.827  75.368 161.879  1.00208.90           C  
ATOM   3499  O   GLN A 747     103.292  74.600 162.676  1.00208.90           O  
ATOM   3500  CB  GLN A 747     105.992  74.232 161.758  1.00208.90           C  
ATOM   3501  CG  GLN A 747     105.573  73.081 162.674  1.00208.90           C  
ATOM   3502  CD  GLN A 747     105.285  71.869 161.799  1.00208.90           C  
ATOM   3503  NE2 GLN A 747     105.405  72.049 160.456  1.00208.90           N  
ATOM   3504  OE1 GLN A 747     104.962  70.790 162.293  1.00208.90           O  
ATOM   3505  N   GLY A 748     103.614  76.697 161.947  1.00 50.24           N  
ATOM   3506  CA  GLY A 748     102.810  77.225 163.017  1.00 50.24           C  
ATOM   3507  C   GLY A 748     103.767  77.633 164.104  1.00 50.24           C  
ATOM   3508  O   GLY A 748     103.469  77.542 165.294  1.00 50.24           O  
ATOM   3509  N   MET A 749     104.961  78.109 163.695  1.00124.04           N  
ATOM   3510  CA  MET A 749     106.027  78.494 164.584  1.00124.04           C  
ATOM   3511  C   MET A 749     105.610  79.645 165.448  1.00124.04           C  
ATOM   3512  O   MET A 749     106.032  79.738 166.599  1.00124.04           O  
ATOM   3513  CB  MET A 749     107.303  78.922 163.837  1.00124.04           C  
ATOM   3514  CG  MET A 749     108.460  79.288 164.769  1.00124.04           C  
ATOM   3515  SD  MET A 749     109.184  77.878 165.659  1.00124.04           S  
ATOM   3516  CE  MET A 749     109.924  77.116 164.186  1.00124.04           C  
ATOM   3517  N   ASN A 750     104.829  80.585 164.887  1.00 93.48           N  
ATOM   3518  CA  ASN A 750     104.391  81.750 165.608  1.00 93.48           C  
ATOM   3519  C   ASN A 750     103.433  81.383 166.712  1.00 93.48           C  
ATOM   3520  O   ASN A 750     103.555  81.866 167.837  1.00 93.48           O  
ATOM   3521  CB  ASN A 750     103.700  82.767 164.686  1.00 93.48           C  
ATOM   3522  CG  ASN A 750     103.467  84.069 165.441  1.00 93.48           C  
ATOM   3523  ND2 ASN A 750     103.818  85.210 164.794  1.00 93.48           N  
ATOM   3524  OD1 ASN A 750     102.977  84.077 166.569  1.00 93.48           O  
ATOM   3525  N   LEU A 751     102.465  80.492 166.422  1.00 67.31           N  
ATOM   3526  CA  LEU A 751     101.400  80.199 167.344  1.00 67.31           C  
ATOM   3527  C   LEU A 751     101.851  79.331 168.477  1.00 67.31           C  
ATOM   3528  O   LEU A 751     102.902  78.693 168.440  1.00 67.31           O  
ATOM   3529  CB  LEU A 751     100.199  79.492 166.692  1.00 67.31           C  
ATOM   3530  CG  LEU A 751      99.451  80.363 165.667  1.00 67.31           C  
ATOM   3531  CD1 LEU A 751      98.263  79.605 165.052  1.00 67.31           C  
ATOM   3532  CD2 LEU A 751      99.034  81.710 166.280  1.00 67.31           C  
ATOM   3533  N   SER A 752     101.021  79.354 169.543  1.00106.42           N  
ATOM   3534  CA  SER A 752     101.145  78.609 170.763  1.00106.42           C  
ATOM   3535  C   SER A 752     100.538  77.258 170.521  1.00106.42           C  
ATOM   3536  O   SER A 752      99.953  77.012 169.467  1.00106.42           O  
ATOM   3537  CB  SER A 752     100.318  79.233 171.895  1.00106.42           C  
ATOM   3538  OG  SER A 752     100.709  80.578 172.093  1.00106.42           O  
ATOM   3539  N   GLY A 753     100.676  76.340 171.502  1.00 36.21           N  
ATOM   3540  CA  GLY A 753     100.145  75.008 171.386  1.00 36.21           C  
ATOM   3541  C   GLY A 753      98.646  75.044 171.314  1.00 36.21           C  
ATOM   3542  O   GLY A 753      98.050  74.324 170.513  1.00 36.21           O  
ATOM   3543  N   GLY A 754      97.992  75.846 172.179  1.00 45.17           N  
ATOM   3544  CA  GLY A 754      96.552  75.923 172.203  1.00 45.17           C  
ATOM   3545  C   GLY A 754      96.041  76.584 170.964  1.00 45.17           C  
ATOM   3546  O   GLY A 754      95.024  76.164 170.413  1.00 45.17           O  
ATOM   3547  N   GLN A 755      96.718  77.656 170.502  1.00 89.61           N  
ATOM   3548  CA  GLN A 755      96.242  78.358 169.343  1.00 89.61           C  
ATOM   3549  C   GLN A 755      96.272  77.456 168.149  1.00 89.61           C  
ATOM   3550  O   GLN A 755      95.370  77.495 167.313  1.00 89.61           O  
ATOM   3551  CB  GLN A 755      97.009  79.643 168.963  1.00 89.61           C  
ATOM   3552  CG  GLN A 755      96.696  80.859 169.839  1.00 89.61           C  
ATOM   3553  CD  GLN A 755      97.918  81.212 170.662  1.00 89.61           C  
ATOM   3554  NE2 GLN A 755      97.691  81.693 171.914  1.00 89.61           N  
ATOM   3555  OE1 GLN A 755      99.046  81.086 170.189  1.00 89.61           O  
ATOM   3556  N   LYS A 756      97.320  76.622 168.029  1.00 38.41           N  
ATOM   3557  CA  LYS A 756      97.407  75.725 166.910  1.00 38.41           C  
ATOM   3558  C   LYS A 756      96.244  74.780 166.959  1.00 38.41           C  
ATOM   3559  O   LYS A 756      95.609  74.510 165.940  1.00 38.41           O  
ATOM   3560  CB  LYS A 756      98.673  74.850 166.930  1.00 38.41           C  
ATOM   3561  CG  LYS A 756      99.982  75.631 166.817  1.00 38.41           C  
ATOM   3562  CD  LYS A 756     101.214  74.790 167.162  1.00 38.41           C  
ATOM   3563  CE  LYS A 756     102.533  75.561 167.069  1.00 38.41           C  
ATOM   3564  NZ  LYS A 756     103.658  74.686 167.471  1.00 38.41           N1+
ATOM   3565  N   GLN A 757      95.935  74.262 168.165  1.00124.75           N  
ATOM   3566  CA  GLN A 757      94.905  73.276 168.357  1.00124.75           C  
ATOM   3567  C   GLN A 757      93.562  73.836 167.998  1.00124.75           C  
ATOM   3568  O   GLN A 757      92.764  73.164 167.347  1.00124.75           O  
ATOM   3569  CB  GLN A 757      94.784  72.829 169.827  1.00124.75           C  
ATOM   3570  CG  GLN A 757      95.949  71.985 170.348  1.00124.75           C  
ATOM   3571  CD  GLN A 757      95.564  70.514 170.242  1.00124.75           C  
ATOM   3572  NE2 GLN A 757      96.388  69.717 169.512  1.00124.75           N  
ATOM   3573  OE1 GLN A 757      94.557  70.085 170.804  1.00124.75           O  
ATOM   3574  N   ARG A 758      93.268  75.074 168.445  1.00 89.34           N  
ATOM   3575  CA  ARG A 758      91.989  75.692 168.210  1.00 89.34           C  
ATOM   3576  C   ARG A 758      91.794  76.019 166.758  1.00 89.34           C  
ATOM   3577  O   ARG A 758      90.686  75.889 166.235  1.00 89.34           O  
ATOM   3578  CB  ARG A 758      91.788  76.964 169.048  1.00 89.34           C  
ATOM   3579  CG  ARG A 758      91.552  76.641 170.525  1.00 89.34           C  
ATOM   3580  CD  ARG A 758      91.531  77.866 171.437  1.00 89.34           C  
ATOM   3581  NE  ARG A 758      92.926  78.381 171.500  1.00 89.34           N  
ATOM   3582  CZ  ARG A 758      93.205  79.518 172.199  1.00 89.34           C  
ATOM   3583  NH1 ARG A 758      92.205  80.184 172.846  1.00 89.34           N1+
ATOM   3584  NH2 ARG A 758      94.485  79.989 172.250  1.00 89.34           N  
ATOM   3585  N   LEU A 759      92.858  76.479 166.073  1.00 96.96           N  
ATOM   3586  CA  LEU A 759      92.768  76.811 164.675  1.00 96.96           C  
ATOM   3587  C   LEU A 759      92.458  75.555 163.912  1.00 96.96           C  
ATOM   3588  O   LEU A 759      91.651  75.568 162.982  1.00 96.96           O  
ATOM   3589  CB  LEU A 759      94.084  77.407 164.135  1.00 96.96           C  
ATOM   3590  CG  LEU A 759      94.065  77.828 162.648  1.00 96.96           C  
ATOM   3591  CD1 LEU A 759      94.055  76.627 161.688  1.00 96.96           C  
ATOM   3592  CD2 LEU A 759      92.917  78.814 162.379  1.00 96.96           C  
ATOM   3593  N   SER A 760      93.103  74.433 164.287  1.00 90.74           N  
ATOM   3594  CA  SER A 760      92.893  73.175 163.621  1.00 90.74           C  
ATOM   3595  C   SER A 760      91.475  72.740 163.827  1.00 90.74           C  
ATOM   3596  O   SER A 760      90.880  72.124 162.945  1.00 90.74           O  
ATOM   3597  CB  SER A 760      93.763  72.029 164.162  1.00 90.74           C  
ATOM   3598  OG  SER A 760      95.116  72.205 163.776  1.00 90.74           O  
ATOM   3599  N   LEU A 761      90.920  72.997 165.027  1.00 55.96           N  
ATOM   3600  CA  LEU A 761      89.562  72.631 165.322  1.00 55.96           C  
ATOM   3601  C   LEU A 761      88.603  73.465 164.522  1.00 55.96           C  
ATOM   3602  O   LEU A 761      87.645  72.943 163.951  1.00 55.96           O  
ATOM   3603  CB  LEU A 761      89.203  72.806 166.807  1.00 55.96           C  
ATOM   3604  CG  LEU A 761      87.732  72.486 167.129  1.00 55.96           C  
ATOM   3605  CD1 LEU A 761      87.376  71.029 166.794  1.00 55.96           C  
ATOM   3606  CD2 LEU A 761      87.395  72.859 168.581  1.00 55.96           C  
ATOM   3607  N   ALA A 762      88.859  74.786 164.435  1.00 46.55           N  
ATOM   3608  CA  ALA A 762      87.981  75.711 163.772  1.00 46.55           C  
ATOM   3609  C   ALA A 762      87.830  75.347 162.323  1.00 46.55           C  
ATOM   3610  O   ALA A 762      86.742  75.498 161.766  1.00 46.55           O  
ATOM   3611  CB  ALA A 762      88.483  77.165 163.837  1.00 46.55           C  
ATOM   3612  N   ARG A 763      88.913  74.878 161.665  1.00151.08           N  
ATOM   3613  CA  ARG A 763      88.835  74.531 160.267  1.00151.08           C  
ATOM   3614  C   ARG A 763      87.810  73.460 160.077  1.00151.08           C  
ATOM   3615  O   ARG A 763      86.973  73.541 159.178  1.00151.08           O  
ATOM   3616  CB  ARG A 763      90.089  73.854 159.675  1.00151.08           C  
ATOM   3617  CG  ARG A 763      91.277  74.734 159.297  1.00151.08           C  
ATOM   3618  CD  ARG A 763      92.217  74.029 158.309  1.00151.08           C  
ATOM   3619  NE  ARG A 763      92.635  72.728 158.912  1.00151.08           N  
ATOM   3620  CZ  ARG A 763      93.802  72.638 159.614  1.00151.08           C  
ATOM   3621  NH1 ARG A 763      94.599  73.737 159.758  1.00151.08           N1+
ATOM   3622  NH2 ARG A 763      94.177  71.447 160.168  1.00151.08           N  
ATOM   3623  N   ALA A 764      87.870  72.408 160.914  1.00 44.50           N  
ATOM   3624  CA  ALA A 764      86.994  71.279 160.780  1.00 44.50           C  
ATOM   3625  C   ALA A 764      85.572  71.691 161.008  1.00 44.50           C  
ATOM   3626  O   ALA A 764      84.673  71.227 160.305  1.00 44.50           O  
ATOM   3627  CB  ALA A 764      87.317  70.154 161.779  1.00 44.50           C  
ATOM   3628  N   VAL A 765      85.331  72.556 162.013  1.00113.52           N  
ATOM   3629  CA  VAL A 765      83.998  72.984 162.336  1.00113.52           C  
ATOM   3630  C   VAL A 765      83.442  73.819 161.217  1.00113.52           C  
ATOM   3631  O   VAL A 765      82.259  73.733 160.889  1.00113.52           O  
ATOM   3632  CB  VAL A 765      83.919  73.750 163.630  1.00113.52           C  
ATOM   3633  CG1 VAL A 765      84.440  75.181 163.438  1.00113.52           C  
ATOM   3634  CG2 VAL A 765      82.481  73.660 164.156  1.00113.52           C  
ATOM   3635  N   TYR A 766      84.300  74.649 160.593  1.00 68.43           N  
ATOM   3636  CA  TYR A 766      83.948  75.543 159.526  1.00 68.43           C  
ATOM   3637  C   TYR A 766      83.491  74.767 158.316  1.00 68.43           C  
ATOM   3638  O   TYR A 766      82.600  75.206 157.589  1.00 68.43           O  
ATOM   3639  CB  TYR A 766      85.136  76.433 159.107  1.00 68.43           C  
ATOM   3640  CG  TYR A 766      84.670  77.421 158.091  1.00 68.43           C  
ATOM   3641  CD1 TYR A 766      84.000  78.555 158.485  1.00 68.43           C  
ATOM   3642  CD2 TYR A 766      84.912  77.226 156.751  1.00 68.43           C  
ATOM   3643  CE1 TYR A 766      83.571  79.478 157.561  1.00 68.43           C  
ATOM   3644  CE2 TYR A 766      84.486  78.144 155.821  1.00 68.43           C  
ATOM   3645  CZ  TYR A 766      83.812  79.273 156.224  1.00 68.43           C  
ATOM   3646  OH  TYR A 766      83.374  80.219 155.273  1.00 68.43           O  
ATOM   3647  N   ARG A 767      84.108  73.600 158.059  1.00106.72           N  
ATOM   3648  CA  ARG A 767      83.832  72.781 156.904  1.00106.72           C  
ATOM   3649  C   ARG A 767      82.401  72.312 156.910  1.00106.72           C  
ATOM   3650  O   ARG A 767      81.789  72.187 155.850  1.00106.72           O  
ATOM   3651  CB  ARG A 767      84.728  71.530 156.832  1.00106.72           C  
ATOM   3652  CG  ARG A 767      84.452  70.656 155.605  1.00106.72           C  
ATOM   3653  CD  ARG A 767      83.254  69.718 155.769  1.00106.72           C  
ATOM   3654  NE  ARG A 767      83.116  68.942 154.504  1.00106.72           N  
ATOM   3655  CZ  ARG A 767      82.347  69.429 153.487  1.00106.72           C  
ATOM   3656  NH1 ARG A 767      81.703  70.625 153.631  1.00106.72           N1+
ATOM   3657  NH2 ARG A 767      82.220  68.722 152.326  1.00106.72           N  
ATOM   3658  N   ARG A 768      81.822  72.047 158.099  1.00117.16           N  
ATOM   3659  CA  ARG A 768      80.455  71.599 158.206  1.00117.16           C  
ATOM   3660  C   ARG A 768      80.249  70.255 157.560  1.00117.16           C  
ATOM   3661  O   ARG A 768      79.377  70.089 156.707  1.00117.16           O  
ATOM   3662  CB  ARG A 768      79.449  72.592 157.593  1.00117.16           C  
ATOM   3663  CG  ARG A 768      77.986  72.191 157.797  1.00117.16           C  
ATOM   3664  CD  ARG A 768      76.985  73.175 157.188  1.00117.16           C  
ATOM   3665  NE  ARG A 768      75.620  72.647 157.469  1.00117.16           N  
ATOM   3666  CZ  ARG A 768      74.516  73.396 157.177  1.00117.16           C  
ATOM   3667  NH1 ARG A 768      74.654  74.635 156.623  1.00117.16           N1+
ATOM   3668  NH2 ARG A 768      73.272  72.903 157.441  1.00117.16           N  
ATOM   3669  N   ALA A 769      81.068  69.256 157.957  1.00 48.55           N  
ATOM   3670  CA  ALA A 769      80.962  67.899 157.479  1.00 48.55           C  
ATOM   3671  C   ALA A 769      79.952  67.144 158.308  1.00 48.55           C  
ATOM   3672  O   ALA A 769      79.479  67.633 159.334  1.00 48.55           O  
ATOM   3673  CB  ALA A 769      82.288  67.123 157.543  1.00 48.55           C  
ATOM   3674  N   ALA A 770      79.532  65.955 157.817  1.00 49.95           N  
ATOM   3675  CA  ALA A 770      78.578  65.091 158.475  1.00 49.95           C  
ATOM   3676  C   ALA A 770      79.114  64.432 159.726  1.00 49.95           C  
ATOM   3677  O   ALA A 770      78.438  64.408 160.755  1.00 49.95           O  
ATOM   3678  CB  ALA A 770      78.078  63.964 157.554  1.00 49.95           C  
ATOM   3679  N   VAL A 771      80.347  63.883 159.666  1.00 81.67           N  
ATOM   3680  CA  VAL A 771      80.969  63.122 160.726  1.00 81.67           C  
ATOM   3681  C   VAL A 771      82.108  63.926 161.285  1.00 81.67           C  
ATOM   3682  O   VAL A 771      82.850  64.537 160.521  1.00 81.67           O  
ATOM   3683  CB  VAL A 771      81.638  61.897 160.163  1.00 81.67           C  
ATOM   3684  CG1 VAL A 771      82.398  61.153 161.273  1.00 81.67           C  
ATOM   3685  CG2 VAL A 771      80.610  61.071 159.373  1.00 81.67           C  
ATOM   3686  N   TYR A 772      82.292  63.934 162.629  1.00 73.19           N  
ATOM   3687  CA  TYR A 772      83.399  64.645 163.227  1.00 73.19           C  
ATOM   3688  C   TYR A 772      84.241  63.690 164.035  1.00 73.19           C  
ATOM   3689  O   TYR A 772      83.739  62.996 164.917  1.00 73.19           O  
ATOM   3690  CB  TYR A 772      82.984  65.780 164.189  1.00 73.19           C  
ATOM   3691  CG  TYR A 772      82.465  66.934 163.398  1.00 73.19           C  
ATOM   3692  CD1 TYR A 772      81.178  66.944 162.916  1.00 73.19           C  
ATOM   3693  CD2 TYR A 772      83.276  68.018 163.151  1.00 73.19           C  
ATOM   3694  CE1 TYR A 772      80.712  68.016 162.189  1.00 73.19           C  
ATOM   3695  CE2 TYR A 772      82.816  69.094 162.426  1.00 73.19           C  
ATOM   3696  CZ  TYR A 772      81.531  69.090 161.943  1.00 73.19           C  
ATOM   3697  OH  TYR A 772      81.052  70.190 161.199  1.00 73.19           O  
ATOM   3698  N   LEU A 773      85.566  63.650 163.755  1.00 81.80           N  
ATOM   3699  CA  LEU A 773      86.473  62.770 164.451  1.00 81.80           C  
ATOM   3700  C   LEU A 773      87.508  63.634 165.131  1.00 81.80           C  
ATOM   3701  O   LEU A 773      88.425  64.133 164.478  1.00 81.80           O  
ATOM   3702  CB  LEU A 773      87.237  61.871 163.460  1.00 81.80           C  
ATOM   3703  CG  LEU A 773      86.330  61.032 162.535  1.00 81.80           C  
ATOM   3704  CD1 LEU A 773      87.154  60.160 161.574  1.00 81.80           C  
ATOM   3705  CD2 LEU A 773      85.319  60.203 163.336  1.00 81.80           C  
ATOM   3706  N   MET A 774      87.428  63.794 166.471  1.00 83.74           N  
ATOM   3707  CA  MET A 774      88.319  64.691 167.163  1.00 83.74           C  
ATOM   3708  C   MET A 774      89.344  63.908 167.932  1.00 83.74           C  
ATOM   3709  O   MET A 774      89.010  63.040 168.738  1.00 83.74           O  
ATOM   3710  CB  MET A 774      87.566  65.598 168.152  1.00 83.74           C  
ATOM   3711  CG  MET A 774      86.486  66.437 167.462  1.00 83.74           C  
ATOM   3712  SD  MET A 774      85.529  67.529 168.558  1.00 83.74           S  
ATOM   3713  CE  MET A 774      86.817  68.804 168.671  1.00 83.74           C  
ATOM   3714  N   ASP A 775      90.641  64.222 167.712  1.00100.29           N  
ATOM   3715  CA  ASP A 775      91.680  63.480 168.366  1.00100.29           C  
ATOM   3716  C   ASP A 775      92.269  64.332 169.460  1.00100.29           C  
ATOM   3717  O   ASP A 775      93.395  64.814 169.346  1.00100.29           O  
ATOM   3718  CB  ASP A 775      92.813  63.099 167.406  1.00100.29           C  
ATOM   3719  CG  ASP A 775      93.453  61.840 167.961  1.00100.29           C  
ATOM   3720  OD1 ASP A 775      92.702  61.021 168.553  1.00100.29           O  
ATOM   3721  OD2 ASP A 775      94.685  61.664 167.783  1.00100.29           O1-
ATOM   3722  N   ASP A 776      91.541  64.445 170.592  1.00 90.12           N  
ATOM   3723  CA  ASP A 776      91.928  65.188 171.769  1.00 90.12           C  
ATOM   3724  C   ASP A 776      92.290  66.635 171.501  1.00 90.12           C  
ATOM   3725  O   ASP A 776      93.464  66.998 171.502  1.00 90.12           O  
ATOM   3726  CB  ASP A 776      93.109  64.537 172.516  1.00 90.12           C  
ATOM   3727  CG  ASP A 776      93.222  65.165 173.899  1.00 90.12           C  
ATOM   3728  OD1 ASP A 776      92.322  65.970 174.259  1.00 90.12           O  
ATOM   3729  OD2 ASP A 776      94.208  64.847 174.615  1.00 90.12           O1-
ATOM   3730  N   PRO A 777      91.303  67.458 171.208  1.00118.95           N  
ATOM   3731  CA  PRO A 777      91.462  68.889 170.996  1.00118.95           C  
ATOM   3732  C   PRO A 777      91.683  69.759 172.226  1.00118.95           C  
ATOM   3733  O   PRO A 777      91.972  70.945 172.079  1.00118.95           O  
ATOM   3734  CB  PRO A 777      90.231  69.329 170.204  1.00118.95           C  
ATOM   3735  CG  PRO A 777      89.193  68.223 170.457  1.00118.95           C  
ATOM   3736  CD  PRO A 777      90.049  66.964 170.665  1.00118.95           C  
ATOM   3737  N   LEU A 778      91.411  69.226 173.426  1.00198.47           N  
ATOM   3738  CA  LEU A 778      91.489  69.793 174.755  1.00198.47           C  
ATOM   3739  C   LEU A 778      92.840  69.720 175.439  1.00198.47           C  
ATOM   3740  O   LEU A 778      92.856  69.784 176.666  1.00198.47           O  
ATOM   3741  CB  LEU A 778      90.444  69.193 175.711  1.00198.47           C  
ATOM   3742  CG  LEU A 778      88.995  69.605 175.371  1.00198.47           C  
ATOM   3743  CD1 LEU A 778      88.576  69.135 173.967  1.00198.47           C  
ATOM   3744  CD2 LEU A 778      88.018  69.141 176.463  1.00198.47           C  
ATOM   3745  N   ALA A 779      93.939  69.301 174.782  1.00 87.96           N  
ATOM   3746  CA  ALA A 779      95.188  69.132 175.507  1.00 87.96           C  
ATOM   3747  C   ALA A 779      95.905  70.377 176.005  1.00 87.96           C  
ATOM   3748  O   ALA A 779      96.171  70.515 177.199  1.00 87.96           O  
ATOM   3749  CB  ALA A 779      96.224  68.354 174.675  1.00 87.96           C  
ATOM   3750  N   ALA A 780      96.250  71.298 175.082  1.00 90.41           N  
ATOM   3751  CA  ALA A 780      97.034  72.506 175.244  1.00 90.41           C  
ATOM   3752  C   ALA A 780      96.323  73.621 175.959  1.00 90.41           C  
ATOM   3753  O   ALA A 780      96.957  74.570 176.417  1.00 90.41           O  
ATOM   3754  CB  ALA A 780      97.525  73.061 173.897  1.00 90.41           C  
ATOM   3755  N   LEU A 781      94.983  73.620 175.917  1.00133.69           N  
ATOM   3756  CA  LEU A 781      94.152  74.683 176.415  1.00133.69           C  
ATOM   3757  C   LEU A 781      93.760  74.439 177.863  1.00133.69           C  
ATOM   3758  O   LEU A 781      93.733  73.299 178.323  1.00133.69           O  
ATOM   3759  CB  LEU A 781      92.969  74.783 175.426  1.00133.69           C  
ATOM   3760  CG  LEU A 781      92.010  75.957 175.553  1.00133.69           C  
ATOM   3761  CD1 LEU A 781      91.016  75.982 174.380  1.00133.69           C  
ATOM   3762  CD2 LEU A 781      91.283  75.868 176.876  1.00133.69           C  
ATOM   3763  N   ASP A 782      93.464  75.526 178.627  1.00 58.91           N  
ATOM   3764  CA  ASP A 782      93.135  75.456 180.035  1.00 58.91           C  
ATOM   3765  C   ASP A 782      91.703  75.047 180.259  1.00 58.91           C  
ATOM   3766  O   ASP A 782      90.936  74.800 179.335  1.00 58.91           O  
ATOM   3767  CB  ASP A 782      93.371  76.779 180.791  1.00 58.91           C  
ATOM   3768  CG  ASP A 782      92.430  77.847 180.246  1.00 58.91           C  
ATOM   3769  OD1 ASP A 782      92.082  77.780 179.037  1.00 58.91           O  
ATOM   3770  OD2 ASP A 782      92.044  78.745 181.040  1.00 58.91           O1-
ATOM   3771  N   ALA A 783      91.310  74.921 181.539  1.00 39.19           N  
ATOM   3772  CA  ALA A 783      89.986  74.486 181.884  1.00 39.19           C  
ATOM   3773  C   ALA A 783      88.949  75.475 181.436  1.00 39.19           C  
ATOM   3774  O   ALA A 783      87.885  75.082 180.962  1.00 39.19           O  
ATOM   3775  CB  ALA A 783      89.804  74.291 183.399  1.00 39.19           C  
ATOM   3776  N   HIS A 784      89.219  76.787 181.593  1.00 47.32           N  
ATOM   3777  CA  HIS A 784      88.230  77.784 181.285  1.00 47.32           C  
ATOM   3778  C   HIS A 784      87.895  77.785 179.824  1.00 47.32           C  
ATOM   3779  O   HIS A 784      86.725  77.712 179.454  1.00 47.32           O  
ATOM   3780  CB  HIS A 784      88.689  79.205 181.664  1.00 47.32           C  
ATOM   3781  CG  HIS A 784      87.601  80.236 181.560  1.00 47.32           C  
ATOM   3782  CD2 HIS A 784      87.313  81.113 180.559  1.00 47.32           C  
ATOM   3783  ND1 HIS A 784      86.667  80.471 182.544  1.00 47.32           N  
ATOM   3784  CE1 HIS A 784      85.867  81.471 182.095  1.00 47.32           C  
ATOM   3785  NE2 HIS A 784      86.222  81.894 180.895  1.00 47.32           N  
ATOM   3786  N   VAL A 785      88.914  77.873 178.948  1.00 57.85           N  
ATOM   3787  CA  VAL A 785      88.642  77.900 177.537  1.00 57.85           C  
ATOM   3788  C   VAL A 785      88.152  76.545 177.116  1.00 57.85           C  
ATOM   3789  O   VAL A 785      87.366  76.422 176.178  1.00 57.85           O  
ATOM   3790  CB  VAL A 785      89.794  78.362 176.690  1.00 57.85           C  
ATOM   3791  CG1 VAL A 785      89.380  78.289 175.209  1.00 57.85           C  
ATOM   3792  CG2 VAL A 785      90.221  79.765 177.155  1.00 57.85           C  
ATOM   3793  N   SER A 786      88.617  75.477 177.791  1.00 66.73           N  
ATOM   3794  CA  SER A 786      88.162  74.154 177.460  1.00 66.73           C  
ATOM   3795  C   SER A 786      86.683  74.090 177.696  1.00 66.73           C  
ATOM   3796  O   SER A 786      85.944  73.512 176.898  1.00 66.73           O  
ATOM   3797  CB  SER A 786      88.816  73.062 178.326  1.00 66.73           C  
ATOM   3798  OG  SER A 786      88.324  71.784 177.951  1.00 66.73           O  
ATOM   3799  N   GLN A 787      86.210  74.692 178.805  1.00 36.90           N  
ATOM   3800  CA  GLN A 787      84.808  74.681 179.117  1.00 36.90           C  
ATOM   3801  C   GLN A 787      84.066  75.442 178.063  1.00 36.90           C  
ATOM   3802  O   GLN A 787      82.992  75.022 177.630  1.00 36.90           O  
ATOM   3803  CB  GLN A 787      84.492  75.343 180.471  1.00 36.90           C  
ATOM   3804  CG  GLN A 787      85.077  74.591 181.668  1.00 36.90           C  
ATOM   3805  CD  GLN A 787      84.698  75.342 182.937  1.00 36.90           C  
ATOM   3806  NE2 GLN A 787      83.956  76.471 182.777  1.00 36.90           N  
ATOM   3807  OE1 GLN A 787      85.052  74.936 184.042  1.00 36.90           O  
ATOM   3808  N   GLU A 788      84.615  76.587 177.615  1.00 66.45           N  
ATOM   3809  CA  GLU A 788      83.914  77.375 176.643  1.00 66.45           C  
ATOM   3810  C   GLU A 788      83.810  76.628 175.347  1.00 66.45           C  
ATOM   3811  O   GLU A 788      82.769  76.658 174.696  1.00 66.45           O  
ATOM   3812  CB  GLU A 788      84.537  78.762 176.395  1.00 66.45           C  
ATOM   3813  CG  GLU A 788      85.970  78.757 175.873  1.00 66.45           C  
ATOM   3814  CD  GLU A 788      86.404  80.210 175.774  1.00 66.45           C  
ATOM   3815  OE1 GLU A 788      85.519  81.071 175.523  1.00 66.45           O  
ATOM   3816  OE2 GLU A 788      87.622  80.480 175.948  1.00 66.45           O1-
ATOM   3817  N   VAL A 789      84.888  75.933 174.933  1.00 33.52           N  
ATOM   3818  CA  VAL A 789      84.866  75.192 173.702  1.00 33.52           C  
ATOM   3819  C   VAL A 789      83.866  74.075 173.804  1.00 33.52           C  
ATOM   3820  O   VAL A 789      83.081  73.847 172.883  1.00 33.52           O  
ATOM   3821  CB  VAL A 789      86.195  74.573 173.378  1.00 33.52           C  
ATOM   3822  CG1 VAL A 789      86.045  73.715 172.111  1.00 33.52           C  
ATOM   3823  CG2 VAL A 789      87.237  75.697 173.250  1.00 33.52           C  
ATOM   3824  N   PHE A 790      83.871  73.344 174.937  1.00 53.13           N  
ATOM   3825  CA  PHE A 790      83.003  72.212 175.100  1.00 53.13           C  
ATOM   3826  C   PHE A 790      81.576  72.655 175.113  1.00 53.13           C  
ATOM   3827  O   PHE A 790      80.718  72.005 174.518  1.00 53.13           O  
ATOM   3828  CB  PHE A 790      83.260  71.424 176.400  1.00 53.13           C  
ATOM   3829  CG  PHE A 790      82.340  70.247 176.405  1.00 53.13           C  
ATOM   3830  CD1 PHE A 790      82.670  69.095 175.727  1.00 53.13           C  
ATOM   3831  CD2 PHE A 790      81.148  70.290 177.091  1.00 53.13           C  
ATOM   3832  CE1 PHE A 790      81.826  68.008 175.729  1.00 53.13           C  
ATOM   3833  CE2 PHE A 790      80.301  69.206 177.096  1.00 53.13           C  
ATOM   3834  CZ  PHE A 790      80.636  68.062 176.415  1.00 53.13           C  
ATOM   3835  N   LYS A 791      81.271  73.753 175.830  1.00144.01           N  
ATOM   3836  CA  LYS A 791      79.913  74.205 175.902  1.00144.01           C  
ATOM   3837  C   LYS A 791      79.443  74.696 174.564  1.00144.01           C  
ATOM   3838  O   LYS A 791      78.364  74.326 174.107  1.00144.01           O  
ATOM   3839  CB  LYS A 791      79.727  75.359 176.903  1.00144.01           C  
ATOM   3840  CG  LYS A 791      79.967  74.951 178.359  1.00144.01           C  
ATOM   3841  CD  LYS A 791      79.018  73.858 178.854  1.00144.01           C  
ATOM   3842  CE  LYS A 791      77.572  74.332 179.030  1.00144.01           C  
ATOM   3843  NZ  LYS A 791      77.493  75.318 180.132  1.00144.01           N1+
ATOM   3844  N   GLN A 792      80.231  75.581 173.923  1.00127.40           N  
ATOM   3845  CA  GLN A 792      79.842  76.201 172.685  1.00127.40           C  
ATOM   3846  C   GLN A 792      79.936  75.326 171.460  1.00127.40           C  
ATOM   3847  O   GLN A 792      79.071  75.412 170.594  1.00127.40           O  
ATOM   3848  CB  GLN A 792      80.665  77.465 172.386  1.00127.40           C  
ATOM   3849  CG  GLN A 792      80.472  78.579 173.418  1.00127.40           C  
ATOM   3850  CD  GLN A 792      79.078  79.166 173.236  1.00127.40           C  
ATOM   3851  NE2 GLN A 792      78.325  78.640 172.232  1.00127.40           N  
ATOM   3852  OE1 GLN A 792      78.671  80.069 173.963  1.00127.40           O  
ATOM   3853  N   VAL A 793      81.068  74.612 171.258  1.00102.91           N  
ATOM   3854  CA  VAL A 793      81.234  73.815 170.065  1.00102.91           C  
ATOM   3855  C   VAL A 793      80.812  72.365 170.122  1.00102.91           C  
ATOM   3856  O   VAL A 793      79.925  71.924 169.393  1.00102.91           O  
ATOM   3857  CB  VAL A 793      82.662  73.828 169.595  1.00102.91           C  
ATOM   3858  CG1 VAL A 793      82.786  72.961 168.331  1.00102.91           C  
ATOM   3859  CG2 VAL A 793      83.090  75.290 169.395  1.00102.91           C  
ATOM   3860  N   ILE A 794      81.491  71.592 171.002  1.00116.22           N  
ATOM   3861  CA  ILE A 794      81.412  70.152 171.078  1.00116.22           C  
ATOM   3862  C   ILE A 794      80.139  69.613 171.667  1.00116.22           C  
ATOM   3863  O   ILE A 794      79.580  68.645 171.152  1.00116.22           O  
ATOM   3864  CB  ILE A 794      82.534  69.540 171.869  1.00116.22           C  
ATOM   3865  CG1 ILE A 794      83.904  69.885 171.256  1.00116.22           C  
ATOM   3866  CG2 ILE A 794      82.272  68.026 171.930  1.00116.22           C  
ATOM   3867  CD1 ILE A 794      84.323  71.342 171.444  1.00116.22           C  
ATOM   3868  N   GLY A 795      79.650  70.228 172.763  1.00 45.11           N  
ATOM   3869  CA  GLY A 795      78.571  69.698 173.555  1.00 45.11           C  
ATOM   3870  C   GLY A 795      77.248  69.814 172.862  1.00 45.11           C  
ATOM   3871  O   GLY A 795      77.133  70.243 171.717  1.00 45.11           O  
ATOM   3872  N   PRO A 796      76.244  69.378 173.586  1.00 81.19           N  
ATOM   3873  CA  PRO A 796      74.879  69.314 173.121  1.00 81.19           C  
ATOM   3874  C   PRO A 796      74.304  70.619 172.640  1.00 81.19           C  
ATOM   3875  O   PRO A 796      73.492  70.593 171.717  1.00 81.19           O  
ATOM   3876  CB  PRO A 796      74.085  68.767 174.306  1.00 81.19           C  
ATOM   3877  CG  PRO A 796      74.884  69.259 175.528  1.00 81.19           C  
ATOM   3878  CD  PRO A 796      76.339  69.282 175.033  1.00 81.19           C  
ATOM   3879  N   SER A 797      74.641  71.753 173.285  1.00 48.06           N  
ATOM   3880  CA  SER A 797      74.114  73.047 172.930  1.00 48.06           C  
ATOM   3881  C   SER A 797      74.820  73.642 171.740  1.00 48.06           C  
ATOM   3882  O   SER A 797      74.290  74.550 171.099  1.00 48.06           O  
ATOM   3883  CB  SER A 797      74.241  74.068 174.074  1.00 48.06           C  
ATOM   3884  OG  SER A 797      73.470  73.651 175.191  1.00 48.06           O  
ATOM   3885  N   GLY A 798      76.019  73.135 171.392  1.00 40.00           N  
ATOM   3886  CA  GLY A 798      76.875  73.778 170.425  1.00 40.00           C  
ATOM   3887  C   GLY A 798      76.460  73.550 168.998  1.00 40.00           C  
ATOM   3888  O   GLY A 798      75.376  73.048 168.712  1.00 40.00           O  
ATOM   3889  N   LEU A 799      77.357  73.957 168.065  1.00113.50           N  
ATOM   3890  CA  LEU A 799      77.156  73.918 166.637  1.00113.50           C  
ATOM   3891  C   LEU A 799      77.023  72.503 166.145  1.00113.50           C  
ATOM   3892  O   LEU A 799      76.293  72.228 165.195  1.00113.50           O  
ATOM   3893  CB  LEU A 799      78.321  74.517 165.826  1.00113.50           C  
ATOM   3894  CG  LEU A 799      78.589  76.014 166.058  1.00113.50           C  
ATOM   3895  CD1 LEU A 799      79.234  76.279 167.427  1.00113.50           C  
ATOM   3896  CD2 LEU A 799      79.399  76.610 164.899  1.00113.50           C  
ATOM   3897  N   LEU A 800      77.794  71.596 166.755  1.00131.40           N  
ATOM   3898  CA  LEU A 800      77.947  70.189 166.486  1.00131.40           C  
ATOM   3899  C   LEU A 800      76.784  69.349 166.939  1.00131.40           C  
ATOM   3900  O   LEU A 800      76.797  68.134 166.752  1.00131.40           O  
ATOM   3901  CB  LEU A 800      79.264  69.659 167.067  1.00131.40           C  
ATOM   3902  CG  LEU A 800      80.453  70.270 166.303  1.00131.40           C  
ATOM   3903  CD1 LEU A 800      81.804  69.893 166.914  1.00131.40           C  
ATOM   3904  CD2 LEU A 800      80.373  69.909 164.813  1.00131.40           C  
ATOM   3905  N   GLN A 801      75.780  69.932 167.616  1.00112.70           N  
ATOM   3906  CA  GLN A 801      74.739  69.144 168.224  1.00112.70           C  
ATOM   3907  C   GLN A 801      74.076  68.198 167.254  1.00112.70           C  
ATOM   3908  O   GLN A 801      73.837  67.046 167.607  1.00112.70           O  
ATOM   3909  CB  GLN A 801      73.626  70.010 168.839  1.00112.70           C  
ATOM   3910  CG  GLN A 801      72.858  70.843 167.810  1.00112.70           C  
ATOM   3911  CD  GLN A 801      71.789  71.640 168.546  1.00112.70           C  
ATOM   3912  NE2 GLN A 801      71.715  71.458 169.892  1.00112.70           N  
ATOM   3913  OE1 GLN A 801      71.035  72.400 167.940  1.00112.70           O  
ATOM   3914  N   GLY A 802      73.720  68.639 166.033  1.00 37.43           N  
ATOM   3915  CA  GLY A 802      73.043  67.781 165.092  1.00 37.43           C  
ATOM   3916  C   GLY A 802      73.916  66.682 164.546  1.00 37.43           C  
ATOM   3917  O   GLY A 802      73.467  65.546 164.390  1.00 37.43           O  
ATOM   3918  N   THR A 803      75.191  66.992 164.229  1.00113.28           N  
ATOM   3919  CA  THR A 803      76.045  66.059 163.540  1.00113.28           C  
ATOM   3920  C   THR A 803      76.605  65.031 164.469  1.00113.28           C  
ATOM   3921  O   THR A 803      76.647  65.220 165.682  1.00113.28           O  
ATOM   3922  CB  THR A 803      77.210  66.718 162.862  1.00113.28           C  
ATOM   3923  CG2 THR A 803      76.677  67.773 161.878  1.00113.28           C  
ATOM   3924  OG1 THR A 803      78.053  67.332 163.825  1.00113.28           O  
ATOM   3925  N   THR A 804      77.052  63.884 163.901  1.00 60.44           N  
ATOM   3926  CA  THR A 804      77.629  62.864 164.728  1.00 60.44           C  
ATOM   3927  C   THR A 804      79.050  63.252 165.021  1.00 60.44           C  
ATOM   3928  O   THR A 804      79.773  63.730 164.145  1.00 60.44           O  
ATOM   3929  CB  THR A 804      77.574  61.482 164.148  1.00 60.44           C  
ATOM   3930  CG2 THR A 804      78.222  60.490 165.128  1.00 60.44           C  
ATOM   3931  OG1 THR A 804      76.226  61.106 163.902  1.00 60.44           O  
ATOM   3932  N   ARG A 805      79.474  63.065 166.295  1.00203.50           N  
ATOM   3933  CA  ARG A 805      80.786  63.482 166.715  1.00203.50           C  
ATOM   3934  C   ARG A 805      81.392  62.398 167.563  1.00203.50           C  
ATOM   3935  O   ARG A 805      80.753  61.891 168.483  1.00203.50           O  
ATOM   3936  CB  ARG A 805      80.778  64.646 167.720  1.00203.50           C  
ATOM   3937  CG  ARG A 805      79.730  65.731 167.507  1.00203.50           C  
ATOM   3938  CD  ARG A 805      79.555  66.559 168.781  1.00203.50           C  
ATOM   3939  NE  ARG A 805      78.176  67.112 168.787  1.00203.50           N  
ATOM   3940  CZ  ARG A 805      77.140  66.274 169.079  1.00203.50           C  
ATOM   3941  NH1 ARG A 805      77.354  64.926 169.113  1.00203.50           N1+
ATOM   3942  NH2 ARG A 805      75.893  66.768 169.330  1.00203.50           N  
ATOM   3943  N   ILE A 806      82.668  62.053 167.297  1.00136.79           N  
ATOM   3944  CA  ILE A 806      83.383  61.097 168.102  1.00136.79           C  
ATOM   3945  C   ILE A 806      84.660  61.760 168.546  1.00136.79           C  
ATOM   3946  O   ILE A 806      85.348  62.397 167.748  1.00136.79           O  
ATOM   3947  CB  ILE A 806      83.763  59.842 167.368  1.00136.79           C  
ATOM   3948  CG1 ILE A 806      84.365  58.821 168.348  1.00136.79           C  
ATOM   3949  CG2 ILE A 806      84.705  60.219 166.216  1.00136.79           C  
ATOM   3950  CD1 ILE A 806      83.365  58.320 169.386  1.00136.79           C  
ATOM   3951  N   LEU A 807      85.009  61.646 169.849  1.00124.64           N  
ATOM   3952  CA  LEU A 807      86.203  62.301 170.312  1.00124.64           C  
ATOM   3953  C   LEU A 807      86.954  61.435 171.275  1.00124.64           C  
ATOM   3954  O   LEU A 807      86.375  60.689 172.066  1.00124.64           O  
ATOM   3955  CB  LEU A 807      85.917  63.657 170.985  1.00124.64           C  
ATOM   3956  CG  LEU A 807      84.948  63.585 172.184  1.00124.64           C  
ATOM   3957  CD1 LEU A 807      85.610  62.949 173.419  1.00124.64           C  
ATOM   3958  CD2 LEU A 807      84.307  64.953 172.466  1.00124.64           C  
ATOM   3959  N   VAL A 808      88.297  61.531 171.223  1.00 72.09           N  
ATOM   3960  CA  VAL A 808      89.128  60.745 172.086  1.00 72.09           C  
ATOM   3961  C   VAL A 808      89.643  61.652 173.164  1.00 72.09           C  
ATOM   3962  O   VAL A 808      90.562  62.432 172.930  1.00 72.09           O  
ATOM   3963  CB  VAL A 808      90.334  60.219 171.363  1.00 72.09           C  
ATOM   3964  CG1 VAL A 808      91.175  59.390 172.348  1.00 72.09           C  
ATOM   3965  CG2 VAL A 808      89.875  59.468 170.097  1.00 72.09           C  
ATOM   3966  N   THR A 809      89.106  61.540 174.398  1.00133.22           N  
ATOM   3967  CA  THR A 809      89.497  62.472 175.420  1.00133.22           C  
ATOM   3968  C   THR A 809      89.981  61.786 176.663  1.00133.22           C  
ATOM   3969  O   THR A 809      89.363  60.855 177.174  1.00133.22           O  
ATOM   3970  CB  THR A 809      88.366  63.359 175.841  1.00133.22           C  
ATOM   3971  CG2 THR A 809      87.228  62.472 176.378  1.00133.22           C  
ATOM   3972  OG1 THR A 809      88.798  64.273 176.838  1.00133.22           O  
ATOM   3973  N   HIS A 810      91.151  62.236 177.156  1.00 94.05           N  
ATOM   3974  CA  HIS A 810      91.742  61.779 178.384  1.00 94.05           C  
ATOM   3975  C   HIS A 810      91.119  62.445 179.574  1.00 94.05           C  
ATOM   3976  O   HIS A 810      91.283  61.965 180.696  1.00 94.05           O  
ATOM   3977  CB  HIS A 810      93.270  61.948 178.431  1.00 94.05           C  
ATOM   3978  CG  HIS A 810      93.941  61.002 177.478  1.00 94.05           C  
ATOM   3979  CD2 HIS A 810      94.750  61.236 176.408  1.00 94.05           C  
ATOM   3980  ND1 HIS A 810      93.812  59.633 177.556  1.00 94.05           N  
ATOM   3981  CE1 HIS A 810      94.540  59.110 176.538  1.00 94.05           C  
ATOM   3982  NE2 HIS A 810      95.128  60.044 175.814  1.00 94.05           N  
ATOM   3983  N   THR A 811      90.444  63.599 179.381  1.00125.37           N  
ATOM   3984  CA  THR A 811      89.911  64.306 180.516  1.00125.37           C  
ATOM   3985  C   THR A 811      88.580  63.733 180.914  1.00125.37           C  
ATOM   3986  O   THR A 811      87.635  63.657 180.132  1.00125.37           O  
ATOM   3987  CB  THR A 811      89.742  65.781 180.282  1.00125.37           C  
ATOM   3988  CG2 THR A 811      88.681  66.008 179.193  1.00125.37           C  
ATOM   3989  OG1 THR A 811      89.365  66.429 181.486  1.00125.37           O  
ATOM   3990  N   LEU A 812      88.513  63.305 182.189  1.00129.16           N  
ATOM   3991  CA  LEU A 812      87.421  62.642 182.853  1.00129.16           C  
ATOM   3992  C   LEU A 812      86.240  63.533 183.134  1.00129.16           C  
ATOM   3993  O   LEU A 812      85.110  63.052 183.188  1.00129.16           O  
ATOM   3994  CB  LEU A 812      87.906  61.970 184.160  1.00129.16           C  
ATOM   3995  CG  LEU A 812      86.884  61.178 185.008  1.00129.16           C  
ATOM   3996  CD1 LEU A 812      87.619  60.384 186.099  1.00129.16           C  
ATOM   3997  CD2 LEU A 812      85.803  62.069 185.646  1.00129.16           C  
ATOM   3998  N   HIS A 813      86.445  64.849 183.312  1.00127.24           N  
ATOM   3999  CA  HIS A 813      85.406  65.699 183.845  1.00127.24           C  
ATOM   4000  C   HIS A 813      84.102  65.658 183.086  1.00127.24           C  
ATOM   4001  O   HIS A 813      83.047  65.510 183.700  1.00127.24           O  
ATOM   4002  CB  HIS A 813      85.838  67.177 183.919  1.00127.24           C  
ATOM   4003  CG  HIS A 813      84.772  68.069 184.486  1.00127.24           C  
ATOM   4004  CD2 HIS A 813      83.828  68.814 183.851  1.00127.24           C  
ATOM   4005  ND1 HIS A 813      84.566  68.272 185.834  1.00127.24           N  
ATOM   4006  CE1 HIS A 813      83.515  69.125 185.944  1.00127.24           C  
ATOM   4007  NE2 HIS A 813      83.035  69.481 184.767  1.00127.24           N  
ATOM   4008  N   VAL A 814      84.126  65.790 181.749  1.00140.89           N  
ATOM   4009  CA  VAL A 814      82.959  65.895 180.900  1.00140.89           C  
ATOM   4010  C   VAL A 814      82.183  64.617 180.741  1.00140.89           C  
ATOM   4011  O   VAL A 814      81.043  64.636 180.279  1.00140.89           O  
ATOM   4012  CB  VAL A 814      83.292  66.375 179.518  1.00140.89           C  
ATOM   4013  CG1 VAL A 814      83.875  67.794 179.622  1.00140.89           C  
ATOM   4014  CG2 VAL A 814      84.239  65.356 178.862  1.00140.89           C  
ATOM   4015  N   LEU A 815      82.756  63.475 181.132  1.00182.50           N  
ATOM   4016  CA  LEU A 815      82.261  62.175 180.774  1.00182.50           C  
ATOM   4017  C   LEU A 815      80.786  62.009 181.031  1.00182.50           C  
ATOM   4018  O   LEU A 815      80.124  61.340 180.235  1.00182.50           O  
ATOM   4019  CB  LEU A 815      83.028  61.084 181.534  1.00182.50           C  
ATOM   4020  CG  LEU A 815      82.702  59.668 181.055  1.00182.50           C  
ATOM   4021  CD1 LEU A 815      83.030  59.518 179.565  1.00182.50           C  
ATOM   4022  CD2 LEU A 815      83.429  58.618 181.902  1.00182.50           C  
ATOM   4023  N   PRO A 816      80.210  62.540 182.071  1.00 76.27           N  
ATOM   4024  CA  PRO A 816      78.796  62.348 182.272  1.00 76.27           C  
ATOM   4025  C   PRO A 816      77.930  62.960 181.205  1.00 76.27           C  
ATOM   4026  O   PRO A 816      76.774  62.558 181.089  1.00 76.27           O  
ATOM   4027  CB  PRO A 816      78.516  62.847 183.687  1.00 76.27           C  
ATOM   4028  CG  PRO A 816      79.845  62.590 184.424  1.00 76.27           C  
ATOM   4029  CD  PRO A 816      80.922  62.693 183.328  1.00 76.27           C  
ATOM   4030  N   GLN A 817      78.432  63.960 180.452  1.00 89.31           N  
ATOM   4031  CA  GLN A 817      77.651  64.590 179.420  1.00 89.31           C  
ATOM   4032  C   GLN A 817      77.425  63.672 178.246  1.00 89.31           C  
ATOM   4033  O   GLN A 817      76.346  63.683 177.653  1.00 89.31           O  
ATOM   4034  CB  GLN A 817      78.274  65.889 178.871  1.00 89.31           C  
ATOM   4035  CG  GLN A 817      78.286  67.045 179.874  1.00 89.31           C  
ATOM   4036  CD  GLN A 817      79.608  67.024 180.622  1.00 89.31           C  
ATOM   4037  NE2 GLN A 817      79.547  66.883 181.973  1.00 89.31           N  
ATOM   4038  OE1 GLN A 817      80.673  67.135 180.016  1.00 89.31           O  
ATOM   4039  N   ALA A 818      78.434  62.855 177.876  1.00 43.62           N  
ATOM   4040  CA  ALA A 818      78.392  62.039 176.687  1.00 43.62           C  
ATOM   4041  C   ALA A 818      77.336  60.980 176.763  1.00 43.62           C  
ATOM   4042  O   ALA A 818      77.002  60.484 177.838  1.00 43.62           O  
ATOM   4043  CB  ALA A 818      79.726  61.337 176.378  1.00 43.62           C  
ATOM   4044  N   ASP A 819      76.751  60.648 175.590  1.00 46.59           N  
ATOM   4045  CA  ASP A 819      75.716  59.654 175.501  1.00 46.59           C  
ATOM   4046  C   ASP A 819      76.254  58.274 175.749  1.00 46.59           C  
ATOM   4047  O   ASP A 819      75.697  57.532 176.557  1.00 46.59           O  
ATOM   4048  CB  ASP A 819      75.027  59.637 174.133  1.00 46.59           C  
ATOM   4049  CG  ASP A 819      74.282  60.952 173.958  1.00 46.59           C  
ATOM   4050  OD1 ASP A 819      74.223  61.739 174.939  1.00 46.59           O  
ATOM   4051  OD2 ASP A 819      73.756  61.184 172.835  1.00 46.59           O1-
ATOM   4052  N   GLN A 820      77.352  57.887 175.060  1.00 91.83           N  
ATOM   4053  CA  GLN A 820      77.907  56.570 175.236  1.00 91.83           C  
ATOM   4054  C   GLN A 820      79.402  56.704 175.201  1.00 91.83           C  
ATOM   4055  O   GLN A 820      79.951  57.457 174.398  1.00 91.83           O  
ATOM   4056  CB  GLN A 820      77.493  55.580 174.132  1.00 91.83           C  
ATOM   4057  CG  GLN A 820      78.050  54.167 174.319  1.00 91.83           C  
ATOM   4058  CD  GLN A 820      77.496  53.287 173.205  1.00 91.83           C  
ATOM   4059  NE2 GLN A 820      77.057  52.052 173.570  1.00 91.83           N  
ATOM   4060  OE1 GLN A 820      77.449  53.686 172.044  1.00 91.83           O  
ATOM   4061  N   ILE A 821      80.098  55.952 176.076  1.00141.22           N  
ATOM   4062  CA  ILE A 821      81.529  56.012 176.225  1.00141.22           C  
ATOM   4063  C   ILE A 821      82.099  54.646 175.982  1.00141.22           C  
ATOM   4064  O   ILE A 821      81.490  53.642 176.346  1.00141.22           O  
ATOM   4065  CB  ILE A 821      81.914  56.387 177.628  1.00141.22           C  
ATOM   4066  CG1 ILE A 821      83.434  56.312 177.831  1.00141.22           C  
ATOM   4067  CG2 ILE A 821      81.098  55.517 178.594  1.00141.22           C  
ATOM   4068  CD1 ILE A 821      83.883  56.685 179.241  1.00141.22           C  
ATOM   4069  N   LEU A 822      83.293  54.577 175.348  1.00131.07           N  
ATOM   4070  CA  LEU A 822      83.909  53.309 175.062  1.00131.07           C  
ATOM   4071  C   LEU A 822      85.248  53.242 175.746  1.00131.07           C  
ATOM   4072  O   LEU A 822      86.043  54.181 175.683  1.00131.07           O  
ATOM   4073  CB  LEU A 822      84.167  53.109 173.561  1.00131.07           C  
ATOM   4074  CG  LEU A 822      84.647  51.695 173.203  1.00131.07           C  
ATOM   4075  CD1 LEU A 822      83.519  50.676 173.431  1.00131.07           C  
ATOM   4076  CD2 LEU A 822      85.232  51.642 171.784  1.00131.07           C  
ATOM   4077  N   VAL A 823      85.531  52.105 176.415  1.00 50.35           N  
ATOM   4078  CA  VAL A 823      86.773  51.908 177.110  1.00 50.35           C  
ATOM   4079  C   VAL A 823      87.490  50.812 176.391  1.00 50.35           C  
ATOM   4080  O   VAL A 823      86.921  49.751 176.133  1.00 50.35           O  
ATOM   4081  CB  VAL A 823      86.561  51.419 178.508  1.00 50.35           C  
ATOM   4082  CG1 VAL A 823      87.920  51.228 179.202  1.00 50.35           C  
ATOM   4083  CG2 VAL A 823      85.599  52.390 179.197  1.00 50.35           C  
ATOM   4084  N   LEU A 824      88.768  51.041 176.037  1.00162.79           N  
ATOM   4085  CA  LEU A 824      89.501  50.019 175.334  1.00162.79           C  
ATOM   4086  C   LEU A 824      90.837  49.822 175.983  1.00162.79           C  
ATOM   4087  O   LEU A 824      91.419  50.748 176.541  1.00162.79           O  
ATOM   4088  CB  LEU A 824      89.703  50.327 173.836  1.00162.79           C  
ATOM   4089  CG  LEU A 824      90.279  51.724 173.541  1.00162.79           C  
ATOM   4090  CD1 LEU A 824      91.719  51.871 174.053  1.00162.79           C  
ATOM   4091  CD2 LEU A 824      90.135  52.078 172.052  1.00162.79           C  
ATOM   4092  N   ALA A 825      91.348  48.576 175.958  1.00 63.77           N  
ATOM   4093  CA  ALA A 825      92.638  48.294 176.519  1.00 63.77           C  
ATOM   4094  C   ALA A 825      93.230  47.264 175.645  1.00 63.77           C  
ATOM   4095  O   ALA A 825      92.517  46.423 175.094  1.00 63.77           O  
ATOM   4096  CB  ALA A 825      92.583  47.716 177.943  1.00 63.77           C  
ATOM   4097  N   ASN A 826      94.567  47.310 175.479  1.00233.07           N  
ATOM   4098  CA  ASN A 826      95.111  46.469 174.471  1.00233.07           C  
ATOM   4099  C   ASN A 826      94.444  47.021 173.240  1.00233.07           C  
ATOM   4100  O   ASN A 826      93.910  48.112 173.171  1.00233.07           O  
ATOM   4101  CB  ASN A 826      94.781  44.970 174.623  1.00233.07           C  
ATOM   4102  CG  ASN A 826      95.647  44.189 173.644  1.00233.07           C  
ATOM   4103  ND2 ASN A 826      96.651  44.877 173.037  1.00233.07           N  
ATOM   4104  OD1 ASN A 826      95.439  42.996 173.429  1.00233.07           O  
ATOM   4105  N   GLY A 827      94.505  46.337 172.145  1.00169.88           N  
ATOM   4106  CA  GLY A 827      93.809  46.716 170.953  1.00169.88           C  
ATOM   4107  C   GLY A 827      92.324  46.404 171.066  1.00169.88           C  
ATOM   4108  O   GLY A 827      91.639  46.415 170.043  1.00169.88           O  
ATOM   4109  N   THR A 828      91.827  45.891 172.224  1.00140.60           N  
ATOM   4110  CA  THR A 828      90.439  45.467 172.294  1.00140.60           C  
ATOM   4111  C   THR A 828      89.564  46.359 173.143  1.00140.60           C  
ATOM   4112  O   THR A 828      90.024  47.013 174.078  1.00140.60           O  
ATOM   4113  CB  THR A 828      90.296  44.078 172.843  1.00140.60           C  
ATOM   4114  CG2 THR A 828      91.107  43.117 171.959  1.00140.60           C  
ATOM   4115  OG1 THR A 828      90.773  44.030 174.180  1.00140.60           O  
ATOM   4116  N   ILE A 829      88.239  46.380 172.829  1.00149.31           N  
ATOM   4117  CA  ILE A 829      87.274  47.193 173.529  1.00149.31           C  
ATOM   4118  C   ILE A 829      86.701  46.409 174.678  1.00149.31           C  
ATOM   4119  O   ILE A 829      86.152  45.324 174.488  1.00149.31           O  
ATOM   4120  CB  ILE A 829      86.105  47.615 172.689  1.00149.31           C  
ATOM   4121  CG1 ILE A 829      86.526  48.603 171.591  1.00149.31           C  
ATOM   4122  CG2 ILE A 829      85.034  48.161 173.638  1.00149.31           C  
ATOM   4123  CD1 ILE A 829      85.395  48.937 170.618  1.00149.31           C  
ATOM   4124  N   ALA A 830      86.875  46.935 175.913  1.00 60.78           N  
ATOM   4125  CA  ALA A 830      86.401  46.298 177.111  1.00 60.78           C  
ATOM   4126  C   ALA A 830      84.906  46.333 177.271  1.00 60.78           C  
ATOM   4127  O   ALA A 830      84.277  45.288 177.436  1.00 60.78           O  
ATOM   4128  CB  ALA A 830      86.990  46.932 178.381  1.00 60.78           C  
ATOM   4129  N   GLU A 831      84.285  47.534 177.194  1.00106.29           N  
ATOM   4130  CA  GLU A 831      82.873  47.606 177.467  1.00106.29           C  
ATOM   4131  C   GLU A 831      82.360  48.940 177.013  1.00106.29           C  
ATOM   4132  O   GLU A 831      83.065  49.945 177.082  1.00106.29           O  
ATOM   4133  CB  GLU A 831      82.559  47.502 178.971  1.00106.29           C  
ATOM   4134  CG  GLU A 831      81.071  47.342 179.283  1.00106.29           C  
ATOM   4135  CD  GLU A 831      80.689  45.911 178.939  1.00106.29           C  
ATOM   4136  OE1 GLU A 831      81.473  44.990 179.292  1.00106.29           O  
ATOM   4137  OE2 GLU A 831      79.614  45.718 178.310  1.00106.29           O1-
ATOM   4138  N   MET A 832      81.089  48.983 176.564  1.00102.27           N  
ATOM   4139  CA  MET A 832      80.509  50.202 176.074  1.00102.27           C  
ATOM   4140  C   MET A 832      79.381  50.563 176.996  1.00102.27           C  
ATOM   4141  O   MET A 832      79.052  49.802 177.907  1.00102.27           O  
ATOM   4142  CB  MET A 832      79.959  50.048 174.644  1.00102.27           C  
ATOM   4143  CG  MET A 832      79.864  51.356 173.861  1.00102.27           C  
ATOM   4144  SD  MET A 832      79.527  51.127 172.087  1.00102.27           S  
ATOM   4145  CE  MET A 832      80.026  52.800 171.590  1.00102.27           C  
ATOM   4146  N   GLY A 833      78.793  51.771 176.835  1.00 39.26           N  
ATOM   4147  CA  GLY A 833      77.669  52.133 177.658  1.00 39.26           C  
ATOM   4148  C   GLY A 833      77.822  53.548 178.129  1.00 39.26           C  
ATOM   4149  O   GLY A 833      78.805  54.221 177.826  1.00 39.26           O  
ATOM   4150  N   SER A 834      76.820  54.022 178.901  1.00 34.89           N  
ATOM   4151  CA  SER A 834      76.786  55.350 179.447  1.00 34.89           C  
ATOM   4152  C   SER A 834      77.525  55.348 180.749  1.00 34.89           C  
ATOM   4153  O   SER A 834      78.077  54.332 181.165  1.00 34.89           O  
ATOM   4154  CB  SER A 834      75.361  55.860 179.725  1.00 34.89           C  
ATOM   4155  OG  SER A 834      74.746  55.062 180.727  1.00 34.89           O  
ATOM   4156  N   TYR A 835      77.587  56.526 181.404  1.00 63.14           N  
ATOM   4157  CA  TYR A 835      78.281  56.707 182.649  1.00 63.14           C  
ATOM   4158  C   TYR A 835      77.601  55.927 183.737  1.00 63.14           C  
ATOM   4159  O   TYR A 835      78.249  55.208 184.497  1.00 63.14           O  
ATOM   4160  CB  TYR A 835      78.310  58.192 183.058  1.00 63.14           C  
ATOM   4161  CG  TYR A 835      79.124  58.341 184.294  1.00 63.14           C  
ATOM   4162  CD1 TYR A 835      80.498  58.376 184.219  1.00 63.14           C  
ATOM   4163  CD2 TYR A 835      78.515  58.460 185.522  1.00 63.14           C  
ATOM   4164  CE1 TYR A 835      81.255  58.521 185.357  1.00 63.14           C  
ATOM   4165  CE2 TYR A 835      79.268  58.604 186.661  1.00 63.14           C  
ATOM   4166  CZ  TYR A 835      80.638  58.634 186.580  1.00 63.14           C  
ATOM   4167  OH  TYR A 835      81.409  58.782 187.752  1.00 63.14           O  
ATOM   4168  N   GLN A 836      76.261  56.037 183.825  1.00 37.89           N  
ATOM   4169  CA  GLN A 836      75.515  55.398 184.872  1.00 37.89           C  
ATOM   4170  C   GLN A 836      75.599  53.911 184.737  1.00 37.89           C  
ATOM   4171  O   GLN A 836      75.718  53.204 185.735  1.00 37.89           O  
ATOM   4172  CB  GLN A 836      74.027  55.784 184.865  1.00 37.89           C  
ATOM   4173  CG  GLN A 836      73.784  57.261 185.184  1.00 37.89           C  
ATOM   4174  CD  GLN A 836      74.176  57.495 186.636  1.00 37.89           C  
ATOM   4175  NE2 GLN A 836      74.964  58.575 186.888  1.00 37.89           N  
ATOM   4176  OE1 GLN A 836      73.800  56.732 187.524  1.00 37.89           O  
ATOM   4177  N   ASP A 837      75.513  53.396 183.494  1.00 33.99           N  
ATOM   4178  CA  ASP A 837      75.539  51.976 183.283  1.00 33.99           C  
ATOM   4179  C   ASP A 837      76.880  51.430 183.667  1.00 33.99           C  
ATOM   4180  O   ASP A 837      76.977  50.444 184.396  1.00 33.99           O  
ATOM   4181  CB  ASP A 837      75.302  51.588 181.813  1.00 33.99           C  
ATOM   4182  CG  ASP A 837      73.858  51.915 181.464  1.00 33.99           C  
ATOM   4183  OD1 ASP A 837      73.077  52.218 182.404  1.00 33.99           O  
ATOM   4184  OD2 ASP A 837      73.520  51.870 180.252  1.00 33.99           O1-
ATOM   4185  N   LEU A 838      77.952  52.101 183.210  1.00139.35           N  
ATOM   4186  CA  LEU A 838      79.301  51.660 183.408  1.00139.35           C  
ATOM   4187  C   LEU A 838      79.580  51.655 184.877  1.00139.35           C  
ATOM   4188  O   LEU A 838      80.320  50.807 185.377  1.00139.35           O  
ATOM   4189  CB  LEU A 838      80.299  52.621 182.740  1.00139.35           C  
ATOM   4190  CG  LEU A 838      81.731  52.078 182.633  1.00139.35           C  
ATOM   4191  CD1 LEU A 838      81.837  50.998 181.547  1.00139.35           C  
ATOM   4192  CD2 LEU A 838      82.740  53.209 182.434  1.00139.35           C  
ATOM   4193  N   LEU A 839      79.022  52.643 185.601  1.00 41.08           N  
ATOM   4194  CA  LEU A 839      79.191  52.735 187.024  1.00 41.08           C  
ATOM   4195  C   LEU A 839      78.508  51.562 187.673  1.00 41.08           C  
ATOM   4196  O   LEU A 839      79.007  51.002 188.647  1.00 41.08           O  
ATOM   4197  CB  LEU A 839      78.579  54.018 187.615  1.00 41.08           C  
ATOM   4198  CG  LEU A 839      78.753  54.139 189.141  1.00 41.08           C  
ATOM   4199  CD1 LEU A 839      80.241  54.235 189.520  1.00 41.08           C  
ATOM   4200  CD2 LEU A 839      77.919  55.297 189.711  1.00 41.08           C  
ATOM   4201  N   HIS A 840      77.336  51.166 187.140  1.00 71.30           N  
ATOM   4202  CA  HIS A 840      76.530  50.103 187.681  1.00 71.30           C  
ATOM   4203  C   HIS A 840      77.245  48.786 187.566  1.00 71.30           C  
ATOM   4204  O   HIS A 840      77.102  47.926 188.432  1.00 71.30           O  
ATOM   4205  CB  HIS A 840      75.181  49.955 186.955  1.00 71.30           C  
ATOM   4206  CG  HIS A 840      74.297  48.902 187.556  1.00 71.30           C  
ATOM   4207  CD2 HIS A 840      74.149  47.589 187.226  1.00 71.30           C  
ATOM   4208  ND1 HIS A 840      73.435  49.125 188.606  1.00 71.30           N  
ATOM   4209  CE1 HIS A 840      72.813  47.943 188.859  1.00 71.30           C  
ATOM   4210  NE2 HIS A 840      73.214  46.983 188.046  1.00 71.30           N  
ATOM   4211  N   ARG A 841      78.018  48.598 186.479  1.00122.73           N  
ATOM   4212  CA  ARG A 841      78.692  47.359 186.190  1.00122.73           C  
ATOM   4213  C   ARG A 841      79.687  47.036 187.268  1.00122.73           C  
ATOM   4214  O   ARG A 841      79.817  45.875 187.659  1.00122.73           O  
ATOM   4215  CB  ARG A 841      79.453  47.404 184.855  1.00122.73           C  
ATOM   4216  CG  ARG A 841      78.546  47.710 183.661  1.00122.73           C  
ATOM   4217  CD  ARG A 841      77.428  46.684 183.463  1.00122.73           C  
ATOM   4218  NE  ARG A 841      76.594  47.147 182.319  1.00122.73           N  
ATOM   4219  CZ  ARG A 841      76.937  46.810 181.042  1.00122.73           C  
ATOM   4220  NH1 ARG A 841      78.036  46.034 180.812  1.00122.73           N1+
ATOM   4221  NH2 ARG A 841      76.179  47.249 179.994  1.00122.73           N  
ATOM   4222  N   ASN A 842      80.387  48.054 187.806  1.00 56.79           N  
ATOM   4223  CA  ASN A 842      81.389  47.828 188.813  1.00 56.79           C  
ATOM   4224  C   ASN A 842      82.517  47.006 188.259  1.00 56.79           C  
ATOM   4225  O   ASN A 842      82.911  45.998 188.846  1.00 56.79           O  
ATOM   4226  CB  ASN A 842      80.835  47.110 190.058  1.00 56.79           C  
ATOM   4227  CG  ASN A 842      81.872  47.188 191.173  1.00 56.79           C  
ATOM   4228  ND2 ASN A 842      81.467  46.774 192.403  1.00 56.79           N  
ATOM   4229  OD1 ASN A 842      83.009  47.602 190.955  1.00 56.79           O  
ATOM   4230  N   GLY A 843      83.057  47.425 187.092  1.00 28.88           N  
ATOM   4231  CA  GLY A 843      84.169  46.760 186.469  1.00 28.88           C  
ATOM   4232  C   GLY A 843      85.421  47.538 186.755  1.00 28.88           C  
ATOM   4233  O   GLY A 843      85.545  48.194 187.789  1.00 28.88           O  
ATOM   4234  N   ALA A 844      86.412  47.435 185.843  1.00 34.26           N  
ATOM   4235  CA  ALA A 844      87.671  48.113 185.984  1.00 34.26           C  
ATOM   4236  C   ALA A 844      87.500  49.600 185.886  1.00 34.26           C  
ATOM   4237  O   ALA A 844      88.060  50.342 186.693  1.00 34.26           O  
ATOM   4238  CB  ALA A 844      88.686  47.705 184.902  1.00 34.26           C  
ATOM   4239  N   LEU A 845      86.724  50.087 184.895  1.00 96.17           N  
ATOM   4240  CA  LEU A 845      86.605  51.511 184.732  1.00 96.17           C  
ATOM   4241  C   LEU A 845      85.886  52.097 185.901  1.00 96.17           C  
ATOM   4242  O   LEU A 845      86.221  53.195 186.337  1.00 96.17           O  
ATOM   4243  CB  LEU A 845      85.923  51.960 183.416  1.00 96.17           C  
ATOM   4244  CG  LEU A 845      85.907  53.496 183.187  1.00 96.17           C  
ATOM   4245  CD1 LEU A 845      85.533  53.843 181.744  1.00 96.17           C  
ATOM   4246  CD2 LEU A 845      84.957  54.240 184.136  1.00 96.17           C  
ATOM   4247  N   VAL A 846      84.864  51.406 186.437  1.00 84.78           N  
ATOM   4248  CA  VAL A 846      84.161  51.992 187.544  1.00 84.78           C  
ATOM   4249  C   VAL A 846      85.122  52.190 188.674  1.00 84.78           C  
ATOM   4250  O   VAL A 846      85.121  53.235 189.321  1.00 84.78           O  
ATOM   4251  CB  VAL A 846      83.001  51.170 188.035  1.00 84.78           C  
ATOM   4252  CG1 VAL A 846      83.524  49.849 188.620  1.00 84.78           C  
ATOM   4253  CG2 VAL A 846      82.204  52.015 189.042  1.00 84.78           C  
ATOM   4254  N   GLY A 847      85.986  51.192 188.928  1.00 18.31           N  
ATOM   4255  CA  GLY A 847      86.939  51.278 189.995  1.00 18.31           C  
ATOM   4256  C   GLY A 847      87.874  52.403 189.694  1.00 18.31           C  
ATOM   4257  O   GLY A 847      88.341  53.103 190.591  1.00 18.31           O  
ATOM   4258  N   LEU A 848      88.174  52.592 188.400  1.00 42.30           N  
ATOM   4259  CA  LEU A 848      89.128  53.569 187.973  1.00 42.30           C  
ATOM   4260  C   LEU A 848      88.683  54.944 188.363  1.00 42.30           C  
ATOM   4261  O   LEU A 848      89.516  55.757 188.763  1.00 42.30           O  
ATOM   4262  CB  LEU A 848      89.336  53.567 186.449  1.00 42.30           C  
ATOM   4263  CG  LEU A 848      90.362  54.608 185.964  1.00 42.30           C  
ATOM   4264  CD1 LEU A 848      91.761  54.318 186.530  1.00 42.30           C  
ATOM   4265  CD2 LEU A 848      90.354  54.727 184.431  1.00 42.30           C  
ATOM   4266  N   LEU A 849      87.373  55.258 188.261  1.00 77.40           N  
ATOM   4267  CA  LEU A 849      86.998  56.610 188.571  1.00 77.40           C  
ATOM   4268  C   LEU A 849      87.373  56.921 190.012  1.00 77.40           C  
ATOM   4269  O   LEU A 849      87.320  58.126 190.375  1.00 77.40           O  
ATOM   4270  CB  LEU A 849      85.504  56.961 188.437  1.00 77.40           C  
ATOM   4271  CG  LEU A 849      84.911  56.730 187.040  1.00 77.40           C  
ATOM   4272  CD1 LEU A 849      84.494  55.266 186.855  1.00 77.40           C  
ATOM   4273  CD2 LEU A 849      83.799  57.735 186.715  1.00 77.40           C  
ATOM   4274  OXT LEU A 849      87.717  55.970 190.764  1.00 77.40           O1-
TER   
ATOM   4275  N   THR B 933     133.656  84.393 144.597  1.00 26.16           N  
ATOM   4276  CA  THR B 933     133.013  83.110 144.511  1.00 26.16           C  
ATOM   4277  C   THR B 933     133.907  82.142 143.804  1.00 26.16           C  
ATOM   4278  O   THR B 933     134.103  81.020 144.269  1.00 26.16           O  
ATOM   4279  CB  THR B 933     131.719  83.156 143.751  1.00 26.16           C  
ATOM   4280  CG2 THR B 933     131.118  81.740 143.727  1.00 26.16           C  
ATOM   4281  OG1 THR B 933     130.816  84.061 144.369  1.00 26.16           O  
ATOM   4282  N   TYR B 934     134.481  82.556 142.658  1.00 45.68           N  
ATOM   4283  CA  TYR B 934     135.353  81.700 141.903  1.00 45.68           C  
ATOM   4284  C   TYR B 934     136.549  81.406 142.752  1.00 45.68           C  
ATOM   4285  O   TYR B 934     137.002  80.266 142.836  1.00 45.68           O  
ATOM   4286  CB  TYR B 934     135.879  82.357 140.611  1.00 45.68           C  
ATOM   4287  CG  TYR B 934     134.761  82.579 139.642  1.00 45.68           C  
ATOM   4288  CD1 TYR B 934     134.310  81.556 138.840  1.00 45.68           C  
ATOM   4289  CD2 TYR B 934     134.173  83.819 139.518  1.00 45.68           C  
ATOM   4290  CE1 TYR B 934     133.288  81.761 137.939  1.00 45.68           C  
ATOM   4291  CE2 TYR B 934     133.151  84.030 138.621  1.00 45.68           C  
ATOM   4292  CZ  TYR B 934     132.704  83.000 137.828  1.00 45.68           C  
ATOM   4293  OH  TYR B 934     131.656  83.215 136.904  1.00 45.68           O  
ATOM   4294  N   LEU B 935     137.078  82.437 143.433  1.00117.00           N  
ATOM   4295  CA  LEU B 935     138.272  82.294 144.214  1.00117.00           C  
ATOM   4296  C   LEU B 935     138.024  81.287 145.293  1.00117.00           C  
ATOM   4297  O   LEU B 935     138.897  80.473 145.589  1.00117.00           O  
ATOM   4298  CB  LEU B 935     138.706  83.624 144.868  1.00117.00           C  
ATOM   4299  CG  LEU B 935     140.000  83.572 145.714  1.00117.00           C  
ATOM   4300  CD1 LEU B 935     139.819  82.819 147.043  1.00117.00           C  
ATOM   4301  CD2 LEU B 935     141.175  83.038 144.883  1.00117.00           C  
ATOM   4302  N   SER B 936     136.833  81.318 145.915  1.00 70.72           N  
ATOM   4303  CA  SER B 936     136.538  80.422 146.998  1.00 70.72           C  
ATOM   4304  C   SER B 936     136.560  79.004 146.508  1.00 70.72           C  
ATOM   4305  O   SER B 936     137.102  78.118 147.167  1.00 70.72           O  
ATOM   4306  CB  SER B 936     135.151  80.670 147.614  1.00 70.72           C  
ATOM   4307  OG  SER B 936     135.094  81.972 148.179  1.00 70.72           O  
ATOM   4308  N   TYR B 937     135.965  78.745 145.331  1.00 44.51           N  
ATOM   4309  CA  TYR B 937     135.908  77.418 144.786  1.00 44.51           C  
ATOM   4310  C   TYR B 937     137.306  76.965 144.490  1.00 44.51           C  
ATOM   4311  O   TYR B 937     137.668  75.822 144.768  1.00 44.51           O  
ATOM   4312  CB  TYR B 937     135.099  77.384 143.475  1.00 44.51           C  
ATOM   4313  CG  TYR B 937     134.967  75.974 143.008  1.00 44.51           C  
ATOM   4314  CD1 TYR B 937     133.971  75.166 143.511  1.00 44.51           C  
ATOM   4315  CD2 TYR B 937     135.825  75.463 142.063  1.00 44.51           C  
ATOM   4316  CE1 TYR B 937     133.835  73.867 143.083  1.00 44.51           C  
ATOM   4317  CE2 TYR B 937     135.695  74.164 141.630  1.00 44.51           C  
ATOM   4318  CZ  TYR B 937     134.700  73.364 142.140  1.00 44.51           C  
ATOM   4319  OH  TYR B 937     134.566  72.032 141.699  1.00 44.51           O  
ATOM   4320  N   LEU B 938     138.126  77.856 143.898  1.00 93.49           N  
ATOM   4321  CA  LEU B 938     139.489  77.544 143.560  1.00 93.49           C  
ATOM   4322  C   LEU B 938     140.316  77.322 144.791  1.00 93.49           C  
ATOM   4323  O   LEU B 938     141.202  76.469 144.793  1.00 93.49           O  
ATOM   4324  CB  LEU B 938     140.179  78.617 142.698  1.00 93.49           C  
ATOM   4325  CG  LEU B 938     139.799  78.553 141.204  1.00 93.49           C  
ATOM   4326  CD1 LEU B 938     138.292  78.727 140.975  1.00 93.49           C  
ATOM   4327  CD2 LEU B 938     140.641  79.541 140.380  1.00 93.49           C  
ATOM   4328  N   ARG B 939     140.072  78.089 145.869  1.00129.66           N  
ATOM   4329  CA  ARG B 939     140.874  77.954 147.055  1.00129.66           C  
ATOM   4330  C   ARG B 939     140.662  76.601 147.667  1.00129.66           C  
ATOM   4331  O   ARG B 939     141.584  76.021 148.237  1.00129.66           O  
ATOM   4332  CB  ARG B 939     140.600  79.029 148.129  1.00129.66           C  
ATOM   4333  CG  ARG B 939     139.178  79.043 148.690  1.00129.66           C  
ATOM   4334  CD  ARG B 939     138.946  80.122 149.752  1.00129.66           C  
ATOM   4335  NE  ARG B 939     137.528  80.014 150.200  1.00129.66           N  
ATOM   4336  CZ  ARG B 939     137.107  80.710 151.295  1.00129.66           C  
ATOM   4337  NH1 ARG B 939     137.984  81.507 151.972  1.00129.66           N1+
ATOM   4338  NH2 ARG B 939     135.813  80.609 151.714  1.00129.66           N  
ATOM   4339  N   ALA B 940     139.432  76.064 147.564  1.00 40.97           N  
ATOM   4340  CA  ALA B 940     139.076  74.804 148.156  1.00 40.97           C  
ATOM   4341  C   ALA B 940     139.901  73.689 147.577  1.00 40.97           C  
ATOM   4342  O   ALA B 940     140.230  72.739 148.286  1.00 40.97           O  
ATOM   4343  CB  ALA B 940     137.599  74.440 147.931  1.00 40.97           C  
ATOM   4344  N   VAL B 941     140.200  73.733 146.259  1.00 91.47           N  
ATOM   4345  CA  VAL B 941     140.970  72.676 145.656  1.00 91.47           C  
ATOM   4346  C   VAL B 941     142.374  72.656 146.197  1.00 91.47           C  
ATOM   4347  O   VAL B 941     142.859  71.606 146.615  1.00 91.47           O  
ATOM   4348  CB  VAL B 941     141.033  72.752 144.153  1.00 91.47           C  
ATOM   4349  CG1 VAL B 941     141.795  74.016 143.724  1.00 91.47           C  
ATOM   4350  CG2 VAL B 941     141.662  71.448 143.635  1.00 91.47           C  
ATOM   4351  N   GLY B 942     143.055  73.822 146.243  1.00 26.15           N  
ATOM   4352  CA  GLY B 942     144.401  73.868 146.750  1.00 26.15           C  
ATOM   4353  C   GLY B 942     145.366  74.088 145.622  1.00 26.15           C  
ATOM   4354  O   GLY B 942     145.064  73.835 144.457  1.00 26.15           O  
ATOM   4355  N   THR B 943     146.562  74.604 145.967  1.00116.00           N  
ATOM   4356  CA  THR B 943     147.605  74.883 145.018  1.00116.00           C  
ATOM   4357  C   THR B 943     148.152  73.646 144.339  1.00116.00           C  
ATOM   4358  O   THR B 943     148.261  73.677 143.115  1.00116.00           O  
ATOM   4359  CB  THR B 943     148.762  75.621 145.630  1.00116.00           C  
ATOM   4360  CG2 THR B 943     149.490  74.695 146.618  1.00116.00           C  
ATOM   4361  OG1 THR B 943     149.654  76.058 144.617  1.00116.00           O  
ATOM   4362  N   PRO B 944     148.524  72.560 144.991  1.00 72.88           N  
ATOM   4363  CA  PRO B 944     149.151  71.470 144.287  1.00 72.88           C  
ATOM   4364  C   PRO B 944     148.375  70.938 143.118  1.00 72.88           C  
ATOM   4365  O   PRO B 944     148.962  70.763 142.051  1.00 72.88           O  
ATOM   4366  CB  PRO B 944     149.360  70.373 145.327  1.00 72.88           C  
ATOM   4367  CG  PRO B 944     148.183  70.589 146.293  1.00 72.88           C  
ATOM   4368  CD  PRO B 944     147.955  72.108 146.254  1.00 72.88           C  
ATOM   4369  N   LEU B 945     147.071  70.661 143.296  1.00 80.28           N  
ATOM   4370  CA  LEU B 945     146.265  70.069 142.264  1.00 80.28           C  
ATOM   4371  C   LEU B 945     146.080  71.018 141.123  1.00 80.28           C  
ATOM   4372  O   LEU B 945     146.139  70.612 139.963  1.00 80.28           O  
ATOM   4373  CB  LEU B 945     144.865  69.678 142.763  1.00 80.28           C  
ATOM   4374  CG  LEU B 945     144.882  68.587 143.850  1.00 80.28           C  
ATOM   4375  CD1 LEU B 945     145.597  69.073 145.121  1.00 80.28           C  
ATOM   4376  CD2 LEU B 945     143.467  68.056 144.129  1.00 80.28           C  
ATOM   4377  N   CYS B 946     145.823  72.306 141.426  1.00 73.19           N  
ATOM   4378  CA  CYS B 946     145.557  73.272 140.399  1.00 73.19           C  
ATOM   4379  C   CYS B 946     146.766  73.472 139.540  1.00 73.19           C  
ATOM   4380  O   CYS B 946     146.667  73.481 138.314  1.00 73.19           O  
ATOM   4381  CB  CYS B 946     145.129  74.648 140.945  1.00 73.19           C  
ATOM   4382  SG  CYS B 946     146.442  75.504 141.866  1.00 73.19           S  
ATOM   4383  N   THR B 947     147.950  73.626 140.162  1.00 21.78           N  
ATOM   4384  CA  THR B 947     149.146  73.874 139.411  1.00 21.78           C  
ATOM   4385  C   THR B 947     149.436  72.682 138.561  1.00 21.78           C  
ATOM   4386  O   THR B 947     149.801  72.812 137.393  1.00 21.78           O  
ATOM   4387  CB  THR B 947     150.342  74.101 140.288  1.00 21.78           C  
ATOM   4388  CG2 THR B 947     151.562  74.376 139.392  1.00 21.78           C  
ATOM   4389  OG1 THR B 947     150.115  75.203 141.153  1.00 21.78           O  
ATOM   4390  N   TYR B 948     149.272  71.480 139.140  1.00 39.55           N  
ATOM   4391  CA  TYR B 948     149.572  70.253 138.465  1.00 39.55           C  
ATOM   4392  C   TYR B 948     148.646  70.085 137.296  1.00 39.55           C  
ATOM   4393  O   TYR B 948     149.080  69.735 136.200  1.00 39.55           O  
ATOM   4394  CB  TYR B 948     149.415  69.044 139.404  1.00 39.55           C  
ATOM   4395  CG  TYR B 948     149.748  67.794 138.668  1.00 39.55           C  
ATOM   4396  CD1 TYR B 948     151.061  67.472 138.405  1.00 39.55           C  
ATOM   4397  CD2 TYR B 948     148.756  66.933 138.262  1.00 39.55           C  
ATOM   4398  CE1 TYR B 948     151.378  66.315 137.733  1.00 39.55           C  
ATOM   4399  CE2 TYR B 948     149.068  65.776 137.590  1.00 39.55           C  
ATOM   4400  CZ  TYR B 948     150.379  65.465 137.324  1.00 39.55           C  
ATOM   4401  OH  TYR B 948     150.699  64.278 136.633  1.00 39.55           O  
ATOM   4402  N   THR B 949     147.340  70.348 137.486  1.00 84.87           N  
ATOM   4403  CA  THR B 949     146.388  70.138 136.431  1.00 84.87           C  
ATOM   4404  C   THR B 949     146.685  71.053 135.280  1.00 84.87           C  
ATOM   4405  O   THR B 949     146.614  70.642 134.122  1.00 84.87           O  
ATOM   4406  CB  THR B 949     144.966  70.366 136.867  1.00 84.87           C  
ATOM   4407  CG2 THR B 949     144.763  71.857 137.187  1.00 84.87           C  
ATOM   4408  OG1 THR B 949     144.070  69.956 135.845  1.00 84.87           O  
ATOM   4409  N   LEU B 950     147.032  72.321 135.570  1.00117.06           N  
ATOM   4410  CA  LEU B 950     147.299  73.294 134.548  1.00117.06           C  
ATOM   4411  C   LEU B 950     148.500  72.852 133.770  1.00117.06           C  
ATOM   4412  O   LEU B 950     148.553  73.016 132.553  1.00117.06           O  
ATOM   4413  CB  LEU B 950     147.570  74.697 135.135  1.00117.06           C  
ATOM   4414  CG  LEU B 950     147.853  75.812 134.103  1.00117.06           C  
ATOM   4415  CD1 LEU B 950     149.238  75.680 133.446  1.00117.06           C  
ATOM   4416  CD2 LEU B 950     146.714  75.911 133.076  1.00117.06           C  
ATOM   4417  N   PHE B 951     149.506  72.287 134.464  1.00 35.27           N  
ATOM   4418  CA  PHE B 951     150.721  71.854 133.833  1.00 35.27           C  
ATOM   4419  C   PHE B 951     150.403  70.751 132.864  1.00 35.27           C  
ATOM   4420  O   PHE B 951     150.905  70.738 131.742  1.00 35.27           O  
ATOM   4421  CB  PHE B 951     151.746  71.326 134.855  1.00 35.27           C  
ATOM   4422  CG  PHE B 951     152.972  70.902 134.123  1.00 35.27           C  
ATOM   4423  CD1 PHE B 951     153.871  71.841 133.671  1.00 35.27           C  
ATOM   4424  CD2 PHE B 951     153.235  69.570 133.907  1.00 35.27           C  
ATOM   4425  CE1 PHE B 951     155.008  71.457 133.001  1.00 35.27           C  
ATOM   4426  CE2 PHE B 951     154.370  69.181 133.236  1.00 35.27           C  
ATOM   4427  CZ  PHE B 951     155.259  70.124 132.781  1.00 35.27           C  
ATOM   4428  N   LEU B 952     149.540  69.802 133.276  1.00 96.92           N  
ATOM   4429  CA  LEU B 952     149.162  68.663 132.479  1.00 96.92           C  
ATOM   4430  C   LEU B 952     148.456  69.085 131.228  1.00 96.92           C  
ATOM   4431  O   LEU B 952     148.600  68.435 130.194  1.00 96.92           O  
ATOM   4432  CB  LEU B 952     148.231  67.692 133.219  1.00 96.92           C  
ATOM   4433  CG  LEU B 952     148.944  66.694 134.149  1.00 96.92           C  
ATOM   4434  CD1 LEU B 952     149.921  67.373 135.117  1.00 96.92           C  
ATOM   4435  CD2 LEU B 952     147.904  65.840 134.884  1.00 96.92           C  
ATOM   4436  N   PHE B 953     147.641  70.154 131.290  1.00 49.80           N  
ATOM   4437  CA  PHE B 953     146.943  70.604 130.117  1.00 49.80           C  
ATOM   4438  C   PHE B 953     147.943  71.038 129.088  1.00 49.80           C  
ATOM   4439  O   PHE B 953     147.782  70.759 127.901  1.00 49.80           O  
ATOM   4440  CB  PHE B 953     145.987  71.786 130.371  1.00 49.80           C  
ATOM   4441  CG  PHE B 953     144.767  71.283 131.072  1.00 49.80           C  
ATOM   4442  CD1 PHE B 953     143.768  70.660 130.360  1.00 49.80           C  
ATOM   4443  CD2 PHE B 953     144.608  71.446 132.428  1.00 49.80           C  
ATOM   4444  CE1 PHE B 953     142.636  70.198 130.990  1.00 49.80           C  
ATOM   4445  CE2 PHE B 953     143.478  70.986 133.064  1.00 49.80           C  
ATOM   4446  CZ  PHE B 953     142.489  70.359 132.346  1.00 49.80           C  
ATOM   4447  N   LEU B 954     149.007  71.745 129.520  1.00 33.54           N  
ATOM   4448  CA  LEU B 954     150.009  72.224 128.612  1.00 33.54           C  
ATOM   4449  C   LEU B 954     150.674  71.053 127.958  1.00 33.54           C  
ATOM   4450  O   LEU B 954     150.919  71.060 126.754  1.00 33.54           O  
ATOM   4451  CB  LEU B 954     151.111  73.038 129.313  1.00 33.54           C  
ATOM   4452  CG  LEU B 954     150.615  74.361 129.926  1.00 33.54           C  
ATOM   4453  CD1 LEU B 954     151.762  75.123 130.608  1.00 33.54           C  
ATOM   4454  CD2 LEU B 954     149.877  75.217 128.883  1.00 33.54           C  
ATOM   4455  N   CYS B 955     150.963  69.998 128.742  1.00 29.72           N  
ATOM   4456  CA  CYS B 955     151.652  68.855 128.217  1.00 29.72           C  
ATOM   4457  C   CYS B 955     150.828  68.235 127.132  1.00 29.72           C  
ATOM   4458  O   CYS B 955     151.360  67.784 126.120  1.00 29.72           O  
ATOM   4459  CB  CYS B 955     151.904  67.768 129.278  1.00 29.72           C  
ATOM   4460  SG  CYS B 955     153.050  68.314 130.578  1.00 29.72           S  
ATOM   4461  N   GLN B 956     149.497  68.169 127.327  1.00 99.62           N  
ATOM   4462  CA  GLN B 956     148.656  67.541 126.348  1.00 99.62           C  
ATOM   4463  C   GLN B 956     148.627  68.335 125.071  1.00 99.62           C  
ATOM   4464  O   GLN B 956     148.776  67.777 123.985  1.00 99.62           O  
ATOM   4465  CB  GLN B 956     147.202  67.402 126.826  1.00 99.62           C  
ATOM   4466  CG  GLN B 956     146.280  66.737 125.802  1.00 99.62           C  
ATOM   4467  CD  GLN B 956     144.885  66.666 126.404  1.00 99.62           C  
ATOM   4468  NE2 GLN B 956     143.856  67.029 125.591  1.00 99.62           N  
ATOM   4469  OE1 GLN B 956     144.714  66.310 127.569  1.00 99.62           O  
ATOM   4470  N   GLN B 957     148.434  69.664 125.184  1.00122.05           N  
ATOM   4471  CA  GLN B 957     148.267  70.555 124.066  1.00122.05           C  
ATOM   4472  C   GLN B 957     149.540  70.703 123.292  1.00122.05           C  
ATOM   4473  O   GLN B 957     149.527  70.749 122.062  1.00122.05           O  
ATOM   4474  CB  GLN B 957     147.841  71.960 124.529  1.00122.05           C  
ATOM   4475  CG  GLN B 957     147.253  72.834 123.423  1.00122.05           C  
ATOM   4476  CD  GLN B 957     145.805  72.398 123.225  1.00122.05           C  
ATOM   4477  NE2 GLN B 957     145.572  71.058 123.206  1.00122.05           N  
ATOM   4478  OE1 GLN B 957     144.909  73.226 123.082  1.00122.05           O  
ATOM   4479  N   VAL B 958     150.680  70.803 124.001  1.00 87.06           N  
ATOM   4480  CA  VAL B 958     151.942  70.994 123.349  1.00 87.06           C  
ATOM   4481  C   VAL B 958     152.217  69.809 122.481  1.00 87.06           C  
ATOM   4482  O   VAL B 958     152.647  69.952 121.338  1.00 87.06           O  
ATOM   4483  CB  VAL B 958     153.083  71.149 124.317  1.00 87.06           C  
ATOM   4484  CG1 VAL B 958     152.866  72.445 125.113  1.00 87.06           C  
ATOM   4485  CG2 VAL B 958     153.171  69.898 125.208  1.00 87.06           C  
ATOM   4486  N   ALA B 959     151.957  68.602 123.011  1.00 32.07           N  
ATOM   4487  CA  ALA B 959     152.209  67.384 122.297  1.00 32.07           C  
ATOM   4488  C   ALA B 959     151.337  67.326 121.082  1.00 32.07           C  
ATOM   4489  O   ALA B 959     151.767  66.860 120.028  1.00 32.07           O  
ATOM   4490  CB  ALA B 959     151.907  66.128 123.134  1.00 32.07           C  
ATOM   4491  N   SER B 960     150.075  67.784 121.202  1.00 85.26           N  
ATOM   4492  CA  SER B 960     149.151  67.697 120.106  1.00 85.26           C  
ATOM   4493  C   SER B 960     149.621  68.525 118.944  1.00 85.26           C  
ATOM   4494  O   SER B 960     149.538  68.077 117.803  1.00 85.26           O  
ATOM   4495  CB  SER B 960     147.713  68.115 120.473  1.00 85.26           C  
ATOM   4496  OG  SER B 960     147.653  69.490 120.818  1.00 85.26           O  
ATOM   4497  N   PHE B 961     150.119  69.754 119.183  1.00116.17           N  
ATOM   4498  CA  PHE B 961     150.605  70.558 118.089  1.00116.17           C  
ATOM   4499  C   PHE B 961     151.829  69.982 117.458  1.00116.17           C  
ATOM   4500  O   PHE B 961     151.987  70.054 116.240  1.00116.17           O  
ATOM   4501  CB  PHE B 961     150.875  72.036 118.409  1.00116.17           C  
ATOM   4502  CG  PHE B 961     149.696  72.785 117.894  1.00116.17           C  
ATOM   4503  CD1 PHE B 961     149.689  73.179 116.574  1.00116.17           C  
ATOM   4504  CD2 PHE B 961     148.614  73.088 118.681  1.00116.17           C  
ATOM   4505  CE1 PHE B 961     148.626  73.870 116.043  1.00116.17           C  
ATOM   4506  CE2 PHE B 961     147.548  73.779 118.153  1.00116.17           C  
ATOM   4507  CZ  PHE B 961     147.549  74.172 116.837  1.00116.17           C  
ATOM   4508  N   CYS B 962     152.734  69.394 118.259  1.00 28.00           N  
ATOM   4509  CA  CYS B 962     153.968  68.893 117.723  1.00 28.00           C  
ATOM   4510  C   CYS B 962     153.674  67.854 116.684  1.00 28.00           C  
ATOM   4511  O   CYS B 962     154.330  67.808 115.644  1.00 28.00           O  
ATOM   4512  CB  CYS B 962     154.858  68.237 118.793  1.00 28.00           C  
ATOM   4513  SG  CYS B 962     155.420  69.418 120.055  1.00 28.00           S  
ATOM   4514  N   GLN B 963     152.667  66.998 116.929  1.00 36.75           N  
ATOM   4515  CA  GLN B 963     152.352  65.938 116.015  1.00 36.75           C  
ATOM   4516  C   GLN B 963     151.946  66.518 114.696  1.00 36.75           C  
ATOM   4517  O   GLN B 963     152.350  66.024 113.643  1.00 36.75           O  
ATOM   4518  CB  GLN B 963     151.185  65.071 116.520  1.00 36.75           C  
ATOM   4519  CG  GLN B 963     150.808  63.924 115.584  1.00 36.75           C  
ATOM   4520  CD  GLN B 963     149.648  63.169 116.220  1.00 36.75           C  
ATOM   4521  NE2 GLN B 963     149.797  62.814 117.525  1.00 36.75           N  
ATOM   4522  OE1 GLN B 963     148.639  62.897 115.573  1.00 36.75           O  
ATOM   4523  N   GLY B 964     151.123  67.583 114.718  1.00 21.41           N  
ATOM   4524  CA  GLY B 964     150.656  68.190 113.504  1.00 21.41           C  
ATOM   4525  C   GLY B 964     151.802  68.799 112.756  1.00 21.41           C  
ATOM   4526  O   GLY B 964     151.887  68.679 111.535  1.00 21.41           O  
ATOM   4527  N   TYR B 965     152.710  69.484 113.474  1.00 44.86           N  
ATOM   4528  CA  TYR B 965     153.802  70.162 112.837  1.00 44.86           C  
ATOM   4529  C   TYR B 965     154.700  69.141 112.218  1.00 44.86           C  
ATOM   4530  O   TYR B 965     155.183  69.327 111.104  1.00 44.86           O  
ATOM   4531  CB  TYR B 965     154.639  70.998 113.819  1.00 44.86           C  
ATOM   4532  CG  TYR B 965     155.521  71.886 113.009  1.00 44.86           C  
ATOM   4533  CD1 TYR B 965     155.019  73.063 112.504  1.00 44.86           C  
ATOM   4534  CD2 TYR B 965     156.832  71.556 112.754  1.00 44.86           C  
ATOM   4535  CE1 TYR B 965     155.810  73.903 111.755  1.00 44.86           C  
ATOM   4536  CE2 TYR B 965     157.628  72.391 112.005  1.00 44.86           C  
ATOM   4537  CZ  TYR B 965     157.118  73.566 111.504  1.00 44.86           C  
ATOM   4538  OH  TYR B 965     157.931  74.426 110.736  1.00 44.86           O  
ATOM   4539  N   TRP B 966     154.945  68.027 112.931  1.00 50.12           N  
ATOM   4540  CA  TRP B 966     155.836  67.029 112.423  1.00 50.12           C  
ATOM   4541  C   TRP B 966     155.279  66.521 111.131  1.00 50.12           C  
ATOM   4542  O   TRP B 966     155.996  66.429 110.138  1.00 50.12           O  
ATOM   4543  CB  TRP B 966     155.984  65.826 113.371  1.00 50.12           C  
ATOM   4544  CG  TRP B 966     156.939  64.760 112.885  1.00 50.12           C  
ATOM   4545  CD1 TRP B 966     156.685  63.610 112.199  1.00 50.12           C  
ATOM   4546  CD2 TRP B 966     158.360  64.806 113.091  1.00 50.12           C  
ATOM   4547  CE2 TRP B 966     158.897  63.659 112.508  1.00 50.12           C  
ATOM   4548  CE3 TRP B 966     159.151  65.728 113.714  1.00 50.12           C  
ATOM   4549  NE1 TRP B 966     157.859  62.934 111.964  1.00 50.12           N  
ATOM   4550  CZ2 TRP B 966     160.241  63.415 112.540  1.00 50.12           C  
ATOM   4551  CZ3 TRP B 966     160.505  65.480 113.743  1.00 50.12           C  
ATOM   4552  CH2 TRP B 966     161.039  64.347 113.168  1.00 50.12           C  
ATOM   4553  N   LEU B 967     153.979  66.169 111.116  1.00159.89           N  
ATOM   4554  CA  LEU B 967     153.375  65.653 109.922  1.00159.89           C  
ATOM   4555  C   LEU B 967     153.283  66.696 108.858  1.00159.89           C  
ATOM   4556  O   LEU B 967     153.577  66.427 107.695  1.00159.89           O  
ATOM   4557  CB  LEU B 967     151.954  65.107 110.116  1.00159.89           C  
ATOM   4558  CG  LEU B 967     151.911  63.774 110.876  1.00159.89           C  
ATOM   4559  CD1 LEU B 967     150.490  63.198 110.885  1.00159.89           C  
ATOM   4560  CD2 LEU B 967     152.945  62.783 110.318  1.00159.89           C  
ATOM   4561  N   SER B 968     152.873  67.919 109.231  1.00 30.82           N  
ATOM   4562  CA  SER B 968     152.664  68.974 108.281  1.00 30.82           C  
ATOM   4563  C   SER B 968     153.959  69.301 107.616  1.00 30.82           C  
ATOM   4564  O   SER B 968     153.990  69.599 106.424  1.00 30.82           O  
ATOM   4565  CB  SER B 968     152.134  70.264 108.930  1.00 30.82           C  
ATOM   4566  OG  SER B 968     151.945  71.270 107.944  1.00 30.82           O  
ATOM   4567  N   LEU B 969     155.064  69.271 108.381  1.00 38.03           N  
ATOM   4568  CA  LEU B 969     156.357  69.570 107.843  1.00 38.03           C  
ATOM   4569  C   LEU B 969     156.691  68.502 106.849  1.00 38.03           C  
ATOM   4570  O   LEU B 969     157.233  68.775 105.780  1.00 38.03           O  
ATOM   4571  CB  LEU B 969     157.462  69.565 108.915  1.00 38.03           C  
ATOM   4572  CG  LEU B 969     158.862  69.886 108.361  1.00 38.03           C  
ATOM   4573  CD1 LEU B 969     158.932  71.329 107.839  1.00 38.03           C  
ATOM   4574  CD2 LEU B 969     159.961  69.571 109.389  1.00 38.03           C  
ATOM   4575  N   TRP B 970     156.354  67.248 107.199  1.00 80.51           N  
ATOM   4576  CA  TRP B 970     156.622  66.067 106.429  1.00 80.51           C  
ATOM   4577  C   TRP B 970     155.838  66.049 105.152  1.00 80.51           C  
ATOM   4578  O   TRP B 970     156.271  65.453 104.167  1.00 80.51           O  
ATOM   4579  CB  TRP B 970     156.282  64.770 107.183  1.00 80.51           C  
ATOM   4580  CG  TRP B 970     156.491  63.530 106.351  1.00 80.51           C  
ATOM   4581  CD1 TRP B 970     155.584  62.832 105.608  1.00 80.51           C  
ATOM   4582  CD2 TRP B 970     157.751  62.864 106.189  1.00 80.51           C  
ATOM   4583  CE2 TRP B 970     157.538  61.779 105.338  1.00 80.51           C  
ATOM   4584  CE3 TRP B 970     158.985  63.135 106.704  1.00 80.51           C  
ATOM   4585  NE1 TRP B 970     156.204  61.771 104.987  1.00 80.51           N  
ATOM   4586  CZ2 TRP B 970     158.561  60.945 104.990  1.00 80.51           C  
ATOM   4587  CZ3 TRP B 970     160.015  62.290 106.354  1.00 80.51           C  
ATOM   4588  CH2 TRP B 970     159.807  61.217 105.512  1.00 80.51           C  
ATOM   4589  N   ALA B 971     154.658  66.691 105.128  1.00 60.64           N  
ATOM   4590  CA  ALA B 971     153.766  66.571 104.007  1.00 60.64           C  
ATOM   4591  C   ALA B 971     154.411  66.989 102.717  1.00 60.64           C  
ATOM   4592  O   ALA B 971     154.255  66.316 101.698  1.00 60.64           O  
ATOM   4593  CB  ALA B 971     152.495  67.420 104.173  1.00 60.64           C  
ATOM   4594  N   ASP B 972     155.167  68.096 102.729  1.00155.23           N  
ATOM   4595  CA  ASP B 972     155.716  68.688 101.543  1.00155.23           C  
ATOM   4596  C   ASP B 972     156.781  67.870 100.862  1.00155.23           C  
ATOM   4597  O   ASP B 972     156.890  67.946  99.645  1.00155.23           O  
ATOM   4598  CB  ASP B 972     156.303  70.082 101.814  1.00155.23           C  
ATOM   4599  CG  ASP B 972     156.505  70.747 100.466  1.00155.23           C  
ATOM   4600  OD1 ASP B 972     157.499  70.408  99.770  1.00155.23           O  
ATOM   4601  OD2 ASP B 972     155.661  71.613 100.116  1.00155.23           O1-
ATOM   4602  N   ASP B 973     157.578  67.066 101.593  1.00 80.53           N  
ATOM   4603  CA  ASP B 973     158.772  66.422 101.094  1.00 80.53           C  
ATOM   4604  C   ASP B 973     158.558  65.552  99.882  1.00 80.53           C  
ATOM   4605  O   ASP B 973     157.557  64.852  99.730  1.00 80.53           O  
ATOM   4606  CB  ASP B 973     159.432  65.546 102.169  1.00 80.53           C  
ATOM   4607  CG  ASP B 973     159.793  66.466 103.322  1.00 80.53           C  
ATOM   4608  OD1 ASP B 973     159.720  67.709 103.127  1.00 80.53           O  
ATOM   4609  OD2 ASP B 973     160.139  65.940 104.414  1.00 80.53           O1-
ATOM   4610  N   PRO B 974     159.529  65.620  98.994  1.00 69.14           N  
ATOM   4611  CA  PRO B 974     159.502  64.797  97.810  1.00 69.14           C  
ATOM   4612  C   PRO B 974     159.884  63.390  98.146  1.00 69.14           C  
ATOM   4613  O   PRO B 974     160.666  63.190  99.074  1.00 69.14           O  
ATOM   4614  CB  PRO B 974     160.451  65.454  96.813  1.00 69.14           C  
ATOM   4615  CG  PRO B 974     160.442  66.936  97.223  1.00 69.14           C  
ATOM   4616  CD  PRO B 974     160.160  66.905  98.734  1.00 69.14           C  
ATOM   4617  N   VAL B 975     159.364  62.397  97.398  1.00 99.11           N  
ATOM   4618  CA  VAL B 975     159.728  61.049  97.706  1.00 99.11           C  
ATOM   4619  C   VAL B 975     160.902  60.707  96.853  1.00 99.11           C  
ATOM   4620  O   VAL B 975     160.820  60.664  95.628  1.00 99.11           O  
ATOM   4621  CB  VAL B 975     158.624  60.054  97.465  1.00 99.11           C  
ATOM   4622  CG1 VAL B 975     157.498  60.344  98.472  1.00 99.11           C  
ATOM   4623  CG2 VAL B 975     158.158  60.145  96.001  1.00 99.11           C  
ATOM   4624  N   VAL B 976     162.047  60.456  97.510  1.00109.26           N  
ATOM   4625  CA  VAL B 976     163.259  60.138  96.820  1.00109.26           C  
ATOM   4626  C   VAL B 976     163.593  58.741  97.214  1.00109.26           C  
ATOM   4627  O   VAL B 976     162.972  58.172  98.109  1.00109.26           O  
ATOM   4628  CB  VAL B 976     164.412  61.025  97.200  1.00109.26           C  
ATOM   4629  CG1 VAL B 976     164.757  60.779  98.679  1.00109.26           C  
ATOM   4630  CG2 VAL B 976     165.579  60.767  96.230  1.00109.26           C  
ATOM   4631  N   ASP B 977     164.579  58.140  96.530  1.00 69.22           N  
ATOM   4632  CA  ASP B 977     164.923  56.778  96.798  1.00 69.22           C  
ATOM   4633  C   ASP B 977     165.362  56.671  98.223  1.00 69.22           C  
ATOM   4634  O   ASP B 977     165.018  55.713  98.916  1.00 69.22           O  
ATOM   4635  CB  ASP B 977     166.078  56.282  95.912  1.00 69.22           C  
ATOM   4636  CG  ASP B 977     166.188  54.775  96.077  1.00 69.22           C  
ATOM   4637  OD1 ASP B 977     165.439  54.206  96.914  1.00 69.22           O  
ATOM   4638  OD2 ASP B 977     167.029  54.170  95.361  1.00 69.22           O1-
ATOM   4639  N   GLY B 978     166.117  57.670  98.715  1.00 23.24           N  
ATOM   4640  CA  GLY B 978     166.624  57.590 100.053  1.00 23.24           C  
ATOM   4641  C   GLY B 978     165.537  57.937 101.023  1.00 23.24           C  
ATOM   4642  O   GLY B 978     164.436  58.330 100.641  1.00 23.24           O  
ATOM   4643  N   LYS B 979     165.863  57.797 102.324  1.00 72.91           N  
ATOM   4644  CA  LYS B 979     165.001  58.092 103.436  1.00 72.91           C  
ATOM   4645  C   LYS B 979     163.829  57.156 103.481  1.00 72.91           C  
ATOM   4646  O   LYS B 979     162.818  57.466 104.111  1.00 72.91           O  
ATOM   4647  CB  LYS B 979     164.447  59.528 103.398  1.00 72.91           C  
ATOM   4648  CG  LYS B 979     165.521  60.603 103.578  1.00 72.91           C  
ATOM   4649  CD  LYS B 979     165.041  62.010 103.215  1.00 72.91           C  
ATOM   4650  CE  LYS B 979     166.112  63.089 103.393  1.00 72.91           C  
ATOM   4651  NZ  LYS B 979     166.450  63.234 104.827  1.00 72.91           N1+
ATOM   4652  N   GLN B 980     163.937  55.973 102.850  1.00103.87           N  
ATOM   4653  CA  GLN B 980     162.851  55.031 102.881  1.00103.87           C  
ATOM   4654  C   GLN B 980     162.664  54.548 104.288  1.00103.87           C  
ATOM   4655  O   GLN B 980     161.543  54.452 104.783  1.00103.87           O  
ATOM   4656  CB  GLN B 980     163.123  53.783 102.026  1.00103.87           C  
ATOM   4657  CG  GLN B 980     163.244  54.073 100.532  1.00103.87           C  
ATOM   4658  CD  GLN B 980     163.512  52.752  99.826  1.00103.87           C  
ATOM   4659  NE2 GLN B 980     164.577  52.724  98.981  1.00103.87           N  
ATOM   4660  OE1 GLN B 980     162.802  51.768 100.028  1.00103.87           O  
ATOM   4661  N   MET B 981     163.785  54.245 104.969  1.00114.48           N  
ATOM   4662  CA  MET B 981     163.780  53.708 106.301  1.00114.48           C  
ATOM   4663  C   MET B 981     163.227  54.720 107.248  1.00114.48           C  
ATOM   4664  O   MET B 981     162.537  54.379 108.208  1.00114.48           O  
ATOM   4665  CB  MET B 981     165.188  53.337 106.803  1.00114.48           C  
ATOM   4666  CG  MET B 981     166.101  54.547 107.010  1.00114.48           C  
ATOM   4667  SD  MET B 981     167.771  54.143 107.602  1.00114.48           S  
ATOM   4668  CE  MET B 981     168.337  55.868 107.650  1.00114.48           C  
ATOM   4669  N   HIS B 982     163.498  56.008 106.980  1.00 41.14           N  
ATOM   4670  CA  HIS B 982     163.121  57.056 107.880  1.00 41.14           C  
ATOM   4671  C   HIS B 982     161.644  57.003 108.106  1.00 41.14           C  
ATOM   4672  O   HIS B 982     161.177  57.279 109.208  1.00 41.14           O  
ATOM   4673  CB  HIS B 982     163.471  58.456 107.347  1.00 41.14           C  
ATOM   4674  CG  HIS B 982     164.951  58.699 107.297  1.00 41.14           C  
ATOM   4675  CD2 HIS B 982     165.838  58.506 106.283  1.00 41.14           C  
ATOM   4676  ND1 HIS B 982     165.687  59.183 108.353  1.00 41.14           N  
ATOM   4677  CE1 HIS B 982     166.975  59.260 107.931  1.00 41.14           C  
ATOM   4678  NE2 HIS B 982     167.116  58.859 106.681  1.00 41.14           N  
ATOM   4679  N   SER B 983     160.863  56.653 107.069  1.00 75.19           N  
ATOM   4680  CA  SER B 983     159.438  56.614 107.217  1.00 75.19           C  
ATOM   4681  C   SER B 983     159.090  55.638 108.295  1.00 75.19           C  
ATOM   4682  O   SER B 983     158.295  55.936 109.185  1.00 75.19           O  
ATOM   4683  CB  SER B 983     158.741  56.122 105.940  1.00 75.19           C  
ATOM   4684  OG  SER B 983     159.103  56.953 104.850  1.00 75.19           O  
ATOM   4685  N   ALA B 984     159.705  54.444 108.249  1.00 30.24           N  
ATOM   4686  CA  ALA B 984     159.384  53.420 109.197  1.00 30.24           C  
ATOM   4687  C   ALA B 984     159.708  53.909 110.571  1.00 30.24           C  
ATOM   4688  O   ALA B 984     158.945  53.683 111.506  1.00 30.24           O  
ATOM   4689  CB  ALA B 984     160.181  52.125 108.967  1.00 30.24           C  
ATOM   4690  N   LEU B 985     160.866  54.577 110.727  1.00 42.03           N  
ATOM   4691  CA  LEU B 985     161.294  55.056 112.011  1.00 42.03           C  
ATOM   4692  C   LEU B 985     160.420  56.169 112.518  1.00 42.03           C  
ATOM   4693  O   LEU B 985     160.033  56.170 113.685  1.00 42.03           O  
ATOM   4694  CB  LEU B 985     162.737  55.591 111.991  1.00 42.03           C  
ATOM   4695  CG  LEU B 985     163.214  56.109 113.360  1.00 42.03           C  
ATOM   4696  CD1 LEU B 985     163.252  54.978 114.399  1.00 42.03           C  
ATOM   4697  CD2 LEU B 985     164.555  56.855 113.242  1.00 42.03           C  
ATOM   4698  N   ARG B 986     160.073  57.143 111.651  1.00141.32           N  
ATOM   4699  CA  ARG B 986     159.399  58.338 112.090  1.00141.32           C  
ATOM   4700  C   ARG B 986     158.000  58.061 112.564  1.00141.32           C  
ATOM   4701  O   ARG B 986     157.513  58.722 113.478  1.00141.32           O  
ATOM   4702  CB  ARG B 986     159.287  59.440 111.022  1.00141.32           C  
ATOM   4703  CG  ARG B 986     158.315  59.147 109.881  1.00141.32           C  
ATOM   4704  CD  ARG B 986     158.256  60.285 108.860  1.00141.32           C  
ATOM   4705  NE  ARG B 986     156.882  60.306 108.287  1.00141.32           N  
ATOM   4706  CZ  ARG B 986     155.943  61.095 108.889  1.00141.32           C  
ATOM   4707  NH1 ARG B 986     156.291  61.846 109.971  1.00141.32           N1+
ATOM   4708  NH2 ARG B 986     154.665  61.150 108.416  1.00141.32           N  
ATOM   4709  N   GLY B 987     157.303  57.086 111.952  1.00 34.92           N  
ATOM   4710  CA  GLY B 987     155.931  56.807 112.281  1.00 34.92           C  
ATOM   4711  C   GLY B 987     155.825  56.431 113.725  1.00 34.92           C  
ATOM   4712  O   GLY B 987     154.796  56.660 114.359  1.00 34.92           O  
ATOM   4713  N   SER B 988     156.872  55.787 114.267  1.00 30.28           N  
ATOM   4714  CA  SER B 988     156.857  55.370 115.638  1.00 30.28           C  
ATOM   4715  C   SER B 988     156.716  56.573 116.521  1.00 30.28           C  
ATOM   4716  O   SER B 988     155.982  56.530 117.504  1.00 30.28           O  
ATOM   4717  CB  SER B 988     158.145  54.640 116.052  1.00 30.28           C  
ATOM   4718  OG  SER B 988     158.069  54.252 117.416  1.00 30.28           O  
ATOM   4719  N   ILE B 989     157.395  57.692 116.193  1.00124.23           N  
ATOM   4720  CA  ILE B 989     157.343  58.853 117.043  1.00124.23           C  
ATOM   4721  C   ILE B 989     155.929  59.352 117.081  1.00124.23           C  
ATOM   4722  O   ILE B 989     155.427  59.756 118.130  1.00124.23           O  
ATOM   4723  CB  ILE B 989     158.266  59.965 116.607  1.00124.23           C  
ATOM   4724  CG1 ILE B 989     158.555  60.932 117.771  1.00124.23           C  
ATOM   4725  CG2 ILE B 989     157.657  60.676 115.389  1.00124.23           C  
ATOM   4726  CD1 ILE B 989     157.339  61.713 118.262  1.00124.23           C  
ATOM   4727  N   PHE B 990     155.242  59.317 115.925  1.00 49.45           N  
ATOM   4728  CA  PHE B 990     153.886  59.765 115.794  1.00 49.45           C  
ATOM   4729  C   PHE B 990     153.045  58.966 116.745  1.00 49.45           C  
ATOM   4730  O   PHE B 990     152.210  59.513 117.462  1.00 49.45           O  
ATOM   4731  CB  PHE B 990     153.379  59.509 114.360  1.00 49.45           C  
ATOM   4732  CG  PHE B 990     151.959  59.931 114.201  1.00 49.45           C  
ATOM   4733  CD1 PHE B 990     151.636  61.246 113.955  1.00 49.45           C  
ATOM   4734  CD2 PHE B 990     150.947  59.000 114.275  1.00 49.45           C  
ATOM   4735  CE1 PHE B 990     150.324  61.625 113.799  1.00 49.45           C  
ATOM   4736  CE2 PHE B 990     149.634  59.374 114.120  1.00 49.45           C  
ATOM   4737  CZ  PHE B 990     149.320  60.690 113.882  1.00 49.45           C  
ATOM   4738  N   GLY B 991     153.244  57.634 116.765  1.00 23.53           N  
ATOM   4739  CA  GLY B 991     152.509  56.763 117.639  1.00 23.53           C  
ATOM   4740  C   GLY B 991     152.847  57.056 119.071  1.00 23.53           C  
ATOM   4741  O   GLY B 991     151.965  57.059 119.929  1.00 23.53           O  
ATOM   4742  N   LEU B 992     154.141  57.288 119.378  1.00120.01           N  
ATOM   4743  CA  LEU B 992     154.550  57.539 120.735  1.00120.01           C  
ATOM   4744  C   LEU B 992     153.936  58.806 121.245  1.00120.01           C  
ATOM   4745  O   LEU B 992     153.511  58.870 122.397  1.00120.01           O  
ATOM   4746  CB  LEU B 992     156.077  57.622 120.934  1.00120.01           C  
ATOM   4747  CG  LEU B 992     156.776  56.253 121.084  1.00120.01           C  
ATOM   4748  CD1 LEU B 992     156.410  55.598 122.426  1.00120.01           C  
ATOM   4749  CD2 LEU B 992     156.497  55.316 119.900  1.00120.01           C  
ATOM   4750  N   LEU B 993     153.873  59.855 120.411  1.00 35.76           N  
ATOM   4751  CA  LEU B 993     153.298  61.095 120.850  1.00 35.76           C  
ATOM   4752  C   LEU B 993     151.850  60.856 121.156  1.00 35.76           C  
ATOM   4753  O   LEU B 993     151.302  61.422 122.100  1.00 35.76           O  
ATOM   4754  CB  LEU B 993     153.365  62.204 119.785  1.00 35.76           C  
ATOM   4755  CG  LEU B 993     154.799  62.654 119.443  1.00 35.76           C  
ATOM   4756  CD1 LEU B 993     154.795  63.762 118.375  1.00 35.76           C  
ATOM   4757  CD2 LEU B 993     155.577  63.056 120.706  1.00 35.76           C  
ATOM   4758  N   GLY B 994     151.188  60.012 120.341  1.00 28.67           N  
ATOM   4759  CA  GLY B 994     149.789  59.728 120.495  1.00 28.67           C  
ATOM   4760  C   GLY B 994     149.514  59.042 121.803  1.00 28.67           C  
ATOM   4761  O   GLY B 994     148.501  59.315 122.444  1.00 28.67           O  
ATOM   4762  N   CYS B 995     150.365  58.076 122.201  1.00 82.05           N  
ATOM   4763  CA  CYS B 995     150.145  57.402 123.451  1.00 82.05           C  
ATOM   4764  C   CYS B 995     150.415  58.349 124.580  1.00 82.05           C  
ATOM   4765  O   CYS B 995     149.683  58.369 125.566  1.00 82.05           O  
ATOM   4766  CB  CYS B 995     151.016  56.146 123.650  1.00 82.05           C  
ATOM   4767  SG  CYS B 995     152.786  56.500 123.827  1.00 82.05           S  
ATOM   4768  N   LEU B 996     151.472  59.180 124.453  1.00 99.43           N  
ATOM   4769  CA  LEU B 996     151.843  60.081 125.508  1.00 99.43           C  
ATOM   4770  C   LEU B 996     150.732  61.058 125.712  1.00 99.43           C  
ATOM   4771  O   LEU B 996     150.458  61.475 126.837  1.00 99.43           O  
ATOM   4772  CB  LEU B 996     153.170  60.832 125.247  1.00 99.43           C  
ATOM   4773  CG  LEU B 996     153.197  61.800 124.045  1.00 99.43           C  
ATOM   4774  CD1 LEU B 996     152.355  63.063 124.292  1.00 99.43           C  
ATOM   4775  CD2 LEU B 996     154.642  62.132 123.638  1.00 99.43           C  
ATOM   4776  N   GLN B 997     150.060  61.451 124.616  1.00 38.00           N  
ATOM   4777  CA  GLN B 997     148.972  62.377 124.698  1.00 38.00           C  
ATOM   4778  C   GLN B 997     147.898  61.747 125.540  1.00 38.00           C  
ATOM   4779  O   GLN B 997     147.232  62.431 126.313  1.00 38.00           O  
ATOM   4780  CB  GLN B 997     148.376  62.721 123.322  1.00 38.00           C  
ATOM   4781  CG  GLN B 997     147.306  63.814 123.370  1.00 38.00           C  
ATOM   4782  CD  GLN B 997     146.860  64.108 121.943  1.00 38.00           C  
ATOM   4783  NE2 GLN B 997     146.122  65.237 121.761  1.00 38.00           N  
ATOM   4784  OE1 GLN B 997     147.162  63.358 121.016  1.00 38.00           O  
ATOM   4785  N   ALA B 998     147.708  60.418 125.403  1.00 37.36           N  
ATOM   4786  CA  ALA B 998     146.715  59.674 126.135  1.00 37.36           C  
ATOM   4787  C   ALA B 998     146.996  59.738 127.600  1.00 37.36           C  
ATOM   4788  O   ALA B 998     146.076  59.890 128.403  1.00 37.36           O  
ATOM   4789  CB  ALA B 998     146.735  58.168 125.828  1.00 37.36           C  
ATOM   4790  N   ILE B 999     148.280  59.596 127.983  1.00 80.47           N  
ATOM   4791  CA  ILE B 999     148.641  59.593 129.372  1.00 80.47           C  
ATOM   4792  C   ILE B 999     148.314  60.916 129.985  1.00 80.47           C  
ATOM   4793  O   ILE B 999     147.828  60.972 131.112  1.00 80.47           O  
ATOM   4794  CB  ILE B 999     150.097  59.324 129.646  1.00 80.47           C  
ATOM   4795  CG1 ILE B 999     150.449  57.837 129.444  1.00 80.47           C  
ATOM   4796  CG2 ILE B 999     150.398  59.824 131.070  1.00 80.47           C  
ATOM   4797  CD1 ILE B 999     150.397  57.348 128.002  1.00 80.47           C  
ATOM   4798  N   GLY B1000     148.587  62.020 129.265  1.00 20.09           N  
ATOM   4799  CA  GLY B1000     148.344  63.332 129.793  1.00 20.09           C  
ATOM   4800  C   GLY B1000     146.879  63.518 130.053  1.00 20.09           C  
ATOM   4801  O   GLY B1000     146.495  64.146 131.038  1.00 20.09           O  
ATOM   4802  N   LEU B1001     146.027  63.004 129.148  1.00 93.39           N  
ATOM   4803  CA  LEU B1001     144.597  63.119 129.269  1.00 93.39           C  
ATOM   4804  C   LEU B1001     144.144  62.372 130.488  1.00 93.39           C  
ATOM   4805  O   LEU B1001     143.279  62.841 131.227  1.00 93.39           O  
ATOM   4806  CB  LEU B1001     143.873  62.560 128.028  1.00 93.39           C  
ATOM   4807  CG  LEU B1001     142.332  62.635 128.059  1.00 93.39           C  
ATOM   4808  CD1 LEU B1001     141.731  61.586 129.007  1.00 93.39           C  
ATOM   4809  CD2 LEU B1001     141.848  64.062 128.360  1.00 93.39           C  
ATOM   4810  N   PHE B1002     144.717  61.177 130.727  1.00 55.15           N  
ATOM   4811  CA  PHE B1002     144.358  60.393 131.874  1.00 55.15           C  
ATOM   4812  C   PHE B1002     144.706  61.172 133.102  1.00 55.15           C  
ATOM   4813  O   PHE B1002     143.931  61.210 134.056  1.00 55.15           O  
ATOM   4814  CB  PHE B1002     145.142  59.069 131.959  1.00 55.15           C  
ATOM   4815  CG  PHE B1002     144.928  58.452 133.308  1.00 55.15           C  
ATOM   4816  CD1 PHE B1002     143.750  57.818 133.636  1.00 55.15           C  
ATOM   4817  CD2 PHE B1002     145.931  58.495 134.250  1.00 55.15           C  
ATOM   4818  CE1 PHE B1002     143.567  57.247 134.873  1.00 55.15           C  
ATOM   4819  CE2 PHE B1002     145.757  57.928 135.491  1.00 55.15           C  
ATOM   4820  CZ  PHE B1002     144.573  57.303 135.805  1.00 55.15           C  
ATOM   4821  N   ALA B1003     145.891  61.808 133.102  1.00 42.59           N  
ATOM   4822  CA  ALA B1003     146.382  62.489 134.266  1.00 42.59           C  
ATOM   4823  C   ALA B1003     145.512  63.648 134.677  1.00 42.59           C  
ATOM   4824  O   ALA B1003     145.144  63.747 135.847  1.00 42.59           O  
ATOM   4825  CB  ALA B1003     147.813  63.013 134.067  1.00 42.59           C  
ATOM   4826  N   SER B1004     145.139  64.544 133.741  1.00 81.38           N  
ATOM   4827  CA  SER B1004     144.365  65.713 134.085  1.00 81.38           C  
ATOM   4828  C   SER B1004     142.968  65.322 134.462  1.00 81.38           C  
ATOM   4829  O   SER B1004     142.354  65.945 135.329  1.00 81.38           O  
ATOM   4830  CB  SER B1004     144.255  66.719 132.926  1.00 81.38           C  
ATOM   4831  OG  SER B1004     145.538  67.235 132.604  1.00 81.38           O  
ATOM   4832  N   MET B1005     142.421  64.285 133.801  1.00118.13           N  
ATOM   4833  CA  MET B1005     141.075  63.869 134.073  1.00118.13           C  
ATOM   4834  C   MET B1005     141.032  63.413 135.496  1.00118.13           C  
ATOM   4835  O   MET B1005     140.097  63.717 136.234  1.00118.13           O  
ATOM   4836  CB  MET B1005     140.627  62.666 133.220  1.00118.13           C  
ATOM   4837  CG  MET B1005     139.107  62.540 133.048  1.00118.13           C  
ATOM   4838  SD  MET B1005     138.112  62.496 134.571  1.00118.13           S  
ATOM   4839  CE  MET B1005     138.389  60.750 134.970  1.00118.13           C  
ATOM   4840  N   ALA B1006     142.057  62.650 135.913  1.00 32.29           N  
ATOM   4841  CA  ALA B1006     142.112  62.163 137.259  1.00 32.29           C  
ATOM   4842  C   ALA B1006     142.274  63.314 138.212  1.00 32.29           C  
ATOM   4843  O   ALA B1006     141.602  63.373 139.237  1.00 32.29           O  
ATOM   4844  CB  ALA B1006     143.290  61.202 137.494  1.00 32.29           C  
ATOM   4845  N   ALA B1007     143.168  64.269 137.887  1.00 38.43           N  
ATOM   4846  CA  ALA B1007     143.484  65.355 138.780  1.00 38.43           C  
ATOM   4847  C   ALA B1007     142.308  66.254 139.017  1.00 38.43           C  
ATOM   4848  O   ALA B1007     142.024  66.632 140.154  1.00 38.43           O  
ATOM   4849  CB  ALA B1007     144.628  66.237 138.251  1.00 38.43           C  
ATOM   4850  N   VAL B1008     141.592  66.622 137.942  1.00105.31           N  
ATOM   4851  CA  VAL B1008     140.501  67.549 138.029  1.00105.31           C  
ATOM   4852  C   VAL B1008     139.381  66.930 138.817  1.00105.31           C  
ATOM   4853  O   VAL B1008     138.709  67.604 139.600  1.00105.31           O  
ATOM   4854  CB  VAL B1008     140.015  67.951 136.659  1.00105.31           C  
ATOM   4855  CG1 VAL B1008     139.051  66.890 136.108  1.00105.31           C  
ATOM   4856  CG2 VAL B1008     139.468  69.382 136.715  1.00105.31           C  
ATOM   4857  N   PHE B1009     139.148  65.616 138.626  1.00135.53           N  
ATOM   4858  CA  PHE B1009     138.056  64.944 139.270  1.00135.53           C  
ATOM   4859  C   PHE B1009     138.273  64.906 140.755  1.00135.53           C  
ATOM   4860  O   PHE B1009     137.337  65.119 141.525  1.00135.53           O  
ATOM   4861  CB  PHE B1009     137.869  63.494 138.812  1.00135.53           C  
ATOM   4862  CG  PHE B1009     136.465  63.172 139.174  1.00135.53           C  
ATOM   4863  CD1 PHE B1009     136.116  62.897 140.474  1.00135.53           C  
ATOM   4864  CD2 PHE B1009     135.487  63.197 138.206  1.00135.53           C  
ATOM   4865  CE1 PHE B1009     134.811  62.612 140.793  1.00135.53           C  
ATOM   4866  CE2 PHE B1009     134.180  62.914 138.518  1.00135.53           C  
ATOM   4867  CZ  PHE B1009     133.844  62.617 139.815  1.00135.53           C  
ATOM   4868  N   LEU B1010     139.508  64.597 141.203  1.00 89.78           N  
ATOM   4869  CA  LEU B1010     139.801  64.529 142.610  1.00 89.78           C  
ATOM   4870  C   LEU B1010     139.684  65.888 143.232  1.00 89.78           C  
ATOM   4871  O   LEU B1010     139.207  66.021 144.357  1.00 89.78           O  
ATOM   4872  CB  LEU B1010     141.194  63.958 142.932  1.00 89.78           C  
ATOM   4873  CG  LEU B1010     141.270  62.419 142.840  1.00 89.78           C  
ATOM   4874  CD1 LEU B1010     140.906  61.902 141.441  1.00 89.78           C  
ATOM   4875  CD2 LEU B1010     142.634  61.902 143.326  1.00 89.78           C  
ATOM   4876  N   GLY B1011     140.112  66.939 142.509  1.00 26.89           N  
ATOM   4877  CA  GLY B1011     140.086  68.278 143.027  1.00 26.89           C  
ATOM   4878  C   GLY B1011     138.671  68.669 143.334  1.00 26.89           C  
ATOM   4879  O   GLY B1011     138.417  69.399 144.290  1.00 26.89           O  
ATOM   4880  N   GLY B1012     137.718  68.224 142.494  1.00 29.27           N  
ATOM   4881  CA  GLY B1012     136.323  68.533 142.659  1.00 29.27           C  
ATOM   4882  C   GLY B1012     135.800  67.934 143.934  1.00 29.27           C  
ATOM   4883  O   GLY B1012     134.932  68.515 144.583  1.00 29.27           O  
ATOM   4884  N   ALA B1013     136.270  66.721 144.288  1.00 30.25           N  
ATOM   4885  CA  ALA B1013     135.839  66.039 145.479  1.00 30.25           C  
ATOM   4886  C   ALA B1013     136.264  66.825 146.679  1.00 30.25           C  
ATOM   4887  O   ALA B1013     135.533  66.911 147.665  1.00 30.25           O  
ATOM   4888  CB  ALA B1013     136.440  64.628 145.610  1.00 30.25           C  
ATOM   4889  N   ARG B1014     137.483  67.394 146.633  1.00 97.48           N  
ATOM   4890  CA  ARG B1014     137.996  68.174 147.726  1.00 97.48           C  
ATOM   4891  C   ARG B1014     137.131  69.386 147.892  1.00 97.48           C  
ATOM   4892  O   ARG B1014     136.806  69.778 149.011  1.00 97.48           O  
ATOM   4893  CB  ARG B1014     139.434  68.662 147.484  1.00 97.48           C  
ATOM   4894  CG  ARG B1014     139.997  69.495 148.637  1.00 97.48           C  
ATOM   4895  CD  ARG B1014     141.427  69.981 148.399  1.00 97.48           C  
ATOM   4896  NE  ARG B1014     142.301  68.775 148.321  1.00 97.48           N  
ATOM   4897  CZ  ARG B1014     142.871  68.266 149.452  1.00 97.48           C  
ATOM   4898  NH1 ARG B1014     142.639  68.858 150.661  1.00 97.48           N1+
ATOM   4899  NH2 ARG B1014     143.676  67.167 149.375  1.00 97.48           N  
ATOM   4900  N   ALA B1015     136.752  70.019 146.767  1.00 32.02           N  
ATOM   4901  CA  ALA B1015     135.933  71.199 146.789  1.00 32.02           C  
ATOM   4902  C   ALA B1015     134.574  70.868 147.335  1.00 32.02           C  
ATOM   4903  O   ALA B1015     134.014  71.634 148.118  1.00 32.02           O  
ATOM   4904  CB  ALA B1015     135.734  71.808 145.392  1.00 32.02           C  
ATOM   4905  N   SER B1016     134.003  69.712 146.928  1.00 96.19           N  
ATOM   4906  CA  SER B1016     132.681  69.329 147.358  1.00 96.19           C  
ATOM   4907  C   SER B1016     132.660  69.173 148.844  1.00 96.19           C  
ATOM   4908  O   SER B1016     131.730  69.626 149.508  1.00 96.19           O  
ATOM   4909  CB  SER B1016     132.205  67.962 146.822  1.00 96.19           C  
ATOM   4910  OG  SER B1016     131.850  68.031 145.450  1.00 96.19           O  
ATOM   4911  N   CYS B1017     133.690  68.512 149.400  1.00 33.06           N  
ATOM   4912  CA  CYS B1017     133.735  68.248 150.807  1.00 33.06           C  
ATOM   4913  C   CYS B1017     133.793  69.538 151.569  1.00 33.06           C  
ATOM   4914  O   CYS B1017     133.116  69.690 152.586  1.00 33.06           O  
ATOM   4915  CB  CYS B1017     134.962  67.417 151.218  1.00 33.06           C  
ATOM   4916  SG  CYS B1017     135.010  67.086 153.004  1.00 33.06           S  
ATOM   4917  N   LEU B1018     134.614  70.499 151.103  1.00 78.12           N  
ATOM   4918  CA  LEU B1018     134.812  71.737 151.809  1.00 78.12           C  
ATOM   4919  C   LEU B1018     133.556  72.563 151.841  1.00 78.12           C  
ATOM   4920  O   LEU B1018     133.184  73.093 152.886  1.00 78.12           O  
ATOM   4921  CB  LEU B1018     135.914  72.609 151.179  1.00 78.12           C  
ATOM   4922  CG  LEU B1018     136.146  73.939 151.919  1.00 78.12           C  
ATOM   4923  CD1 LEU B1018     136.669  73.700 153.344  1.00 78.12           C  
ATOM   4924  CD2 LEU B1018     137.045  74.886 151.107  1.00 78.12           C  
ATOM   4925  N   LEU B1019     132.864  72.690 150.692  1.00 48.92           N  
ATOM   4926  CA  LEU B1019     131.696  73.526 150.575  1.00 48.92           C  
ATOM   4927  C   LEU B1019     130.583  73.002 151.430  1.00 48.92           C  
ATOM   4928  O   LEU B1019     129.816  73.778 151.999  1.00 48.92           O  
ATOM   4929  CB  LEU B1019     131.160  73.593 149.137  1.00 48.92           C  
ATOM   4930  CG  LEU B1019     132.145  74.241 148.148  1.00 48.92           C  
ATOM   4931  CD1 LEU B1019     131.557  74.284 146.730  1.00 48.92           C  
ATOM   4932  CD2 LEU B1019     132.609  75.621 148.641  1.00 48.92           C  
ATOM   4933  N   PHE B1020     130.439  71.667 151.503  1.00 38.40           N  
ATOM   4934  CA  PHE B1020     129.397  71.047 152.274  1.00 38.40           C  
ATOM   4935  C   PHE B1020     129.605  71.328 153.733  1.00 38.40           C  
ATOM   4936  O   PHE B1020     128.654  71.609 154.463  1.00 38.40           O  
ATOM   4937  CB  PHE B1020     129.357  69.517 152.097  1.00 38.40           C  
ATOM   4938  CG  PHE B1020     128.245  68.995 152.940  1.00 38.40           C
[truncated: 307,029 more chars]
